# Supplementary material for: Transcriptomic Analysis of Resistant and Susceptible Responses in a New Model Root-Knot Nematode Infection System Using Solanum torvum and Meloidogyne arenaria
Source: Front Plant Sci. 2021 May 25;12:680151. doi: 10.3389/fpls.2021.680151 (PMC8194700; doi:10.3389/fpls.2021.680151)
Supplement: Supplementary file 8 [file Table_2.XLSX]

## Sheet: Supplementary Table 2
SUPPLEMENTARY TABLE 2| Annotation of de novo Transcriptome Assembly of S. torvum. Functional annotation of S. torvum contigs against Arabidopsis genome annotation (TAIR10) and the NCBI non-redundant database using BLASTX with an e-value threshold of 10 and 1E-05, respectively.
	Arabidopsis (TAIR10) BLASTX hit			NCBI non-redundant database BLASTX hit
Accession	AGI locus code	Short description	Curator summary
Storvum000001t1	AT1G67120.1	ATPases;nucleotide binding;ATP binding;nucleoside-triphosphatases;transcription factor binding	Represents a homolog of the yeast MDN gene, which encodes a non-ribosomal protein involved in the maturation and assembly of the 60S ribosomal subunit. In Arabidopsis, it is essential for female gametogenesis progression.	midasin isoform X1
Storvum000002t1	AT3G02260.1	auxin transport protein (BIG)	Calossin-like protein required for polar auxin transport	auxin transport protein BIG
Storvum000003t1	AT5G23110.1	Zinc finger, C3HC4 type (RING finger) family protein		sacsin isoform X1
Storvum000004t1	AT4G17140.3	pleckstrin homology (PH) domain-containing protein		Vacuolar protein sorting-associated protein like
Storvum000005t1	AT1G48090.1	calcium-dependent lipid-binding family protein		PREDICTED: uncharacterized protein LOC102586877
Storvum000006t1	AT2G17930.1	Phosphatidylinositol 3- and 4-kinase family protein with FAT domain		transformation/transcription domain-associated protein isoform X2
Storvum000007t1	AT5G40450.1			titin isoform X13
Storvum000008t1	AT1G55860.2	ubiquitin-protein ligase 1	encodes a ubiquitin-protein ligase containing a HECT domain. There are six other HECT-domain UPLs in Arabidopsis.	E3 ubiquitin-protein ligase UPL1
Storvum000009t1	AT1G50030.2	target of rapamycin	Related to TOR proteins from yeast and mammals, regulators of cell growth in response to nutrient availability. TOR proteins belong to the family of phosphatidylinositol 3-kinase and are targets of the antiproliferative drug rapamycin. AtTOR binds the yeast FKBP12 protein in the presence of Rapamycin, is involved in embryogenesis and is expressed in embryos, endosperm and meristems.	serine/threonine-protein kinase SMG1-like
Storvum000010t1	AT1G70320.1	ubiquitin-protein ligase 2	encodes a ubiquitin-protein ligase-like protein containing a HECT domain. There are six other HECT-domain UPLs in Arabidopsis.	E3 ubiquitin-protein ligase UPL2-like
Storvum000011t1	AT1G03060.1	Beige/BEACH domain ;WD domain, G-beta repeat protein	Encodes a WD/BEACH domain protein involved in cell morphogenesis.	protein SPIRRIG
Storvum000012t1	AT5G24740.1	Protein of unknown function (DUF1162)	Encodes a vacuolar sorting protein that interacts with the plant-specific GRAS family transcription factor SHORT-ROOT and acts in a pathway that controls root growth and radial patterning. It provides a connections between gibberellic acid, SHR and PLT signaling in the root.	PREDICTED: uncharacterized protein LOC102596584 isoform X3
Storvum000013t1	AT1G58230.1	binding		BEACH domain-containing protein B isoform X1
Storvum000014t1	AT3G50380.1	Protein of unknown function (DUF1162)		PREDICTED: uncharacterized protein LOC102601421 isoform X1
Storvum000015t1	AT4G39420.2			Spatacsin like
Storvum000016t1	AT2G28290.2	P-loop containing nucleoside triphosphate hydrolases superfamily protein	Encodes a SWI2/SNF2-like protein in the SNF2 subclass. Homozygous plants with null mutations exhibit premature termination of the meristem and carpelloid structures from the inflorescence meristem. Co-activator of floral homeotic gene expression. Acts with LFY to regulate shoot apical meristem identity. Required for meristem maintenance. Regulates flowering under a non-inductive photoperiod. It p…	chromatin structure-remodeling complex protein syd
Storvum000017t1	AT3G48190.1	ataxia-telangiectasia mutated	Encodes a homolog of the human ATM gene, which is mutated in ataxia telangiectasia, a chromosome instability disorder. Characterization of mutants suggest a role in repairing DNA in response to ionizing radiation as well as during meiosis. The protein has kinase domains and shows kinase activity in orthologs. There is also evidence that ATM might be involved in the telomerase-independent process …	serine/threonine-protein kinase ATM isoform X1
Storvum000018t1	AT2G45540.1	WD-40 repeat family protein / beige-related		BEACH domain-containing protein C2
Storvum000019t1	AT3G19050.1	phragmoplast orienting kinesin 2	PHRAGMOPLAST ORIENTING KINESIN 2 is one of the two Arabidopsis homologs isolated in yeast two-hybrid screen for interaction partners of maize gene TANGLED1 (TAN1). Based on sequence homology in their motor domains, POK1 and POK2 belong to the kinesin-12 class which also includes the well-characterized group of phragmoplast-associated kinesins AtPAKRPs. Both kinesins are composed of an N-terminal …	kinesin-like protein KIN-12D
Storvum000020t1	AT5G40820.1	Ataxia telangiectasia-mutated and RAD3-related	Encodes a Arabidopsis ortholog of the ATR protein kinase that is involved in a wide range of responses to DNA damage and plays a central role in cell-cycle regulation. Dominant loss of function alleles identified as suppressors of ALS also exhibit increased tolerance to aluminum. This may be due to the inhibition of terminal differentiation of the root apex upon exposure to Al.	serine/threonine-protein kinase ATR isoform X1
Storvum000021t1	AT1G08060.2	ATP-dependent helicase family protein	Encodes a transcriptional silencer.	helicase protein MOM1-like isoform X2
Storvum000022t1	AT4G30990.1	ARM repeat superfamily protein		small subunit processome component 20 homolog
Storvum000023t1	AT1G58250.1	Golgi-body localisation protein domain ;RNA pol II promoter Fmp27 protein domain	SABRE, putative gene of unknown function, homologous to maize apt1 gene. Required for normal cell expansion in the root cortex. The sabre mutation results in abnormal cell expansion. Encodes a rare message; very low level of expression was detected in roots and shoots.	protein SABRE isoform X1
Storvum000024t1	AT1G64790.1	ILITYHIA	ILITYHIA (ILA) is a HEAT repeat protein involved in plant immunity. The gene is also involved in systemic acquired resistance induced by P. syringae expressing avrRps4. Loss-of-function mutants of ILA caused pleiotropic defects in the mutant plants. The mutant plants are smaller in size and the leaves are serrated and yellow to light green in color. Required for bacterium-triggered stomatal closu…	eIF-2-alpha kinase activator GCN1 isoform X2
Storvum000025t1	AT4G31570.1			GRIP and coiled-coil domain-containing protein 2 isoform X1
Storvum000026t1	AT2G26890.1	DNAJ heat shock N-terminal domain-containing protein	GRV2 has sequence similarity to the C. elegans protein RME-8 which is involved in endocytosis. grv2 mutants result in a reduction in gravitropic response in hypocotyls and shoots but do not affect root gravitropism. The mutants are defective in amyloplast sedimentation.	dnaJ homolog subfamily C GRV2 isoform X1
Storvum000027t1	AT4G27010.1			PREDICTED: uncharacterized protein LOC102599460
Storvum000028t1	AT4G13750.1	Histidine kinase-, DNA gyrase B-, and HSP90-like ATPase family protein	Encodes NO VEIN (NOV), a plant-specific nuclear factor required for leaf vascular development, cellular patterning and stem cell maintenance in the root meristem, as well as for cotyledon outgrowth and separation. nov mutations affect many aspects of auxin-dependent development without directly affecting auxin perception.	PREDICTED: uncharacterized protein LOC102582691
Storvum000029t1	AT2G25730.2			protein DDB_G0276689 isoform X2
Storvum000030t1	AT1G50030.1	target of rapamycin	Related to TOR proteins from yeast and mammals, regulators of cell growth in response to nutrient availability. TOR proteins belong to the family of phosphatidylinositol 3-kinase and are targets of the antiproliferative drug rapamycin. AtTOR binds the yeast FKBP12 protein in the presence of Rapamycin, is involved in embryogenesis and is expressed in embryos, endosperm and meristems.	serine/threonine-protein kinase TOR isoform X1
Storvum000031t1	AT2G46560.1	transducin family protein / WD-40 repeat family protein		DmX-like protein
Storvum000032t1	AT2G48060.1			piezo-type mechanosensitive ion channel homolog isoform X1
Storvum000033t1	AT3G50370.1			PREDICTED: uncharacterized protein LOC107010347 isoform X1
Storvum000034t1	AT1G02080.2	transcription regulators		CCR4-NOT transcription complex subunit 1
Storvum000035t1	AT1G76740.1			PREDICTED: uncharacterized protein LOC102583498 isoform X1
Storvum000036t1	AT5G24350.1			MAG2-interacting protein 2
Storvum000037t1	AT4G15180.1	SET domain protein 2		histone-lysine N-methyltransferase ATXR3
Storvum000038t1	AT1G80070.1	Pre-mRNA-processing-splicing factor	a genetic locus involved in embryogenesis. Mutations in this locus result in an abnormal suspensor and embryo lethality.	pre-mRNA-processing-splicing factor 8A
Storvum000039t1	AT5G44800.1	chromatin remodeling 4		protein CHROMATIN REMODELING 4
Storvum000040t1	AT1G16800.1	P-loop containing nucleoside triphosphate hydrolases superfamily protein		putative helicase magatama 3
Storvum000041t1	AT1G67140.1	HEAT repeat-containing protein		HEAT repeat-containing protein 5B isoform X1
Storvum000042t1	ATCG01280.1	Chloroplast Ycf2;ATPase, AAA type, core		hypothetical chloroplast RF2 (chloroplast)
Storvum000043t1	AT1G36160.2	acetyl-CoA carboxylase 1	Encodes acetyl-CoA carboxylase. Mutant displays uncoordinated cell divisions which are enhanced by cytokinins. Mutant also has aberrant organization of the apical region in the embryo and abnormal root and shoot development and is deficient in freezing tolerance after cold acclimation. Essential for very long chain fatty acid elongation.	acetyl-CoA carboxylase 1-like
Storvum000044t1	AT4G00450.1	RNA polymerase II transcription mediators	Encodes the Arabidopsis homolog of the transcriptional regulator MED12, is dynamically expressed during embryogenesis and regulates both developmental timing and the radial pattern formation. Involved in flowering time. The mutant enhances the expression of the flowering time (FT) gene. A knockout mutant of this gene showed late-flowering phenotype.	mediator of RNA polymerase II transcription subunit 12
Storvum000045t1	AT2G46020.2	transcription regulatory protein SNF2, putative	Encodes a SWI/SNF chromatin remodeling ATPase that upregulates transcription of all three CUC genes and is involved in the formation and/or maintenance of boundary cells during embryogenesis. Also mediates repression of expression of seed storage proteins in vegetative tissues. Interacts strongly with AtSWI3C, also with AtSWI3B, but not with AtSWI3A or AtSWI3D.	ATP-dependent helicase BRM
Storvum000046t1	AT2G25660.1	embryo defective 2410		Fe(3+) ions import ATP-binding protein like
Storvum000047t1	AT1G08260.1	DNA polymerase epsilon catalytic subunit	Similar to POL2A, DNA polymerase epsilon catalytic subunit. Essential for Arabidopsis growth. Null homozygotes are embryo lethal, partial loss of function alleles show embryo patterning defects such as root pole displacement. Delayed progression through cell cycle results in embryos with smaller numbers of larger cells.	DNA polymerase epsilon catalytic subunit A-like
Storvum000048t1	AT5G53460.3	NADH-dependent glutamate synthase 1	NADH-dependent glutamate synthase	glutamate synthase 1 [NADH], chloroplastic isoform X1
Storvum000049t1	AT3G17360.1	phragmoplast orienting kinesin 1	PHRAGMOPLAST ORIENTING KINESIN 1 is one of the two Arabidopsis homologs isolated in yeast two-hybrid screen for interaction partners of maize gene TANGLED1 (TAN1). Based on sequence homology in their motor domains, POK1 and POK2 belong to the kinesin-12 class which also includes the well-characterized group of phragmoplast-associated kinesins AtPAKRPs. Both kinesins are composed of an N-terminal …	kinesin-like protein KIN-12C isoform X1
Storvum000050t1	AT3G05680.1	embryo defective 2016		PREDICTED: uncharacterized protein LOC102581205
Storvum000051t1	AT3G55160.1			thyroid adenoma-associated protein homolog
Storvum000052t1	AT5G35390.1	Leucine-rich repeat protein kinase family protein	Encodes a member of the receptor-like kinase family of genes. In pollen tubes, it accumulates in the plasma membrane of the apical growing tip through the process of exocytosis.	PREDICTED: uncharacterized protein LOC107004567 isoform X2
Storvum000053t1	AT3G01460.1	methyl-CPG-binding domain 9	Encodes a protein with a methyl-CpG-binding domain. Has sequence similarity to human MBD proteins. Involved in the modification of the FLC chromatin acetylation state to affect FLC expression. Mutants show an early flowering, and enhanced shoot branching phenotypes.	methyl-CpG-binding domain-containing protein 9
Storvum000054t1	AT1G20960.2	U5 small nuclear ribonucleoprotein helicase, putative		DExH-box ATP-dependent RNA helicase DExH12-like
Storvum000055t1	AT4G17330.1	G2484-1 protein	gene of unknown function expressed in seedlings, flower buds and stems	PREDICTED: uncharacterized protein LOC102589471 isoform X1
Storvum000056t1	AT1G58250.1	Golgi-body localisation protein domain ;RNA pol II promoter Fmp27 protein domain	SABRE, putative gene of unknown function, homologous to maize apt1 gene. Required for normal cell expansion in the root cortex. The sabre mutation results in abnormal cell expansion. Encodes a rare message; very low level of expression was detected in roots and shoots.	protein SABRE-like isoform X1
Storvum000057t1	AT1G22060.1			putative leucine-rich repeat-containing protein DDB_G0290503 isoform X1
Storvum000058t1	AT5G15680.1	ARM repeat superfamily protein		protein furry homolog
Storvum000059t1	AT5G15680.1	ARM repeat superfamily protein		protein furry homolog
Storvum000060t1	AT3G06530.1	ARM repeat superfamily protein		PREDICTED: uncharacterized protein At3g06530
Storvum000061t1	AT4G32700.2	helicases;ATP-dependent helicases;nucleic acid binding;ATP binding;DNA-directed DNA polymerases;DNA binding	Encodes a homolog of Drosophila MUS308 and mammalian DNA polymerase, which prevent spontaneous or DNA damage-induced production of DNA double strand breaks. Two conserved functional domains: an N-terminal superfamily II DNA/RNA helicase domain and a C-terminal prokaryotic-type DNA polymerase I domain. Required for regulated cell division and differentiation in meristems. Mutant plants show morpho…	helicase and polymerase-containing protein TEBICHI isoform X1
Storvum000062t1	AT1G55350.4	calpain-type cysteine protease family	Similar to maize DEK1, a gene encoding a membrane protein of the calpain gene superfamily required for aleurone cell development in the endosperm of maize grains. A key component of the embryonic L1 cell-layer specification pathway. It localizes to membranes and undergoes intramolecular autolytic cleavage events that release the calpain domain into the cytoplasm.	calpain-type cysteine protease DEK1
Storvum000063t1	AT4G22970.1	homolog of separase	Encodes a separase (ESP), homologous to human and mouse separase protein. Separase is a capase family protease required for the release of sister chromatid cohesion during meiosis and mitosis. Arabidopsis separase contains a predicted 2Fe2S-ferredoxin domain that is not present in the proteins of other organisms. Also contains a putative EF-hand calcium binding domain. Mutant seeds exhibited embr…	separase isoform X1
Storvum000064t1	AT1G77460.2	Armadillo/beta-catenin-like repeat ; C2 calcium/lipid-binding domain (CaLB) protein		protein CELLULOSE SYNTHASE INTERACTIVE 3-like
Storvum000065t1	AT2G22125.1	binding	Encodes a protein involved in cell elongation in root and anther filaments. Mutants have greater cell volumes in root tissues and have additive phenotypes with other cell expansion mutants such as those carrying mutations in COB, QUI and POM1 loci. POM2/CSI1 promotes Cellulose Synthase and microtubule co-alignment.	protein CELLULOSE SYNTHASE INTERACTIVE 1 isoform X1
Storvum000066t1	AT5G61140.2	U5 small nuclear ribonucleoprotein helicase	Encodes a predicted protein with 30% identity with MER3/RCK.	DExH-box ATP-dependent RNA helicase DExH14
Storvum000067t1	AT4G16310.1	LSD1-like 3		lysine-specific histone demethylase 1 homolog 3
Storvum000068t1	AT4G30150.1			PREDICTED: uncharacterized protein LOC102601821 isoform X1
Storvum000069t1	AT5G17910.2			microtubule-associated protein futsch-like isoform X1
Storvum000070t1	AT5G02310.1	proteolysis 6	Encodes PROTEOLYSIS6 (PRT6), a component of the N-end rule pathway that targets protein degradation through the identity of the amino-terminal residue of specific protein substrates. Another component of the N-end rule pathway is arginyl-tRNA:protein arginyltransferase (ATE). Arabidopsis contains two ATE genes: At5g05700/ATE1, At3g11240/ATE2. PRT6 and ATE were shown to regulate seed after-ripenin…	E3 ubiquitin-protein ligase PRT6-like isoform X1
Storvum000071t1	AT3G54280.1	DNA binding;ATP binding;nucleic acid binding;binding;helicases;ATP binding;DNA binding;helicases		TATA-binding protein-associated factor BTAF1 isoform X1
Storvum000072t1	AT1G79280.1	nuclear pore anchor	Encodes a 237-kDA protein with similarity to vertebrate Tpr, a long coiled-coil proteins of nuclear pore inner basket filaments. It is localized to the inner surface of the nuclear envelope and is a component of the nuclear pore-associated steps of sumoylation and mRNA export in plants. Mutations affect flowering time regulation and other developmental processes. Probably acts in the same pathway…	nuclear-pore anchor isoform X1
Storvum000073t1	AT3G12810.1	SNF2 domain-containing protein / helicase domain-containing protein	Encodes a protein similar to ATP-dependent, chromatin-remodeling proteins of the ISWI and SWI2/SNF2 family. Genetic analyses suggest that this gene is involved in multiple flowering pathways. Mutations in PIE1 results in suppression of FLC-mediated delay of flowering and causes early flowering in noninductive photoperiods independently of FLC. PIE1 is required for expression of FLC in the shoot a…	protein PHOTOPERIOD-INDEPENDENT EARLY FLOWERING 1
Storvum000074t1	AT2G35630.1	ARM repeat superfamily protein	Member of the MAP215 family of microtubule-associated proteins required to establish interphase arrays of cortical microtubules.Mutants have defects in cytokinesis during pollen development. Vegetative phenotypes observed in temperature sensitive mutants include left-handed organ twisting, isotropic cell expansion and impairment of root hair polarity.	protein MOR1 isoform X1
Storvum000075t1	AT4G13750.1	Histidine kinase-, DNA gyrase B-, and HSP90-like ATPase family protein	Encodes NO VEIN (NOV), a plant-specific nuclear factor required for leaf vascular development, cellular patterning and stem cell maintenance in the root meristem, as well as for cotyledon outgrowth and separation. nov mutations affect many aspects of auxin-dependent development without directly affecting auxin perception.	PREDICTED: uncharacterized protein LOC102582021
Storvum000076t1	AT4G32820.2	Tetratricopeptide repeat (TPR)-like superfamily protein		calcineurin-binding protein 1
Storvum000077t1	AT1G67500.2	recovery protein 3	Encodes the catalytic subunit of DNA polymerase zeta.Mutants are sensitive to UV-B radiation. Gene is involved in damage-tolerance mechanisms through translesion synthesis(TLS).	DNA polymerase zeta catalytic subunit
Storvum000078t1	AT2G40030.1	nuclear RNA polymerase D1B	Encodes the unique largest subunit of nuclear DNA-dependent RNA polymerase V; homologous to budding yeast RPB1 and the E. coli RNA polymerase beta prime subunit. Required for normal RNA-directed DNA methylation at non-CG methylation sites and transgene silencing.	DNA-directed RNA polymerase V subunit 1
Storvum000079t1	AT1G55325.2	RNA polymerase II transcription mediators	Encodes the Arabidopsis homolog of the transcriptional regulator MED13, is dynamically expressed during embryogenesis and regulates both developmental timing and the radial pattern formation.	mediator of RNA polymerase II transcription subunit 13-like isoform X1
Storvum000080t1	AT3G19190.1	autophagy 2	Encodes autophagy-related 2 (ATG2).	autophagy-related protein 2 isoform X1
Storvum000081t1	AT4G38760.1	Protein of unknown function (DUF3414)		nuclear pore complex protein Nup188a
Storvum000082t1	AT4G31160.1	DDB1-CUL4 associated factor 1	Encodes a DCAF/DWD protein capable of interacting with DDB1 and associating with CUL4, likely as part of a nuclear ubiquitin ligase complex. DCAF1 appears to be required for plant embryogenesis and to affect several other developmental processes including leaf, shoot, and flower development.	DDB1- and CUL4-associated factor homolog 1
Storvum000083t1	AT1G49340.1	Phosphatidylinositol 3- and 4-kinase family protein	Encodes a phosphatidylinositol 4-kinase that is expressed in inflorescences and shoots.	phosphatidylinositol 4-kinase alpha 1
Storvum000084t1	AT5G13000.1	glucan synthase-like 12	encodes a gene similar to callose synthase	callose synthase 3-like
Storvum000085t1	AT3G24870.1	Helicase/SANT-associated, DNA binding protein		chromatin modification-related protein EAF1 B-like isoform X1
Storvum000086t1	AT5G40480.1	embryo defective 3012		nuclear pore complex protein GP210
Storvum000087t1	AT2G31960.2	glucan synthase-like 3	encodes a protein similar to callose synthase	callose synthase 2-like
Storvum000088t1	AT5G55820.1		Encodes a plant ortholog of the inner centromere protein (INCENP), which is implicated in the control of chromosome segregation and cytokinesis in yeast and animals. Required for female gametophytic cell specification and seed development.	PREDICTED: uncharacterized protein LOC102593883 isoform X1
Storvum000089t1	AT2G26780.1	ARM repeat superfamily protein		proteasome-associated protein ECM29 homolog isoform X1
Storvum000090t1	AT3G24870.1	Helicase/SANT-associated, DNA binding protein		chromatin modification-related protein EAF1 B-like isoform X1
Storvum000091t1	AT3G07160.1	glucan synthase-like 10	Encodes GSL10, a member of the Glucan Synthase-Like (GSL) family believed to be involved in the synthesis of the cell wall component callose. GSL10 is required for male gametophyte development and plant growth. Has a role in entry of microspores into mitosis. GSL10 mutation leads to perturbation of microspore division symmetry, irregular callose deposition and failure of generative cell engulfmen…	callose synthase 9
Storvum000092t1	AT1G01040.1	dicer-like 1	Encodes a Dicer homolog. Dicer is a RNA helicase involved in microRNA processing. Mutations in this locus can result in embryo lethality. Embryo shape at seed maturity is globular-elongate. Other mutants convert the floral meristems to an indeterminate state, others yet show defects in ovule development. mRNA is expressed in all shoot tissues. DCL1 is able to produce miRNAs and siRNAs.	endoribonuclease Dicer homolog 1
Storvum000093t1	AT1G06490.1	glucan synthase-like 7	Encodes Callose Synthase 7 (CalS7), a phloem-specific callose synthase responsible for callose deposition in developing sieve elements during phloem formation and in mature phloem induced by wounding.	callose synthase 7-like isoform X1
Storvum000094t1	AT2G36850.1	glucan synthase-like 8	Encodes GSL8, a member of the Glucan Synthase-Like (GSL) family believed to be involved in the synthesis of the cell wall component callose. GSL8 is required for male gametophyte development and plant growth. Has a role in entry of microspores into mitosis. Also refer to GSL10 (At3g07160).	callose synthase 10
Storvum000095t1	AT2G41700.1	ATP-binding cassette A1		ABC transporter A family member 1
Storvum000096t1	AT4G38600.1	HEAT repeat ;HECT-domain (ubiquitin-transferase)	encodes a member of HECT ubiquitin protein ligase family that is involved in trichome cell morphogenesis. Mutants in this gene exhibit supernumerary trichome branches and increased DNA content.	E3 ubiquitin-protein ligase UPL3
Storvum000097t1	AT3G11964.1	RNA binding;RNA binding	Encodes a nucleolar protein that is a ribosome biogenesis co-factor. Mutants display aberrant RNA processing and female gametophyte development.	rRNA biogenesis protein RRP5
Storvum000098t1	AT4G28080.1	Tetratricopeptide repeat (TPR)-like superfamily protein		protein TSS isoform X1
Storvum000099t1	AT5G58410.1	HEAT/U-box domain-containing protein		E3 ubiquitin-protein ligase listerin
Storvum000100t1	AT3G60240.2	eukaryotic translation initiation factor 4G	protein synthesis initiation factor 4G (EIF4G). A mutation in this gene (cum2-1) results in decreased accumulation of CMV coat protein in upper, uninoculated leaves. Likely affects cell-to-cell movement of the virus, also affects TCV multiplication.	eukaryotic translation initiation factor 4G
Storvum000101t1	AT5G51200.1	Protein of unknown function (DUF3414)		nuclear pore complex protein NUP205
Storvum000102t1	AT3G27670.1	ARM repeat superfamily protein	A novel protein, did not show high similarity to any protein of known function; reveals a novel genetic connection between lipid synthesis and embryo development. Expressed in all tissues examined including leaves, flowers, roots, stems, and siliques, but accumulation levels were not correlated with the degree to which different organs appeared affected by the mutation. Mutant plants showed alter…	protein RST1 isoform X1
Storvum000103t1	AT3G22790.1	Kinase interacting (KIP1-like) family protein	Encodes a member of the NET superfamily of proteins that potentially couples different membranes to the actin cytoskeleton in plant cells. It binds filamentous actin and is localized to the plasma membrane and plasmodesmata.	protein NETWORKED 1A-like
Storvum000104t1	AT1G17450.2	B-block binding subunit of TFIIIC		uncharacterized protein LOC101258404
Storvum000105t1	AT1G24706.1	THO2	Encodes a component of the putative Arabidopsis THO/TREX complex: THO1 or HPR1 (At5g09860), THO2 (At1g24706), THO3 or TEX1 (At5g56130), THO5 (At5g42920, At1g45233), THO6 (At2g19430), and THO7 (At5g16790, At3g02950). THO/TREX complexes in animals have been implicated in the transport of mRNA precursors. Mutants of THO3/TEX1, THO1, THO6 accumulate reduced amount of small interfering (si)RNA, sugges…	THO complex subunit 2
Storvum000106t1	AT1G32750.1	HAC13 protein (HAC13)	This gene is predicted to encode a histone acetyltransferase. Five lines with RNAi constructs directed against HAF1 grow normally and can produce root calli, but have defects in agrobacterium-mediated transformation.	transcription initiation factor TFIID subunit 1 isoform X1
Storvum000107t1	AT5G04560.2	HhH-GPD base excision DNA repair family protein	Encodes a DNA glycosylase DEMETER (DME). Responsible for endosperm maternal-allele-specific hypomethylation at the MEDEA (MEA) gene. DME can excise 5-methylcytosine in vitro and when expressed in E. coli. DME establishes MEA imprinting by removing 5-methylcytosine to activate the maternal allele.	transcriptional activator DEMETER-like
Storvum000108t1	AT4G35800.1	RNA polymerase II large subunit	Encodes the unique largest subunit of nuclear DNA-dependent RNA polymerase II; the ortholog of budding yeast RPB1 and a homolog of the E. coli RNA polymerase beta prime subunit.	DNA-directed RNA polymerase II subunit 1
Storvum000109t1	AT1G63490.1	transcription factor jumonji (jmjC) domain-containing protein		lysine-specific demethylase 5A isoform X1
Storvum000110t1	AT4G16340.1	guanyl-nucleotide exchange factors;GTPase binding;GTP binding	Encodes SPIKE1 (SPK1), the lone DOCK family guanine nucleotide exchange factor (GEF) in Arabidopsis. SPK1 is a peripheral membrane protein that accumulates at, and promotes the formation of, a specialized domain of the endoplasmic reticulum (ER) termed the ER exit site (ERES). SPK1 promotes polarized growth and cell-cell adhesion in the leaf epidermis. Mutant has seedling lethal; cotyledon, leaf-…	guanine nucleotide exchange factor SPIKE 1
Storvum000111t1	AT4G17610.1	tRNA/rRNA methyltransferase (SpoU) family protein		PREDICTED: uncharacterized protein LOC102579800 isoform X1
Storvum000112t1	ATCG01130.1	Ycf1 protein		hypothetical chloroplast RF1 (chloroplast)
Storvum000113t1	AT4G38600.1	HEAT repeat ;HECT-domain (ubiquitin-transferase)	encodes a member of HECT ubiquitin protein ligase family that is involved in trichome cell morphogenesis. Mutants in this gene exhibit supernumerary trichome branches and increased DNA content.	E3 ubiquitin-protein ligase UPL3
Storvum000114t1	AT2G36490.1	demeter-like 1	A repressor of transcriptional gene silencing. Functions by demethylating the target promoter DNA. Interacts physically with RPA2/ROR1. In the ros1 mutants, an increase in methylation is observed in a number of gene promoters. Among the loci affected by ros1, a few (RD29A and At1g76930) are affected in cytosine methylation in all sequence contexts (CpG, CpNpG or CpNpN), although many others are a…	protein ROS1-like
Storvum000115t1	AT5G17680.1	disease resistance protein (TIR-NBS-LRR class), putative		TMV resistance protein N-like isoform X1
Storvum000116t1	AT3G15120.1	P-loop containing nucleoside triphosphate hydrolases superfamily protein		Tat-binding -like protein 7
Storvum000117t1	AT3G13330.1	proteasome activating protein 200	Encodes a protein that interacts with the 26S proteasome. Mutants are phenotypically indistinguishable from wild type plants under a variety of growth conditions. Protein levels increase upon exposure of seedlings to MG132, a specific, potent, reversible, and cell-permeable proteasome inhibitor.	proteasome activator subunit 4
Storvum000118t1	AT1G24460.1		Encodes a novel protein that co-immunoprecipitates with SYP41. It is involved in vacuolar trafficking and salt tolerance, potentially via a role in vesicle fusion and in maintaining TGN structure or identity. Mutants display delayed formation of the Brefeldin A (BFA) compartment in cotyledons upon application of BFA.	COP1-interactive protein 1 isoform X1
Storvum000119t1	AT5G07980.1	dentin sialophosphoprotein-related		PREDICTED: uncharacterized protein LOC102603145
Storvum000120t1	AT3G14270.1	phosphatidylinositol-4-phosphate 5-kinase family protein	Encodes a protein that is predicted to act as a 1-phosphatidylinositol-3-phosphate (PtdIns3P) 5-kinase based on its homology to Fab1 from yeast. It contains an FYVE domain required for binding to PtdIns3P-containing membranes in yeast, as well as a Cpn60_TCP1 homology domain plus a kinase domain. fab1a/fab1b pollen grains not viable and have defective vacuolar organization. FAB1A and FAB1B comple…	1-phosphatidylinositol-3-phosphate 5-kinase FAB1B-like
Storvum000121t1	AT5G05560.1	E3 ubiquitin ligase, putative	Encodes a subunit of the Arabidopsis thaliana E3 ubiquitin ligase complex that plays a synergistic role with APC4 both in female gametogenesis and in embryogenesis.	anaphase-promoting complex subunit 1
Storvum000122t1	AT5G44180.1	Homeodomain-like transcriptional regulator		homeobox-DDT domain protein RLT2
Storvum000123t1	AT3G14270.1	phosphatidylinositol-4-phosphate 5-kinase family protein	Encodes a protein that is predicted to act as a 1-phosphatidylinositol-3-phosphate (PtdIns3P) 5-kinase based on its homology to Fab1 from yeast. It contains an FYVE domain required for binding to PtdIns3P-containing membranes in yeast, as well as a Cpn60_TCP1 homology domain plus a kinase domain. fab1a/fab1b pollen grains not viable and have defective vacuolar organization. FAB1A and FAB1B comple…	1-phosphatidylinositol-3-phosphate 5-kinase FAB1B-like
Storvum000124t1	AT3G04740.1	RNA polymerase II transcription mediators	encodes a protein with similarities to subunits of the Mediator complex, required for RNA polymerase II recruitment at target promoters in response to specific activators. Lines carrying loss of function mutations in the gene have reduced cell numbers in aerial organs. On the other hand, lines overexpressing the gene have increased number of small cells in clusters, suggesting cell division is mo…	mediator of RNA polymerase II transcription subunit 14
Storvum000125t1	AT4G04970.1	glucan synthase-like 1	encodes a gene similar to callose synthase	callose synthase 11-like
Storvum000126t1	AT1G03080.1	kinase interacting (KIP1-like) family protein		protein NETWORKED 1D-like
Storvum000127t1	AT5G15540.1	PHD finger family protein	Encodes Adherin SCC2. Essential for viability. Required for normal seed development. Plays a role in the establishment of sister-chromatid cohesion and chromosome organization during meiosis.	nipped-B-like protein B
Storvum000128t1	AT3G60860.1	SEC7-like guanine nucleotide exchange family protein		brefeldin A-inhibited guanine nucleotide-exchange protein 2-like
Storvum000129t1	AT2G16485.1	nucleic acid binding;zinc ion binding;DNA binding	Encodes NERD (Needed for RDR2-independent DNA methylation), a plant-specific GW repeat- and PHD finger-containing protein involved in siRNA-dependent DNA methylation.	zinc finger CCCH domain-containing protein 19 isoform X1
Storvum000130t1	AT2G03140.1	alpha/beta-Hydrolases superfamily protein		embryogenesis-associated protein emb8
Storvum000131t1	AT3G43300.1	HOPM interactor 7	AtMIN7 is an immunity associated Arabidopsis protein targeted by HopM1, a conserved Pseudomonas syringae virulence protein. AtMIN7 encodes one of the eight members of the Arabidopsis adenosine diphosphate (ADP) ribosylation factor (ARF) guanine nucleotide exchange factor (GEF) protein family. The AFR GEF proteins are key components of the vesicle trafficking system in eukaryotic cells. HopM1 medi…	brefeldin A-inhibited guanine nucleotide-exchange protein 5
Storvum000132t1	AT4G03550.1	glucan synthase-like 5	Encodes a callose synthase that is required for wound and papillary callose formation in response to fungal pathogens Erysiphe and Blumeria. Mutants are resistant to P. parasitica and exhibit an exaggerated PR1 response.Contributes to PAMP-induced basal defense.	callose synthase 12
Storvum000133t1	AT4G00990.1	Transcription factor jumonji (jmjC) domain-containing protein		lysine-specific demethylase JMJ25-like isoform X1
Storvum000134t1	AT5G07980.1	dentin sialophosphoprotein-related		PREDICTED: uncharacterized protein LOC102595846 isoform X1
Storvum000135t1	AT2G39580.1			PREDICTED: uncharacterized protein LOC102590636
Storvum000136t1	AT3G14570.1	glucan synthase-like 4	encodes a protein similar to callose synthase	putative callose synthase 8
Storvum000137t1	AT2G34680.1	Outer arm dynein light chain 1 protein	isolated from differential screening of a cDNA library from auxin-treated root culture. sequence does not show homology to any known proteins and is predicted to be extracellular.	187-kDa microtubule-associated protein AIR9 isoform X1
Storvum000138t1	AT1G71010.1	FORMS APLOID AND BINUCLEATE CELLS 1C	Encodes a protein that is predicted to act as a phosphatidylinositol-3P 5-kinase, but, because it lacks a FYVE domain, it is unlikely to be efficiently targeted to membranes containing the proposed phosphatidylinositol-3P substrate. Therefore, its molecular function remains unknown.	putative 1-phosphatidylinositol-3-phosphate 5-kinase FAB1C
Storvum000139t1	AT4G15730.1	CW-type Zinc Finger		MORC family CW-type zinc finger protein
Storvum000140t1	AT1G59780.1	NB-ARC domain-containing disease resistance protein		putative late blight resistance protein homolog R1B-12
Storvum000141t1	AT5G07980.1	dentin sialophosphoprotein-related		PREDICTED: uncharacterized protein LOC102606113
Storvum000142t1	AT3G09670.2	Tudor/PWWP/MBT superfamily protein		Serine/threonine-protein kinase
Storvum000143t1	AT1G01320.2	Tetratricopeptide repeat (TPR)-like superfamily protein		protein TSS
Storvum000144t1	AT1G15290.1	Tetratricopeptide repeat (TPR)-like superfamily protein		protein TSS
Storvum000145t1	AT4G01020.1	helicase domain-containing protein / IBR domain-containing protein / zinc finger protein-related		ATP-dependent RNA helicase DEAH11, chloroplastic-like
Storvum000146t1	AT4G32620.1	Enhancer of polycomb-like transcription factor protein		Histone-lysine N-methyltransferase
Storvum000147t1	AT5G42950.1	GYF domain-containing protein		uncharacterized protein LOC101267523 isoform X3
Storvum000148t1	AT3G57660.1	nuclear RNA polymerase A1	Encodes a subunit of RNA polymerase I (aka RNA polymerase A).	DNA-directed RNA polymerase I subunit 1
Storvum000149t1	AT2G13370.1	chromatin remodeling 5		protein CHROMATIN REMODELING 5
Storvum000150t1	AT3G11130.1	Clathrin, heavy chain		clathrin heavy chain 1
Storvum000151t1	AT5G18525.1	protein serine/threonine kinases;protein tyrosine kinases;ATP binding;protein kinases		protein GFS12 isoform X1
Storvum000152t1	AT2G38440.1	SCAR homolog 2	Encodes a subunit of the WAVE complex. The WAVE complex is required for activation of ARP2/3 complex which functions in actin microfilament nucleation and branching. Mutations cause defects in both the actin and microtubule cytoskeletons that result in aberrant epidermal cell expansion. itb1 mutants showed irregularities in trichome branch positioning and expansion. The SHD domain of this protein…	protein SCAR2 isoform X1
Storvum000153t1	AT3G48770.1	DNA binding;ATP binding		Sacsin like
Storvum000154t1	AT5G22760.1	PHD finger family protein		DDT domain-containing protein PTM
Storvum000155t1	AT5G22760.1	PHD finger family protein		DDT domain-containing protein PTM-like
Storvum000156t1	AT3G11130.1	Clathrin, heavy chain		clathrin heavy chain 1
Storvum000157t1	AT2G25320.1	TRAF-like family protein		ubiquitin carboxyl-terminal hydrolase 13
Storvum000158t1	AT5G49430.1	WD40/YVTN repeat-like-containing domain;Bromodomain		PH-interacting protein
Storvum000159t1	AT3G52250.1	Duplicated homeodomain-like superfamily protein	Encodes a protein with a putative role in mRNA splicing.	PREDICTED: uncharacterized protein LOC102602320
Storvum000160t1	AT1G68890.1	magnesium ion binding;thiamin pyrophosphate binding;hydro-lyases;catalytics;2-succinyl-5-enolpyruvyl-6-hydroxy-3-cyclohexene-1-carboxylic-acid synthases	Homologous to the four eubacterial men genes involved in menanoquinone biosynthesis. Studies of mutants defective in this gene demonstrated its involvement in phylloquinone biosynthesis in Arabidopsis.	protein PHYLLO, chloroplastic isoform X1
Storvum000161t1	AT1G55540.1	Nuclear pore complex protein		nuclear pore complex protein NUP214 isoform X1
Storvum000162t1	AT2G36810.1	ARM repeat superfamily protein		protein SHOOT GRAVITROPISM 6 isoform X1
Storvum000163t1	AT1G28420.1	homeobox-1		homeobox-DDT domain protein RLT1
Storvum000164t1	AT1G77300.2	histone methyltransferases(H3-K4 specific);histone methyltransferases(H3-K36 specific)	Encodes a protein with histone lysine N-methyltransferase activity required specifically for the trimethylation of H3-K4 in FLC chromatin (and not in H3-K36 dimethylation). Acts as an inhibitor of flowering specifically involved in the autonomous promotion pathway. EFS also regulates the expression of genes involved in carotenoid biosynthesis.Modification of histone methylation at the CRTISO locu…	histone-lysine N-methyltransferase ASHH2-like
Storvum000165t1	AT2G40770.1	zinc ion binding;DNA binding;helicases;ATP binding;nucleic acid binding		E3 ubiquitin-protein ligase SHPRH isoform X1
Storvum000166t3	AT1G21580.1	Zinc finger C-x8-C-x5-C-x3-H type family protein		Zinc finger CCCH domain-containing protein 7
Storvum000167t1	AT1G79000.1	histone acetyltransferase of the CBP family 1	Homologous to CREB-binding protein, a co-activator of transcription with histone acetyl-transferase activity. No single prior lysine acetylation is sufficient to block HAC1 acetylation of the H3 or H4 peptides, suggesting that HAC1, HAC5, and HAC12 can acetylate any of several lysines present in the peptides. HAM2 acetylates histone H4 lysine 5. A plant line expressing an RNAi construct targeted …	histone acetyltransferase HAC1-like isoform X1
Storvum000168t1	AT2G13680.1	callose synthase 5	Responsible for the synthesis of callose deposited at the primary cell wall of meiocytes, tetrads and microspores. Required for exine formation during microgametogenesis and for pollen viability. Highest expression in meiocytes, tetrads, microspores and mature pollen.	callose synthase 5
Storvum000169t1	AT2G47410.1	WD40/YVTN repeat-like-containing domain;Bromodomain		PH-interacting protein
Storvum000170t1	AT3G43920.2	dicer-like 3	Encodes a ribonuclease III family protein that is required for endogenous RDR2-dependent siRNA (but not miRNA) formation.	endoribonuclease Dicer homolog 3a
Storvum000171t1	AT5G12400.1	DNA binding;zinc ion binding;DNA binding		DDT domain-containing protein PTM
Storvum000172t1	AT5G47690.1	binding		sister chromatid cohesion protein PDS5 homolog A isoform X1
Storvum000173t1	AT1G79000.2	histone acetyltransferase of the CBP family 1	Homologous to CREB-binding protein, a co-activator of transcription with histone acetyl-transferase activity. No single prior lysine acetylation is sufficient to block HAC1 acetylation of the H3 or H4 peptides, suggesting that HAC1, HAC5, and HAC12 can acetylate any of several lysines present in the peptides. HAM2 acetylates histone H4 lysine 5. A plant line expressing an RNAi construct targeted …	histone acetyltransferase HAC1-like isoform X1
Storvum000174t1	ATMG00860.1	DNA/RNA polymerases superfamily protein		putative nucleotidyltransferase, Ribonuclease H
Storvum000175t1	AT1G71220.1	UDP-glucose:glycoprotein glucosyltransferases;transferases, transferring hexosyl groups;transferases, transferring glycosyl groups	Encodes UDP-glucose:glycoprotein glucosyltransferase. Non-receptor component required for EFR-mediated immunity. Mutants show de-repressed anthocyanin accumulation in the presence of elf18, and EFR accumulation and signalling.	UDP-glucose:glycoprotein glucosyltransferase isoform X1
Storvum000176t1	AT3G22380.1	time for coffee	Encodes a nucleus-acting plant-specific clock regulator working close to the central oscillator and affecting the circadian gating of light responses. Circadian gating is the alteration of circadian phase according to the photoperiod of the entraining day/light cycle and the rhythmic antagonism of light responses in the early subjective night. TIC differentially regulates CCA1 and PRR9 from LHY, …	protein TIME FOR COFFEE isoform X1
Storvum000177t1	AT5G27970.1	ARM repeat superfamily protein		protein MON2 homolog isoform X1
Storvum000178t1	AT1G65440.2	global transcription factor group B1	Related to yeast Spt6 protein, which functions as part of a protein complex in transcription initiation and also plays a role in chromatin structure / assembly.	transcription elongation factor SPT6 homolog
Storvum000179t1	AT5G42400.1	SET domain protein 25	Encodes ATXR7 (ARABIDOPSIS TRITHORAX-RELATED7), required for histone H3-K4 methylation and for transcriptional activation of Flowering Locus C.	histone-lysine N-methyltransferase ATXR7-like isoform X1
Storvum000180t1	AT3G14270.1	phosphatidylinositol-4-phosphate 5-kinase family protein	Encodes a protein that is predicted to act as a 1-phosphatidylinositol-3-phosphate (PtdIns3P) 5-kinase based on its homology to Fab1 from yeast. It contains an FYVE domain required for binding to PtdIns3P-containing membranes in yeast, as well as a Cpn60_TCP1 homology domain plus a kinase domain. fab1a/fab1b pollen grains not viable and have defective vacuolar organization. FAB1A and FAB1B comple…	putative 1-phosphatidylinositol-3-phosphate 5-kinase FAB1D
Storvum000181t1	AT1G34260.1	FORMS APLOID AND BINUCLEATE CELLS 1A	Encodes a protein that is predicted to act as a phosphatidylinositol-3P 5-kinase, but, because it lacks a FYVE domain, it is unlikely to be efficiently targeted to membranes containing the porposed phosphatidylinositol-3P substrate. Therefore, its molecular function remains unknown.	putative 1-phosphatidylinositol-3-phosphate 5-kinase FAB1D
Storvum000182t1	AT5G52290.1	shortage in chiasmata 1	Encodes a protein with similarity to XPF endonucleases. Loss of function mutations have defects in meiosis- specifically a reduction in the number of chiasmata. As a result both pollen and embryo sacs are abnormal and plants have severely reduced fertility.	protein SHORTAGE IN CHIASMATA 1
Storvum000183t1	AT5G13530.1	protein kinases;ubiquitin-protein ligases	Encodes KEEP ON GOING (KEG), a RING E3 ligase involved in abscisic acid signaling. KEG is essential for Arabidopsis growth and development. ABA promotes KEG degradation via the ubiquitin dependent 26S proteasome pathway.	E3 ubiquitin-protein ligase KEG
Storvum000184t1	AT5G04290.1	kow domain-containing transcription factor 1	Encodes SPT5-Like, a member of the nuclear SPT5 (Suppressor of Ty insertion 5) RNA polymerase (RNAP) elongation factor family that is characterized by the presence of a carboxy-terminal extension with more than 40 WG/GW motifs. Interacts with AGO4. Required for RNA-directed DNA methylation.	protein RNA-directed DNA methylation 3
Storvum000185t1	AT3G47910.1	Ubiquitin carboxyl-terminal hydrolase-related protein		PREDICTED: uncharacterized protein LOC107023109
Storvum000187t1	AT5G04140.1	glutamate synthase 1	Encodes a gene whose sequence is similar to ferredoxin dependent glutamate synthase (Fd-GOGAT). Expression in leaves is induced by light and sucrose. Proposed to be involved in photorespiration and nitrogen assimilation.	ferredoxin-dependent glutamate synthase, chloroplastic
Storvum000188t1	AT5G20320.1	dicer-like 4	Encodes an RNase III-like enzyme that catalyzes processing of trans-acting small interfering RNA precursors in a distinct small RNA biogenesis pathway. The protein is also involved in the production of 21-nt primary siRNAs from both inverted-repeat constructs and endogenous sequences, as well as the RDR6-dependent 21-nt secondary siRNAs involved in long-range cell-to-cell signaling. It binds DRB4…	dicer-like protein 4
Storvum000189t1	AT1G23230.2			mediator of RNA polymerase II transcription subunit 23
Storvum000190t1	AT3G59770.1	sacI homology domain-containing protein / WW domain-containing protein	Encodes a phosphoinositide phosphatase. The sac9 null mutant accumulates elevated levels of PtdIns(4,5)P2 and Ins(1,4,5)P3. The mutant plants have characteristics of constitutive stress responses.	probable phosphoinositide phosphatase SAC9
Storvum000191t1	AT5G10370.1	helicase domain-containing protein / IBR domain-containing protein / zinc finger protein-related		ATP-dependent RNA helicase DEAH11, chloroplastic-like
Storvum000192t1	AT2G34660.2	multidrug resistance-associated protein 2	encodes a multidrug resistance-associated protein that is MgATP-energized glutathione S-conjugate pump. An ABCC-type arsenite-phytochelatin transporter. The expression of this gene is upregulated by herbicide safeners such as benoxacor and fenclorim.	ABC transporter C family member 2-like
Storvum000193t1	AT3G50590.1	Transducin/WD40 repeat-like superfamily protein		Actin cytoskeleton-regulatory complex protein
Storvum000194t1	AT2G22560.1	Kinase interacting (KIP1-like) family protein		protein NETWORKED 2A-like
Storvum000195t2	AT1G20970.1			proton pump-interactor 1
Storvum000196t1	ATMG00860.1	DNA/RNA polymerases superfamily protein		Putative polyprotein, identical
Storvum000197t1	AT2G38770.1	P-loop containing nucleoside triphosphate hydrolases superfamily protein		intron-binding protein aquarius
Storvum000198t1	AT4G00060.1	Nucleotidyltransferase family protein		PREDICTED: uncharacterized protein LOC102580618 isoform X2
Storvum000199t1	AT4G23160.1	cysteine-rich RLK (RECEPTOR-like protein kinase) 8	Encodes a cysteine-rich receptor-like protein kinase.	retrovirus-related Pol polyprotein from transposon TNT 1-94
Storvum000200t1	AT4G23160.1	cysteine-rich RLK (RECEPTOR-like protein kinase) 8	Encodes a cysteine-rich receptor-like protein kinase.	Retrovirus-related Pol polyprotein from transposon TNT 1-94
Storvum000201t1	AT4G24680.1	modifier of snc1	Encodes MOS1 (MODIFIER OF snc1). MOS1 contains a BAT2 domain that is conserved in plants and animals. MOS1 regulates the expression of SNC1, a TIR-NB-LRR-type of R protein.	protein MODIFIER OF SNC1 1
Storvum000202t1	AT5G48385.1	FRIGIDA-like protein		FRIGIDA-like protein 5 isoform X2
Storvum000203t1	ATMG00860.1	DNA/RNA polymerases superfamily protein		putative nucleotidyltransferase, Ribonuclease H
Storvum000204t1	AT2G31900.1	myosin-like protein XIF	Encodes an novel myosin isoform.	myosin-12 isoform X1
Storvum000205t1	AT5G02880.1	ubiquitin-protein ligase 4	encodes a ubiquitin-protein ligase containing a HECT domain. There are six other HECT-domain UPLs in Arabidopsis.	E3 ubiquitin-protein ligase UPL4 isoform X1
Storvum000206t1	AT3G13080.1	multidrug resistance-associated protein 3	encodes an ATP-dependent MRP-like ABC transporter able to transport glutathione-conjugates as well as chlorophyll catabolites. The expression of this gene is upregulated by herbicide safeners such as benoxacor and fenclorim.	ABC transporter C family member 3
Storvum000207t1	AT4G38440.1		Encodes MINIYO (IYO), a positive regulator of transcriptional elongation that is essential for cells to initiate differentiation.	transcriptional elongation regulator MINIYO
Storvum000208t1	AT5G49160.1	methyltransferase 1	Encodes a cytosine methyltransferase MET1. Required for silencing of FWA paternal allele in endosperm. Two lines with RNAi constructs directed against DMT1 have reduced agrobacterium-mediated tumor formation.	DNA (cytosine-5)-methyltransferase 1B-like
Storvum000209t1	AT4G29380.1	protein kinase family protein / WD-40 repeat family protein	The gene encodes phosphatidylinositol 3- kinase involved in the development and germination of pollen through the biosynthesis of phosphatidylinositol 3-phosphate (PI3P).	probable serine/threonine-protein kinase vps15 isoform X1
Storvum000210t1	AT3G57300.1	INO80 ortholog	Encodes the Arabidopsis INO80 ortholog of the SWI/SNF ATPase family. Functions as a positive regulator of DNA homologous recombination (HR). In INO80 mutants, the HR frequency is reduced to 15% of that in the wild-type. Mutation in INO80 does not affect sensitivity to genotoxic agents and efficiency of T-DNA integration. INO80 was also shown to regulate a subset of the Arabidopsis transcriptome.	DNA helicase INO80
Storvum000211t1	AT3G28030.1	5'-3' exonuclease family protein	Required for repair of pyrimidine-pyrimidinone (6-4) dimers.	DNA repair protein UVH3 isoform X1
Storvum000212t1	ATMG00860.1	DNA/RNA polymerases superfamily protein		putative nucleotidyltransferase, Ribonuclease H
Storvum000213t1	AT2G23740.2	nucleic acid binding;sequence-specific DNA binding transcription factors;zinc ion binding	Encodes a SET-domain protein SUVR5 that mediates H3K9me2 deposition and silencing at stimulus response genes in a DNA methylation-independent manner.	histone-lysine N-methyltransferase SUVR5
Storvum000214t1	AT4G21820.1	binding;calmodulin binding		abnormal spindle-like microcephaly-associated protein homolog isoform X1
Storvum000215t1	AT4G38200.1	SEC7-like guanine nucleotide exchange family protein		brefeldin A-inhibited guanine nucleotide-exchange protein 1
Storvum000216t1	AT5G20490.1	Myosin family protein with Dil domain	Encodes a member of the type XI myosin protein family involved in root hair growth, trichome development, and organelle trafficking. This gene appears to be expressed at low levels throughout the plant.	myosin-17-like
Storvum000217t1	AT1G54560.1	Myosin family protein with Dil domain	member of Myosin-like proteins	myosin-9-like isoform X1
Storvum000218t1	AT1G04120.1	multidrug resistance-associated protein 5	encodes a high-affinity inositol hexakisphosphate transporter that plays a role in guard cell signaling and phytate storage. It is a member of MRP subfamily / ABC transporter subfamily C.	ABC transporter C family member 5
Storvum000219t1	AT4G23160.1	cysteine-rich RLK (RECEPTOR-like protein kinase) 8	Encodes a cysteine-rich receptor-like protein kinase.	retrovirus-related Pol polyprotein from transposon TNT 1-94
Storvum000220t1	AT3G60160.1	multidrug resistance-associated protein 9	member of MRP subfamily	putative ABC transporter C family member 15 isoform X1
Storvum000221t1	AT3G51120.1	DNA binding;zinc ion binding;nucleic acid binding;nucleic acid binding		zinc finger CCCH domain-containing protein 44-like
Storvum000222t1	AT4G33200.1	myosin, putative	member of Myosin-like proteins	myosin-15 isoform X1
Storvum000223t1	AT2G47800.1	multidrug resistance-associated protein 4	Encodes a plasma membrane localized ATPase transporter involved in multidrug transport. The expression of this gene is upregulated by herbicide safeners such as benoxacor, fluxofenim and fenclorim.	ABC transporter C family member 4
Storvum000224t1	AT4G36520.1	Chaperone DnaJ-domain superfamily protein		auxilin-like protein 1
Storvum000225t1	AT5G43900.3	myosin 2	Encodes a member of the type XI myosin protein family that binds F-actin and co-localizes with actin filaments and peroxisomes. Homozygous mutants are reported to have pleiotropic effects in growth and fertility and may also be lethal. This protein is also involved in root hair growth and organelle trafficking. This protein interacts with RabC2a and RabD1 in a GTP-dependent manner.	myosin-6-like
Storvum000226t1	AT5G43900.3	myosin 2	Encodes a member of the type XI myosin protein family that binds F-actin and co-localizes with actin filaments and peroxisomes. Homozygous mutants are reported to have pleiotropic effects in growth and fertility and may also be lethal. This protein is also involved in root hair growth and organelle trafficking. This protein interacts with RabC2a and RabD1 in a GTP-dependent manner.	myosin-6-like isoform X3
Storvum000227t1	AT1G73960.1	TBP-associated factor 2		transcription initiation factor TFIID subunit 2 isoform X2
Storvum000228t1	AT4G23160.1	cysteine-rich RLK (RECEPTOR-like protein kinase) 8	Encodes a cysteine-rich receptor-like protein kinase.	retrovirus-related Pol polyprotein from transposon TNT 1-94
Storvum000229t1	AT4G11270.1	Transducin/WD40 repeat-like superfamily protein		PREDICTED: uncharacterized protein LOC102580258 isoform X1
Storvum000230t1	AT4G23160.1	cysteine-rich RLK (RECEPTOR-like protein kinase) 8	Encodes a cysteine-rich receptor-like protein kinase.	retrovirus-related Pol polyprotein from transposon TNT 1-94
Storvum000231t1	AT1G30420.1	multidrug resistance-associated protein 12	member of MRP subfamily	ABC transporter C family member 12-like isoform X1
Storvum000232t1	AT1G22060.1			CAP-Gly domain-containing linker protein 1-like
Storvum000233t1	AT2G47800.1	multidrug resistance-associated protein 4	Encodes a plasma membrane localized ATPase transporter involved in multidrug transport. The expression of this gene is upregulated by herbicide safeners such as benoxacor, fluxofenim and fenclorim.	ABC transporter C family member 14-like
Storvum000234t1	AT1G59870.1	ABC-2 and Plant PDR ABC-type transporter family protein	ATP binding cassette transporter. Localized to the plasma membrane in uninfected cells. In infected leaves, the protein concentrated at infection sites. Contributes to nonhost resistance to inappropriate pathogens that enter by direct penetration in a salicylic acid?dependent manner. Required for mlo resistance. Has Cd transporter activity (Cd2+ extrusion pump) and contributes to heavy metal resi…	ABC transporter G family member 35-like
Storvum000235t1	AT5G49110.1			Fanconi anemia group I protein
Storvum000236t1	AT1G50180.1	NB-ARC domain-containing disease resistance protein		putative late blight resistance protein homolog R1A-4
Storvum000237t6	AT3G48050.2	BAH domain ;TFIIS helical bundle-like domain	Encodes a large protein with N-terminal bromo-adjacent homology (BAH) and transcription elongation factor S-II (TFS2N) domains and two C-terminal GW (glycine and tryptophan) repeats. It is nuclear and colocalizes with the processing-body component DCP1 in the cytoplasm. SOU is a component of the miRNA pathway and is involved in translational repression.	BAH domain-containing protein, putative
Storvum000238t1	AT1G08600.2	P-loop containing nucleoside triphosphate hydrolases superfamily protein		protein CHROMATIN REMODELING 20
Storvum000239t1	AT1G33410.2	SUPPRESSOR OF AUXIN RESISTANCE1		nuclear pore complex protein NUP160 isoform X1
Storvum000240t1	AT5G67100.1	DNA-directed DNA polymerases	Encodes the putative catalytic subunit of the DNA polymerase alpha. Interacts with genes involved in chromatin-mediated cellular memory. ICU2 genetically interacts with TERMINAL FLOWER2, the ortholog of HETEROCHROMATIN PROTEIN1 of animals and yeasts, and with the Polycomb group (PcG) gene CURLY LEAF. A number of regulatory genes were derepressed in the icu2-1 mutant, including genes associated wi…	DNA polymerase alpha catalytic subunit
Storvum000241t1	AT3G23890.2	topoisomerase II	Encodes a topoisomerase II that is highly expressed in young seedlings. The protein is localized in the nucleus and gene expression levels are increased in proliferative tissues.	DNA topoisomerase 2 isoform X2
Storvum000242t1	AT3G06880.2	Transducin/WD40 repeat-like superfamily protein		putative E3 ubiquitin-protein ligase LIN-1 isoform X1
Storvum000243t1	AT1G50180.1	NB-ARC domain-containing disease resistance protein		putative late blight resistance protein homolog R1B-23 isoform X1
Storvum000244t1	AT1G66950.1	pleiotropic drug resistance 11	Encodes a plasma membrane-localized ABC transporter. Confers tolerance to herbicide paraquat.	pleiotropic drug resistance protein 2-like
Storvum000245t1	AT1G14850.1	nucleoporin 155	Encodes a protein similar to nucleoporin, a a major component of the nuclear pore complex (NPC) involved in cellular nucleo-cytoplasmic transport	nuclear pore complex protein NUP155
Storvum000246t1	AT3G53480.1	pleiotropic drug resistance 9	Negative regulator of auxin polar transport inhibitors. ABCG37 regulates auxin distribution and homeostasis in roots by excluding IBA from the root apex, but does not act directly in basipetal transport. ABCG37 and ABCG36 act redundantly at outermost root plasma membranes and, transport IBA out of the cells.	pleiotropic drug resistance protein 3
Storvum000247t1	AT4G13750.1	Histidine kinase-, DNA gyrase B-, and HSP90-like ATPase family protein	Encodes NO VEIN (NOV), a plant-specific nuclear factor required for leaf vascular development, cellular patterning and stem cell maintenance in the root meristem, as well as for cotyledon outgrowth and separation. nov mutations affect many aspects of auxin-dependent development without directly affecting auxin perception.	PREDICTED: uncharacterized protein LOC102583023 isoform X2
Storvum000248t1	AT3G18110.1	Pentatricopeptide repeat (PPR) superfamily protein		pentatricopeptide repeat-containing protein At3g18110, chloroplastic
Storvum000249t1	AT3G59140.1	multidrug resistance-associated protein 14	member of MRP subfamily	ABC transporter C family member 10-like
Storvum000250t1	AT2G25170.1	chromatin remodeling factor CHD3 (PICKLE)	Encodes a SWI/SWF nuclear-localized chromatin remodeling factor of the CHD3 group. Involved in post-germination repression of embryonic development. Acts with GA to establish repression of embryonic genes upon germination. Protein preferentially accumulates in differentiating tissues. Loss of function alleles are associated with expression of embryonic traits in adult plants and derepression of e…	CHD3-type chromatin-remodeling factor PICKLE
Storvum000251t1	AT4G14970.1			Fanconi anemia group D2 protein homolog isoform X1
Storvum000252t1	AT5G16680.1	RING/FYVE/PHD zinc finger superfamily protein		PREDICTED: uncharacterized protein LOC107014536 isoform X1
Storvum000253t1	AT3G59140.1	multidrug resistance-associated protein 14	member of MRP subfamily	ABC transporter C family member 10-like
Storvum000254t1	AT2G25170.1	chromatin remodeling factor CHD3 (PICKLE)	Encodes a SWI/SWF nuclear-localized chromatin remodeling factor of the CHD3 group. Involved in post-germination repression of embryonic development. Acts with GA to establish repression of embryonic genes upon germination. Protein preferentially accumulates in differentiating tissues. Loss of function alleles are associated with expression of embryonic traits in adult plants and derepression of e…	CHD3-type chromatin-remodeling factor PICKLE-like
Storvum000255t1	AT5G58160.1	actin binding		formin-like protein 18
Storvum000256t1	AT1G10760.1	Pyruvate phosphate dikinase, PEP/pyruvate binding domain	Encodes an &#945;-glucan, water dikinase required for starch degradation. Involved in cold-induced freezing tolerance. Mutations that eliminate the GWD protein or affect the dikinase domain of the enzyme dramatically reduce both the amount of phosphate in the amylopectin and the rate of starch degradation. Mature leaves of these mutants accumulate amounts of starch up to seven times greater than …	alpha-glucan water dikinase, chloroplastic isoform X2
Storvum000257t1	AT1G26330.1	DNA binding		PREDICTED: uncharacterized protein LOC107018710 isoform X1
Storvum000258t1	AT1G77800.2	PHD finger family protein		histone-lysine n-methyltransferase atx1
Storvum000259t1	AT1G15520.1	pleiotropic drug resistance 12	ABC transporter family involved in ABA transport and resistance to lead. Localizes to plasma membrane. Upregulated by lead. Expressed in leaves, flowers, stomata and roots.	pleiotropic drug resistance protein 1-like
Storvum000260t1	AT3G21250.2	multidrug resistance-associated protein 6	member of MRP subfamily	ABC transporter C family member 8
Storvum000261t1	AT1G15520.1	pleiotropic drug resistance 12	ABC transporter family involved in ABA transport and resistance to lead. Localizes to plasma membrane. Upregulated by lead. Expressed in leaves, flowers, stomata and roots.	pleiotropic drug resistance protein 1-like
Storvum000262t1	AT5G47020.1			Fiber protein
Storvum000263t1	AT1G13980.2	sec7 domain-containing protein	Encodes a GDP/GTP exchange factor for small G-proteins of the ADP ribosylation factor (RAF) class, and as regulator of intracellular trafficking. Homologous to Sec7p and YEC2 from yeast. Involved in the specification of apical-basal pattern formation. Essential for cell division, expansion and adhesion. It appears that heteotypic binding between the DCB and C-terminal domains of two GNOM proteins…	ARF guanine-nucleotide exchange factor GNOM-like
Storvum000264t1	AT2G07680.1	multidrug resistance-associated protein 11	member of MRP subfamily	ABC transporter C family member 13 isoform X1
Storvum000265t1	AT5G51660.1	cleavage and polyadenylation specificity factor 160		cleavage and polyadenylation specificity factor subunit 1
Storvum000266t1	AT3G22104.1	Phototropic-responsive NPH3 family protein		histone-lysine n-methyltransferase atx3
Storvum000267t1	AT1G63020.2	nuclear RNA polymerase D1A	Encodes one of two alternative largest subunits of a putative plant-specific RNA polymerase IV (aka RNA polymerase D). Required for posttranscriptional gene silencing.	DNA-directed RNA polymerase IV subunit 1 isoform X1
Storvum000268t1	AT1G13980.2	sec7 domain-containing protein	Encodes a GDP/GTP exchange factor for small G-proteins of the ADP ribosylation factor (RAF) class, and as regulator of intracellular trafficking. Homologous to Sec7p and YEC2 from yeast. Involved in the specification of apical-basal pattern formation. Essential for cell division, expansion and adhesion. It appears that heteotypic binding between the DCB and C-terminal domains of two GNOM proteins…	arf guanine-nucleotide exchange factor gnom
Storvum000269t1	AT1G13980.2	sec7 domain-containing protein	Encodes a GDP/GTP exchange factor for small G-proteins of the ADP ribosylation factor (RAF) class, and as regulator of intracellular trafficking. Homologous to Sec7p and YEC2 from yeast. Involved in the specification of apical-basal pattern formation. Essential for cell division, expansion and adhesion. It appears that heteotypic binding between the DCB and C-terminal domains of two GNOM proteins…	ARF guanine-nucleotide exchange factor GNOM
Storvum000270t1	AT1G64570.1	Homeodomain-like superfamily protein		protein argonaute 1b
Storvum000271t1	AT3G63070.1	Tudor/PWWP/MBT domain-containing protein		protein HUA2-LIKE 2-like
Storvum000272t1	AT2G34780.1	maternal effect embryo arrest 22	Encodes a novel protein of unknown function that is essential for embryonic development. Severe loss of function alleles are embryo lethal. Analysis of a partial loss of function allele indicates a role for EMB1611 in regulation of endoreduplication and maintenance of meristem cell fate. It appears to be required for maintaining the CLV-WUS regulatory pathway.	PREDICTED: uncharacterized protein LOC102600549
Storvum000273t1	AT1G77600.2	ARM repeat superfamily protein		sister chromatid cohesion protein PDS5 homolog A isoform X2
Storvum000274t1	AT1G58060.1	RNA helicase family protein		DExH-box ATP-dependent RNA helicase DExH7, chloroplastic isoform X1
Storvum000275t1	AT5G11700.2			hypothetical protein BC332_21008
Storvum000276t1	AT1G15520.1	pleiotropic drug resistance 12	ABC transporter family involved in ABA transport and resistance to lead. Localizes to plasma membrane. Upregulated by lead. Expressed in leaves, flowers, stomata and roots.	pleiotropic drug resistance protein 1
Storvum000277t1	AT1G15520.1	pleiotropic drug resistance 12	ABC transporter family involved in ABA transport and resistance to lead. Localizes to plasma membrane. Upregulated by lead. Expressed in leaves, flowers, stomata and roots.	pleiotropic drug resistance protein 1
Storvum000278t1	AT3G59140.1	multidrug resistance-associated protein 14	member of MRP subfamily	ABC transporter C family member 10-like
Storvum000279t1	AT3G13080.1	multidrug resistance-associated protein 3	encodes an ATP-dependent MRP-like ABC transporter able to transport glutathione-conjugates as well as chlorophyll catabolites. The expression of this gene is upregulated by herbicide safeners such as benoxacor and fenclorim.	putative ABC transporter C family member 15
Storvum000280t1	AT2G20190.1	CLIP-associated protein	Encodes a microtubule-associated protein that is involved in both cell division and cell expansion. It likely promotes microtubule stability.	CLIP-associated protein-like
Storvum000281t1	AT2G20190.1	CLIP-associated protein	Encodes a microtubule-associated protein that is involved in both cell division and cell expansion. It likely promotes microtubule stability.	CLIP-associated protein-like
Storvum000282t1	AT4G36520.1	Chaperone DnaJ-domain superfamily protein		auxilin-like protein 1
Storvum000283t1	AT3G13300.1	Transducin/WD40 repeat-like superfamily protein	Encodes VCS (VARICOSE). Involved in mRNA decapping. VCS forms a mRNA decapping complex with DCP1 (At1g08370) and DCP2 (At5g13570). Unlike DCP2, VCS itself does not have mRNA decapping activity in vitro. DCP1, DCP2 and VCS colocalize in cytoplasmic loci, which are putative Arabidopsis mRNA processing bodies. Null mutants of DCP1, DCP2, and VCS accumulate capped mRNAs with a reduced degradation rat…	enhancer of mRNA-decapping protein 4-like
Storvum000284t1	AT2G41520.1	Heat shock protein DnaJ with tetratricopeptide repeat	Encodes one of the 36 carboxylate clamp (CC)-tetratricopeptide repeat (TPR) proteins (Prasad 2010, Pubmed ID: 20856808) with potential to interact with Hsp90/Hsp70 as co-chaperones.	tpr repeat-containing thioredoxin ttl4
Storvum000285t1	AT1G13980.2	sec7 domain-containing protein	Encodes a GDP/GTP exchange factor for small G-proteins of the ADP ribosylation factor (RAF) class, and as regulator of intracellular trafficking. Homologous to Sec7p and YEC2 from yeast. Involved in the specification of apical-basal pattern formation. Essential for cell division, expansion and adhesion. It appears that heteotypic binding between the DCB and C-terminal domains of two GNOM proteins…	ARF guanine-nucleotide exchange factor GNOM-like
Storvum000286t1	AT1G08840.2	DNA replication helicase, putative		DNA replication ATP-dependent helicase/nuclease DNA2 isoform X1
Storvum000287t1	AT3G13300.2	Transducin/WD40 repeat-like superfamily protein	Encodes VCS (VARICOSE). Involved in mRNA decapping. VCS forms a mRNA decapping complex with DCP1 (At1g08370) and DCP2 (At5g13570). Unlike DCP2, VCS itself does not have mRNA decapping activity in vitro. DCP1, DCP2 and VCS colocalize in cytoplasmic loci, which are putative Arabidopsis mRNA processing bodies. Null mutants of DCP1, DCP2, and VCS accumulate capped mRNAs with a reduced degradation rat…	enhancer of mRNA-decapping protein 4-like
Storvum000288t1	AT3G48050.2	BAH domain ;TFIIS helical bundle-like domain	Encodes a large protein with N-terminal bromo-adjacent homology (BAH) and transcription elongation factor S-II (TFS2N) domains and two C-terminal GW (glycine and tryptophan) repeats. It is nuclear and colocalizes with the processing-body component DCP1 in the cytoplasm. SOU is a component of the miRNA pathway and is involved in translational repression.	PREDICTED: uncharacterized protein LOC102588004
Storvum000289t1	AT3G14172.1			COP1-interacting protein 7-like isoform X1
Storvum000290t1	AT1G24300.1	GYF domain-containing protein		PREDICTED: uncharacterized protein LOC102596709 isoform X1
Storvum000291t1	AT1G66730.1	DNA LIGASE 6	Encodes a novel plant specific DNA ligase that is involved in seed germination and DNA repair.	DNA ligase 1 isoform X1
Storvum000292t1	AT3G46920.1	Protein kinase superfamily protein with octicosapeptide/Phox/Bem1p domain		serinethreonine-protein kinase ctr1
Storvum000293t1	AT5G04240.1	Zinc finger (C2H2 type) family protein / transcription factor jumonji (jmj) family protein	Early Flowering 6 (ELF6) encodes a Jumonji N/C and zinc finger domain-containing protein that acts as a repressor in the photoperiod pathway. ELF6 interacts with BES1 in a Y2H assay, in vitro, and in Arabidosis protoplasts (based on BiFC). ELF6 may play a role in brassinosteroid signaling by affecting histone methylation in the promoters of BR-responsive genes.	probable lysine-specific demethylase ELF6
Storvum000294t1	AT3G51120.1	DNA binding;zinc ion binding;nucleic acid binding;nucleic acid binding		zinc finger CCCH domain-containing protein 44-like isoform X1
Storvum000295t1	AT5G24710.1	Transducin/WD40 repeat-like superfamily protein		G-protein beta subunit-like protein (contains WD40 repeats)
Storvum000296t1	AT2G26910.1	pleiotropic drug resistance 4	Encodes a member of the PLEIOTROPIC DRUG RESISTANCE family of ATP binding cassette transporters. Required for the formation of a functional cuticle.	ABC transporter G family member 32-like
Storvum000297t1	AT3G52140.2	tetratricopeptide repeat (TPR)-containing protein		clustered mitochondria protein
Storvum000298t1	AT1G74260.1	purine biosynthesis 4	Encodes formylglycinamidine ribonucleotide synthase an enzyme involved in de novo purine biosynthesis. PUR4 is localizes to the chloroplast and mitochondria. Loss of PUR4 function affects male but not female gametophyte development.	probable phosphoribosylformylglycinamidine synthase, chloroplastic/mitochondrial
Storvum000299t1	AT5G60040.1	nuclear RNA polymerase C1	Encodes a subunit of RNA polymerase III (aka RNA polymerase C).	DNA-directed RNA polymerase III subunit 1
Storvum000300t1	AT3G57060.2	binding		condensin complex subunit 1
Storvum000301t1	AT3G13530.1	mitogen-activated protein kinase kinase kinase 7	MAP3K epsilon protein kinase 1 is functionally redundant with MAP3Ke2. Required for pollen development but not essential. map3ke1;map3ke2 double-mutant pollen grains develop plasma membrane irregularities following pollen mitosis I. Localized primarily in the plasma membrane. Expressed in leaf trichomes, root columella cells and developing ovules.	MAP3K epsilon protein kinase 1-like
Storvum000302t1	AT2G39480.1	P-glycoprotein 6		ABC transporter B family member 20
Storvum000303t1	AT3G03300.3	dicer-like 2	Encodes a Dicer-like protein that functions in the antiviral silencing response in turnip-crinkle virus-infected plants but not in TMV or CMV-strain-Y-infected plants. Involved in the production of ta-siRNAs. Partially antagonizes the production of miRNAs by DCL1. Substitutes for DCL4 to produce viral siRNA when DCL4 is missing or inhibited. Able to produce siRNAs but not miRNAs.	endoribonuclease Dicer homolog 2-like
Storvum000304t1	AT1G77300.2	histone methyltransferases(H3-K4 specific);histone methyltransferases(H3-K36 specific)	Encodes a protein with histone lysine N-methyltransferase activity required specifically for the trimethylation of H3-K4 in FLC chromatin (and not in H3-K36 dimethylation). Acts as an inhibitor of flowering specifically involved in the autonomous promotion pathway. EFS also regulates the expression of genes involved in carotenoid biosynthesis.Modification of histone methylation at the CRTISO locu…	histone-lysine N-methyltransferase ASHH2-like
Storvum000305t1	AT3G06290.1	SAC3/GANP/Nin1/mts3/eIF-3 p25 family		SAC3 family protein B-like
Storvum000306t1	AT1G15520.1	pleiotropic drug resistance 12	ABC transporter family involved in ABA transport and resistance to lead. Localizes to plasma membrane. Upregulated by lead. Expressed in leaves, flowers, stomata and roots.	pleiotropic drug resistance protein 1-like
Storvum000307t1	AT3G11960.1	Cleavage and polyadenylation specificity factor (CPSF) A subunit protein		pre-mRNA-splicing factor prp12
Storvum000308t1	ATCG00170.1	DNA-directed RNA polymerase family protein	RNA polymerase beta' subunit-2	RNA polymerase beta' subunit (chloroplast)
Storvum000309t1	AT4G23160.1	cysteine-rich RLK (RECEPTOR-like protein kinase) 8	Encodes a cysteine-rich receptor-like protein kinase.	Retrovirus-related Pol polyprotein from transposon TNT 1-94
Storvum000310t1	AT2G03150.1	ATP/GTP-binding protein family		cell division cycle and apoptosis regulator protein 1
Storvum000311t1	AT2G35110.2	transcription activators	Component of the WAVE protein complex which act as activators of ARP2/3 complex involved in actin nucleation. Required for trichome morphogenesis. Mutant displays distorted trichomes, a phenotype that can be phenocopied by treatment of WT plants with actin-interacting drugs. Its ER localization is independent of upstream SPK1 activation signaling and the physical association with the WAVE/SCAR Re…	protein NAP1
Storvum000312t1	AT5G58040.1	homolog of yeast FIP1 [V]	Encodes a subunit of the polyadenylation apparatus that interacts with and stimulates the activity of poly(A) polymerase. Additionally , it interacts with several polyadenylation factor subunits and is an RNA-binding protein. It is suggested that this protein coordinates a number of polyadenylation factor subunits with PAP and with RNA.	FIP1[V]-like protein
Storvum000313t1	AT4G14920.1	Acyl-CoA N-acyltransferase with RING/FYVE/PHD-type zinc finger protein		increased dna methylation 1
Storvum000314t1	AT4G02070.1	MUTS homolog 6	encodes a DNA mismatch repair homolog of human MutS gene, MSH6. There are four MutS genes in Arabidopsis, MSH2, MSH3, MSH6, and MSH7, which all act as heterodimers and bind to 51-mer duplexes. MSH2*MSH6 bound the (+T) substrate strongly, (T/G) well, and (+AAG) no better than it did a (T/A) homoduplex.	DNA mismatch repair protein MSH6
Storvum000315t1	AT5G56250.1	hapless 8		Dentin sialoprotein
Storvum000316t1	AT4G02510.1	translocon at the outer envelope membrane of chloroplasts 159	An integral membrane GTPase that functions as a transit-sequence receptor required for the import of proteins necessary for chloroplast biogenesis. Located in the outer chloroplast membrane. Phosphorylation of the G-domains regulate translocon assembly.	translocase of chloroplast 159, chloroplastic
Storvum000317t1	AT4G01860.2	Transducin family protein / WD-40 repeat family protein		PREDICTED: uncharacterized protein LOC102588580
Storvum000318t1	AT5G13630.1	magnesium-chelatase subunit chlH, chloroplast, putative / Mg-protoporphyrin IX chelatase, putative (CHLH)	Encodes magnesium chelatase involved in plastid-to-nucleus signal transduction.	magnesium-chelatase subunit ChlH, chloroplastic
Storvum000319t1	AT1G18270.1	ketose-bisphosphate aldolase class-II family protein		putative 3-hydroxyisobutyrate dehydrogenase-like 1, mitochondrial
Storvum000320t1	AT1G53350.1	Disease resistance protein (CC-NBS-LRR class) family		putative late blight resistance protein homolog R1A-3
Storvum000321t1	AT1G35530.2	DEAD/DEAH box RNA helicase family protein	Encodes FANCM, a highly conserved helicase that functions as a major factor limiting meiotic crossover formation. It is not directly involved in the repair of DNA lesions but suppresses spontaneous somatic homologous recombination via a RecQ helicase (At-RECQ4A)-independent pathway.	DEAD-box ATP-dependent RNA helicase FANCM isoform X1
Storvum000322t1	AT2G16640.1	multimeric translocon complex in the outer envelope membrane 132		translocase of chloroplast 120, chloroplastic
Storvum000323t1	AT4G30100.1	P-loop containing nucleoside triphosphate hydrolases superfamily protein		probable helicase senataxin isoform X1
Storvum000324t1	AT5G11700.2			Protein diaphanous 1 like
Storvum000325t1	AT1G22060.1			sporulation-specific protein 15-like
Storvum000326t1	AT5G53440.1			zinc finger CCCH domain-containing protein 13 isoform X2
Storvum000327t1	AT5G18700.1	Protein kinase family protein with ARM repeat domain	Encodes a microtubule-associated kinase-like protein RUNKEL (RUK). Contains a putative serine/threonine kinase domain and a microtubule-binding domain. RUK directly binds to microtubules in vitro and colocalizes with mitotic preprophase band, spindle, and phragmoplast in vivo. Required for cell plate expansion in cytokinesis.	serine/threonine-protein kinase RUNKEL
Storvum000328t1	AT4G34890.1	xanthine dehydrogenase 1	Encodes a xanthine dehydrogenase, involved in purine catabolism. Ubiquitously expressed, but the transcript level is altered during aging, senescence, salt and cold stress, ABA treatment, and dark treatment. RNAi lines that suppress both XDH1 and XDH2 produce small plants with reduced fertility and accelerated leaf senescence. Role in drought tolerance.	xanthine dehydrogenase 1-like
Storvum000329t1	AT3G46530.1	NB-ARC domain-containing disease resistance protein	Confers resistance to the biotrophic oomycete, Peronospora parasitica. Encodes an NBS-LRR type R protein with a putative amino-terminal leucine zipper. Fungal protein ATR13 induces RPP13 gene expression and disease resistance.	putative late blight resistance protein homolog R1A-3 isoform X1
Storvum000330t1	AT5G36740.1	Acyl-CoA N-acyltransferase with RING/FYVE/PHD-type zinc finger protein		increased dna methylation 1
Storvum000331t1	AT5G15020.2	SIN3-like 2	Encodes a homolog of the transcriptional repressor SIN3 (AT1G24190).	paired amphipathic helix protein Sin3-like 2 isoform X1
Storvum000332t1	AT1G79000.1	histone acetyltransferase of the CBP family 1	Homologous to CREB-binding protein, a co-activator of transcription with histone acetyl-transferase activity. No single prior lysine acetylation is sufficient to block HAC1 acetylation of the H3 or H4 peptides, suggesting that HAC1, HAC5, and HAC12 can acetylate any of several lysines present in the peptides. HAM2 acetylates histone H4 lysine 5. A plant line expressing an RNAi construct targeted …	probable histone acetyltransferase HAC-like 1
Storvum000333t1	AT3G14980.1	Acyl-CoA N-acyltransferase with RING/FYVE/PHD-type zinc finger protein	IDM1 is a histone H3 acetyltransferase that is capable of recognizing methylated DNA through its MBD domain and recognizing unmethylated histone H3K4 through its PHD domain. It negatively regulates DNA demethylation, preventing DNA hypermethylation of highly homologous multicopy genes and other repetitive sequences.	increased DNA methylation 1 isoform X1
Storvum000334t1	AT1G70060.1	SIN3-like 4	Encodes a homolog of the transcriptional repressor SIN3 (AT1G24190).	paired amphipathic helix protein Sin3-like 3 isoform X1
Storvum000335t1	AT2G27150.2	abscisic aldehyde oxidase 3	Encodes the aldehyde oxidase delta isoform catalyzing the final step in abscisic acid biosynthesis.	abscisic-aldehyde oxidase-like
Storvum000336t1	AT3G46960.1	RNA helicase, ATP-dependent, SK12/DOB1 protein	The gene encodes a DExD&#8260;H box RNA helicase, involved in the regulation of K+ deprivation stress response.	DExH-box ATP-dependent RNA helicase DExH11
Storvum000337t1	AT3G18730.1	tetratricopeptide repeat (TPR)-containing protein	Encodes a protein with an important role in cell division control and plant morphogenesis and may also play a role in genome maintenance. May be involved in mitosis through interaction with TSA1. In cells synchronized for cell division, TSA1 and TSK relocalize to ends of spindle microtubules that are ahead of separating chromatids during metaphase and anaphase of mitosis.	protein TONSOKU isoform X2
Storvum000338t1	AT1G27170.1	transmembrane receptors;ATP binding		disease resistance protein TAO1-like
Storvum000339t1	AT2G27150.2	abscisic aldehyde oxidase 3	Encodes the aldehyde oxidase delta isoform catalyzing the final step in abscisic acid biosynthesis.	abscisic-aldehyde oxidase-like
Storvum000340t1	AT4G23160.1	cysteine-rich RLK (RECEPTOR-like protein kinase) 8	Encodes a cysteine-rich receptor-like protein kinase.	Retrovirus-related Pol polyprotein from transposon TNT 1-94
Storvum000341t1	AT1G68720.1	tRNA arginine adenosine deaminase	Encodes the chloroplastic A-to-I tRNA editing enzyme.	tRNA(adenine(34)) deaminase, chloroplastic
Storvum000342t1	AT3G06880.2	Transducin/WD40 repeat-like superfamily protein		putative E3 ubiquitin-protein ligase LIN
Storvum000343t1	AT1G79190.1	ARM repeat superfamily protein		TELO2-interacting protein 1 homolog isoform X1
Storvum000344t1	AT4G02510.1	translocon at the outer envelope membrane of chloroplasts 159	An integral membrane GTPase that functions as a transit-sequence receptor required for the import of proteins necessary for chloroplast biogenesis. Located in the outer chloroplast membrane. Phosphorylation of the G-domains regulate translocon assembly.	translocase of chloroplast 159, chloroplastic
Storvum000345t1	AT3G08850.1	HEAT repeat ;WD domain, G-beta repeat protein protein	Encodes one of two Arabidopsis RAPTOR/KOG1 homologs. RAPTOR proteins are binding partners of the target of rapamycin kinase that is present in all eukaryotes and play a central role in the stimulation of cell growth and metabolism in response to nutrients. Mutants show embryo lethal phenotype which occurs at pre-globular stage. May interact with TOR kinase in a rapamycin like signaling pathway. I…	regulatory-associated protein of TOR 1
Storvum000346t1	AT3G61690.1	nucleotidyltransferases		PREDICTED: uncharacterized protein LOC102604253 isoform X1
Storvum000347t1	AT1G61850.2	phospholipases;galactolipases	Encodes a non-specific lipase that hydrolyzes phospholipids as well as galactolipids, at both sn-1 and sn-2 positions. Involved in basal jasmonic acid biosynthesis by releasing the precursor fatty acid from membrane lipids. Mutant plants were impacted in resistance to fungus B. cinerea.	phospholipase A I
Storvum000348t1	AT5G15020.2	SIN3-like 2	Encodes a homolog of the transcriptional repressor SIN3 (AT1G24190).	paired amphipathic helix protein Sin3-like 2 isoform X2
Storvum000349t1	AT3G08850.1	HEAT repeat ;WD domain, G-beta repeat protein protein	Encodes one of two Arabidopsis RAPTOR/KOG1 homologs. RAPTOR proteins are binding partners of the target of rapamycin kinase that is present in all eukaryotes and play a central role in the stimulation of cell growth and metabolism in response to nutrients. Mutants show embryo lethal phenotype which occurs at pre-globular stage. May interact with TOR kinase in a rapamycin like signaling pathway. I…	regulatory-associated protein of TOR 1-like isoform X1
Storvum000350t1	AT5G47490.1	RGPR-related		protein transport protein SEC16B homolog
Storvum000351t1	AT3G45830.1			Nfrkb, putative isoform 1
Storvum000352t1	AT1G76810.1	eukaryotic translation initiation factor 2 (eIF-2) family protein		eukaryotic translation initiation factor 5B-like
Storvum000353t1	AT3G61690.1	nucleotidyltransferases		PREDICTED: uncharacterized protein LOC102605341 isoform X1
Storvum000354t1	AT1G72390.1			mediator of RNA polymerase II transcription subunit 15a
Storvum000355t1	AT3G54460.1	SNF2 domain-containing protein / helicase domain-containing protein / F-box family protein		F-box protein At3g54460 isoform X1
Storvum000356t1	AT4G39850.1	peroxisomal ABC transporter 1	Encodes a peroxisomal protein of the ATP binding cassette (ABC) transporter class (PMP subfamily) with significant identity to the human X-linked adrenoleukodystrophy protein (ALDP). The gene product promotes germination and represses embryo dormancy. ABI3, ABA1, FUS3 and LEC1 are epistatic to this gene. Mutants accumulate fatty acyl CoA suggesting a defect in uptake of fatty acyl CoA into the pe…	ABC transporter D family member 1
Storvum000357t1	AT2G36910.1	ATP binding cassette subfamily B1	Belongs to the family of ATP-binding cassette (ABC) transporters. Also known as AtMDR1.Possibly regulates auxin-dependent responses by influencing basipetal auxin transport in the root. Exerts nonredundant, partially overlapping functions with the ABC transporter encoded by AT3G28860. PGP1 mediates cellular efflux of IAA and interacts with PIN genes that may confer an accelerated vectoral compone…	ABC transporter B family member 1
Storvum000358t1	AT4G23160.1	cysteine-rich RLK (RECEPTOR-like protein kinase) 8	Encodes a cysteine-rich receptor-like protein kinase.	retrovirus-related Pol polyprotein from transposon TNT 1-94
Storvum000359t1	AT1G01320.2	Tetratricopeptide repeat (TPR)-like superfamily protein		protein TSS
Storvum000360t1	AT1G76810.1	eukaryotic translation initiation factor 2 (eIF-2) family protein		eukaryotic translation initiation factor 5B-like
Storvum000361t1	AT2G04235.1			PREDICTED: uncharacterized protein LOC102585412 isoform X2
Storvum000362t1	AT3G23670.1	phragmoplast-associated kinesin-related protein, putative	Microtubule motor kinesin PAKRP1L/Kinesin-12B. Together with PAKRP1/Kinesin-12A, serve as linkers of the plus ends of antiparallel microtubules in the phragmoplast.	kinesin-like protein KIN12B
Storvum000363t1	AT4G15890.1	binding		condensin-2 complex subunit D3
Storvum000364t1	AT3G10650.1		Encodes a nucleoporin involved in mRNA export from the nucleus. It is also involved in the regulation of nuclear morphology.	nuclear pore complex protein NUP1-like
Storvum000365t1	AT1G33390.1	RNA helicase family protein	Over-expression of this gene results in stem fasciation. The predicted amino acid sequence reveals the presence of two domains (DEXH-box or DEAD-box helicase and DUF1065 domain) and fragments of two more domains (HrpA domain and HA2 domain).	ATP-dependent RNA helicase DEAH13 isoform X1
Storvum000366t1	AT1G77620.1	P-loop containing nucleoside triphosphate hydrolases superfamily protein		uncharacterized protein LOC101250607 isoform X1
Storvum000367t1	AT1G27595.1			symplekin isoform X1
Storvum000368t1	AT4G38070.1	basic helix-loop-helix (bHLH) DNA-binding superfamily protein		putative centromere protein
Storvum000369t1	AT5G04930.1	aminophospholipid ATPase 1	Encodes a putative aminophospholipid translocase (p-type ATPase) involved in chilling response. It is targeted to the plasma membrane following association in the endoplasmic reticulum with an ALIS protein beta-subunit.	phospholipid-transporting ATPase 1-like
Storvum000370t1	AT5G66820.1			transmembrane protein 131 homolog isoform X4
Storvum000371t1	AT4G20850.1	tripeptidyl peptidase ii	Tripeptidyl Peptidase II. Ser protease that assembles into a large oligomeric complex containing two proteins of 153 and 142 kD that are derived from a single TPP2 gene, with the smaller version missing part of the C-terminal end. Not essential, based on the lack of phenotype of a T-DNA disruption mutant.	tripeptidyl-peptidase 2 isoform X1
Storvum000372t1	AT3G62900.1	CW-type Zinc Finger		PREDICTED: uncharacterized protein LOC102591998 isoform X1
Storvum000373t1	AT4G30110.1	heavy metal atpase 2	encodes a protein similar to Zn-ATPase, a P1B-type ATPases transport zinc	cadmium/zinc-transporting ATPase HMA3-like isoform X2
Storvum000374t1	AT2G05120.1	Nucleoporin, Nup133/Nup155-like		nuclear pore complex protein NUP133
Storvum000375t1	AT3G23670.1	phragmoplast-associated kinesin-related protein, putative	Microtubule motor kinesin PAKRP1L/Kinesin-12B. Together with PAKRP1/Kinesin-12A, serve as linkers of the plus ends of antiparallel microtubules in the phragmoplast.	kinesin-like protein KIN12B
Storvum000376t1	AT3G23590.1	REF4-related 1	Encodes a protein shown to physically associate with the conserved transcriptional coregulatory complex, Mediator, and is involved in the regulation of phenylpropanoid homeostasis.	mediator of RNA polymerase II transcription subunit 33A-like
Storvum000377t1	AT1G50240.2	Protein kinase family protein with ARM repeat domain	The FUSED (FU) gene belongs to Ser/Thr protein kinase family and has a key role in the hedgehog signaling pathway known to control cell proliferation and patterning in fruit flies and humans . Arabidopsis thaliana genome has a single Fu gene. Cytokinesis-defective mutants, which we named two-in-one (tio), result from mutations in Arabidopsis Fu. Phenotypic analysis of tio mutants reveals an essen…	serine/threonine-protein kinase TIO
Storvum000378t1	AT1G61140.3	SNF2 domain-containing protein / helicase domain-containing protein / zinc finger protein-related		helicase-like transcription factor CHR28
Storvum000379t1	AT3G14470.1	NB-ARC domain-containing disease resistance protein		putative disease resistance RPP13-like protein 1
Storvum000380t1	AT3G44050.1	P-loop containing nucleoside triphosphate hydrolases superfamily protein		kinesin-like protein KIN-12E
Storvum000381t1	AT3G26850.2	histone-lysine N-methyltransferases		zinc finger CCCH domain-containing protein 55-like isoform X1
Storvum000382t1	AT5G16270.1	sister chromatid cohesion 1 protein 4	Encodes a SCC1/REC8 ortholog that may be involved in mitosis and may represent a mitotic cohesin.	sister chromatid cohesion 1 protein 4 isoform X1
Storvum000383t1	AT2G31970.1	DNA repair-recombination protein (RAD50)	Encodes the Arabidopsis RAD50 homologue. It is involved in double strand break repair. Component of the meiotic recombination complex that processes meiotic double-strand-breaks to produce single-stranded DNA ends, which act in the homology search and recombination. Accumulates in the nucleus during meiotic prophase, a process regulated by PHS1.	DNA repair protein RAD50
Storvum000384t1	AT5G03280.1	NRAMP metal ion transporter family protein	Involved in ethylene signal transduction. Acts downstream of CTR1. Positively regulates ORE1 and negatively regulates mir164A,B,C to regulate leaf senescence. A maternally expressed imprinted gene. Mutations in ein2 block ethylene stimulation of flavonol synthesis.	ethylene-insensitive protein 2
Storvum000385t1	AT2G32240.1			myosin heavy chain, skeletal muscle
Storvum000386t1	AT5G55390.2	ENHANCED DOWNY MILDEW 2	Encodes EDM2 (enhanced downy mildew 2). The predicted protein bears typical features of transcriptional regulators. EDM2 contains two putative bipartite nuclear localization signals (NLS) two zinc-finger-like motifs, a Proline-rich region and a large aspartic acid-rich region. Both zinc-finger-like stretches resemble the PHD (plant homeodomain) finger motif. Mutations in EDM2 comprise RPP7 mediat…	protein ENHANCED DOWNY MILDEW 2
Storvum000387t1	AT5G13680.1	IKI3 family protein	A subunit of Elongator, a histone acetyl transferase complex, consisting of six subunits (ELP1?ELP6), that copurifies with the elongating RNAPII in yeast and humans. Three Arabidopsis thaliana genes, encoding homologs of the yeast Elongator subunits ELP1, ELP3 (histone acetyl transferase), and ELP4 are responsible for the narrow leaf phenotype in elongata mutants and for reduced root growth that …	elongator complex protein 1 isoform X1
Storvum000388t1	AT3G33530.1	Transducin family protein / WD-40 repeat family protein		WD repeat-containing protein 11 isoform X1
Storvum000389t1	AT3G10650.1		Encodes a nucleoporin involved in mRNA export from the nucleus. It is also involved in the regulation of nuclear morphology.	nuclear pore complex protein NUP1-like
Storvum000390t1	AT2G34150.2	SCAR family protein	Encodes a member of the SCAR family.These proteins are part of a complex (WAVE) complex.The SCAR subunit activates the ARP2/3 complex which in turn act as a nucleator for actin filaments.	protein SCAR1 isoform X1
Storvum000391t1	AT5G52910.1	timeless family protein	homolog of Drosophila timeless	protein timeless homolog isoform X1
Storvum000392t1	AT5G04020.1	calmodulin binding		AF378084_1 PNCBP
Storvum000393t4	AT1G65780.1	P-loop containing nucleoside triphosphate hydrolases superfamily protein		PREDICTED: uncharacterized protein LOC107006637
Storvum000394t1	AT3G06880.2	Transducin/WD40 repeat-like superfamily protein		putative E3 ubiquitin-protein ligase LIN isoform X1
Storvum000395t1	AT5G01400.1	HEAT repeat-containing protein	Encodes a Symplekin/Pta1 homologue which would have the potential to interact with either ESP1 or AtCstF64.	symplekin isoform X1
Storvum000396t1	AT3G23590.1	REF4-related 1	Encodes a protein shown to physically associate with the conserved transcriptional coregulatory complex, Mediator, and is involved in the regulation of phenylpropanoid homeostasis.	mediator of RNA polymerase II transcription subunit 33A-like
Storvum000397t1	AT4G23160.1	cysteine-rich RLK (RECEPTOR-like protein kinase) 8	Encodes a cysteine-rich receptor-like protein kinase.	Retrovirus-related Pol polyprotein from transposon TNT 1-94
Storvum000398t1	AT1G67230.1	little nuclei1	Encodes a nuclear coiled-coil protein related to the carrot peripheral nuclear protein NMCP1 that is involved in the determination of plant nuclear structure.	protein CROWDED NUCLEI 1-like
Storvum000399t1	AT4G23160.1	cysteine-rich RLK (RECEPTOR-like protein kinase) 8	Encodes a cysteine-rich receptor-like protein kinase.	Retrovirus-related Pol polyprotein from transposon TNT 1-94
Storvum000400t1	AT5G22450.1			PREDICTED: uncharacterized protein LOC102606376 isoform X2
Storvum000401t1	AT4G38350.1	Patched family protein		Niemann-Pick C1 protein-like
Storvum000402t1	AT2G35050.1	Protein kinase superfamily protein with octicosapeptide/Phox/Bem1p domain		serinethreonine-protein kinase edr1
Storvum000403t1	AT5G12430.1	Heat shock protein DnaJ with tetratricopeptide repeat	Encodes one of the 36 carboxylate clamp (CC)-tetratricopeptide repeat (TPR) proteins (Prasad 2010, Pubmed ID: 20856808) with potential to interact with Hsp90/Hsp70 as co-chaperones.	tpr repeat-containing thioredoxin ttl1
Storvum000404t1	AT5G65460.1	kinesin like protein for actin based chloroplast movement 2	Kinesin that binds cyclin-dependent kinase CDKA;1 as homodimer or as heterodimer with KCA1	kinesin-like protein KCA2
Storvum000405t1	AT3G04340.1	FtsH extracellular protease family		probable inactive ATP-dependent zinc metalloprotease FTSHI 5, chloroplastic isoform X1
Storvum000406t1	AT2G34357.1	ARM repeat superfamily protein		RRP12-like protein
Storvum000407t1	AT3G17850.1	Protein kinase superfamily protein		probable serine/threonine protein kinase IREH1
Storvum000408t1	AT3G62150.1	P-glycoprotein 21	Encodes a facultative transporter controlling auxin concentrations in plant cells.	ABC transporter B family member 21-like
Storvum000409t1	AT2G22010.2	related to KPC1	Encodes a protein predicted to act as a RING E3 ubiquitin ligase. It appears to regulate the stability of the KRP1/ICK1 cyclin dependent kinase inhibitor. Induced by beet severe curly virus (BSCTV) C4 protein.	E3 ubiquitin-protein ligase RKP
Storvum000410t1	AT5G18410.2	transcription activators	distorted trichomes and exhibits a diffuse actin cytoskeleton	protein PIR isoform X1
Storvum000411t1	AT5G20420.1	chromatin remodeling 42		SNF2 domain-containing protein CLASSY 1-like
Storvum000412t1	AT2G46240.1	BCL-2-associated athanogene 6	A member of Arabidopsis BAG (Bcl-2-associated athanogene) proteins, plant homologs of mammalian regulators of apoptosis. Expression of BAG6 in leaves was strongly induced by heat stress. Knockout mutants exhibited enhanced susceptibility to fungal pathogen Botrytis cinerea. Plant BAG proteins are multi-functional and remarkably similar to their animal counterparts, as they regulate apoptotic-like…	BAG family molecular chaperone regulator 6
Storvum000413t1	AT1G20720.1	RAD3-like DNA-binding helicase protein		Fanconi anemia group J protein homolog
Storvum000414t1	AT2G37520.1	Acyl-CoA N-acyltransferase with RING/FYVE/PHD-type zinc finger domain		PREDICTED: uncharacterized protein LOC102597257 isoform X1
Storvum000415t1	AT5G43310.2	COP1-interacting protein-related		COP1-interacting protein 7
Storvum000416t1	AT5G13010.1	RNA helicase family protein		pre-mRNA-splicing factor ATP-dependent RNA helicase PRP16
Storvum000417t1	AT4G29790.1			PREDICTED: uncharacterized protein LOC102597018
Storvum000418t1	AT3G21290.1	dentin sialophosphoprotein-related		dentin sialophosphoprotein
Storvum000419t1	AT1G06720.1	P-loop containing nucleoside triphosphate hydrolases superfamily protein		ribosome biogenesis protein BMS1 homolog
Storvum000420t1	AT5G63950.1	chromatin remodeling 24		Protein CHROMATIN REMODELING 24
Storvum000421t1	AT1G05830.2	trithorax-like protein 2	Encodes a homolog of trithorax, a histone-lysine N-methyltransferase. Paralog of ATX1. Unlike ATX1 which is involved in trimethylating of histone H3-mysine 4, ATX2 is involved in dimethylating of histone H3-lysine 4. ATX1 and ATX2 influence the expression of largely nonoverlapping gene sets. The expression pattern of ATX2 is also different from that of ATX1.	histone-lysine N-methyltransferase ATX2-like
Storvum000422t1	AT4G29790.1			PREDICTED: uncharacterized protein LOC102591301
Storvum000423t1	AT5G60150.1			PREDICTED: uncharacterized protein LOC107021436
Storvum000424t1	AT2G02480.1	AAA-type ATPase family protein	STICHEL mutant shows trichomes with fewer than normal branches.	protein STICHEL
Storvum000425t1	AT3G10180.1	P-loop containing nucleoside triphosphate hydrolases superfamily protein		kinesin-like protein KIN-7O isoform X1
Storvum000426t1	AT5G16280.1	Tetratricopeptide repeat (TPR)-like superfamily protein		trafficking protein particle complex subunit 8
Storvum000427t1	AT5G47010.1	RNA helicase, putative	Required for nonsense-mediated mRNA decay. Involved in RNA interference. lba1 mutants has reduced sugar-induced expression of Atb- amylase, is hypersensitive to glucose and abscisic acid and resistant to mannose, and shows early flowering, short day-sensitive growth, and seed germination phenotypes.	regulator of nonsense transcripts 1 homolog
Storvum000428t1	AT1G43760.1	DNAse I-like superfamily protein		PREDICTED: uncharacterized protein LOC107057986
Storvum000429t1	AT5G47010.1	RNA helicase, putative	Required for nonsense-mediated mRNA decay. Involved in RNA interference. lba1 mutants has reduced sugar-induced expression of Atb- amylase, is hypersensitive to glucose and abscisic acid and resistant to mannose, and shows early flowering, short day-sensitive growth, and seed germination phenotypes.	regulator of nonsense transcripts 1 homolog
Storvum000430t1	AT5G37830.1	oxoprolinase 1	Encodes a 5-oxoprolinase that acts in the glutathione degradation pathway and in 5-oxoproline metabolism.	5-oxoprolinase
Storvum000431t1	AT3G46730.1	NB-ARC domain-containing disease resistance protein		putative late blight resistance protein homolog R1A-4
Storvum000432t1	AT3G17850.1	Protein kinase superfamily protein		probable serine/threonine protein kinase IREH1
Storvum000433t1	AT3G46730.1	NB-ARC domain-containing disease resistance protein		putative late blight resistance protein homolog R1A-3
Storvum000434t1	AT5G65930.3	kinesin-like calmodulin-binding protein (ZWICHEL)	encodes a novel member of the kinesin superfamily of motor proteins. recessive mutations have reduced number of trichome branches.	kinesin-like calmodulin-binding protein
Storvum000435t1	AT3G24715.1	Protein kinase superfamily protein with octicosapeptide/Phox/Bem1p domain		serinethreonine-protein kinase edr1
Storvum000436t1	AT5G35750.1	histidine kinase 2	Encodes histidine kinase AHK2.	histidine kinase 2
Storvum000437t1	AT4G14180.1	putative recombination initiation defect 1	Encodes a protein that is involved in meiotic recombination and is required for meiotic double strand break repair.	protein PRD1
Storvum000438t1	AT5G17680.1	disease resistance protein (TIR-NBS-LRR class), putative		TMV resistance protein N-like isoform X1
Storvum000439t1	AT5G64270.1	splicing factor, putative		splicing factor 3B subunit 1
Storvum000440t1	AT4G27190.1	NB-ARC domain-containing disease resistance protein		disease resistance protein At4g27190-like
Storvum000441t1	AT4G02480.1	AAA-type ATPase family protein		katanin p60 atpase-containing subunit a1
Storvum000442t1	AT2G47000.1	ATP binding cassette subfamily B4	Encodes an auxin efflux transmembrane transporter that is a member of the multidrug resistance P-glycoprotein (MDR/PGP) subfamily of ABC transporters. Functions in the basipetal redirection of auxin from the root tip. Exhibits apolar plasma membrane localization in the root cap and polar localization in tissues above and is involved in root hair elongation.	ABC transporter B family member 21-like isoform X2
Storvum000443t1	AT3G60740.1	ARM repeat superfamily protein	Encodes tubulin-folding cofactor D. Mutants arrest during embryogenesis with embryos that are small, mushroom-shaped ('pilz') and consist of only one or few large cells each containing one or more variably enlarged nuclei and often cell wall stubs. Gene product necessary for continuous microtubule organization.	tubulin-folding cofactor D
Storvum000444t1	AT3G58050.1			PREDICTED: uncharacterized protein LOC107002249
Storvum000445t1	AT3G62010.1			paladin
Storvum000446t1	AT4G20140.1	Leucine-rich repeat transmembrane protein kinase	Encodes GASSHO1 (GSO1), a putative leucine-rich repeat transmembrane-type receptor kinase. GSO1 and a homolog GSO2 (At5g44700) are required for the formation of a normal epidermal surface during embryogenesis.	LRR receptor-like serine/threonine-protein kinase GSO1
Storvum000447t1	AT4G25960.1	P-glycoprotein 2		ABC transporter B family member 2-like
Storvum000448t1	AT3G28345.1	ABC transporter family protein	Encodes an ATP-binding cassette (ABC) transporter. Expressed in the vascular tissue of primary stem.	ABC transporter B family member 15-like
Storvum000449t1	AT5G58160.1	actin binding		formin-like protein 18 isoform X1
Storvum000450t1	AT5G54440.1	CLUB	Encodes a putative TRAPPII tethering factor required for cell plate assembly during cytokinesis.	trafficking protein particle complex II-specific subunit 130 homolog isoform X1
Storvum000451t1	AT1G79350.1	RING/FYVE/PHD zinc finger superfamily protein		protein strawberry notch
Storvum000452t1	AT5G07810.1	SNF2 domain-containing protein / helicase domain-containing protein / HNH endonuclease domain-containing protein		DNA annealing helicase and endonuclease ZRANB3
Storvum000453t1	AT3G48430.1	relative of early flowering 6	Relative of Early Flowering 6 (REF6) encodes a Jumonji N/C and zinc finger domain-containing protein that acts as a positive regulator of flowering in an FLC-dependent pathway. REF6 mutants have hyperacetylation of histone H4 at the FLC locus. REF6 interacts with BES1 in a Y2H assay and in vitro. REF6 may play a role in brassinoteroid signaling by affecting histone methylation in the promoters of…	lysine-specific demethylase REF6
Storvum000454t1	AT4G24610.1			Rhomboid-like protease 5
Storvum000455t1	AT4G02480.1	AAA-type ATPase family protein		katanin p60 atpase-containing subunit a1
Storvum000456t1	AT5G37190.1	COP1-interacting protein 4	COP1-interacting protein 4, a nuclear-localized positive regulator of arabidopsis photomorphogenesis	serine-rich adhesin for platelets-like
Storvum000457t1	AT5G13590.1			Serine-rich adhesin for platelets like
Storvum000458t1	AT3G28860.1	ATP binding cassette subfamily B19	Encodes a member of the ATP-binding cassette (ABC) transporter family that is involved in auxin transport and is involved in postembryonic organ separation. Also known as AtMDR11 and PGP19. Possibly regulates auxin-dependent responses by influencing basipetal auxin transport in the root. Acts upstream of phyA in regulating hypocotyl elongation and gravitropic response. Exerts nonredundant, partia…	ABC transporter B family member 19
Storvum000459t1	AT1G74770.1	zinc ion binding		zinc finger protein BRUTUS-like At1g74770 isoform X1
Storvum000460t1	AT5G64420.1	DNA polymerase V family		DNA polymerase V-like
Storvum000461t1	AT5G48600.2	structural maintenance of chromosome 3	member of SMC subfamily	structural maintenance of chromosomes protein 4
Storvum000462t1	AT5G15280.1	Pentatricopeptide repeat (PPR) superfamily protein		pentatricopeptide repeat-containing protein At5g15280
Storvum000463t4	AT3G54670.3	Structural maintenance of chromosomes (SMC) family protein	Encodes a member of the Arabidopsis cohesin complex that is essential for viability and sister chromatid alignment.	structural maintenance of chromosomes protein 1
Storvum000464t1	AT1G72700.1	ATPase E1-E2 type family protein / haloacid dehalogenase-like hydrolase family protein		probable phospholipid-transporting ATPase 5
Storvum000465t1	AT1G74770.1	zinc ion binding		zinc finger protein BRUTUS-like At1g74770 isoform X1
Storvum000466t1	AT4G19050.1	NB-ARC domain-containing disease resistance protein		putative disease resistance protein At4g19050
Storvum000467t1	AT4G09680.1	conserved telomere maintenance component 1	Encodes CTC1 (Conserved Telomere Maintenance Component 1) involved in telomere maintenance.	CST complex subunit CTC1 isoform X2
Storvum000468t1	AT5G60930.1	P-loop containing nucleoside triphosphate hydrolases superfamily protein		kinesin-like protein KIN-4C
Storvum000469t1	AT5G35450.1	Disease resistance protein (CC-NBS-LRR class) family		late blight resistance protein R1-A-like
Storvum000470t1	AT3G18290.1	zinc finger protein-related	Encodes BRUTUS (BTS), a putative E3 ligase protein with metal ion binding and DNA binding domains, which negatively regulates the response to iron deficiency.	zinc finger protein BRUTUS isoform X1
Storvum000471t1	AT5G46400.1	Tetratricopeptide repeat (TPR)-like superfamily protein		PREDICTED: uncharacterized protein LOC102590021
Storvum000472t1	AT2G27150.2	abscisic aldehyde oxidase 3	Encodes the aldehyde oxidase delta isoform catalyzing the final step in abscisic acid biosynthesis.	Indole-3-acetaldehyde oxidase
Storvum000473t1	AT5G42390.1	Insulinase (Peptidase family M16) family protein	Encodes a chloroplast-localized metalloprotease that is essential for embryo development. Mutants do not progress normally beyond the 16-cell stage.	stromal processing peptidase, chloroplastic
Storvum000474t1	AT4G10930.1			PREDICTED: uncharacterized protein At4g10930-like isoform X3
Storvum000475t1	AT5G41790.1	COP1-interactive protein 1	encodes a protein that physically interacts specifically with the putative coiled-coil region of COP1 in vitro. In hypocotyl and cotyledon protoplasts, it is associated to the cytoskeleton, but not in the root. expression is not regulated by light.	putative leucine-rich repeat-containing protein DDB_G0290503
Storvum000476t1	AT1G59780.1	NB-ARC domain-containing disease resistance protein		putative late blight resistance protein homolog R1B-23
Storvum000477t1	AT1G11720.2	starch synthase 3	Encodes a starch synthase that in addition to its role in starch biosynthesis also has a negative regulatory function in the biosynthesis of transient starch. The protein apparently contains a starch-binding domain (SBD).	soluble starch synthase 3, chloroplastic/amyloplastic
Storvum000478t1	AT4G24160.2	alpha/beta-Hydrolases superfamily protein	Encodes a soluble lysophosphatidic acid acyltransferase with additional triacylglycerol lipase and phosphatidylcholine hydrolyzing enzymatic activities. Plays a pivotal role in maintaining the lipid homeostasis by regulating both phospholipid and neutral lipid levels.	PREDICTED: uncharacterized protein LOC107023460
Storvum000479t1	AT4G04920.2	sensitive to freezing 6	Encodes a nuclear targeted protein that plays a role in the CBF pathway -downstream of CBF translation. Mutants have impaired cold responses, reduced levels of cold induced RNA transcripts, are sensitive to osmotic stress.	mediator of RNA polymerase II transcription subunit 16 isoform X1
Storvum000480t1	AT5G48620.1	Disease resistance protein (CC-NBS-LRR class) family		late blight resistance protein R1-A-like
Storvum000481t1	AT4G23160.1	cysteine-rich RLK (RECEPTOR-like protein kinase) 8	Encodes a cysteine-rich receptor-like protein kinase.	Retrovirus-related Pol polyprotein from transposon TNT 1-94
Storvum000482t1	AT1G04700.1	PB1 domain-containing protein tyrosine kinase		mitosis inhibitor protein kinase wee1
Storvum000483t1	AT2G26910.1	pleiotropic drug resistance 4	Encodes a member of the PLEIOTROPIC DRUG RESISTANCE family of ATP binding cassette transporters. Required for the formation of a functional cuticle.	ABC transporter G family member 32
Storvum000484t1	AT5G24280.1	gamma-irradiation and mitomycin c induced 1	Encodes GMI1, a structural-maintenance-of-chromosomes-hinge domain-containing protein. Involved in somatic homologous recombination.	structural maintenance of chromosomes flexible hinge domain-containing protein GMI1 isoform X1
Storvum000485t1	AT3G18290.1	zinc finger protein-related	Encodes BRUTUS (BTS), a putative E3 ligase protein with metal ion binding and DNA binding domains, which negatively regulates the response to iron deficiency.	zinc finger protein BRUTUS-like
Storvum000486t1	AT3G53320.1			chitinase-like protein PB1E7.04c
Storvum000487t1	AT3G28345.1	ABC transporter family protein	Encodes an ATP-binding cassette (ABC) transporter. Expressed in the vascular tissue of primary stem.	putative ABC transporter B family member 8
Storvum000488t2	AT3G43610.1	Spc97 / Spc98 family of spindle pole body (SBP) component		gamma-tubulin complex component 3
Storvum000489t1	AT1G29900.1	carbamoyl phosphate synthetase B	Encodes carbamoyl phosphate synthetase (CPS) large subunit (CARB), also named as VEN3. Heterologous expression of the Arabidopsis VEN3 and VEN6 genes in a CPS-deficient Escherichia coli strain fully restored bacterial growth in minimal medium, demonstrating the enzymatic activity of the VEN3 and VEN6 proteins.	carbamoyl-phosphate synthase large chain, chloroplastic
Storvum000490t1	AT5G58610.1	PHD finger transcription factor, putative		PREDICTED: uncharacterized protein LOC102581044 isoform X1
Storvum000491t1	AT2G33540.1	C-terminal domain phosphatase-like 3		RNA polymerase II C-terminal domain phosphatase-like 3
Storvum000492t1	AT1G64960.1	ARM repeat superfamily protein		Condensin-2 complex subunit G
Storvum000493t1	AT5G08110.1	nucleic acid binding;ATP-dependent helicases;ATP binding;helicases;ATP-dependent helicases		uncharacterized ATP-dependent helicase YprA isoform X1
Storvum000494t1	AT1G59820.1	aminophospholipid ATPase 3	Encodes a phospholipid translocase. Involved in secretory vesicle formation from trans-Golgi in peripheral columella cells at the root tip. Mutants have short primary roots and grow slower.	phospholipid-transporting ATPase 3-like isoform X1
Storvum000495t1	AT5G36930.2	Disease resistance protein (TIR-NBS-LRR class) family		TMV resistance protein N-like isoform X1
Storvum000496t1	AT1G62020.1	Coatomer, alpha subunit		coatomer subunit alpha-1-like
Storvum000497t1	AT4G34310.1	alpha/beta-Hydrolases superfamily protein		PREDICTED: uncharacterized protein LOC102580206 isoform X1
Storvum000498t1	AT1G73460.1	Protein kinase superfamily protein		serinethreonine-protein kinase afc2
Storvum000499t1	AT4G27860.2	vacuolar iron transporter (VIT) family protein		membrane protein of ER body-like protein isoform X2
Storvum000500t1	AT1G62020.1	Coatomer, alpha subunit		coatomer subunit alpha-1-like
Storvum000501t1	AT3G10310.1	P-loop nucleoside triphosphate hydrolases superfamily protein with CH (Calponin Homology) domain		kinesin-like protein KIN-14L
Storvum000502t1	AT2G02560.2	cullin-associated and neddylation dissociated	Arabidopsis thaliana homolog of human CAND1 (cullin-associated and neddylation-dissociated). Putative similarity to TBP-interacting protein TIP120. Ubiquitously expressed in plant tissues throughout development. T-DNA insertion mutant plants were completely sterile and resistant to sirtinol and auxin, but not to gibberellins or brassinolide. Displayed developmental phenotypes similar to those of …	Cullin-associated NEDD8-dissociated protein 1
Storvum000503t1	AT4G08850.1	Leucine-rich repeat receptor-like protein kinase family protein		MDIS1-interacting receptor like kinase 2-like
Storvum000504t1	AT3G23780.2	nuclear RNA polymerase D2A	This gene encodes the second largest, catalytic subunit of the nuclear DNA-dependent RNA polymerase IV (aka RNA polymerase D). The NRPD2 protein is found at nuclear foci that overlap or are adjacent to chromocentromeres but are not fully coincident with chromocentromeres. The loss of NRPD2 leads to the loss of cytosine methylation at pericentromeric 5S genes and AtSN1 retroelements but has no dis…	DNA-directed RNA polymerases IV and V subunit 2-like
Storvum000505t1	AT5G11530.1	embryonic flower 1 (EMF1)	Involved in regulating reproductive development	protein EMBRYONIC FLOWER 1
Storvum000506t1	AT5G36930.1	Disease resistance protein (TIR-NBS-LRR class) family		TMV resistance protein N-like isoform X1
Storvum000507t1	AT1G27750.1	nucleic acid binding		Splicing factor-like protein
Storvum000508t1	AT5G48620.1	Disease resistance protein (CC-NBS-LRR class) family		putative late blight resistance protein homolog R1B-16
Storvum000509t1	AT5G35450.1	Disease resistance protein (CC-NBS-LRR class) family		putative late blight resistance protein homolog R1B-16
Storvum000510t1	AT1G49040.1	stomatal cytokinesis defective / SCD1 protein (SCD1)	Encodes soluble protein containing N-terminal DENN domain and eight C-terminal WD-40 repeats. Involved in cytokinesis of guard mother cells and leaf epidermal cells. The overall growth and development of mutant plants is severely affected, they are smaller than wt, with defects in seedling development, leaf expansion and flower morphology which renders the mutant conditionally sterile.	DENN domain and WD repeat-containing protein SCD1
Storvum000511t1	AT4G39400.1	Leucine-rich receptor-like protein kinase family protein	Encodes a plasma membrane localized leucine-rich repeat receptor kinase involved in brassinosteroid signal transduction. BRI1 ligand is brassinolide which binds at the extracellular domain. Binding results in phosphorylation of the kinase domain which activates the BRI1 protein leading to BR responses. Residue T-1049 and either S-1044 or T-1045 were essential for kinase function in vitro and norm…	systemin receptor SR160
Storvum000512t1	AT5G16850.1	telomerase reverse transcriptase	Encodes the catalytic subunit of telomerase reverse transcriptase. Involved in telomere homeostasis. Homozygous double mutants with ATR show gross morphological defects over a period of generations. TERT shows Class II telomerase activity in vitro, indicating that it can initiate de novo telomerase synthesis on non-telomeric DNA, often using a preferred position within the telomerase-bound RNA.	telomerase reverse transcriptase isoform X1
Storvum000513t1	AT1G08060.2	ATP-dependent helicase family protein	Encodes a transcriptional silencer.	helicase protein MOM1 isoform X1
Storvum000514t1	AT3G55200.1	Cleavage and polyadenylation specificity factor (CPSF) A subunit protein	Encodes a spliceosomal protein that is required for proper reproduction. RNAi lines display low pollen viability,caused by a defect in the transition from microspore to bicellular stage during pollen development.	splicing factor 3B subunit 3-like
Storvum000515t1	AT3G49500.1	RNA-dependent RNA polymerase 6	Encodes RNA-dependent RNA polymerase. Involved in trans-acting siRNA and other siRNA biogenesis. Required for post-transcriptional gene silencing and natural virus resistance.	RNA-dependent RNA polymerase 6
Storvum000516t1	AT1G17500.1	ATPase E1-E2 type family protein / haloacid dehalogenase-like hydrolase family protein		probable phospholipid-transporting ATPase 4
Storvum000517t1	AT2G18760.1	chromatin remodeling 8		Protein CHROMATIN REMODELING 8
Storvum000518t1	AT1G08620.2	Transcription factor jumonji (jmj) family protein / zinc finger (C5HC2 type) family protein		putative lysine-specific demethylase JMJ16
Storvum000519t1	AT5G45720.1	AAA-type ATPase family protein		protein STICHEL-like 3
Storvum000520t1	AT4G25120.1	P-loop containing nucleoside triphosphate hydrolases superfamily protein	Encodes a homolog of the yeast SRS2 (Suppressor of RAD Six-screen mutant 2) helicase. The Arabidopsis SRS2 is a functional 3?- to 5?-helicase. Biochemical studies show that SRS2 disrupts recombinogenic DNA intermediates and facilitates single strand annealing.	ATP-dependent DNA helicase SRS2-like protein At4g25120
Storvum000521t1	AT5G54280.2	myosin 2	Type VII myosin gene	myosin-2-like isoform X1
Storvum000522t1	AT3G61780.1	embryo defective 1703		COP1-interactive protein 1
Storvum000523t1	AT4G02110.1	transcription coactivators		BRCT domain-containing protein At4g02110-like isoform X2
Storvum000524t1	AT3G12590.1			Vacuolar protein sorting/targeting protein like
Storvum000525t1	AT2G17820.1	histidine kinase 1	Encodes a member of the histidine kinase family.	histidine kinase 1 isoform X2
Storvum000526t1	AT5G26570.1	catalytics;carbohydrate kinases;phosphoglucan, water dikinases	chloroplastidic phosphoglucan, water dikinase (PWD) which is required for normal degradation of leaf starch in Arabidopsis. NMR analysis of the mutants, suggests that the gene is specifically involved in the phosphorylation of the glucosyl residues of starch at the C3 position.	phosphoglucan, water dikinase, chloroplastic
Storvum000527t1	AT2G39260.1	binding;RNA binding		regulator of nonsense transcripts UPF2
Storvum000528t1	AT3G20720.2			UHRF1-binding protein
Storvum000529t1	AT2G27170.2	Structural maintenance of chromosomes (SMC) family protein	Encodes a member of the Arabidopsis cohesin complex that is essential for viability and sister chromatid alignment.	structural maintenance of chromosomes protein 3
Storvum000530t1	AT3G62360.1	Carbohydrate-binding-like fold		nodal modulator 3
Storvum000531t1	AT3G48670.2	XH/XS domain-containing protein	Encodes IDN2 (INVOLVED IN DE NOVO 2), a double-stranded RNA-binding protein involved in de novo methylation and small interfering RNA (siRNA)-mediated maintenance methylation. IND2 is a component of the RNA-directed DNA methylation pathway.	protein INVOLVED IN DE NOVO 2-like isoform X1
Storvum000532t1	AT5G35450.1	Disease resistance protein (CC-NBS-LRR class) family		late blight resistance protein R1-A-like
Storvum000533t1	AT2G01130.1	DEA(D/H)-box RNA helicase family protein		DExH-box ATP-dependent RNA helicase DExH5, mitochondrial isoform X1
Storvum000534t1	AT1G48650.1	DEA(D/H)-box RNA helicase family protein		DExH-box ATP-dependent RNA helicase DExH3
Storvum000535t1	AT3G05040.1	ARM repeat superfamily protein	Encodes member of importin/exportin family. Involved in timing of shoot maturation. Involved in miRNA transport. Mutants flower early and have small, curled leaves and reduced abundance of certain miRNA species.	protein HASTY 1
Storvum000536t1	AT3G20150.1	Kinesin motor family protein		kinesin-like protein KIN12A
Storvum000537t1	AT2G07360.1	SH3 domain-containing protein		Actin cytoskeleton-regulatory complex protein
Storvum000538t1	AT1G68710.1	ATPase E1-E2 type family protein / haloacid dehalogenase-like hydrolase family protein		putative phospholipid-transporting ATPase 9
Storvum000539t1	AT5G48310.2			Epidermin biosynthesis protein like
Storvum000540t1	AT1G05910.1	cell division cycle protein 48-related / CDC48-related		ATPase family AAA domain-containing protein At1g05910 isoform X1
Storvum000541t1	AT4G00630.1	K+ efflux antiporter 2	Encodes a K(+)/H(+) antiporter that modulates monovalent cation and pH homeostasis in plant chloroplasts or plastids.	K(+) efflux antiporter 2, chloroplastic
Storvum000542t1	AT2G30800.1	helicase in vascular tissue and tapetum	Has RNA or DNA helicase activity and expressed specifically in tapetum and vascular tissue. First identified member of a new group of the mle helicase group of the DEAH family.	DExH-box ATP-dependent RNA helicase DExH6-like isoform X1
Storvum000543t1	AT1G02520.1	P-glycoprotein 11	Encodes an ATP-binding cassette (ABC) transporter. Expressed in the vascular tissue of primary stem.	ABC transporter B family member 9-like
Storvum000544t1	AT1G55610.2	BRI1 like	mutant has Altered vascular cell differentiation; LRR Receptor Kinase	receptor-like protein kinase BRI1-like 3
Storvum000545t1	AT1G68710.1	ATPase E1-E2 type family protein / haloacid dehalogenase-like hydrolase family protein		putative phospholipid-transporting ATPase 9
Storvum000546t1	AT4G35520.1	MUTL protein homolog 3	DNA mismatch repair protein similar to MutL. Required for normal levels of meiotic crossovers	DNA mismatch repair protein MLH3 isoform X1
Storvum000547t1	AT4G21710.1	DNA-directed RNA polymerase family protein	Encodes the unique second-largest subunit of DNA-dependent RNA polymerase II; the ortholog of budding yeast RPB2 and a homolog of the E. coli RNA polymerase beta subunit.	DNA-directed RNA polymerase II subunit RPB2
Storvum000548t1	AT1G65580.1	Endonuclease/exonuclease/phosphatase family protein		type II inositol polyphosphate 5-phosphatase 15 isoform X1
Storvum000549t1	AT1G02890.1	AAA-type ATPase family protein		katanin p60 atpase-containing subunit a1
Storvum000550t1	AT1G21630.1	Calcium-binding EF hand family protein		epidermal growth factor receptor substrate 15-like 1
Storvum000551t1	AT3G26560.1	ATP-dependent RNA helicase, putative		probable pre-mRNA-splicing factor ATP-dependent RNA helicase DEAH5
Storvum000552t1	AT5G16210.1	HEAT repeat-containing protein		lisH domain and HEAT repeat-containing protein KIAA1468 homolog isoform X1
Storvum000553t1	AT5G11040.1	TRS120	Encodes a tethering factor required for cell plate biogenesis.	trafficking protein particle complex II-specific subunit 120 homolog isoform X2
Storvum000554t1	AT1G10930.1	DNA helicase (RECQl4A)	DNA helicase involved in the maintenance of genome stability by modulation of the DNA damage response and suppression of homologous recombination.	ATP-dependent DNA helicase Q-like 4A isoform X1
Storvum000555t1	AT5G35930.1	AMP-dependent synthetase and ligase family protein		putative acyl-activating enzyme 19 isoform X2
Storvum000556t1	AT4G10320.1	tRNA synthetase class I (I, L, M and V) family protein		isoleucine--tRNA ligase, cytoplasmic
Storvum000557t1	AT4G23160.1	cysteine-rich RLK (RECEPTOR-like protein kinase) 8	Encodes a cysteine-rich receptor-like protein kinase.	putative copia-like polyprotein
Storvum000558t1	AT5G17680.1	disease resistance protein (TIR-NBS-LRR class), putative		TMV resistance protein N-like
Storvum000559t1	AT4G02110.1	transcription coactivators		BRCT domain-containing protein At4g02110-like isoform X1
Storvum000560t1	AT1G29940.1	nuclear RNA polymerase A2	Encodes a subunit of RNA polymerase 1 (aka RNA polymerase A).	DNA-directed RNA polymerase I subunit 2
Storvum000561t1	AT5G63020.1	Disease resistance protein (CC-NBS-LRR class) family		disease resistance protein RPS2-like
Storvum000562t1	AT5G23630.1	phosphate deficiency response 2	A member of the eukaryotic type V subfamily (P5) of P-type ATPase cation pumps; MIA is most similar to the human P5 ATPase ATY2(44% identity) and to Spf1p from S. cerevisiae (41% identity). Highly abundant in the endoplasmic reticulum and small vesicles of developing pollen grains and tapetum cells. T-DNA insertional mutants of MIA suffer from imbalances in cation homeostasis and exhibit a severe…	probable manganese-transporting ATPase PDR2
Storvum000563t1	AT5G06600.1	ubiquitin-specific protease 12	Encodes a ubiquitin-specific protease.	ubiquitin carboxyl-terminal hydrolase 12-like isoform X1
Storvum000564t1	AT5G62410.1	structural maintenance of chromosomes 2	SMC2-1 (SMC2)	structural maintenance of chromosomes protein 2-1-like
Storvum000565t1	AT5G57160.1	DNA ligase IV	Encodes the Arabidopsis orthologue of the yeast and mammalian DNA ligase IV. Involved in the repair of DNA damage but, unlike in yeast, not required for T-DNA integration. Interacts with the Arabidopsis homologue of XRCC4.	DNA ligase 4 isoform X2
Storvum000566t1	AT1G65810.1	P-loop containing nucleoside triphosphate hydrolases superfamily protein		probable helicase MAGATAMA 3
Storvum000567t1	AT5G65950.1			trafficking protein particle complex subunit 11 isoform X1
Storvum000568t1	AT1G22930.1	T-complex protein 11		T-complex protein 11-like protein
Storvum000569t1	AT1G76630.2	Tetratricopeptide repeat (TPR)-like superfamily protein		tetratricopeptide repeat protein SKI3
Storvum000570t1	AT3G07610.1	Transcription factor jumonji (jmjC) domain-containing protein	IBM1 likely encodes a protein with histone H3mK9 demethylation activity. It may preferentially demethylate H3mK9 at low-copy loci to protect them from silencing by nearby heterochromatin by preventing the spread of cytosine methylation. BONSAI (At1g73177) is hypermethylated in ibm1 mutants. ibm1 mutants have morphological defects that become apparent at the F3 generation, including small narrow l…	lysine-specific demethylase JMJ25-like
Storvum000571t1	AT3G17740.1			protein NRDE2 homolog isoform X1
Storvum000572t1	AT1G22770.1	gigantea protein (GI)	Together with CONSTANTS (CO) and FLOWERING LOCUS T (FT), GIGANTEA promotes flowering under long days in a circadian clock-controlled flowering pathway. GI acts earlier than CO and FT in the pathway by increasing CO and FT mRNA abundance. Located in the nucleus. Regulates several developmental processes, including photoperiod-mediated flowering, phytochrome B signaling, circadian clock, carbohydra…	protein GIGANTEA-like isoform X1
Storvum000573t1	AT3G49490.1			Secreted beta-glucosidase adg3 precursor
Storvum000574t1	AT4G31210.1	DNA topoisomerase, type IA, core		DNA topoisomerase 1-like isoform X1
Storvum000575t1	AT4G24610.1			E3 ubiquitin-protein like
Storvum000576t1	AT5G36930.2	Disease resistance protein (TIR-NBS-LRR class) family		TMV resistance protein N-like
Storvum000577t1	AT1G04300.1	TRAF-like superfamily protein		MATH domain-containing protein At5g43560-like isoform X1
Storvum000578t1	AT5G04930.1	aminophospholipid ATPase 1	Encodes a putative aminophospholipid translocase (p-type ATPase) involved in chilling response. It is targeted to the plasma membrane following association in the endoplasmic reticulum with an ALIS protein beta-subunit.	phospholipid-transporting ATPase 1
Storvum000579t1	AT1G67230.1	little nuclei1	Encodes a nuclear coiled-coil protein related to the carrot peripheral nuclear protein NMCP1 that is involved in the determination of plant nuclear structure.	protein CROWDED NUCLEI 1-like
Storvum000580t1	AT3G46530.1	NB-ARC domain-containing disease resistance protein	Confers resistance to the biotrophic oomycete, Peronospora parasitica. Encodes an NBS-LRR type R protein with a putative amino-terminal leucine zipper. Fungal protein ATR13 induces RPP13 gene expression and disease resistance.	putative late blight resistance protein homolog R1A-3
Storvum000581t1	AT3G04490.1			exportin-4 isoform X1
Storvum000582t1	AT4G24560.1	ubiquitin-specific protease 16	Encodes a ubiquitin-specific protease. There is no evidence for a phenotype in ubp16-1 mutants, however, double mutant analysis with ubp15 mutants reveals a role for UBP16 in plant development and cell proliferation.	Ubiquitin carboxyl-terminal hydrolase 16
Storvum000583t1	AT3G14470.1	NB-ARC domain-containing disease resistance protein		putative disease resistance protein RGA4
Storvum000584t1	AT2G16920.1	ubiquitin-conjugating enzyme 23		probable ubiquitin-conjugating enzyme E2 23
Storvum000585t1	AT3G63500.2	Protein of unknown function (DUF1423)	Encodes a PHD-finger protein that, with TTA2, is redundantly required for MP-dependent embryonic root meristem initiation.	protein OBERON 4
Storvum000586t1	AT1G21630.1	Calcium-binding EF hand family protein		epidermal growth factor receptor substrate 15-like 1
Storvum000587t2	AT1G70070.1	DEAD/DEAH box helicase, putative	Allelic to ISE2(increased size exclusion limit of plasmodesmata 2). Mutants maintain dilated plasmodesmata at the embryonic torpedo stage.	DExH-box ATP-dependent RNA helicase DExH15 chloroplastic isoform X1
Storvum000588t1	AT4G23540.1	ARM repeat superfamily protein		RRP12-like protein isoform X1
Storvum000589t1	AT3G01780.1	ARM repeat superfamily protein	Encodes TPLATE, a cytokinesis protein targeted to the cell plate. Functions in vesicle-trafficking events required for site-specific cell wall modifications during pollen germination and for anchoring of the cell plate to the mother wall at the correct cortical position.	protein TPLATE
Storvum000590t1	AT1G74170.1	receptor like protein 13		LRR receptor-like serine/threonine-protein kinase GSO1
Storvum000591t1	AT2G01980.1	sodium proton exchanger, putative (NHX7) (SOS1)	Encodes a plasma membrane-localized Na+/H+ antiporter SOS1. Functions in the extrusion of toxic Na+ from cells and is essential for plant salt tolerance. Has 12 predicted transmembrane domains in the N-terminal region and a long cytoplasmic tail of approx. 700 aa at the C-terminal side. SOS1 interacts through its predicted cytoplasmic tail with RCD1, a regulator of oxidative-stress responses, sug…	Sodium/hydrogen exchanger 7
Storvum000592t1	AT3G48190.1	ataxia-telangiectasia mutated	Encodes a homolog of the human ATM gene, which is mutated in ataxia telangiectasia, a chromosome instability disorder. Characterization of mutants suggest a role in repairing DNA in response to ionizing radiation as well as during meiosis. The protein has kinase domains and shows kinase activity in orthologs. There is also evidence that ATM might be involved in the telomerase-independent process …	Tudor/PWWP/MBT superfamily protein
Storvum000593t1	AT3G44730.1	kinesin-like protein 1		kinesin KP1
Storvum000594t1	AT5G14950.1	golgi alpha-mannosidase II	Encodes a golgi alpha-mannosidase, an enzyme responsible for the formation of major complex-type N-glycans.	alpha-mannosidase 2
Storvum000595t1	AT4G30790.1			autophagy-related protein 11
Storvum000596t1	AT4G20060.1	ARM repeat superfamily protein		integrator complex subunit 7-like isoform X1
Storvum000597t1	AT3G19960.1	myosin 1	member of Myosin-like proteins	myosin-1
Storvum000598t1	AT1G21730.1	P-loop containing nucleoside triphosphate hydrolases superfamily protein		kinesin heavy chain
Storvum000599t1	AT1G15750.4	Transducin family protein / WD-40 repeat family protein	Encodes a protein with several WD40 repeats at the C-terminus and predicted protein-protein interaction domains at the N-terminus. Together with the TOPLESS-RELATED PROTEINS (TPRs), it is thought to be involved in transcriptional repression of root-promoting genes in the top help of the embryo during the transition stage of embryogenesis. The ability of IAA12 to repress transcription is diminishe…	protein TOPLESS-like
Storvum000600t1	AT1G02730.1	cellulose synthase-like D5	Encodes a gene similar to cellulose synthase. Knock-out mutant has reduced growth, reduced xylan level and reduced xylan synthase activity in stems.	cellulose synthase-like protein D5
Storvum000601t1	AT5G45140.1	nuclear RNA polymerase C2	Encodes a subunit of RNA polymerase III (aka RNA polymerase C).	DNA-directed RNA polymerase III subunit 2
Storvum000602t1	AT4G26540.1	Leucine-rich repeat receptor-like protein kinase family protein		probable LRR receptor-like serine/threonine-protein kinase At4g26540
Storvum000603t1	AT5G42140.1	Regulator of chromosome condensation (RCC1) family with FYVE zinc finger domain		PH, RCC1 and FYVE domains-containing protein 1 isoform X1
Storvum000604t2	AT3G21480.1	BRCT domain-containing DNA repair protein		PREDICTED: uncharacterized protein LOC102592152 isoform X1
Storvum000605t1	AT5G20610.1			protein PLASTID MOVEMENT IMPAIRED 1-RELATED 1-like
Storvum000606t1	AT5G62310.1	AGC (cAMP-dependent, cGMP-dependent and protein kinase C) kinase family protein	Encodes a protein with a serine/threonine kinase domain. There are two other closely related members in Arabidopsis. Knock-out mutation results in incomplete root hair elongation. Expression is found all organs examined but is especially strong in elongating root hairs.	probable serine/threonine protein kinase IRE
Storvum000607t2	AT5G23150.1	Tudor/PWWP/MBT domain-containing protein	Putative transcription factor. Member of the floral homeotic AGAMOUS pathway.Mutations in HUA enhance the phenotype of mild ag-4 allele. Single hua mutants are early flowering and have reduced levels of FLC mRNA. Other MADS box flowering time genes such as FLM and MAF2 also appear to be regulated by HUA2. HUA2 normally activates FLC expression and enhances AG function.	ENHANCER OF AG-4 protein 2 isoform X1
Storvum000608t1	AT4G31850.1	proton gradient regulation 3	encodes a protein containing 27 pentatrico-peptide repeat (PPR) motifs	pentatricopeptide repeat-containing protein At4g31850, chloroplastic
Storvum000609t1	AT1G72250.2	Di-glucose binding protein with Kinesin motor domain		kinesin-like protein KIN-14Q isoform X2
Storvum000610t1	AT1G77680.1	Ribonuclease II/R family protein		DIS3-like exonuclease 2
Storvum000611t1	AT4G34830.1	Pentatricopeptide repeat (PPR) superfamily protein	Encodes MRL1, a conserved pentatricopeptide repeat protein, required for stabilization of rbcL mRNA.	pentatricopeptide repeat-containing protein MRL1, chloroplastic isoform X1
Storvum000612t1	AT3G02130.1	receptor-like protein kinase 2	Encodes a receptor-like kinase RPK2 (also known as TOADSTOOL 2/TOAD2). Functions as a regulator of meristem maintenance. Mutants are insensitive to synthetic CLV3 peptide. Mutations in the RPK2 also result in stem cell expansion and increased number of floral organs, as seen in the other clv mutants. Forms homo-oligomers.	LRR receptor-like serine/threonine-protein kinase RPK2
Storvum000613t2	AT1G11950.1	Transcription factor jumonji (jmjC) domain-containing protein		lysine-specific demethylase JMJ25-like
Storvum000614t1	AT5G49930.1	zinc knuckle (CCHC-type) family protein		nuclear export mediator factor NEMF
Storvum000615t1	AT5G36930.2	Disease resistance protein (TIR-NBS-LRR class) family		TMV resistance protein N-like
Storvum000616t1	AT3G01810.3			PREDICTED: uncharacterized protein LOC102601194
Storvum000617t1	AT3G53090.2	ubiquitin-protein ligase 7	encodes a ubiquitin-protein ligase containing a HECT domain. There are six other HECT-domain UPLs in Arabidopsis.	E3 ubiquitin-protein ligase UPL7
Storvum000618t1	AT1G22310.2	methyl-CPG-binding domain 8	Protein containing methyl-CpG-binding domain.Has sequence similarity to human MBD proteins.	methyl-cpg-binding domain-containing protein 8
Storvum000619t1	AT4G11670.1	Protein of unknown function (DUF810)		protein unc-13 homolog
Storvum000620t1	AT3G21430.2	DNA binding		protein ALWAYS EARLY 3 isoform X1
Storvum000621t1	AT3G03050.1	cellulose synthase-like D3	encodes a cellulose synthase like protein. mutations initiate root hairs that rupture at their tip soon after initiation. is required for the synthesis of a noncellulosic wall polysaccharide.	cellulose synthase-like protein D3
Storvum000622t1	AT5G48120.1	ARM repeat superfamily protein		MMS19 nucleotide excision repair protein homolog isoform X1
Storvum000623t1	AT3G03050.1	cellulose synthase-like D3	encodes a cellulose synthase like protein. mutations initiate root hairs that rupture at their tip soon after initiation. is required for the synthesis of a noncellulosic wall polysaccharide.	cellulose synthase-like protein D3
Storvum000624t1	AT5G64070.1	phosphatidylinositol 4-OH kinase beta1	Encodes a phosphatidylinositol 4-OH kinase, PI-4Kbeta1. Arabidopsis contains 12 PI-4Ks in three separate families: PI-4Kalphs, PI-4kbeta, and PI-4Kgamma. PI-4Kbeta1 is 83% identical to PI-4kbeta2 encoded by At5g09350. Interacts with the RabA4b GTPase. Important for polarized root hair growth as the loss of this gene and its close relative PI-4kbeta2, leads to the formation of abnormal root hairs.	phosphatidylinositol 4-kinase beta 1-like
Storvum000625t1	AT1G75640.1	Leucine-rich receptor-like protein kinase family protein		probable LRR receptor-like serine/threonine-protein kinase At4g36180
Storvum000626t1	AT5G19820.1	ARM repeat superfamily protein		importin-5-like
Storvum000627t1	AT4G36180.1	Leucine-rich receptor-like protein kinase family protein		probable LRR receptor-like serine/threonine-protein kinase At4g36180
Storvum000628t1	AT3G03050.1	cellulose synthase-like D3	encodes a cellulose synthase like protein. mutations initiate root hairs that rupture at their tip soon after initiation. is required for the synthesis of a noncellulosic wall polysaccharide.	cellulose synthase-like protein D3
Storvum000629t1	AT1G47890.1	receptor like protein 7		verticillium wilt disease resistance protein
Storvum000630t1	AT5G01630.1	BRCA2-like B	Ortholog of breast cancer susceptibility protein 2. Essential at meiosis. Interacts with with both Rad51 and Dss1(I) or both Dmc1 and Dss1(I) in a tripartite complex.	protein BREAST CANCER SUSCEPTIBILITY 2 homolog B-like isoform X1
Storvum000631t1	AT1G27850.1			mucin-17 isoform X1
Storvum000632t1	AT1G15750.4	Transducin family protein / WD-40 repeat family protein	Encodes a protein with several WD40 repeats at the C-terminus and predicted protein-protein interaction domains at the N-terminus. Together with the TOPLESS-RELATED PROTEINS (TPRs), it is thought to be involved in transcriptional repression of root-promoting genes in the top help of the embryo during the transition stage of embryogenesis. The ability of IAA12 to repress transcription is diminishe…	protein TPR2-like isoform X1
Storvum000633t1	AT5G48940.1	Leucine-rich repeat transmembrane protein kinase family protein		LRR receptor-like serine/threonine-protein kinase RCH1
Storvum000634t1	AT5G46330.1	Leucine-rich receptor-like protein kinase family protein	Encodes a leucine-rich repeat serine/threonine protein kinase that is expressed ubiquitously. FLS2 is involved in MAP kinase signalling relay involved in innate immunity. Essential in the perception of flagellin, a potent elicitor of the defense response. FLS2 is directed for degradation by the bacterial ubiquitin ligase AvrPtoB.	probable LRR receptor-like serine/threonine-protein kinase At3g47570
Storvum000635t1	AT2G36490.1	demeter-like 1	A repressor of transcriptional gene silencing. Functions by demethylating the target promoter DNA. Interacts physically with RPA2/ROR1. In the ros1 mutants, an increase in methylation is observed in a number of gene promoters. Among the loci affected by ros1, a few (RD29A and At1g76930) are affected in cytosine methylation in all sequence contexts (CpG, CpNpG or CpNpN), although many others are a…	protein ROS1-like isoform X1
Storvum000636t1	AT1G32810.2	RING/FYVE/PHD zinc finger superfamily protein		PHD finger protein
Storvum000637t1	AT5G19420.1	Regulator of chromosome condensation (RCC1) family with FYVE zinc finger domain		ultraviolet-b receptor uvr8
Storvum000638t1	AT3G55480.2	protein affected traf&#64257;cking 2	Encodes PAT2, a putative beta-subunit of adaptor protein complex 3 (AP-3) that can partially complement the corresponding yeast mutant. Mediates the biogenesis and function of lytic vacuoles.	AP3-complex subunit beta-A isoform X1
Storvum000639t1	AT3G15880.1	WUS-interacting protein 2		topless-related protein 4-like isoform X1
Storvum000640t2	AT1G71010.1	FORMS APLOID AND BINUCLEATE CELLS 1C	Encodes a protein that is predicted to act as a phosphatidylinositol-3P 5-kinase, but, because it lacks a FYVE domain, it is unlikely to be efficiently targeted to membranes containing the proposed phosphatidylinositol-3P substrate. Therefore, its molecular function remains unknown.	putative 1-phosphatidylinositol-3-phosphate 5-kinase FAB1C
Storvum000641t1	AT3G21430.2	DNA binding		protein ALWAYS EARLY 3-like isoform X1
Storvum000642t1	AT2G18790.1	phytochrome B	Red/far-red photoreceptor involved in the regulation of de-etiolation. Exists in two inter-convertible forms: Pr and Pfr (active). Involved in the light-promotion of seed germination and in the shade avoidance response. Promotes seedling etiolation in both the presence and absence of phytochrome A. Overexpression results in etiolation under far-red light. Accumulates in the nucleus after exposure…	phytochrome B
Storvum000643t1	AT3G15880.2	WUS-interacting protein 2		topless-related protein 4 isoform X1
Storvum000644t1	AT2G43900.1	Endonuclease/exonuclease/phosphatase family protein	Encodes a 5-inositol-phosphate phosphatase, that, in vitro, shows activity against IP(1,4,5).	type I inositol polyphosphate 5-phosphatase 12-like
Storvum000645t1	AT1G22930.1	T-complex protein 11		PREDICTED: uncharacterized protein LOC102598750 isoform X1
Storvum000646t1	AT3G19870.1			AP-5 complex subunit beta-1 isoform X1
Storvum000647t1	AT5G27030.1	TOPLESS-related 3		topless-related protein 3 isoform X2
Storvum000648t1	AT5G20610.1			protein PLASTID MOVEMENT IMPAIRED 1-RELATED 1-like
Storvum000649t1	AT5G60740.1	ABC transporter family protein		ABC transporter G family member 24-like
Storvum000650t1	AT4G18130.1	phytochrome E	member of Histidine Kinase	phytochrome E isoform X1
Storvum000651t1	AT3G19780.1			PREDICTED: uncharacterized protein LOC102605046 isoform X1
Storvum000652t1	AT4G11130.1	RNA-dependent RNA polymerase 2	Encodes RNA-dependent RNA polymerase that is required for endogenous siRNA (but not miRNA) formation. Nomenclature according to Xie, et al. (2004).	RNA-dependent RNA polymerase 2
Storvum000653t1	AT5G08470.1	peroxisome 1	an AAA-ATPase that is the probable Arabidopsis orthologue of one of the AAA-ATPases involved in peroxisome biogenesis in yeasts and mammals.	peroxisome biogenesis protein 1
Storvum000654t1	AT1G73080.1	PEP1 receptor 1	Encodes a leucine-rich repeat receptor kinase. Functions as a receptor for AtPep1 to amplify innate immunity response to pathogen attacks.	receptor-like protein kinase
Storvum000655t1	AT4G12010.1	Disease resistance protein (TIR-NBS-LRR class) family		TMV resistance protein N-like
Storvum000656t1	AT3G47570.1	Leucine-rich repeat protein kinase family protein		probable LRR receptor-like serine/threonine-protein kinase At3g47570
Storvum000657t1	AT2G01950.1	BRI1-like 2	Encodes a leucine rich repeat receptor kinase and associated with provascular/procambial cells. Similar to BRI, brassinosteroid receptor protein.	Serine/threonine-protein kinase BRI1-like 2
Storvum000658t1	AT1G20920.1	P-loop containing nucleoside triphosphate hydrolases superfamily protein		DEAD-box ATP-dependent RNA helicase 42
Storvum000659t1	AT1G10170.1	NF-X-like 1	Encodes AtNFXL1, a homologue of the putative human transcription repressor NF-X1. Functions as a negative regulator of the trichothecene phytotoxin-induced defense response.	NF-X1-type zinc finger protein NFXL1
Storvum000660t1	AT5G28350.1	Quinoprotein amine dehydrogenase, beta chain-like; RIC1-like guanyl-nucleotide exchange factor		RAB6A-GEF complex partner protein 1-like
Storvum000661t1	AT3G63460.1	transducin family protein / WD-40 repeat family protein		protein transport protein SEC31 homolog B
Storvum000662t1	AT5G43530.1	Helicase protein with RING/U-box domain		putative SWI/SNF-related matrix-associated actin-dependent regulator of chromatin subfamily A member 3-like 3
Storvum000663t1	AT3G24240.1	Leucine-rich repeat receptor-like protein kinase family protein		receptor-like protein kinase 2
Storvum000664t1	AT3G58770.1			PREDICTED: uncharacterized protein LOC102596433
Storvum000665t1	AT1G09570.1	phytochrome A	Light-labile cytoplasmic red/far-red light photoreceptor involved in the regulation of photomorphogenesis. It exists in two inter-convertible forms: Pr and Pfr (active) and functions as a dimer.The N terminus carries a single tetrapyrrole chromophore, and the C terminus is involved in dimerization. It is the sole photoreceptor mediating the FR high irradiance response (HIR). Major regulator in re…	Phytochrome A
Storvum000666t1	AT4G36180.1	Leucine-rich receptor-like protein kinase family protein		probable LRR receptor-like serine/threonine-protein kinase At4g36180
Storvum000667t1	AT4G12010.1	Disease resistance protein (TIR-NBS-LRR class) family		TMV resistance protein N-like
Storvum000668t1	AT1G04300.1	TRAF-like superfamily protein		MATH domain-containing protein At5g43560-like isoform X1
Storvum000669t1	AT4G29090.1	Ribonuclease H-like superfamily protein		PREDICTED: uncharacterized protein LOC107057986
Storvum000670t1	AT5G35840.1	phytochrome C	Encodes the apoprotein of phytochrome;one of a family of photoreceptors that modulate plant growth and development.	Phytochrome C
Storvum000671t1	AT1G48410.1	Stabilizer of iron transporter SufD / Polynucleotidyl transferase	Encodes an RNA Slicer that selectively recruits microRNAs and siRNAs. There is currently no evidence that AGO1 Slicer is in a high molecular weight RNA-induced silencing complex (RISC). Mutants are defective in post-transcriptional gene silencing and have pleiotropic developmental and morphological defects. Through its action on the regulation of ARF17 expression, the protein regulates genes invo…	protein argonaute 1-like
Storvum000672t1	AT3G66652.2	fip1 motif-containing protein		FIP1[III]-like protein
Storvum000673t1	AT5G55840.1	Pentatricopeptide repeat (PPR) superfamily protein		pentatricopeptide repeat-containing protein At5g55840
Storvum000674t1	AT1G50840.1	polymerase gamma 2	DNA Polymerase gamma2. Dual targeting to mitochondria and plastids due to alternative translation initiation.	DNA polymerase I B, chloroplastic/mitochondrial-like
Storvum000675t1	AT5G06600.2	ubiquitin-specific protease 12	Encodes a ubiquitin-specific protease.	ubiquitin carboxyl-terminal hydrolase 12-like
Storvum000676t1	AT1G65920.1	Regulator of chromosome condensation (RCC1) family with FYVE zinc finger domain		PH, RCC1 and FYVE domains-containing protein 1 isoform X1
Storvum000677t1	AT5G44750.1	DNA-directed DNA polymerases	Homologous to Y-family DNA polymerases, contains BRCT domain. Mutants are sensitive to UV-B radiation. Gene is involved in damage-tolerance mechanisms through translesion synthesis(TLS).	DNA repair protein REV1 isoform X1
Storvum000678t1	AT1G04210.1	Leucine-rich repeat protein kinase family protein	Encodes a putative Raf-related kinase.	Mitogen-activated protein kinase kinase kinase
Storvum000679t1	AT5G06600.2	ubiquitin-specific protease 12	Encodes a ubiquitin-specific protease.	ubiquitin carboxyl-terminal hydrolase 12-like
Storvum000680t1	AT3G24240.1	Leucine-rich repeat receptor-like protein kinase family protein		LRR receptor-like serine/threonine-protein kinase RCH1
Storvum000681t1	AT5G13390.1	no exine formation 1	Required for normal pollen development and lipid accumulation within the tapetum	No exine formation 1 isoform 1
Storvum000682t1	AT1G75660.1	5'-3' exoribonuclease 3	Encodes a protein with similarity to yeast 5'-3'exonucleases and can functionally complement the yeast mutations. In Arabidopsis XRN3 acts as a suppressor of posttranscriptional gene silencing. Mutants accumulate excised miRNA products suggesting that XRN3 is involved in degradation of these products.	5'-3' exoribonuclease 3-like isoform X2
Storvum000683t1	AT5G06460.1	ubiquitin activating enzyme 2	Encodes a ubiquitin-activating enzyme (E1), involved in the first step in conjugating multiple ubiquitins to proteins targeted for degradation. Gene is expressed in most tissues examined.	ubiquitin-activating enzyme E1 1-like
Storvum000684t1	AT1G15240.2	Phox-associated domain;Phox-like;Sorting nexin, C-terminal		PREDICTED: uncharacterized protein LOC102586355 isoform X1
Storvum000685t1	AT3G03380.1	DegP protease 7	Encodes a putative DegP protease.	protease Do-like 7
Storvum000686t1	AT3G11910.2	ubiquitin-specific protease 13		ubiquitin carboxyl-terminal hydrolase 13-like isoform X2
Storvum000687t1	AT1G14790.1	RNA-dependent RNA polymerase 1	Encodes RNA-dependent RNA polymerase. While not required for virus-induced post-transcriptional gene silencing (PTGS), it can promote turnover of viral RNAs in infected plants. Nomenclature according to Xie, et al. (2004). Involved in the production of Cucumber Mosaic Virus siRNAs.	probable RNA-dependent RNA polymerase 1
Storvum000688t1	AT1G15240.2	Phox-associated domain;Phox-like;Sorting nexin, C-terminal		PREDICTED: uncharacterized protein LOC102590042 isoform X1
Storvum000689t1	AT3G22430.1			suppressor of gene silencing like protein
Storvum000690t1	AT3G16785.1	phospholipase D P1	Encodes a member of the PXPH-PLD subfamily of phospholipase D proteins. This subfamily is novel structurally different from the majority of plant PLDs by having phox homology (PX) and pleckstrin homology (PH) domains. Involved regulating root development in response to nutrient limitation. Does not appear to be involved in root hair patterning. Not induced upon Pi starvation.	phospholipase D zeta 1 isoform X2
Storvum000691t1	AT1G09620.1	ATP binding;leucine-tRNA ligases;aminoacyl-tRNA ligases;nucleotide binding;ATP binding;aminoacyl-tRNA ligases		leucine--tRNA ligase, cytoplasmic-like
Storvum000692t1	AT4G34100.2	RING/U-box superfamily protein	Encodes a protein involved in cuticular wax biosynthesis. Lines carrying a recessive mutation in this locus have reduced chain-length distribution, weakly glaucous stem surface, and has reduced fertility in early flowers, non-spreading floret, downward cupped leaves, leaf waxes nearly pure C24 and C26 acid.	probable E3 ubiquitin ligase SUD1 isoform X1
Storvum000693t1	AT5G06970.1	Protein of unknown function (DUF810)		protein unc-13 homolog isoform X1
Storvum000694t1	AT5G56890.1	Protein kinase superfamily protein		receptor-like serine/threonine-protein kinase ALE2 isoform X1
Storvum000695t1	AT1G17230.1	Leucine-rich receptor-like protein kinase family protein		leucine-rich repeat receptor-like serine/threonine-protein kinase At1g17230
Storvum000696t1	AT5G60740.1	ABC transporter family protein		ABC transporter G family member 28-like
Storvum000697t1	AT1G16270.2	Protein kinase superfamily protein with octicosapeptide/Phox/Bem1p domain		Tyrosine kinase
Storvum000698t1	AT5G49030.3	tRNA synthetase class I (I, L, M and V) family protein		isoleucine--tRNA ligase, chloroplastic/mitochondrial
Storvum000699t1	AT3G54440.1	glycoside hydrolase family 2 protein		beta-galactosidase isoform X1
Storvum000700t1	AT4G25540.1	homolog of DNA mismatch repair protein MSH3	encodes a DNA mismatch repair homolog of human MutS gene, MSH6. There are four MutS genes in Arabidopsis, MSH2, MSH3, MSH6, and MSH7, which all act as heterodimers and bind to 51-mer duplexes. MSH2*MSH3 heterodimers bound 'insertion-deletion' DNA with three nucleotides (+AAG) or one nucleotide (+T) looped out much better than they bound DNA with a base/base mispair (T/G).	DNA mismatch repair protein MSH3 isoform X2
Storvum000701t1	AT5G63930.1	Leucine-rich repeat protein kinase family protein		probable leucine-rich repeat receptor-like protein kinase At2g33170
Storvum000702t1	AT1G19220.1	auxin response factor 19	Encodes an auxin response factor that contains the conserved VP1-B3 DNA-binding domain at its N-terminus and the Aux/IAA-like domains III and IV present in most ARFs at its C-terminus. The protein interacts with IAA1 (yeast two hybrid) and other auxin response elements such as ER7 and ER9 (yeast one hybrid). ARF19 protein can complement many aspects of the arf7 mutant phenotype and , together wit…	auxin response factor 19
Storvum000703t1	AT5G16300.1	Vps51/Vps67 family (components of vesicular transport) protein		conserved oligomeric Golgi complex subunit 1
Storvum000704t1	AT4G27430.2	COP1-interacting protein 7	Positive regulator of light-regulated genes. Novel nuclear protein which requires light for its high level expression.	COP1-interacting protein 7
Storvum000705t1	AT1G74360.1	Leucine-rich repeat protein kinase family protein		probable LRR receptor-like serine/threonine-protein kinase At1g74360
Storvum000706t1	AT3G06010.1	Homeotic gene regulator	Encodes AtCHR12, a SNF2/Brahma-type chromatin-remodeling protein. AtCHR12 mediates temporary growth arrest in Arabidopsis upon perceiving environmental stress.	probable ATP-dependent DNA helicase CHR12
Storvum000707t1	AT1G16480.1	Tetratricopeptide repeat (TPR)-like superfamily protein		pentatricopeptide repeat-containing protein At3g24000, mitochondrial
Storvum000708t1	AT3G27325.2	hydrolases, acting on ester bonds		PREDICTED: uncharacterized protein LOC102592716 isoform X1
Storvum000709t1	AT3G06880.2	Transducin/WD40 repeat-like superfamily protein		putative E3 ubiquitin-protein ligase LIN-2 isoform X1
Storvum000710t1	AT5G44240.2	aminophospholipid ATPase 2	Expression is upregulated in the shoot of cax1/cax3 mutant.	phospholipid-transporting ATPase 2 isoform X1
Storvum000711t1	AT4G10710.1	global transcription factor C	encodes a component of the FAcilitates Chromatin Transcription (FACT) complex, SPT16.Along with SSRP1 binds to the promoter of FLC.	FACT complex subunit SPT16-like
Storvum000712t1	AT5G46070.1	Guanylate-binding family protein		guanylate-binding protein 1-like
Storvum000713t1	AT2G22300.2	signal responsive 1	Encodes a putative CAM binding transcription factor. Loss of function mutations show enhanced resistance to fungal and bacterial pathogens suggesting that CAMTA functions to suppress defense responses.	calmodulin-binding transcription activator 3-like isoform X2
Storvum000714t1	AT1G73080.1	PEP1 receptor 1	Encodes a leucine-rich repeat receptor kinase. Functions as a receptor for AtPep1 to amplify innate immunity response to pathogen attacks.	receptor-like protein kinase
Storvum000715t1	AT3G18100.1	myb domain protein 4r1	Member of the R2R3 transcription factor gene family.	myb-related protein 3r-1
Storvum000716t1	AT5G20610.1			protein PLASTID MOVEMENT IMPAIRED 1-RELATED 1-like
Storvum000717t1	AT5G05570.2	transducin family protein / WD-40 repeat family protein		Syntaxin-binding protein 5-like
Storvum000718t1	AT4G14920.1	Acyl-CoA N-acyltransferase with RING/FYVE/PHD-type zinc finger protein		increased dna methylation 1
Storvum000719t1	AT2G44710.1	RNA-binding (RRM/RBD/RNP motifs) family protein		nucleolin-like isoform X1
Storvum000720t1	AT1G59780.1	NB-ARC domain-containing disease resistance protein		putative late blight resistance protein homolog R1A-4 isoform X1
Storvum000721t1	AT3G03380.1	DegP protease 7	Encodes a putative DegP protease.	protease Do-like 7
Storvum000722t1	AT2G22610.2	Di-glucose binding protein with Kinesin motor domain		kinesin-like protein KIN-14R
Storvum000723t1	AT5G06400.1	Pentatricopeptide repeat (PPR) superfamily protein		putative pentatricopeptide repeat-containing protein At5g06400, mitochondrial
Storvum000724t1	AT5G04460.3	RING/U-box superfamily protein		PREDICTED: uncharacterized protein LOC102594196
Storvum000725t1	AT4G39530.1	Tetratricopeptide repeat (TPR)-like superfamily protein		telomere-associated protein RIF1-like
Storvum000726t1	AT1G76850.1	exocyst complex component sec5	Encodes a member of the exocyst complex gene family. The exocyst is a protein complex involved in tethering vesicles to the plasma membrane during regulated or polarized secretion.	exocyst complex component SEC5A-like
Storvum000727t1	AT5G49810.1	methionine S-methyltransferase	Arabidopsis thaliana methionine S-methyltransferase, an enzyme that catalyzes S -methylmethionine formation.	Methionine S-methyltransferase
Storvum000728t1	AT1G68750.1	phosphoenolpyruvate carboxylase 4	Encodes one of four Arabidopsis phosphoenolpyruvate (PEP) carboxylase proteins. But, it is more similar to bacterial PEP carboxylase than plant PEP carboxylase. Efforts to express this enzyme and to demonstrate its enzymatic activity in E.coli failed.	phosphoenolpyruvate carboxylase 4
Storvum000729t1	AT2G33435.1	RNA-binding (RRM/RBD/RNP motifs) family protein		splicing factor U2af large subunit A
Storvum000730t1	AT4G05420.1	damaged DNA binding protein 1A	Structurally similar to damaged DNA binding proteins. DDB1a is part of a 350 KDa nuclear localized DET1 protein complex. This complex may physically interact with histone tails and while bound to chromatin- repress transcription of genes involved in photomorphogenesis. DDB1a is shown to be RUB-modified.	DNA damage-binding protein 1
Storvum000731t1	AT2G47980.1	sister-chromatid cohesion protein 3	Essential to the monopolar orientation of the kinetochores during meiosis.	sister-chromatid cohesion protein 3
Storvum000732t1	AT1G54920.2			probable serine/threonine-protein kinase DDB_G0282963 isoform X1
Storvum000733t1	AT5G52230.2	methyl-CPG-binding domain protein 13	Protein containing methyl-CpG-binding domain.Has sequence similarity to human MBD proteins.	methyl-cpg-binding domain-containing protein 13
Storvum000734t1	AT2G06210.1	binding	Encodes a yeast CTR9 homolog that is involved in the control of flowering time by elevating FLC expression to a level that creates the vernalization-responsive, winter-annual habit. Yeast CTR9 is a component of a five-member PAF1 complex that associates with RNA pol II and is thought to regulate gene expression by recruiting SET1 (a histone 3 Lys 4 [H3-K4] methyl transferase) to the initially tra…	protein CTR9 homolog
Storvum000735t1	AT1G19220.1	auxin response factor 19	Encodes an auxin response factor that contains the conserved VP1-B3 DNA-binding domain at its N-terminus and the Aux/IAA-like domains III and IV present in most ARFs at its C-terminus. The protein interacts with IAA1 (yeast two hybrid) and other auxin response elements such as ER7 and ER9 (yeast one hybrid). ARF19 protein can complement many aspects of the arf7 mutant phenotype and , together wit…	auxin response factor 19-like
Storvum000736t1	AT5G57610.1	Protein kinase superfamily protein with octicosapeptide/Phox/Bem1p domain		serine/threonine-protein kinase ppk1
Storvum000737t1	AT1G73210.2	Protein of unknown function (DUF789)		PREDICTED: uncharacterized protein LOC107014768 isoform X1
Storvum000738t1	AT3G49600.1	ubiquitin-specific protease 26	Encodes a ubiquitin-specific protease which catalyzes deubiquitination of histone H2B and is required for heterochromatin silencing.Loss of function mutations display autonomous endosperm development and embryo arrest. Loss of function also results in an increase in expression of the PcG complex target gene PHE1.	ubiquitin carboxyl-terminal hydrolase 26 isoform X1
Storvum000739t1	AT2G27900.2			syndetin isoform X1
Storvum000740t1	AT1G63300.1	Myosin heavy chain-related protein		myosin heavy chain, striated muscle-like isoform X2
Storvum000741t1	AT5G64740.1	cellulose synthase 6	Encodes a cellulose synthase isomer. CESA6 mutants have cellulose defect in the primary cell wall. Multiple lines of evidence suggest that CESA6, along with CESA1 and CESA3 are present in the same plasma membrane complex for cellulose biosynthesis. CESA2 and CESA5 are related to CESA6, having partially redundant roles. As inferred from the null role of secondary wall-type CesAs, included in a set…	cellulose synthase A catalytic subunit 2 [UDP-forming]-like
Storvum000742t1	AT2G30110.1	ubiquitin-activating enzyme 1	Encodes a ubiquitin-activating enzyme (E1), involved in the first step in conjugating multiple ubiquitins to proteins targeted for degradation. Gene is expressed in most tissues examined. Mutant is able to revert the constitutive defense responses phenotype of snc1, which indicates the gene is involved in defense response. It also indicates that ubiquitination plays a role in plant defense signal…	ubiquitin-activating enzyme E1 1
Storvum000743t1	AT4G09980.1	Methyltransferase MT-A70 family protein		methyltransferase-like protein 1
Storvum000744t1	AT1G19835.2	Plant protein of unknown function (DUF869)		filament-like plant protein 4
Storvum000745t1	AT1G72300.1	Leucine-rich receptor-like protein kinase family protein	Encodes a leucine-rich repeat receptor kinase (LRR-RK) involved in the perception of PSY1. PSY1 is an 18-aa tyrosine-sulfated glycopeptide encoded by AT5G58650 that promotes cellular proliferation and expansion.	tyrosine-sulfated glycopeptide receptor 1
Storvum000746t1	AT4G27910.1	SET domain protein 16		histone-lysine N-methyltransferase ATX4-like
Storvum000747t1	AT1G05490.1	chromatin remodeling 31		SNF2 domain-containing protein CLASSY 4-like
Storvum000748t1	AT3G54870.1	Armadillo/beta-catenin repeat family protein / kinesin motor family protein	Armadillo-repeat containing kinesin-related protein. Plays a role during transition to root-hair tip growth.Mutants have short, branched root hairs and an excess of endoplasmic microtubles. Phenotype suggests ARK1 plays a role in modulating microtubule depolymerization during root hair tip growth.	armadillo repeat-containing kinesin-like protein 1 isoform X1
Storvum000749t1	AT1G34110.1	Leucine-rich receptor-like protein kinase family protein		probable LRR receptor-like serine/threonine-protein kinase At1g34110
Storvum000750t1	AT5G09950.1	Tetratricopeptide repeat (TPR)-like superfamily protein	Encodes a DYW-class PPR protein required for RNA editing at four sites in mitochondria of A. thaliana.	putative pentatricopeptide repeat-containing protein At5g09950
Storvum000751t1	AT3G47570.1	Leucine-rich repeat protein kinase family protein		probable LRR receptor-like serine/threonine-protein kinase At3g47570
Storvum000752t1	AT5G63960.1	DNA binding;nucleotide binding;nucleic acid binding;DNA-directed DNA polymerases;DNA-directed DNA polymerases		DNA polymerase delta catalytic subunit
Storvum000753t1	AT1G19220.1	auxin response factor 19	Encodes an auxin response factor that contains the conserved VP1-B3 DNA-binding domain at its N-terminus and the Aux/IAA-like domains III and IV present in most ARFs at its C-terminus. The protein interacts with IAA1 (yeast two hybrid) and other auxin response elements such as ER7 and ER9 (yeast one hybrid). ARF19 protein can complement many aspects of the arf7 mutant phenotype and , together wit…	auxin response factor 19-like
Storvum000754t1	AT1G74160.1			protein LONGIFOLIA 1
Storvum000755t1	AT5G10020.1	Leucine-rich receptor-like protein kinase family protein		probable inactive receptor kinase At5g10020
Storvum000756t1	AT2G29970.1	Double Clp-N motif-containing P-loop nucleoside triphosphate hydrolases superfamily protein	Encodes a member of an eight-gene family (SMAX1 and SMAX1-like) that has weak similarity to AtHSP101, a ClpB chaperonin required for thermotolerance.	protein SMAX1-LIKE 6-like
Storvum000757t1	AT3G48200.1			PREDICTED: uncharacterized protein LOC102593326
Storvum000758t1	AT4G26540.1	Leucine-rich repeat receptor-like protein kinase family protein		probable LRR receptor-like serine/threonine-protein kinase At4g26540
Storvum000759t1	AT2G19710.1	Regulator of Vps4 activity in the MVB pathway protein		dentin sialophosphoprotein-like
Storvum000760t1	AT3G14172.1			PREDICTED: uncharacterized protein LOC102586415
Storvum000761t1	AT4G39050.1	Kinesin motor family protein		kinesin-like protein KIN-7D, mitochondrial isoform X1
Storvum000762t1	AT5G05170.1	Cellulose synthase family protein	Encodes a cellulose synthase isomer. CESA3 mutants have cellulose defect in the primary cell wall. Multiple lines of evidence suggest that CESA3, along with CESA1 and CESA6 are present in the same plasma membrane complex for cellulose biosynthesis. As inferred from the null role of secondary wall-type CesAs, included in a set of five primary wall-type CesAs that may support trichome cell wall thi…	cellulose synthase A catalytic subunit 3 [UDP-forming]
Storvum000763t1	AT5G15070.1	Phosphoglycerate mutase-like family protein		inositol hexakisphosphate and diphosphoinositol-pentakisphosphate kinase 2-like isoform X2
Storvum000764t1	AT4G23160.1	cysteine-rich RLK (RECEPTOR-like protein kinase) 8	Encodes a cysteine-rich receptor-like protein kinase.	Retrovirus-related Pol polyprotein from transposon TNT 1-94
Storvum000765t1	AT5G64740.1	cellulose synthase 6	Encodes a cellulose synthase isomer. CESA6 mutants have cellulose defect in the primary cell wall. Multiple lines of evidence suggest that CESA6, along with CESA1 and CESA3 are present in the same plasma membrane complex for cellulose biosynthesis. CESA2 and CESA5 are related to CESA6, having partially redundant roles. As inferred from the null role of secondary wall-type CesAs, included in a set…	cellulose synthase A catalytic subunit 2 [UDP-forming]-like
Storvum000766t1	AT4G10710.1	global transcription factor C	encodes a component of the FAcilitates Chromatin Transcription (FACT) complex, SPT16.Along with SSRP1 binds to the promoter of FLC.	FACT complex subunit SPT16-like
Storvum000767t1	AT5G27270.1	Tetratricopeptide repeat (TPR)-like superfamily protein		pentatricopeptide repeat-containing protein At5g27270 isoform X1
Storvum000768t1	AT1G45160.2	Protein kinase superfamily protein		probable serine/threonine protein kinase IRE4 isoform X1
Storvum000769t1	AT5G27240.1	DNAJ heat shock N-terminal domain-containing protein		PREDICTED: uncharacterized protein LOC102585480
Storvum000770t1	AT5G48060.1	C2 calcium/lipid-binding plant phosphoribosyltransferase family protein		Protein QUIRKY
Storvum000771t1	AT3G57570.1	ARM repeat superfamily protein		PREDICTED: uncharacterized protein LOC102595225 isoform X2
Storvum000772t1	AT5G57110.2	autoinhibited Ca2+ -ATPase, isoform 8	Arabidopsis-autoinhibited Ca2+ -ATPase, isoform 8, contains all of the characteristic motifs of Ca2+ -transporting P-type Ca2+ -ATPases and is localized to the plasma membrane.	calcium-transporting ATPase 10, plasma membrane-type
Storvum000773t1	AT3G01810.3			PREDICTED: uncharacterized protein LOC107014581
Storvum000774t1	AT3G63340.1	Protein phosphatase 2C family protein		phosphatase 2C 76
Storvum000775t1	AT2G27980.1	Acyl-CoA N-acyltransferase with RING/FYVE/PHD-type zinc finger domain		increased dna methylation 1
Storvum000776t1	AT1G14610.1	valyl-tRNA synthetase / valine--tRNA ligase (VALRS)	Required for proper proliferation of basal cells.	valine--tRNA ligase, mitochondrial 1-like isoform X1
Storvum000777t1	AT3G10380.1	subunit of exocyst complex 8	Subunit of the Putative Arabidopsis Exocyst Complex	exocyst complex component SEC8
Storvum000778t1	AT2G20050.1	protein serine/threonine phosphatases;protein kinases;catalytics;cAMP-dependent protein kinase regulators;ATP binding;protein serine/threonine phosphatases		protein phosphatase 2C and cyclic nucleotide-binding/kinase domain-containing protein
Storvum000779t1	AT3G14172.1			serine/arginine repetitive matrix protein 2-like isoform X4
Storvum000780t1	AT5G07400.1	forkhead-associated domain-containing protein / FHA domain-containing protein		PREDICTED: uncharacterized protein LOC102594624
Storvum000781t1	AT3G44530.2	homolog of histone chaperone HIRA	Encodes a nuclear localized WD-repeat containing protein involved in negative regulation of knox gene expression via epigenetic mechanism of chromatin re-organization. Interacts physically and genetically with AS1. Expressed in meristem and leaf primordia. Homozygous mutants are embryo lethal. Phenotype of cosuppressed lines is variable but show effects on leaf development similar to as1/as2.	protein HIRA isoform X1
Storvum000782t1	ATCG00190.1	RNA polymerase subunit beta	Chloroplast DNA-dependent RNA polymerase B subunit. The transcription of this gene is regulated by a nuclear encoded RNA polymerase. This gene has been transferred to mitochondrial genome during crucifer evolution.	RNA polymerase beta subunit (chloroplast)
Storvum000783t1	AT2G31660.1	ARM repeat superfamily protein	SAD2 (super sensitive to ABA and drought 2) encodes an importin beta-domain family protein likely to be involved in nuclear transport in ABA signaling. Subcellular localization of GFP-tagged SAD2 showed a predominantly nuclear localization, consistent with a role for SAD2 in nuclear transport. Mutation of SAD2 in Arabidopsis alters abscisic acid sensitivity. SAD2 was ubiquitously expressed at low…	importin beta-like SAD2
Storvum000785t1	AT4G12750.1	Homeodomain-like transcriptional regulator		homeobox-DDT domain protein RLT3
Storvum000786t1	AT5G17020.1	exportin 1A	Encodes a member of the exportin protein family (XPO1A) which functions as receptors for nuclear export. Binds to a variety of proteins having leucine rich export signals.Along with XPO1B involved with development of the male and female gametophytes.	protein EXPORTIN 1A
Storvum000787t1	AT1G65810.1	P-loop containing nucleoside triphosphate hydrolases superfamily protein		putative helicase magatama 3
Storvum000788t1	AT3G19170.1	presequence protease 1	Zinc metalloprotease pitrilysin subfamily A. Signal peptide degrading enzyme targeted to mitochondria and chloroplasts. Expressed only in siliques and flowers	presequence protease 1, chloroplastic/mitochondrial-like
Storvum000789t1	AT1G21650.2	Preprotein translocase SecA family protein	Encodes a component of the thylakoid-localized Sec system involved in the translocation of cytoplasmic proteins into plastid. Loss-of-function mutations result in arrest at the globular stage and embryo lethality.	protein translocase subunit SECA2, chloroplastic isoform X1
Storvum000790t1	AT1G34110.1	Leucine-rich receptor-like protein kinase family protein		probable LRR receptor-like serine/threonine-protein kinase At1g34110
Storvum000791t1	AT5G17910.2			uncharacterized protein LOC101248156
Storvum000792t1	AT5G46070.1	Guanylate-binding family protein		guanylate-binding protein 1-like
Storvum000793t1	AT4G32640.2	Sec23/Sec24 protein transport family protein		protein transport protein Sec24-like At4g32640
Storvum000794t1	AT3G23640.2	heteroglycan glucosidase 1		alpha-glucosidase 2
Storvum000795t1	AT3G14120.2			nuclear pore complex protein NUP107
Storvum000796t1	AT3G06400.2	chromatin-remodeling protein 11	Encodes a SWI2/SNF2 chromatin remodeling protein belonging to the ISWI family. Involved in nuclear proliferation during megagametogenesis and cell expansion in the sporophyte. Constitutively expressed. RNAi induced loss of function in megagametogenesis results in female sterility.35S:RNAi plants have reduced stature.	ISWI chromatin-remodeling complex ATPase CHR11
Storvum000797t1	AT3G22430.1			PREDICTED: uncharacterized protein LOC102594884 isoform X2
Storvum000798t1	AT5G42710.2			Pre-mRNA-splicing factor like
Storvum000799t1	AT2G29970.1	Double Clp-N motif-containing P-loop nucleoside triphosphate hydrolases superfamily protein	Encodes a member of an eight-gene family (SMAX1 and SMAX1-like) that has weak similarity to AtHSP101, a ClpB chaperonin required for thermotolerance.	protein SMAX1-LIKE 6-like
Storvum000800t1	AT1G69360.1	Plant protein of unknown function (DUF863)		uncharacterized protein LOC101251675 isoform X1
Storvum000801t1	AT1G69360.1	Plant protein of unknown function (DUF863)		hypothetical protein BC332_17158
Storvum000802t1	AT3G21180.1	autoinhibited Ca(2+)-ATPase 9	one of the type IIB calcium pump isoforms. encodes an autoinhibited Ca(2+)-ATPase that contains an N-terminal calmodulin binding autoinhibitory domain.	calcium-transporting ATPase 9, plasma membrane-type
Storvum000803t1	AT4G19020.1	chromomethylase 2		DNA (cytosine-5)-methyltransferase CMT2
Storvum000804t1	AT1G01220.1	L-fucokinase/GDP-L-fucose pyrophosphorylase	Encodes a bifunctional enzyme that has both L-fucokinase and GDP-L-fucose pyrophosphorylase activities. It catalyzes the two steps of the L-fucose salvage pathway for the generation of activated GDP-L-fucose. This pathway seems to be of minor importance for cell wall polysaccharide biosynthesis compared to the de novo GDP-L-fucose biosynthesis pathway in Arabidopsis.	bifunctional fucokinase/fucose pyrophosphorylase
Storvum000805t1	AT4G39050.1	Kinesin motor family protein		kinesin-related protein 4 isoform X1
Storvum000806t1	AT1G80490.1	TOPLESS-related 1		protein TPR3-like
Storvum000807t1	AT2G35160.1	SU(VAR)3-9 homolog 5	Encodes SU(var)3-9 homologue 5 (SUVH5). SUVH5 has histone methyltransferase (MTase) activity in vitro and contributes to the maintenance of H3 mK9 (methylation of histone H3 at Lys-9) and CMT3-mediated non-CG methylation in vivo. This is a member of a subfamily of SET proteins that shares a conserved SRA domain.	histone-lysine N-methyltransferase, H3 lysine-9 specific SUVH6-like
Storvum000808t1	AT1G63300.1	Myosin heavy chain-related protein		myosin heavy chain, cardiac muscle isoform
Storvum000809t1	AT1G07670.1	endomembrane-type CA-ATPase 4		calcium-transporting ATPase 4, endoplasmic reticulum-type-like
Storvum000810t1	AT1G04920.1	sucrose phosphate synthase 3F	Encodes a protein with putative sucrose-phosphate synthase activity.	probable sucrose-phosphate synthase 2
Storvum000811t1	AT3G24320.1	MUTL protein homolog 1	Promotes re-arrangements of mitochondrial genome. Mutations affects mitochondrial gene expression, and impairs mitochondrial function. Dual targeting of the protein to mitochondria and chloroplasts caused by alternative translation initiation.	DNA mismatch repair protein MSH1, mitochondrial isoform X2
Storvum000812t1	AT5G52530.3	dentin sialophosphoprotein-related		hypothetical protein CQW23_07728
Storvum000813t1	AT4G39050.1	Kinesin motor family protein		kinesin-like protein KIN-7D, mitochondrial isoform X1
Storvum000814t1	AT3G48110.1	glycine-tRNA ligases	glycine-tRNA ligase	glycine--tRNA ligase, chloroplastic/mitochondrial 2 isoform X1
Storvum000815t1	AT3G03790.1	ankyrin repeat family protein / regulator of chromosome condensation (RCC1) family protein		ultraviolet-b receptor uvr8
Storvum000816t1	AT4G20940.1	Leucine-rich receptor-like protein kinase family protein	Encodes a plasma-membrane localized LRR receptor-like protein involved in both ABA and H202 mediated signaling involved in stomatal movement.	probable LRR receptor-like serine/threonine-protein kinase At4g20940
Storvum000817t1	AT1G15940.1	Tudor/PWWP/MBT superfamily protein		dna mismatch repair protein msh6
Storvum000818t1	AT3G06400.2	chromatin-remodeling protein 11	Encodes a SWI2/SNF2 chromatin remodeling protein belonging to the ISWI family. Involved in nuclear proliferation during megagametogenesis and cell expansion in the sporophyte. Constitutively expressed. RNAi induced loss of function in megagametogenesis results in female sterility.35S:RNAi plants have reduced stature.	ISWI chromatin-remodeling complex ATPase CHR11
Storvum000819t1	AT4G13650.1	Pentatricopeptide repeat (PPR) superfamily protein		pentatricopeptide repeat-containing protein At4g13650
Storvum000820t1	AT4G01290.2			PREDICTED: uncharacterized protein LOC102599530 isoform X1
Storvum000821t1	AT1G52780.1	Protein of unknown function (DUF2921)		PREDICTED: uncharacterized protein LOC102583258
Storvum000822t1	AT5G19660.1	SITE-1 protease	S1P appears to function as a Golgi-localized subtilase and to help protect seedlings against salt and osmotic stress. The roots of s1p-3 mutants are hypersensitive to NaCl, KCl, LiCl, and mannitol. Several salt-stress responsive genes show weaker induction in an s1P-3 mutant background. The proteolytic cleavage of the bZIP17 transcription factor depends on S1P in vitro. And there is evidence that…	subtilisin-like protease SBT6.1
Storvum000823t1	AT4G38120.1	ARM repeat superfamily protein		HEAT repeat-containing protein 6 isoform X1
Storvum000824t1	AT1G04860.1	ubiquitin-specific protease 2	Encodes a ubiquitin-specific protease.	ubiquitin carboxyl-terminal hydrolase 2
Storvum000825t1	AT5G57250.1	Pentatricopeptide repeat (PPR) superfamily protein		pentatricopeptide repeat-containing protein At5g57250, mitochondrial
Storvum000826t1	AT2G23360.1	Plant protein of unknown function (DUF869)		filament-like plant protein 7
Storvum000827t1	AT1G74720.1	C2 calcium/lipid-binding plant phosphoribosyltransferase family protein	Encodes a putative transmembrane protein carrying four C(2) domains, suggesting that QKY may function in membrane trafficking in a Ca(2+)-dependent fashion. Mutant analysis shows that this gene is involved in organ development.	protein QUIRKY
Storvum000828t1	AT5G20280.1	sucrose phosphate synthase 1F	Encodes a protein with putative sucrose-phosphate synthase activity. When the gene was expressed in transgenic tobacco plants, a clear trend for increased SPS activity was noted.	probable sucrose-phosphate synthase
Storvum000829t1	AT2G46340.1	SPA (suppressor of phyA-105) protein family	Encodes a member of the SPA (suppressor of phyA-105) protein family (SPA1-SPA4). SPA proteins contain an N-terminal serine/threonine kinase-like motif followed by a coiled-coil structure and a C-terminal WD-repeat domain. SPA1 is a PHYA signaling intermediate, putative regulator of PHYA signaling pathway. Light responsive repressor of photomorphogenesis. Involved in regulating circadian rhythms a…	protein SUPPRESSOR OF PHYA-105 1-like isoform X1
Storvum000830t1	AT5G61460.1	P-loop containing nucleoside triphosphate hydrolases superfamily protein	Encodes SMC6B (STRUCTURAL MAINTENANCE OF CHROMOSOMES 6B), a component of the SMC5/6 complex. SMC5/6 complex promotes sister chromatid alignment and homologous recombination after DNA damage.	structural maintenance of chromosomes protein 6B isoform X1
Storvum000831t1	AT1G48410.1	Stabilizer of iron transporter SufD / Polynucleotidyl transferase	Encodes an RNA Slicer that selectively recruits microRNAs and siRNAs. There is currently no evidence that AGO1 Slicer is in a high molecular weight RNA-induced silencing complex (RISC). Mutants are defective in post-transcriptional gene silencing and have pleiotropic developmental and morphological defects. Through its action on the regulation of ARF17 expression, the protein regulates genes invo…	protein argonaute 1-like
Storvum000832t1	AT3G47570.1	Leucine-rich repeat protein kinase family protein		putative receptor-like protein kinase At3g47110
Storvum000833t1	AT1G63810.1			nucleolar protein 6
Storvum000834t1	AT4G11110.1	SPA1-related 2	Encodes a member of the SPA (suppressor of phyA-105) protein family (SPA1-SPA4). SPA proteins contain an N-terminal serine/threonine kinase-like motif followed by a coiled-coil structure and a C-terminal WD-repeat domain. SPA proteins function redundantly in suppressing photomorphogenesis in dark- and light-grown seedlings. SPA2 primarily regulates seedling development in darkness and has little …	protein SPA1-RELATED 2
Storvum000835t1	AT3G45850.2	P-loop containing nucleoside triphosphate hydrolases superfamily protein		kinesin-like protein KIN-5D
Storvum000836t1	AT1G03370.1	C2 calcium/lipid-binding and GRAM domain containing protein		C2 and GRAM domain-containing protein At1g03370
Storvum000837t1	AT2G19930.1	RNA-dependent RNA polymerase family protein		probable RNA-dependent RNA polymerase 5
Storvum000838t1	AT3G24495.1	MUTS homolog 7	encodes a DNA mismatch repair homolog of human MutS gene, MSH6. There are four MutS genes in Arabidopsis, MSH2, MSH3, MSH6, and MSH7, which all act as heterodimers and bind to 51-mer duplexes. MSH2*MSH7 exhibit moderate affinity for a (T/G) substrate and weak binding of (+T), suggesting MSH2*MSH7 may be specialized for lesions/base mispairs not tested or for (T/G) mispairs in special contexts.	DNA mismatch repair protein MSH7
Storvum000839t1	AT3G23020.1	Tetratricopeptide repeat (TPR)-like superfamily protein		pentatricopeptide repeat-containing protein At3g23020
Storvum000840t1	AT4G35560.1	Transducin/WD40 repeat-like superfamily protein	Target promoter of the male germline-specific transcription factor DUO1.	uncharacterized protein LOC101257625 isoform X1
Storvum000841t1	AT5G44030.1	cellulose synthase A4	Encodes a cellulose synthase involved in secondary cell wall biosynthesis. Confers resistance towards bacterial and fungal pathogens, independent of salicylic acid, ethylene and jasmonate signaling.	cellulose synthase A catalytic subunit 4 [UDP-forming] isoform X1
Storvum000842t1	AT4G10710.1	global transcription factor C	encodes a component of the FAcilitates Chromatin Transcription (FACT) complex, SPT16.Along with SSRP1 binds to the promoter of FLC.	FACT complex subunit SPT16-like
Storvum000843t1	AT3G07100.1	Sec23/Sec24 protein transport family protein	Encodes SEC24a/ERMO2. Required for endoplasmic reticulum (ER) morphology.	protein transport protein Sec24-like At3g07100
Storvum000844t1	AT1G32490.1	RNA helicase family protein	Encodes a homolog of the yeast PRP2 protein, one of four related DEAH RNA helicases identified as essential cofactors for RNA splicing.	pre-mRNA-splicing factor ATP-dependent RNA helicase DEAH1-like isoform X1
Storvum000845t1	AT1G26620.1	Plant protein of unknown function (DUF863)		PREDICTED: uncharacterized protein LOC102587464
Storvum000846t1	AT5G15920.1	structural maintenance of chromosomes 5	Encodes SMC5 (STRUCTURAL MAINTENANCE OF CHROMOSOMES 5), a component of the SMC5/6 complex. SMC5/6 complex promotes sister chromatid alignment and homologous recombination after DNA damage.	structural maintenance of chromosomes protein 5
Storvum000847t1	AT4G33150.2	lysine-ketoglutarate reductase/saccharopine dehydrogenase bifunctional enzyme	Encodes two proteins. One protein is the monofunctional saccharopine dehydrogenase involved in lysine degradation. The longer protein from the same LKR/SDH locus is bifunctional and also has saccharopine dehydrogenase activity. The monofunctional SDH functions mainly to enhance the flux of lysine catabolism. Gene expression is induced by abscisic acid, jasmonate, and under sucrose starvation.	alpha-aminoadipic semialdehyde synthase
Storvum000848t1	AT4G00900.1	ER-type Ca2+-ATPase 2	Type IIA (SERCA-type) Ca2+ ATPase, catalyzes the efflux of calcium from the cytoplasm.	calcium-transporting ATPase, endoplasmic reticulum-type
Storvum000849t1	AT2G44710.1	RNA-binding (RRM/RBD/RNP motifs) family protein		nucleolin 2-like isoform X1
Storvum000850t1	AT5G64220.2	Calmodulin-binding transcription activator protein with CG-1 and Ankyrin domains		calmodulin-binding transcription activator 2 isoform X1
Storvum000851t1	AT1G26170.1	ARM repeat superfamily protein		importin-9 isoform X1
Storvum000852t1	AT4G01210.1	glycosyl transferase family 1 protein		Phosphatidyl-myo-inositol mannosyltransferase
Storvum000853t1	AT2G15900.1	Phox-associated domain;Phox-like;Sorting nexin, C-terminal		Sorting nexin-16 like
Storvum000854t1	AT5G22750.1	DNA/RNA helicase protein	DNA repair gene. gamma-radiation hypersensitive (RAD5) involved in stable transformation and T-DNA transfer	putative SWI/SNF-related matrix-associated actin-dependent regulator of chromatin subfamily A member 3-like 2 isoform X1
Storvum000855t1	AT2G37420.1	ATP binding microtubule motor family protein		kinesin-like protein KIN-5B
Storvum000856t1	AT2G36480.1	ENTH/VHS family protein		polyadenylation and cleavage factor homolog 4-like
Storvum000857t1	AT4G29060.1	elongation factor Ts family protein		Elongation factor Ts
Storvum000858t1	AT5G04480.1	UDP-Glycosyltransferase superfamily protein		Colanic acid biosynthesis glycosyltransferase
Storvum000859t1	AT2G41560.1	autoinhibited Ca(2+)-ATPase, isoform 4	Encodes a calmodulin-regulated Ca(2+)-ATPase that improves salt tolerance in yeast. Localized to the vacuole. Lesion mimic phenotype when mutation in the gene is combined with a mutation in ACA11. Lesion mimic phenotype of double knockout can be suppressed by nutritional supplements that increase anion levels (e.g. 15 mM Nitrate, Chloride, or Phosphate).	putative calcium-transporting ATPase 11, plasma membrane-type
Storvum000860t1	AT3G45850.2	P-loop containing nucleoside triphosphate hydrolases superfamily protein		kinesin-like protein KIN-5D
Storvum000861t1	AT5G53890.1	phytosylfokine-alpha receptor 2	Encodes a leucine-rich repeat receptor kinase (LRR-RK) involved in the perception of phytosulfokine (PSK), which is a 5-aa tyrosine-sulfated peptide that primarily promotes cellular proliferation.	phytosulfokine receptor 2
Storvum000862t1	AT1G68940.1	Armadillo/beta-catenin-like repeat family protein		putative U-box domain-containing protein 42
Storvum000863t1	AT1G61690.1	phosphoinositide binding		Vacuolar protein sorting-associated protein
Storvum000864t1	AT3G01370.1	CRM family member 2	Encodes a protein containing a CRM domain that is involved in group I and group II intron splicing.	CRM-domain containing factor CFM2, chloroplastic
Storvum000865t1	AT4G01290.2			PREDICTED: uncharacterized protein LOC102582453
Storvum000866t1	AT5G06120.2	ARM repeat superfamily protein		exportin-7 isoform X1
Storvum000867t1	AT3G47570.1	Leucine-rich repeat protein kinase family protein		putative receptor-like protein kinase At3g47110
Storvum000868t1	AT4G04670.1	Met-10+ like family protein / kelch repeat-containing protein		tRNA wybutosine-synthesizing protein 2/3/4
Storvum000869t1	AT2G34930.1	disease resistance family protein / LRR family protein		LRR receptor-like serine/threonine-protein kinase FLS2
Storvum000870t1	AT4G00990.1	Transcription factor jumonji (jmjC) domain-containing protein		lysine-specific demethylase JMJ25-like isoform X1
Storvum000871t1	AT5G57710.1	Double Clp-N motif-containing P-loop nucleoside triphosphate hydrolases superfamily protein	SMAX1 (SUPPRESSOR OF MAX2 1) is a member of an eight-gene family in Arabidopsis that has weak similarity to AtHSP101, a ClpB chaperonin required for thermotolerance. SMAX1 is an important component of KAR/SL signaling during seed germination and seedling growth, but is not necessary for all MAX2-dependent responses.	protein SUPPRESSOR OF MAX2 1
Storvum000872t1	AT5G11430.1	SPOC domain / Transcription elongation factor S-II protein		death-inducer obliterator 1-like
Storvum000873t1	AT1G79950.1	RAD3-like DNA-binding helicase protein		regulator of telomere elongation helicase 1 isoform X2
Storvum000874t1	AT4G29920.1	Double Clp-N motif-containing P-loop nucleoside triphosphate hydrolases superfamily protein	Encodes a member of an eight-gene family (SMAX1 and SMAX1-like) that has weak similarity to AtHSP101, a ClpB chaperonin required for thermotolerance.	protein SMAX1-LIKE 4
Storvum000875t1	AT5G15400.1	U-box domain-containing protein		probable ubiquitin conjugation factor E4
Storvum000876t1	AT1G31280.1	Argonaute family protein	Encodes Argonaute gene that binds viral siRNAs and is involved in antiviral defense response. Regulates innate immunity.	protein argonaute 2-like
Storvum000877t2	AT1G69440.1	Argonaute family protein	Encodes ARGONAUTE7, a member of the ARGONAUTE family, characterised by the presence of PAZ and PIWI domains. Involved in the regulation of developmental timing. Required for the accumulation of TAS3 ta-siRNAs but not for accumulation of miR171, miR173, miR390 or mi391. Localized in mature rosette leaves and floral buds.	Protein argonaute 7
Storvum000878t1	AT5G37630.1	ARM repeat superfamily protein		condensin complex subunit 3
Storvum000879t1	AT4G36630.1	Vacuolar sorting protein 39		vam6/Vps39-like protein
Storvum000880t1	AT4G08350.1	global transcription factor group A2		putative transcription elongation factor SPT5 homolog 1
Storvum000881t1	AT4G32730.1	Homeodomain-like protein	Encodes a putative c-myb-like transcription factor with three MYB repeats.	myb-related protein 3R-1-like
Storvum000882t1	AT5G14770.1	Tetratricopeptide repeat (TPR)-like superfamily protein		pentatricopeptide repeat-containing protein At5g14770, mitochondrial
Storvum000883t2	AT3G27870.1	ATPase E1-E2 type family protein / haloacid dehalogenase-like hydrolase family protein		probable phospholipid-transporting ATPase 8
Storvum000884t1	AT3G45630.1	RNA binding (RRM/RBD/RNP motifs) family protein		general negative regulator of transcription subunit 4-like isoform X3
Storvum000885t1	AT3G47570.1	Leucine-rich repeat protein kinase family protein		probable LRR receptor-like serine/threonine-protein kinase At3g47570
Storvum000886t1	AT4G33010.1	glycine decarboxylase P-protein 1		glycine dehydrogenase (decarboxylating), mitochondrial
Storvum000887t1	AT1G21740.1	Protein of unknown function (DUF630 and DUF632)		nitrate regulatory gene2 protein
Storvum000888t1	AT5G47820.2	P-loop containing nucleoside triphosphate hydrolases superfamily protein	encodes a kinesin-like protein with an N-terminal microtubule binding motor domain. Protein is localized to the periphery of the cytoplasm and mutants in the gene exhibit altered orientation of cellulose microfibrils and reduced mechanical strength of fibers.	kinesin-like protein KIN-4A isoform X1
Storvum000889t1	AT2G35920.1	RNA helicase family protein		DExH-box ATP-dependent RNA helicase DExH1 isoform X1
Storvum000890t1	AT1G80680.1	SUPPRESSOR OF AUXIN RESISTANCE 3	Mutant has early-flowering phenotype, encodes a putative nucleoporin. Required for the activation of downstream defense pathways by the snc1 mutation. Involved in basal resistance against bacterial pathogens.	nuclear pore complex protein NUP96
Storvum000891t1	AT1G27320.1	histidine kinase 3	Encodes a histidine kinases, a cytokinin receptor that controls cytokinin-mediated leaf longevity through a specific phosphorylation of the response regulator, ARR2.	histidine kinase 3
Storvum000892t1	AT3G19840.1	pre-mRNA-processing protein 40C	Binds the carboxyl-terminal domain (CTD) of the largest subunit of RNA polymerase II and functions as a scaffold for RNA processing machineries.	pre-mRNA-processing protein 40C isoform X1
Storvum000893t1	AT5G19420.1	Regulator of chromosome condensation (RCC1) family with FYVE zinc finger domain		PH, RCC1 and FYVE domains-containing protein 1-like
Storvum000894t1	AT3G19740.1	P-loop containing nucleoside triphosphate hydrolases superfamily protein		Spastin like
Storvum000895t1	AT1G44910.1	pre-mRNA-processing protein 40A	Binds the carboxyl-terminal domain (CTD) of the largest subunit of RNA polymerase II and functions as a scaffold for RNA processing machineries.	pre-mRNA-processing protein 40A-like isoform X1
Storvum000896t1	AT3G17205.3	ubiquitin protein ligase 6		E3 ubiquitin-protein ligase UPL6
Storvum000897t1	AT3G62900.1	CW-type Zinc Finger		MORC family CW-type zinc finger protein
Storvum000898t1	AT3G47570.1	Leucine-rich repeat protein kinase family protein		probable LRR receptor-like serine/threonine-protein kinase At3g47570
Storvum000899t1	AT4G23160.1	cysteine-rich RLK (RECEPTOR-like protein kinase) 8	Encodes a cysteine-rich receptor-like protein kinase.	Retrovirus-related Pol polyprotein from transposon TNT 1-94
Storvum000900t1	AT1G20760.1	Calcium-binding EF hand family protein		epidermal growth factor receptor substrate 15-like 1
Storvum000901t1	AT1G10490.1	Domain of unknown function (DUF1726) ;Putative ATPase (DUF699)		RNA cytidine acetyltransferase 1-like
Storvum000902t1	AT2G34930.1	disease resistance family protein / LRR family protein		probable LRR receptor-like serine/threonine-protein kinase At4g36180
Storvum000903t1	AT1G04860.1	ubiquitin-specific protease 2	Encodes a ubiquitin-specific protease.	ubiquitin carboxyl-terminal hydrolase 2
Storvum000904t1	AT4G01800.1	Albino or Glassy Yellow 1	Encodes the ATPase subunit of the chloroplast Sec translocation machinery which plays an essential role in chloroplast biogenesis and the regulation of photosynthesis, the absence of which triggers a retrograde signal, eventually leading to a reprogramming of chloroplast and mitochondrial gene expression.	protein translocase subunit SECA1, chloroplastic
Storvum000905t1	AT1G61210.1	Transducin/WD40 repeat-like superfamily protein	DWA3 encodes a DWD(DDB1 binding WD40) protein. Invitro analyses suggest its involvement in the negative regulation of ABA responses.	katanin p80 WD40 repeat-containing subunit B1 homolog isoform X1
Storvum000906t1	AT4G18060.1	SH3 domain-containing protein		PREDICTED: uncharacterized protein LOC107024493
Storvum000907t1	AT4G28650.1	Leucine-rich repeat transmembrane protein kinase family protein		MDIS1-interacting receptor like kinase 1
Storvum000908t1	AT4G18240.1	starch synthase 4		probable starch synthase 4, chloroplastic/amyloplastic
Storvum000909t1	AT5G25930.1	Protein kinase family protein with leucine-rich repeat domain		receptor-like protein kinase HSL1
Storvum000910t11	AT5G46330.1	Leucine-rich receptor-like protein kinase family protein	Encodes a leucine-rich repeat serine/threonine protein kinase that is expressed ubiquitously. FLS2 is involved in MAP kinase signalling relay involved in innate immunity. Essential in the perception of flagellin, a potent elicitor of the defense response. FLS2 is directed for degradation by the bacterial ubiquitin ligase AvrPtoB.	LRR receptor-like serine/threonine-protein kinase FLS2
Storvum000911t1	AT3G48195.1	Phox (PX) domain-containing protein		PREDICTED: uncharacterized protein LOC102590840 isoform X2
Storvum000912t1	AT3G47110.1	Leucine-rich repeat protein kinase family protein		putative receptor-like protein kinase At3g47110
Storvum000913t1	AT5G13980.2	Glycosyl hydrolase family 38 protein		alpha-mannosidase precursor
Storvum000914t1	AT5G10720.1	histidine kinase 5	member of Histidine Kinase	histidine kinase 5
Storvum000915t1	AT1G74180.1	receptor like protein 14		probable LRR receptor-like serine/threonine-protein kinase At4g36180
Storvum000916t1	AT5G43230.1			PREDICTED: uncharacterized protein LOC102578599
Storvum000917t1	AT2G29200.1	pumilio 1	Encodes a member of the Arabidopsis Pumilio (APUM) proteins containing PUF domain (eight repeats of approximately 36 amino acids each). PUF proteins regulate both mRNA stability and translation through sequence-specific binding to the 3' UTR of target mRNA transcripts.	pumilio homolog 1-like
Storvum000918t1	AT1G07650.1	Leucine-rich repeat transmembrane protein kinase		probable LRR receptor-like serine/threonine-protein kinase At1g07650 isoform X2
Storvum000919t1	AT4G24200.1	Transcription elongation factor (TFIIS) family protein		dentin sialophosphoprotein
Storvum000920t1	AT3G45780.2	phototropin 1	Blue-light photoreceptor. Contains a light activated serine-threonine kinase domain and LOV1 and LOV2 repeats. Mutants are defective in blue-light response. Mediates blue light-induced growth enhancements. PHOT1 and PHOT2 mediate blue light-dependent activation of the plasma membrane H+-ATPase in guard cell protoplasts. PHOT1 undergoes blue-light-dependent autophosphorylation. At least eight phos…	putative LOV domain-containing protein
Storvum000921t1	AT5G61990.1	Pentatricopeptide repeat (PPR) superfamily protein		pentatricopeptide repeat-containing protein At5g61990, mitochondrial
Storvum000922t1	AT3G63380.1	ATPase E1-E2 type family protein / haloacid dehalogenase-like hydrolase family protein		putative calcium-transporting ATPase 13, plasma membrane-type
Storvum000923t1	AT1G08590.1	Leucine-rich receptor-like protein kinase family protein	similar to CLV1-like leucine rich repeat transmembrane receptor-like protein kinase (Ipomoea nil) (U77888)	leucine-rich repeat receptor-like protein kinase PXL1
Storvum000924t1	AT1G22610.1	C2 calcium/lipid-binding plant phosphoribosyltransferase family protein		FT-interacting protein 1
Storvum000925t1	AT1G56130.1	Leucine-rich repeat transmembrane protein kinase		probable LRR receptor-like serine/threonine-protein kinase At1g56140
Storvum000926t1	AT4G23000.1	Calcineurin-like metallo-phosphoesterase superfamily protein		PREDICTED: uncharacterized protein LOC102581113
Storvum000927t1	AT1G18370.1	ATP binding microtubule motor family protein	Encodes a kinesin HINKEL. Required for cytokinesis in pollen. Mutant has cytokinesis defects; seedling lethal.	kinesin-like protein NACK1
Storvum000928t1	AT3G55410.1	2-oxoglutarate dehydrogenase, E1 component		2-oxoglutarate dehydrogenase, mitochondrial-like
Storvum000929t1	AT1G04390.1	BTB/POZ domain-containing protein		BTB/POZ domain-containing protein At1g04390 isoform X2
Storvum000930t1	AT5G61480.1	Leucine-rich repeat protein kinase family protein		leucine-rich repeat receptor-like protein kinase TDR
Storvum000931t1	AT3G52890.2	KCBP-interacting protein kinase	KCBP-interacting protein kinase interacts specifically with the tail region of KCBP	serine/threonine-protein kinase KIPK
Storvum000932t1	AT4G11800.1	Calcineurin-like metallo-phosphoesterase superfamily protein		PREDICTED: uncharacterized protein LOC107854929
Storvum000933t1	AT1G06900.1	Insulinase (Peptidase family M16) family protein		nardilysin-like isoform X1
Storvum000934t1	AT5G66310.1	ATP binding microtubule motor family protein		kinesin-like protein NACK2
Storvum000935t1	AT5G22770.2	alpha-adaptin		AP-2 complex subunit alpha-1-like
Storvum000936t1	AT5G22770.2	alpha-adaptin		AP-2 complex subunit alpha-1-like
Storvum000937t1	AT4G03430.1	pre-mRNA splicing factor-related	Encodes a nuclear protein similar to the human U5 small ribonucleoprotein-associated 102-kD protein and to the yeast pre-mRNA splicing factors Prp1p and Prp6p. STA1 expression is upregulated by cold stress, and the sta1-1 mutant is defective in the splicing of the cold-induced COR15A gene. Luciferase imaging was used to isolate a recessive mutant, sta1-1, with enhanced stability of the normally u…	protein STABILIZED1
Storvum000938t1	AT5G65700.2	Leucine-rich receptor-like protein kinase family protein	Encodes a CLAVATA1-related receptor kinase-like protein required for both shoot and flower meristem function. Very similar to BAM2,with more than 85% a.a. identity. It has a broad expression pattern and is involved in vascular strand development in the leaf, control of leaf shape, size and symmetry, male gametophyte development and ovule specification and function. Anthers of double mutants (bam1…	leucine-rich repeat receptor-like serine/threonine-protein kinase BAM1
Storvum000939t1	AT3G07400.1	lipase class 3 family protein		PREDICTED: uncharacterized protein LOC102582813 isoform X1
Storvum000940t1	AT3G55410.1	2-oxoglutarate dehydrogenase, E1 component		2-oxoglutarate dehydrogenase, mitochondrial-like
Storvum000941t1	AT5G46920.1	Intron maturase, type II family protein		uncharacterized mitochondrial protein ymf11
Storvum000942t1	AT3G12020.1	P-loop containing nucleoside triphosphate hydrolases superfamily protein		kinesin-like protein KIN-7K, chloroplastic isoform X1
Storvum000943t1	AT4G21070.1	breast cancer susceptibility1	Encodes AtBRCA1, an ortholog of the human breast cancer susceptibility gene 1. Contains one N-terminal RING finger, two C-terminal BRCT and the p300/CBP interacting domain. Strongly induced by gamma rays, consistent with a putative role in DNA repair and in cell cycle control.	protein BREAST CANCER SUSCEPTIBILITY 1 homolog
Storvum000944t1	AT5G61480.1	Leucine-rich repeat protein kinase family protein		leucine-rich repeat receptor-like protein kinase TDR
Storvum000945t1	AT1G12930.1	ARM repeat superfamily protein		transportin-3 isoform X3
Storvum000946t1	AT5G21080.1	Uncharacterized protein		protein EFR3 homolog B-like
Storvum000947t1	AT5G15700.1	DNA/RNA polymerases superfamily protein	Nucleus encoded plastid RNA polymerase. Localized in mitochondria and chloroplast.	DNA-directed RNA polymerase 2B, chloroplastic/mitochondrial
Storvum000948t1	AT1G53430.1	Leucine-rich repeat transmembrane protein kinase		probable LRR receptor-like serine/threonine-protein kinase At1g53430
Storvum000949t1	AT4G37640.1	calcium ATPase 2	Encodes a calmodulin-regulated Ca(2+)-pump located in the endoplasmic reticulum. Belongs to plant 2B ATPase's with an N-terminal autoinhibitor.	calcium-transporting ATPase 2, plasma membrane-type-like
Storvum000950t1	AT5G27650.1	Tudor/PWWP/MBT superfamily protein		Histone-lysine N-methyltransferase
Storvum000951t1	AT3G25840.1	Protein kinase superfamily protein		serine/threonine-protein kinase prpf4B
Storvum000952t1	AT1G27770.1	autoinhibited Ca2+-ATPase 1	Encodes a chloroplast envelope Ca2+-ATPase with an N-terminal autoinhibitor.	calcium-transporting ATPase 1, chloroplastic
Storvum000953t1	AT3G10390.1	Flavin containing amine oxidoreductase family protein	Encodes a plant homolog of a SWIRM domain containing protein found in histone deacetylase complexes in mammals. Lesions in FLD result in hyperacetylation of histones in FLC chromatin, up-regulation of FLC expression and extremely delayed flowering. FLD plays a key role in regulating the reproductive competence of the shoot and results in different developmental phase transitions in Arabidopsis.	protein FLOWERING LOCUS D
Storvum000954t1	AT1G50200.1	Alanyl-tRNA synthetase		alanine--tRNA ligase
Storvum000955t1	AT5G65700.2	Leucine-rich receptor-like protein kinase family protein	Encodes a CLAVATA1-related receptor kinase-like protein required for both shoot and flower meristem function. Very similar to BAM2,with more than 85% a.a. identity. It has a broad expression pattern and is involved in vascular strand development in the leaf, control of leaf shape, size and symmetry, male gametophyte development and ovule specification and function. Anthers of double mutants (bam1…	leucine-rich repeat receptor-like serine/threonine-protein kinase BAM1
Storvum000956t1	AT2G35140.3	DCD (Development and Cell Death) domain protein		b2 protein
Storvum000957t1	AT1G54560.1	Myosin family protein with Dil domain	member of Myosin-like proteins	myosin-11-like isoform X1
Storvum000958t1	AT2G05710.1	aconitase 3	Encodes an aconitase that can catalyze the conversion of citrate to isocitrate through a cis-aconitate intermediate, indicating that it may participate in the TCA cycle and other primary metabolic pathways. The protein is believed to accumulate in the mitochondria and the cytosol. It affects CSD2 (At2g28190 - a superoxide dismutase) transcript levels and may play a role in the response to oxidati…	aconitate hydratase, cytoplasmic
Storvum000959t1	AT3G48470.1	embryo defective 2423		telomere length regulation protein TEL2 homolog isoform X1
Storvum000960t1	AT2G02220.1	phytosulfokin receptor 1	Encodes a protein interacting with phytosulfokine, a five amino acid sulfated peptide (YIYTQ). Contains dual guanylate cyclase and kinase catalytic activities that operate in vivo.	phytosulfokine receptor 1
Storvum000961t1	AT1G80930.1	MIF4G domain-containing protein / MA3 domain-containing protein		Pre-mRNA-splicing factor CWC22 -like protein
Storvum000962t1	AT1G73710.1	Pentatricopeptide repeat (PPR) superfamily protein		pentatricopeptide repeat-containing protein At1g73710
Storvum000963t1	AT1G73660.1	protein tyrosine kinase family protein	Encodes a protein with similarity to MAPKKKs. May function as a negative regulator of salt tolerance.	serine/threonine-protein kinase EDR1-like isoform X1
Storvum000964t1	AT3G12280.2	retinoblastoma-related 1	Encodes a retinoblastoma homologue RETINOBLASTOMA-RELATED protein (RBR or RBR1). RBR controls nuclear proliferation in the female gametophyte. Also required for correct differentiation of male gametophytic cell types. Regulates stem cell maintenance in Arabidopsis roots. Involved in the determination of cell cycle arrest in G1 phase after sucrose starvation. RBR1 is also involved in regulation of…	retinoblastoma-related protein 1 isoform X1
Storvum000965t1	AT1G68940.1	Armadillo/beta-catenin-like repeat family protein		U-box domain-containing protein 43-like
Storvum000966t1	AT5G11510.1	myb domain protein 3r-4	Arabidopsis thaliana putative c-myb-like transcription factor MYB3R-4. Functions in powdery mildew induced host endoreduplication at the site of infection.	myb-related protein 3R-1-like
Storvum000967t1	AT3G28040.1	Leucine-rich receptor-like protein kinase family protein		probably inactive leucine-rich repeat receptor-like protein kinase At3g28040
Storvum000968t1	AT2G47680.1	zinc finger (CCCH type) helicase family protein		Zinc finger CCCH domain-containing protein 31
Storvum000969t1	AT1G29750.2	receptor-like kinase in flowers 1	Receptor-like serine/threonine kinase (RKF1). The putative extracellular domain of the RKF1 protein contains 13 tandem repeats of leucine-rich sequences. Expressed in early flower primordial, stamen, and pollen grains.	probable LRR receptor-like serine/threonine-protein kinase RFK1 isoform X1
Storvum000970t1	AT1G79830.3	golgin candidate 5	This gene is predicted to encode a protein that functions as a Golgi apparatus structural component known as a golgin in mammals and yeast. A fluorescently-tagged version of GC5 co-localizes with Golgi markers, and this localization appears to be replicated using the C-terminal (139 aa) portion of the protein. The C-terminal portion of the protein can also specifically interact with two members o…	golgin candidate 5 isoform X1
Storvum000971t1	AT1G09970.1	Leucine-rich receptor-like protein kinase family protein	RLK7 belongs to a leucine-rich repeat class of receptor-likekinase (LRR-RLKs). It is involved in the control of germination speed and the tolerance to oxidant stress.	receptor-like protein kinase HAIKU2
Storvum000972t1	AT2G47500.1	P-loop nucleoside triphosphate hydrolases superfamily protein with CH (Calponin Homology) domain		kinesin-like protein KIN-14I isoform X1
Storvum000973t1	AT2G41830.1	Uncharacterized protein		protein EFR3 homolog B isoform X1
Storvum000974t1	AT5G58450.1	Tetratricopeptide repeat (TPR)-like superfamily protein		phagocyte signaling-impaired protein isoform X1
Storvum000975t1	AT3G03680.1	C2 calcium/lipid-binding plant phosphoribosyltransferase family protein		protein QUIRKY
Storvum000976t1	AT5G56730.1	Insulinase (Peptidase family M16) protein		zinc protease PQQL-like isoform X1
Storvum000977t1	AT3G45850.2	P-loop containing nucleoside triphosphate hydrolases superfamily protein		125 kDa kinesin-related protein-like isoform X1
Storvum000978t1	AT2G36200.1	P-loop containing nucleoside triphosphate hydrolases superfamily protein		kinesin-like protein KIN-5C
Storvum000979t1	AT4G20270.1	Leucine-rich receptor-like protein kinase family protein	Encodes a CLAVATA1-related receptor kinase-like protein required for both shoot and flower meristem function. It has a broad expression pattern and is involved in vascular strand development in the leaf, control of leaf shape, size and symmetry, male gametophyte development and ovule specification and function.	leucine-rich repeat receptor-like serine/threonine-protein kinase BAM3
Storvum000980t1	AT4G24020.1	NIN like protein 7	Encodes NIN Like Protein 7 (NLP7). Modulates nitrate sensing and metabolism. Mutants of NLP7 show features of nitrogen-starved plants and are tolerant to drought stress. Localized in the nucleus and functions as a putative transcription factor.	Protein NLP7
Storvum000981t1	AT3G47570.1	Leucine-rich repeat protein kinase family protein		probable LRR receptor-like serine/threonine-protein kinase At3g47570
Storvum000982t1	AT3G06880.2	Transducin/WD40 repeat-like superfamily protein		putative E3 ubiquitin-protein ligase LIN
Storvum000983t1	AT4G24790.2	AAA-type ATPase family protein		protein STICHEL-like 2 isoform X1
Storvum000984t1	AT5G25930.1	Protein kinase family protein with leucine-rich repeat domain		receptor-like protein kinase 5
Storvum000985t1	AT1G10130.1	endoplasmic reticulum-type calcium-transporting ATPase 3	Encodes a golgi localized P2A-type Ca2+ ATPase involved in Mn nutrition and homeostasis.	calcium-transporting ATPase 3, endoplasmic reticulum-type isoform X1
Storvum000986t1	AT4G11610.1	C2 calcium/lipid-binding plant phosphoribosyltransferase family protein		FT-interacting protein 1-like
Storvum000987t1	AT1G12220.2	Disease resistance protein (CC-NBS-LRR class) family	Resistance gene, mediates resistance against the bacterial pathogen Pseudomonas syringae. Contains a putative nucleotide binding site composed of kinase-1a (or P-loop), kinase-2a, and putative kinase-3a domains, 13 imperfect leucine-rich repeats, a potential leucine zipper, and two uncharacterized motifs that are well conserved in products of previously isolated R genes. Confers resistance to Pse…	disease resistance protein RPS2-like
Storvum000988t1	AT3G63380.1	ATPase E1-E2 type family protein / haloacid dehalogenase-like hydrolase family protein		putative calcium-transporting ATPase 13, plasma membrane-type
Storvum000989t1	AT5G09840.1	Putative endonuclease or glycosyl hydrolase		meiosis arrest female protein 1-like
Storvum000990t1	AT5G66150.1	Glycosyl hydrolase family 38 protein		alpha-mannosidase
Storvum000991t1	AT1G76390.2	ARM repeat superfamily protein		U-box domain-containing protein 44-like
Storvum000992t1	AT4G16970.1	Protein kinase superfamily protein		probable serine/threonine-protein kinase cdc7
Storvum000993t1	AT4G14200.1	Pentatricopeptide repeat (PPR) superfamily protein		AvrPto-interacting protein 1
Storvum000994t1	AT2G36200.1	P-loop containing nucleoside triphosphate hydrolases superfamily protein		kinesin-like protein KIN-5C
Storvum000995t1	AT1G72440.1	CCAAT-binding factor	Encodes SLOW WALKER2 (SWA2), a NOC1/Mak21 homologue. Essential for coordinated cell cycle progression during female gametophyte development.	CCAAT/enhancer-binding protein zeta
Storvum000996t1	AT5G23080.1	SWAP (Suppressor-of-White-APricot)/surp domain-containing protein	Interacts with TATA-box binding protein 2. Contains domains with strong similarity to G-patch and SWAP domains, characteristic of RNA binding and processing proteins. Colocalizes with the splicing regulator SRp34 to subnuclear particles. It is an important component of miRNA and siRNA biogenesis. Mutants display developmental defects, including reduced plant height, polycotyly, and reduced vascul…	G patch domain-containing protein TGH
Storvum000997t1	AT2G32730.1	26S proteasome regulatory complex, non-ATPase subcomplex, Rpn2/Psmd1 subunit		26S proteasome non-ATPase regulatory subunit 1 homolog A-like
Storvum000998t1	AT3G08960.1	ARM repeat superfamily protein		importin-11 isoform X1
Storvum000999t1	AT1G28440.1	HAESA-like 1		receptor-like protein kinase HSL1
Storvum001000t1	AT1G04150.1	C2 calcium/lipid-binding plant phosphoribosyltransferase family protein		FT-interacting protein 1
Storvum001001t1	AT5G44790.1	copper-exporting ATPase / responsive-to-antagonist 1 / copper-transporting ATPase (RAN1)	ATP dependent copper transporter vital for ethylene response pathway	copper-transporting ATPase RAN1
Storvum001002t1	AT2G01440.1	DEAD/DEAH box RNA helicase family protein		ATP-dependent DNA helicase homolog RECG, chloroplastic isoform X1
Storvum001003t1	AT2G46380.1	Protein of unknown function (DUF3133)		protein ENHANCED DISEASE RESISTANCE 4 isoform X4
Storvum001004t1	AT4G03230.1	S-locus lectin protein kinase family protein		G-type lectin S-receptor-like serine/threonine-protein kinase At4g03230 isoform X1
Storvum001005t1	AT3G07040.1	NB-ARC domain-containing disease resistance protein	Contains an N-terminal tripartite nucleotide binding site and a C-terminal tandem array of leucine-rich repeats. Confers resistance to Pseudomonas syringae strains that carry the avirulence genes avrB and avrRpm1.	putative inactive disease susceptibility protein LOV1
Storvum001006t1	AT2G27880.1	Argonaute family protein		protein argonaute 5
Storvum001007t1	AT3G52890.2	KCBP-interacting protein kinase	KCBP-interacting protein kinase interacts specifically with the tail region of KCBP	serine/threonine-protein kinase KIPK
Storvum001008t1	AT2G47500.1	P-loop nucleoside triphosphate hydrolases superfamily protein with CH (Calponin Homology) domain		kinesin-4-like
Storvum001009t1	AT2G47500.1	P-loop nucleoside triphosphate hydrolases superfamily protein with CH (Calponin Homology) domain		kinesin-like protein KIN-14I
Storvum001010t1	AT4G11610.1	C2 calcium/lipid-binding plant phosphoribosyltransferase family protein		FT-interacting protein 1
Storvum001011t1	AT1G07650.1	Leucine-rich repeat transmembrane protein kinase		probable LRR receptor-like serine/threonine-protein kinase At1g07650 isoform X1
Storvum001012t1	AT5G17980.1	C2 calcium/lipid-binding plant phosphoribosyltransferase family protein		protein QUIRKY
Storvum001013t1	AT1G79560.1	FTSH protease 12	Encodes an FtsH protease that is localized to the chloroplast. Mutations in this locus result in embryo lethality.	ATP-dependent zinc metalloprotease FTSH 12, chloroplastic
Storvum001014t1	AT1G17220.1	Translation initiation factor 2, small GTP-binding protein	Encodes a chloroplast localized protein with similarity to translation initiation factor 2. Can complement loss of INFB in E.coli suggesting FUG1 does function as a translation initiation factor in vivo. Identified as a suppressor of the leaf variegation mutant var2-6. Suppression is only seen in hypomorphs as complete loss of function alleles are embryo lethal.	translation initiation factor IF-2, chloroplastic
Storvum001015t1	AT2G47070.1	squamosa promoter binding protein-like 1	member of SPL gene family, encodes DNA binding proteins and putative transcription factors. All have the SBP-box, which encodes the SBP-domain, required for and sufficient for interaction with DNA.	squamosa promoter-binding-like protein 1
Storvum001016t1	AT3G20250.1	pumilio 5	Encodes a member of the Arabidopsis Pumilio (APUM) proteins containing PUF domain (eight repeats of approximately 36 amino acids each). PUF proteins regulate both mRNA stability and translation through sequence-specific binding to the 3' UTR of target mRNA transcripts.	pumilio homolog 5
Storvum001017t1	AT4G02560.2	Homeodomain-like superfamily protein	Encodes a nuclear localized protein with similarity to transcriptional regulators. Recessive mutants are late flowering. Expression of LFY is reduced in LD mutants.	homeobox protein LUMINIDEPENDENS
Storvum001018t1	AT1G50410.1	SNF2 domain-containing protein / helicase domain-containing protein / zinc finger protein-related		helicase-like transcription factor CHR28 isoform X1
Storvum001019t1	AT1G21640.1	NAD kinase 2	Encodes a protein with NAD kinase activity. The protein was also shown to bind calmodulin.	NAD kinase 2, chloroplastic
Storvum001020t1	AT1G10390.2	Nucleoporin autopeptidase		Nuclear pore complex protein NUP98A
Storvum001021t1	AT4G21430.1	Zinc finger, RING-type;Transcription factor jumonji/aspartyl beta-hydroxylase		lysine-specific demethylase JMJ25 isoform X1
Storvum001022t1	AT4G19490.2	VPS54	Putative homolog of yeast Vps54. Thought to associate with POK and ATVPS53 in a plant GARP-like complex involved in the membrane trafficking system.	vacuolar protein sorting-associated protein 54, chloroplastic-like isoform X1
Storvum001023t1	AT1G06950.1	translocon at the inner envelope membrane of chloroplasts 110	Encodes a protein thought to be a part of the translocon at the chloroplast inner envelope. Involved in protein import into the chloroplast and chloroplast biogenesis. C-terminal half of Tic110 functions as scaffolds for protein-protein interactions.	protein TIC110, chloroplastic isoform X1
Storvum001024t1	AT3G44200.1	NIMA (never in mitosis, gene A)-related 6	Encodes AtNek5, a member of the NIMA-related serine/threonine kinases (Neks) that have been linked to cell-cycle regulation in fungi and mammals. Plant Neks might be involved in plant development processes.Interacts physically with plant kinesins ARK1 and ARK2. Mutants show defects in root epidermal cell morphology, trichome branching and other epidermal cell abnormalities suggesting a rol e in e…	serine/threonine-protein kinase Nek5-like
Storvum001025t1	AT4G27190.1	NB-ARC domain-containing disease resistance protein		disease resistance protein At4g27190-like
Storvum001026t1	AT3G25500.1	formin homology 1	Poly-L-proline-containing (PLP) protein that form part of the signal-transduction cascade that leads to rearrangement of the actin cytoskeleton. AFH1 is a nonprocessive formin that moves from the barbered end to the side of an actin filament after the nucleation event.	formin-like protein 2
Storvum001027t1	AT2G26570.1	Plant protein of unknown function (DUF827)	Encodes a coiled-coil protein WEB1 (weak chloroplast movement under blue light 1). WEB1, together with another coiled-coil protein WEB2/PMI2 (At1g66840), maintains the chloroplast photorelocation movement velocity.	protein WEAK CHLOROPLAST MOVEMENT UNDER BLUE LIGHT 1-like
Storvum001028t1	AT3G44200.1	NIMA (never in mitosis, gene A)-related 6	Encodes AtNek5, a member of the NIMA-related serine/threonine kinases (Neks) that have been linked to cell-cycle regulation in fungi and mammals. Plant Neks might be involved in plant development processes.Interacts physically with plant kinesins ARK1 and ARK2. Mutants show defects in root epidermal cell morphology, trichome branching and other epidermal cell abnormalities suggesting a rol e in e…	serine/threonine-protein kinase Nek5-like
Storvum001029t1	AT2G39340.1	SAC3/GANP/Nin1/mts3/eIF-3 p25 family		SAC3 family protein A isoform X1
Storvum001030t1	AT3G47580.1	Leucine-rich repeat protein kinase family protein		probable LRR receptor-like serine/threonine-protein kinase At3g47570
Storvum001031t1	AT2G25800.1	Protein of unknown function (DUF810)		protein unc-13 homolog
Storvum001032t4	AT1G77320.1	transcription coactivators	Mutant is defective in meiosis and produces abnormal microspores. Encodes a BRCT-domain-containing protein that could be specific to the meiotic cell cycle and that plays a crucial role in some DNA repair events independent of SPO11 DSB recombination repair.	DNA topoisomerase 2-binding protein 1
Storvum001033t1	AT5G07350.1	TUDOR-SN protein 1	RNA binding protein with nuclease activity essential for stress response. Involved in mechanisms acting on mRNAs entering the secretory pathway. Functionally redundant with TSN2.	staphylococcal nuclease domain-containing protein 1-like
Storvum001034t1	AT1G06710.1	Tetratricopeptide repeat (TPR)-like superfamily protein		pentatricopeptide repeat-containing protein At1g06710, mitochondrial
Storvum001035t1	AT5G62230.1	ERECTA-like 1	Encodes a receptor-like kinase that, together with ER and ERL2 governs the initial decision of protodermal cells to either divide proliferatively to produce pavement cells or divide asymmetrically to generate stomatal complexes. It is important for maintaining stomatal stem cell activity and preventing terminal differentiation of the meristemoid into the guard mother cell. Along with erl2 functio…	LRR receptor-like serine/threonine-protein kinase ERL1
Storvum001036t1	AT1G29750.2	receptor-like kinase in flowers 1	Receptor-like serine/threonine kinase (RKF1). The putative extracellular domain of the RKF1 protein contains 13 tandem repeats of leucine-rich sequences. Expressed in early flower primordial, stamen, and pollen grains.	probable LRR receptor-like serine/threonine-protein kinase RFK1 isoform X1
Storvum001037t1	AT2G47070.1	squamosa promoter binding protein-like 1	member of SPL gene family, encodes DNA binding proteins and putative transcription factors. All have the SBP-box, which encodes the SBP-domain, required for and sufficient for interaction with DNA.	squamosa promoter-binding-like protein 1
Storvum001038t1	AT2G06990.1	RNA helicase, ATP-dependent, SK12/DOB1 protein	encodes a putative DExH-box RNA helicase that acts redundantly with HEN1, HUA1, and HUA2 in the specification of floral organ identity in the third whorl.	DExH-box ATP-dependent RNA helicase DExH10
Storvum001039t1	AT2G41830.1	Uncharacterized protein		protein EFR3 homolog isoform X1
Storvum001040t1	AT2G27210.1	BRI1 suppressor 1 (BSU1)-like 3		serine/threonine-protein phosphatase BSL3 isoform X1
Storvum001041t1	AT1G28440.1	HAESA-like 1		receptor-like protein kinase HSL1
Storvum001042t1	AT4G23440.1	Disease resistance protein (TIR-NBS class)		PREDICTED: uncharacterized protein LOC107026905
Storvum001043t1	AT4G19490.2	VPS54	Putative homolog of yeast Vps54. Thought to associate with POK and ATVPS53 in a plant GARP-like complex involved in the membrane trafficking system.	vacuolar protein sorting-associated protein 54, chloroplastic-like isoform X1
Storvum001044t1	AT5G19400.2	Telomerase activating protein Est1	Encodes SMG7, a protein that possesses an evolutionarily conserved EST1 domain and exhibits strong homology to human SMG6 (EST1A) and SMG7 (EST1C) proteins. SMG7 plays an evolutionarily conserved role in nonsense-mediated RNA decay (NMD). Required for exit from meiosis. Hypomorphic smg7 alleles render mutant plants sterile by causing an unusual cell-cycle arrest in anaphase II that is characteriz…	protein SMG7-like isoform X1
Storvum001045t1	AT3G25690.2	Hydroxyproline-rich glycoprotein family protein	actin binding protein required for normal chloroplast positioning	protein CHUP1, chloroplastic
Storvum001046t1	AT2G43500.2	Plant regulator RWP-RK family protein		protein NLP9-like
Storvum001047t2	AT2G46520.1	cellular apoptosis susceptibility protein, putative / importin-alpha re-exporter, putative		exportin-2
Storvum001048t1	AT3G56690.1	Cam interacting protein 111	encodes a protein similar to ATPases and binds to calmodulin in vitro. This is a single-copy gene and is expressed in all tissues examined.	calmodulin-interacting protein 111 isoform X1
Storvum001049t1	AT2G31320.1	poly(ADP-ribose) polymerase 2	Encodes a poly(ADP-ribose) polymerase.	poly [ADP-ribose] polymerase 1
Storvum001050t1	AT3G04240.1	Tetratricopeptide repeat (TPR)-like superfamily protein	Has O-linked N-acetyl glucosamine transferase activity. Similar to Arabidopsis SPY gene.	probable UDP-N-acetylglucosamine--peptide N-acetylglucosaminyltransferase SEC
Storvum001051t1	AT5G42870.1	phosphatidic acid phosphohydrolase 2	The PAH2 gene encodes a phosphatidate phosphohydrolase. Mutant analysis revealed that it involvement in galactolipid synthesis pathway, and the membrane lipid remodeling.	phosphatidate phosphatase PAH2-like isoform X2
Storvum001052t1	AT5G35970.1	P-loop containing nucleoside triphosphate hydrolases superfamily protein		DNA-binding protein SMUBP-2
Storvum001053t1	AT5G22010.1	replication factor C1	Encodes RFC1, the largest subunit of replication factor C. Mediates genomic stability and transcriptional gene silencing.	Replication factor C subunit 1
Storvum001054t1	AT5G26850.4	Uncharacterized protein		protein EFR3 homolog A
Storvum001055t1	AT1G68990.1	male gametophyte defective 3	MGP3 (male gametophyte-defective 3) belongs to a small family of nuclear-encoded Phage type RNA polymerases (RPOTs) involved in the transcription of mitochondrial genes in Arabidopsis thaliana. Mutation in MGP 3 significantly retarded pollen tube growth and caused defective embryo development.	DNA-directed RNA polymerase 1, mitochondrial
Storvum001056t1	AT2G01830.1	CHASE domain containing histidine kinase protein	Histidine kinase: cytokinin-binding receptor that transduces cytokinin signals across the plasma membrane	histidine kinase 4
Storvum001057t1	AT4G27220.1	NB-ARC domain-containing disease resistance protein		probable disease resistance protein At4g27220 isoform X1
Storvum001058t1	AT1G35220.1			protein FAM91A1-like isoform X1
Storvum001059t1	AT5G13950.2			PREDICTED: uncharacterized protein LOC102589927 isoform X1
Storvum001060t1	AT1G68940.1	Armadillo/beta-catenin-like repeat family protein		U-box domain-containing protein 44-like
Storvum001061t1	AT1G63640.1	P-loop nucleoside triphosphate hydrolases superfamily protein with CH (Calponin Homology) domain		kinesin-like protein KIN-14C isoform X1
Storvum001062t1	AT2G29190.2	pumilio 2	Encodes a member of the Arabidopsis Pumilio (APUM) proteins containing PUF domain (eight repeats of approximately 36 amino acids each). PUF proteins regulate both mRNA stability and translation through sequence-specific binding to the 3' UTR of target mRNA transcripts.	pumilio homolog 2-like
Storvum001063t1	AT3G46530.1	NB-ARC domain-containing disease resistance protein	Confers resistance to the biotrophic oomycete, Peronospora parasitica. Encodes an NBS-LRR type R protein with a putative amino-terminal leucine zipper. Fungal protein ATR13 induces RPP13 gene expression and disease resistance.	NB-LRR tospovirus immune receptor
Storvum001064t1	AT1G35710.1	Protein kinase family protein with leucine-rich repeat domain		probable LRR receptor-like serine/threonine-protein kinase At4g08850
Storvum001065t1	AT1G58370.1	glycosyl hydrolase family 10 protein / carbohydrate-binding domain-containing protein	Encodes a protein with xylanase activity.	endo-1,4-beta-xylanase A-like
Storvum001066t1	AT3G42660.1	transducin family protein / WD-40 repeat family protein		WD repeat and HMG-box DNA-binding protein 1
Storvum001067t1	AT5G65710.1	HAESA-like 2	Encodes a protein controlling the separation step of floral organ abscission.	LRR receptor-like serine/threonine-protein kinase HSL2
Storvum001068t1	AT1G72560.3	ARM repeat superfamily protein	Encodes a karyopherin, specifically the Arabidopsis ortholog of LOS1/XPOT, a protein that mediates nuclear export of tRNAs in yeast and mammals. PSD is capable of rescuing the tRNA export defect of los1 in S. cerevisiae. psd mutants display disrupted initiation of the shoot apical meristem and delay leaf initiation after germination; they also display delayed transition from vegetative to reprodu…	exportin-T isoform X1
Storvum001069t1	AT4G16130.1	arabinose kinase	Similar to galactokinase.	L-arabinokinase-like isoform X1
Storvum001070t1	AT3G29320.1	Glycosyl transferase, family 35	Encodes a plastidic alpha-glucan phosphorylase. In vitro, the enzyme has a preference for maltooligosaccharides, such as maltoheptaose.	alpha-1,4 glucan phosphorylase L-2 isozyme, chloroplastic/amyloplastic
Storvum001071t1	AT1G30450.2	cation-chloride co-transporter 1	member of Cation-chloride co-transporter family	cation-chloride cotransporter 1 isoform X1
Storvum001072t1	AT1G59760.1	RNA helicase, ATP-dependent, SK12/DOB1 protein	Encodes MTR4, a putative RNA helicase and exosome co-factor. Required for proper rRNA biogenesis and development.	DExH-box ATP-dependent RNA helicase DExH9
Storvum001073t1	AT2G43410.4	RNA binding	FPA is a gene that regulates flowering time in Arabidopsis via a pathway that is independent of daylength (the autonomous pathway). Mutations in FPA result in extremely delayed flowering. Double mutants with FCA have reduced fertility and single/double mutants have defects in siRNA mediated chromatin silencing.	flowering time control protein FPA isoform X1
Storvum001074t1	AT2G27210.1	BRI1 suppressor 1 (BSU1)-like 3		serine/threonine-protein phosphatase BSL3-like
Storvum001075t1	AT3G14470.1	NB-ARC domain-containing disease resistance protein		putative disease resistance protein RGA4
Storvum001076t1	AT4G16130.1	arabinose kinase	Similar to galactokinase.	L-arabinokinase-like isoform X2
Storvum001077t1	AT1G09770.1	cell division cycle 5	Member of MYB3R- and R2R3- type MYB- encoding genes. Essential for plant innate immunity. Interacts with MOS4 and PRL1.	cell division cycle 5-like protein
Storvum001078t1	AT1G28260.2	Telomerase activating protein Est1		protein SMG7L
Storvum001079t1	AT1G12470.1	zinc ion binding		vacuolar protein sorting-associated protein 18 homolog
Storvum001080t1	AT5G55540.1	tornado 1	Encodes a large plant-specific protein of unknown function, with conserved domains also found in a variety of signaling proteins, In trn mutants, the leaf venation network had a severely reduced complexity: incomplete loops, no tertiary or quaternary veins, and vascular islands. The leaf laminas were asymmetric and narrow because of a severely reduced cell number. TRN1 is required for the mainten…	protein TORNADO 1
Storvum001081t1	AT1G09970.1	Leucine-rich receptor-like protein kinase family protein	RLK7 belongs to a leucine-rich repeat class of receptor-likekinase (LRR-RLKs). It is involved in the control of germination speed and the tolerance to oxidant stress.	receptor-like protein kinase HAIKU2
Storvum001082t1	AT1G06220.1	Ribosomal protein S5/Elongation factor G/III/V family protein	Encodes a protein with similarity to splicing factor Snu114. Snu114 is thought to be involved in activation of the splicosome. Loss of GFA1 function results in reduced female fertility. Approximately 50% of ovules abort due to defects in the female gametophyte. In mutant gametophytes antipodal cells express egg cell markers suggesting a defect in specification of cell fate.GFA1 is also required t…	110 kDa U5 small nuclear ribonucleoprotein component CLO
Storvum001083t1	AT2G24130.1	Leucine-rich receptor-like protein kinase family protein		putative leucine-rich repeat receptor-like serine/threonine-protein kinase At2g24130
Storvum001084t1	AT3G06480.1	DEAD box RNA helicase family protein		DEAD-box ATP-dependent RNA helicase 46-like isoform X1
Storvum001085t1	AT1G63440.1	heavy metal atpase 5	The Arabidopsis P-type ATPase HMA5 is involved in Cu detoxification. hma5 mutant plants exhibit Cu hypersensitivity, which is especially dramatic in roots where HMA5 is mostly expressed.	probable copper-transporting ATPase HMA5
Storvum001086t1	AT5G62370.1	Tetratricopeptide repeat (TPR)-like superfamily protein		pentatricopeptide repeat-containing protein At5g62370
Storvum001087t1	AT5G22800.1	Alanyl-tRNA synthetase, class IIc	A locus involved in embryogenesis. Mutations in this locus result in embryo lethality.	alanine--tRNA ligase, chloroplastic/mitochondrial isoform X1
Storvum001088t1	AT5G61960.2	MEI2-like protein 1	A member of mei2-like gene family, predominantly plant-based family of genes encoding RNA binding proteins with characteristic presence of a highly conserved RNA binding motif first described in the mei2 gene of the fission yeast S. pombe. In silico analyses reveal nine mei2 -like genes in A. thaliana. They were grouped into four distinct clades, based on overall sequence similarity and subfamily…	protein MEI2-like 4 isoform X1
Storvum001089t1	AT2G26330.1	Leucine-rich receptor-like protein kinase family protein	Homologous to receptor protein kinases. Involved in specification of organs originating from the shoot apical meristem. Contains a cytoplasmic protein kinase catalytic domain, a transmembrane region, and an extracellular leucine-rich repeat. ER has been identified as a quantitative trait locus for transpiration efficiency by influencing epidermal and mesophyll development, stomatal density and po…	LRR receptor-like serine/threonine-protein kinase ERECTA
Storvum001090t1	AT5G56220.1	P-loop containing nucleoside triphosphate hydrolases superfamily protein		Disease resistance protein
Storvum001091t1	AT5G11560.1	catalytics		ER membrane protein complex subunit 1-like
Storvum001092t1	AT1G30450.2	cation-chloride co-transporter 1	member of Cation-chloride co-transporter family	cation-chloride cotransporter 1 isoform X1
Storvum001093t1	AT1G27880.1	DEAD/DEAH box RNA helicase family protein		ATP-dependent DNA helicase Q-like 5
Storvum001094t1	AT4G33210.1	F-box family protein	Encodes SLOMO (SLOW MOTION), a F-box protein required for auxin homeostasis and normal timing of lateral organ initiation at the shoot meristem.	F-box/LRR-repeat protein 15
Storvum001095t1	AT1G10290.1	dynamin-like protein 6	involved in trafficking from the trans-Golgi Network to the central vacuole.	dynamin-2A-like
Storvum001096t1	AT3G01380.1	transferases;sulfuric ester hydrolases;catalytics;transferases		GPI ethanolamine phosphate transferase 1
Storvum001097t1	AT3G29320.1	Glycosyl transferase, family 35	Encodes a plastidic alpha-glucan phosphorylase. In vitro, the enzyme has a preference for maltooligosaccharides, such as maltoheptaose.	alpha-1,4 glucan phosphorylase L-1 isozyme, chloroplastic/amyloplastic
Storvum001098t1	AT5G43810.2	Stabilizer of iron transporter SufD / Polynucleotidyl transferase	Encodes Argonaute10, a member of the EIF2C (elongation initiation factor 2c)/ Argonaute class of proteins. Required to establish the central-peripheral organization of the embryo apex. Along with WUS and CLV genes, controls the relative organization of central zone and peripheral zone cells in meristems. Acts in embryonic provascular tissue potentiating WUSCHEL function during meristem developmen…	protein argonaute 10
Storvum001099t1	AT1G75820.1	Leucine-rich receptor-like protein kinase family protein	Putative receptor kinase with an extracellular leucine-rich domain. Controls shoot and floral meristem size, and contributes to establish and maintain floral meristem identity. Negatively regulated by KAPP (kinase-associated protein phosphatase). CLV3 peptide binds directly CLV1 ectodomain.	receptor protein kinase CLAVATA1
Storvum001100t1	AT1G65810.1	P-loop containing nucleoside triphosphate hydrolases superfamily protein		putative helicase magatama 3
Storvum001101t1	AT1G53440.1	Leucine-rich repeat transmembrane protein kinase		probable LRR receptor-like serine/threonine-protein kinase At1g53420 isoform X1
Storvum001102t1	AT1G28440.1	HAESA-like 1		receptor-like protein kinase HSL1
Storvum001103t1	AT1G58520.1	lipases;hydrolases, acting on ester bonds		CSC1-like protein RXW8
Storvum001104t1	AT5G04560.1	HhH-GPD base excision DNA repair family protein	Encodes a DNA glycosylase DEMETER (DME). Responsible for endosperm maternal-allele-specific hypomethylation at the MEDEA (MEA) gene. DME can excise 5-methylcytosine in vitro and when expressed in E. coli. DME establishes MEA imprinting by removing 5-methylcytosine to activate the maternal allele.	protein ROS1-like
Storvum001105t1	AT1G54710.1	homolog of yeast autophagy 18 (ATG18) H		autophagy-related protein 18h
Storvum001106t1	AT1G63770.3	Peptidase M1 family protein		puromycin-sensitive aminopeptidase isoform X1
Storvum001107t1	AT2G01820.1	Leucine-rich repeat protein kinase family protein		receptor-like kinase TMK3
Storvum001108t1	AT5G15450.1	casein lytic proteinase B3	Encodes a chloroplast-targeted Hsp101 homologue. Functions as a molecular chaperone involved in plastid differentiation mediating internal thylakoid membrane formation and conferring thermotolerance to chloroplasts during heat stress. APG6 is constitutively expressed in the root tips, the organ boundary region, the reproductive tissues of mature plants where plastids exist as proplastids, and sli…	chaperone protein ClpB3, chloroplastic
Storvum001109t1	AT3G04240.1	Tetratricopeptide repeat (TPR)-like superfamily protein	Has O-linked N-acetyl glucosamine transferase activity. Similar to Arabidopsis SPY gene.	probable UDP-N-acetylglucosamine--peptide N-acetylglucosaminyltransferase SEC
Storvum001110t1	AT2G34930.1	disease resistance family protein / LRR family protein		leucine-rich repeat receptor protein kinase EMS1-like
Storvum001111t1	AT1G54490.1	exoribonuclease 4	Involved in the ethylene response. XRN4 does not appear to regulate ethylene signaling via an RNA-INDUCED SILENCING COMPLEX-based RNA silencing mechanism but acts by independent means. Endogenous suppressor of posttranscriptional gene silencing.	5'-3' exoribonuclease 4
Storvum001112t1	AT1G72180.1	Leucine-rich receptor-like protein kinase family protein		receptor-like protein kinase HAIKU2
Storvum001113t1	AT2G47390.1	Prolyl oligopeptidase family protein		probable glutamyl endopeptidase, chloroplastic isoform X1
Storvum001114t1	AT1G44910.1	pre-mRNA-processing protein 40A	Binds the carboxyl-terminal domain (CTD) of the largest subunit of RNA polymerase II and functions as a scaffold for RNA processing machineries.	pre-mRNA-processing protein 40A-like isoform X1
Storvum001115t1	AT2G27060.1	Leucine-rich repeat protein kinase family protein		probable LRR receptor-like serine/threonine-protein kinase At4g20940
Storvum001116t1	AT5G19400.2	Telomerase activating protein Est1	Encodes SMG7, a protein that possesses an evolutionarily conserved EST1 domain and exhibits strong homology to human SMG6 (EST1A) and SMG7 (EST1C) proteins. SMG7 plays an evolutionarily conserved role in nonsense-mediated RNA decay (NMD). Required for exit from meiosis. Hypomorphic smg7 alleles render mutant plants sterile by causing an unusual cell-cycle arrest in anaphase II that is characteriz…	protein SMG7-like
Storvum001117t1	AT3G47570.1	Leucine-rich repeat protein kinase family protein		probable LRR receptor-like serine/threonine-protein kinase At3g47570
Storvum001118t1	AT1G04300.2	TRAF-like superfamily protein		MATH domain-containing protein At5g43560-like isoform X1
Storvum001119t1	AT1G67310.1	Calmodulin-binding transcription activator protein with CG-1 and Ankyrin domains		calmodulin-binding transcription activator 4-like isoform X1
Storvum001120t1	AT3G16260.1	tRNAse Z4	Encodes a tRNase Z.	zinc phosphodiesterase ELAC protein 2-like isoform X1
Storvum001121t1	AT4G04350.1	tRNA synthetase class I (I, L, M and V) family protein		leucine--tRNA ligase, chloroplastic/mitochondrial
Storvum001122t1	AT1G69830.1	alpha-amylase-like 3	Encodes a plastid-localized &#945;-amylase. Expression is reduced in the SEX4 mutant. Loss of function mutations show normal diurnal pattern of starch accumulation/degradation. Expression follows circadian rhythms.	Alpha-amylase 3, chloroplastic
Storvum001123t1	AT5G26860.1	lon protease 1	Encodes a member of the Lon protease-like proteins (Lon1/At5g26860, Lon2/At5g47040, Lon3/At3g05780, Lon4/At3g05790). Lon is a multifunctional ATP-dependent protease which exists in bacteria, archaea and within organelles in eukaryotic cells. Lon proteases are responsible for the degradation of abnormal, damaged and unstable proteins.	lon protease homolog 1, mitochondrial-like
Storvum001124t1	AT3G07040.1	NB-ARC domain-containing disease resistance protein	Contains an N-terminal tripartite nucleotide binding site and a C-terminal tandem array of leucine-rich repeats. Confers resistance to Pseudomonas syringae strains that carry the avirulence genes avrB and avrRpm1.	disease resistance protein RPM1-like
Storvum001125t1	AT4G20140.1	Leucine-rich repeat transmembrane protein kinase	Encodes GASSHO1 (GSO1), a putative leucine-rich repeat transmembrane-type receptor kinase. GSO1 and a homolog GSO2 (At5g44700) are required for the formation of a normal epidermal surface during embryogenesis.	LRR receptor-like serine/threonine-protein kinase GSO1
Storvum001126t1	AT5G14580.1	polyribonucleotide nucleotidyltransferase, putative		polyribonucleotide nucleotidyltransferase 2, mitochondrial
Storvum001127t1	AT3G05670.1	RING/U-box protein		ABC transporter F family member 4-like
Storvum001128t1	AT4G14330.1	P-loop containing nucleoside triphosphate hydrolases superfamily protein		kinesin-like protein KIN-10A
Storvum001129t1	AT5G66310.1	ATP binding microtubule motor family protein		kinesin-like protein NACK1
Storvum001130t1	AT1G80260.1	Spc97 / Spc98 family of spindle pole body (SBP) component		gamma-tubulin complex component 5 isoform X2
Storvum001131t1	AT4G20270.1	Leucine-rich receptor-like protein kinase family protein	Encodes a CLAVATA1-related receptor kinase-like protein required for both shoot and flower meristem function. It has a broad expression pattern and is involved in vascular strand development in the leaf, control of leaf shape, size and symmetry, male gametophyte development and ovule specification and function.	leucine-rich repeat receptor-like serine/threonine-protein kinase BAM3
Storvum001132t1	AT4G18780.1	cellulose synthase family protein	Encodes a member of the cellulose synthase family involved in secondary cell wall biosynthesis. Mutants have abnormal xylem formation, reduced cellulose content, and enhanced drought and osmotic stress tolerance. Mediates resistance towards bacterial pathogens via ABA. Confers resistance towards bacterial and fungal pathogens, independent of salicylic acid, ethylene and jasmonate signaling.	cellulose synthase A catalytic subunit 8 [UDP-forming]
Storvum001133t1	AT2G23460.1	extra-large G-protein 1	encodes a novel G-alpha protein that shares similarity to plant, yeast, and animal G-alpha proteins at the C-terminus. It contains an N-terminus that is as large as the C-terminus, is a member of a small family, and is expressed in all tissues examined, including roots, leaves, stems, flowers, and fruits.	extra-large guanine nucleotide-binding protein 1
Storvum001134t1	AT5G43630.1	zinc knuckle (CCHC-type) family protein	Encodes a zinc knuckle protein that negatively regulates morning specific growth. The role of TZP in hypocotyl elongation was established through a QTL analysis of BayXSha RIL populations. The Bay-0 allele contains a deletion causing a frameshift mutation. TZP is under circadian control and acts to regulate morning-specific hypocotyl growth.	RNA polymerase-associated protein
Storvum001135t1	AT3G56370.1	Leucine-rich repeat protein kinase family protein		probable LRR receptor-like serine/threonine-protein kinase IRK
Storvum001136t1	AT4G30160.1	villin 4	Encodes a major actin filament bundling protein that is involved in root hair growth through regulating actin organization in a Ca2+-dependent manner.	villin-4-like
Storvum001137t1	AT5G52280.1	Myosin heavy chain-related protein		early endosome antigen 1 isoform X1
Storvum001138t1	AT2G29200.1	pumilio 1	Encodes a member of the Arabidopsis Pumilio (APUM) proteins containing PUF domain (eight repeats of approximately 36 amino acids each). PUF proteins regulate both mRNA stability and translation through sequence-specific binding to the 3' UTR of target mRNA transcripts.	pumilio homolog 2-like
Storvum001139t1	AT2G25140.1	casein lytic proteinase B4	Encodes ClpB4, which belongs to the Casein lytic proteinase/heat shock protein 100 (Clp/Hsp100) family. Targeted to the mitochondrion, also referred to as ClpB-m. Transcripts of ClpB4 accumulate dramatically at high temperatures, suggesting that it may be involved in response to heat stress.	chaperone protein ClpB4, mitochondrial
Storvum001140t1	AT2G41790.1	Insulinase (Peptidase family M16) family protein		insulin-degrading enzyme-like 1, peroxisomal
Storvum001141t1	AT1G04730.1	P-loop containing nucleoside triphosphate hydrolases superfamily protein	Necessary for sister chromatid cohesion. Acts in synergy with ETG1.	chromosome transmission fidelity protein 18 homolog
Storvum001142t1	AT5G17250.1	Alkaline-phosphatase-like family protein		GPI ethanolamine phosphate transferase 3 isoform X2
Storvum001143t1	AT1G48360.2	zinc ion binding;nucleic acid binding;hydrolases, acting on acid anhydrides, in phosphorus-containing anhydrides		fanconi-associated nuclease 1 homolog isoform X1
Storvum001144t1	AT1G53350.1	Disease resistance protein (CC-NBS-LRR class) family		probable disease resistance RPP8-like protein 2
Storvum001145t1	AT2G04270.2	RNAse E/G-like	Similar to E.coli endoribonuclease E. Functions as a ribonuclease, is located in the chloroplast, and is involved in chloroplast development. Loss of function mutants are white and arrest at the cotyledon stage. The phenotype is rescued by providing sucrose.	ribonuclease E/G-like protein, chloroplastic
Storvum001146t1	AT4G28760.2	Protein of unknown function (DUF3741)		PREDICTED: uncharacterized protein LOC102583747 isoform X1
Storvum001147t1	AT4G14770.1	TESMIN/TSO1-like CXC 2		protein tesmin/TSO1-like CXC 2
Storvum001148t1	AT1G78580.1	trehalose-6-phosphate synthase	Encodes an enzyme putatively involved in trehalose biosynthesis. The protein has a trehalose synthase (TPS)-like domain but no trehalose phosphatase (TPP)-like domain. ATTPS1 is able to complement yeast tps1 mutants in vivo. The gene product modulates cell growth but not cell differentiation by determining cell wall deposition and cell division.	alpha,alpha-trehalose-phosphate synthase [UDP-forming] 1-like
Storvum001149t1	AT2G01980.1	sodium proton exchanger, putative (NHX7) (SOS1)	Encodes a plasma membrane-localized Na+/H+ antiporter SOS1. Functions in the extrusion of toxic Na+ from cells and is essential for plant salt tolerance. Has 12 predicted transmembrane domains in the N-terminal region and a long cytoplasmic tail of approx. 700 aa at the C-terminal side. SOS1 interacts through its predicted cytoplasmic tail with RCD1, a regulator of oxidative-stress responses, sug…	sodium/hydrogen exchanger 8-like isoform X1
Storvum001150t1	AT2G27210.1	BRI1 suppressor 1 (BSU1)-like 3		serine/threonine-protein phosphatase BSL3-like isoform X2
Storvum001151t1	AT5G16730.1	Plant protein of unknown function (DUF827)		WEB family protein At3g02930, chloroplastic-like
Storvum001152t1	AT4G23160.1	cysteine-rich RLK (RECEPTOR-like protein kinase) 8	Encodes a cysteine-rich receptor-like protein kinase.	retrovirus-related Pol polyprotein from transposon TNT 1-94
Storvum001153t1	AT5G11110.1	sucrose phosphate synthase 2F	Encodes a protein with putative sucrose-phosphate synthase activity.Involved in pollen exine formation.	probable sucrose-phosphate synthase 1
Storvum001154t1	AT1G67040.1			Futsch light chain LC(f) like
Storvum001155t1	AT1G09010.1	glycoside hydrolase family 2 protein		mannosylglycoprotein endo-beta-mannosidase
Storvum001156t1	AT1G31730.1	Adaptin family protein		AP-4 complex subunit epsilon
Storvum001157t1	AT4G12010.1	Disease resistance protein (TIR-NBS-LRR class) family		TMV resistance protein N-like
Storvum001158t1	AT3G47730.1	ATP-binding cassette A2	member of ATH subfamily	ABC transporter A family member 2
Storvum001159t1	AT1G17210.1	IAP-like protein 1		PREDICTED: uncharacterized protein LOC102604724
Storvum001160t1	AT1G48760.3	delta-adaptin	Encodes the putative delta subunit of the AP(adaptor protein)-3 complex and plays a role in vacuolar function.	AP-3 complex subunit delta
Storvum001161t1	AT2G29110.1	glutamate receptor 2.8	member of Putative ligand-gated ion channel subunit family	glutamate receptor 2.8-like
Storvum001162t1	AT5G55100.2	SWAP (Suppressor-of-White-APricot)/surp domain-containing protein		splicing factor, suppressor of white-apricot homolog isoform X1
Storvum001163t1	AT2G40840.1	disproportionating enzyme 2	Encodes a cytosolic protein with transglucosidase and amylomaltase activity. It is an essential component of the pathway from starch to sucrose and cellular metabolism in leaves at night. The protein binds to heteroglycans and utilizes glucose, mannose and xylose as acceptors. Fucose and galactose can also act as acceptors but less efficiently than the previous three. It was also was also recentl…	4-alpha-glucanotransferase DPE2 isoform X1
Storvum001164t1	AT3G09040.1	Pentatricopeptide repeat (PPR) superfamily protein		pentatricopeptide repeat-containing protein At3g09040, mitochondrial
Storvum001165t1	AT5G04020.1	calmodulin binding		calmodulin binding protein PICBP
Storvum001166t1	AT5G51070.1	Clp ATPase	ATP-dependent Clp protease regulatory subunit	chaperone protein ClpD, chloroplastic isoform X1
Storvum001167t1	AT1G53310.3	phosphoenolpyruvate carboxylase 1	Encodes one of four Arabidopsis phosphoenolpyruvate carboxylase proteins.	phosphoenolpyruvate carboxylase
Storvum001168t1	AT1G08720.1	Protein kinase superfamily protein	enhanced disease resistance 1 (EDR1) confers resistance to powdery mildew disease caused by the fungus Erysiphe cichoracearum	serine/threonine-protein kinase EDR1
Storvum001169t1	AT3G56370.1	Leucine-rich repeat protein kinase family protein		probable LRR receptor-like serine/threonine-protein kinase IRK
Storvum001170t1	AT5G58100.1			UTP--glucose-1-phosphate uridylyltransferase
Storvum001171t1	AT1G53310.3	phosphoenolpyruvate carboxylase 1	Encodes one of four Arabidopsis phosphoenolpyruvate carboxylase proteins.	phosphoenolpyruvate carboxylase-like
Storvum001172t1	AT1G17110.1	ubiquitin-specific protease 15	Encodes a ubiquitin-specific protease, and its activity has been confirmed in an in vitro assay. ubp15 mutants have defects in cell proliferation, and the associated processes of leaf, root, stem, flower, and silique development. UBP15 can be found in the nucleus and cytoplasm in transient assays. Though UBP15 is expressed in many tissues, UBP15 transcript levels are higher in rosette leaves and …	ubiquitin carboxyl-terminal hydrolase 15
Storvum001173t1	AT1G79620.1	Leucine-rich repeat protein kinase family protein		probable leucine-rich repeat receptor-like protein kinase At5g49770
Storvum001174t1	AT3G14940.1	phosphoenolpyruvate carboxylase 3	Encodes a cytosolic phosphoenolpyruvate carboxylase (PEPC) that has activity when expressed in E.coli. Its mRNA is most abundantly expressed in roots and siliques. PPC3 belongs to the plant-type PEPC family. It can form an enzymatically active complex with a castor bean ortholog of PPC4, which encodes a bacterial-type PEPC.	phosphoenolpyruvate carboxylase
Storvum001175t1	AT5G16715.1	ATP binding;valine-tRNA ligases;aminoacyl-tRNA ligases;nucleotide binding;ATP binding;aminoacyl-tRNA ligases		valine--tRNA ligase, chloroplastic/mitochondrial 2 isoform X1
Storvum001176t1	AT5G51350.1	Leucine-rich repeat transmembrane protein kinase family protein	Encodes a receptor-like kinase that represses secondary growth, the production of secondary vascular tissues.	leucine-rich repeat receptor-like protein kinase TDR
Storvum001177t1	AT2G25800.1	Protein of unknown function (DUF810)		protein unc-13 homolog
Storvum001178t1	AT4G28760.2	Protein of unknown function (DUF3741)		PREDICTED: uncharacterized protein LOC107023200 isoform X2
Storvum001179t1	AT4G33520.2	P-type ATP-ase 1	Encodes a putative metal-transporting P-type ATPase.	copper-transporting ATPase PAA1, chloroplastic
Storvum001180t1	AT2G01820.1	Leucine-rich repeat protein kinase family protein		receptor-like kinase TMK3
Storvum001181t1	AT1G67310.1	Calmodulin-binding transcription activator protein with CG-1 and Ankyrin domains		calmodulin-binding transcription activator 4
Storvum001182t1	AT1G64060.1	respiratory burst oxidase protein F	Interacts with AtrbohD gene to fine tune the spatial control of ROI production and hypersensitive response to cell in and around infection site.	respiratory burst oxidase homolog protein A
Storvum001183t1	AT1G78280.1	transferases, transferring glycosyl groups		F-box protein At1g78280 isoform X1
Storvum001184t1	AT3G53540.1			PREDICTED: uncharacterized protein LOC102591321 isoform X1
Storvum001185t1	AT3G51770.2	tetratricopeptide repeat (TPR)-containing protein	Encodes a negative regulator of 1-aminocyclopropane-1-carboxylic acid synthase5(ACS5), which catalyze the rate-limiting step in ethylene biosynthesis. ETO1 directly interacts with ACS5 and inhibits its enzyme activity and targets it for degradation via proteasome-dependent pathway. It also interacts with CUL3 (a component of ubiquitin ligase complexes). eto1 (and eto3) mutations elevate ethylene …	ethylene-overproduction protein 1
Storvum001186t1	AT1G72180.1	Leucine-rich receptor-like protein kinase family protein		receptor-like protein kinase HAIKU2
Storvum001187t1	AT2G41790.1	Insulinase (Peptidase family M16) family protein		insulin-degrading enzyme-like 1, peroxisomal isoform X1
Storvum001188t1	AT2G39810.1	ubiquitin-protein ligases	A novel protein with a RING finger motif near the amino terminus. Negative regulator of cold responses. Functions as an E3 ligase required for the ubiquitination of ICE1. HOS1 physically interacts with ICE1 and mediates the ubiquitination of ICE1 both in vitro and in vivo. Overexpression represses the expression of CBFs and their downstream genes and confers increased sensitivity to freezing stre…	E3 ubiquitin-protein ligase HOS1
Storvum001189t1	AT5G62600.1	ARM repeat superfamily protein	Encodes a nuclear importer of serine-arginine rich (SR) proteins and is involved in the regulation of splicing of R genes by regulating the import of the SR proteins into the nucleus.	transportin MOS14 isoform X1
Storvum001190t1	AT5G35980.1	yeast YAK1-related gene 1		dual specificity tyrosine-phosphorylation-regulated kinase 1B-like
Storvum001191t1	AT3G24630.1			PREDICTED: uncharacterized protein LOC107877964 isoform X1
Storvum001192t1	AT5G07280.1	Leucine-rich repeat transmembrane protein kinase	Encodes EMS1 (EXCESS MICROSPOROCYTES1), a putative leucine-rich repeat receptor protein kinase that controls somatic and reproductive cell fates in Arabidopsis anther.	leucine-rich repeat receptor protein kinase EMS1
Storvum001193t1	AT5G49760.1	Leucine-rich repeat protein kinase family protein		probable leucine-rich repeat receptor-like protein kinase At5g49770
Storvum001194t1	AT3G06920.1	Tetratricopeptide repeat (TPR)-like superfamily protein		pentatricopeptide repeat-containing protein At3g06920
Storvum001195t1	AT3G55060.1			putative WEB family protein At1g65010, chloroplastic
Storvum001196t1	AT1G22860.1	Vacuolar sorting protein 39		transforming growth factor-beta receptor-associated protein 1 isoform X1
Storvum001197t1	AT1G08190.1	vacuolar protein sorting 41	Might be involved in protein sorting to the vacuole.	vacuolar protein sorting-associated protein 41 homolog
Storvum001198t1	AT4G11420.1	eukaryotic translation initiation factor 3A	Encodes a subunit of eukaryotic initiation factor 3 (eIF3), a multisubunit complex that is required for binding of mRNA to 40 S ribosomal subunits, stabilization of ternary complex binding to 40 S subunits, and dissociation of 40 and 60 S subunits.	eukaryotic translation initiation factor 3 subunit A-like
Storvum001199t1	AT4G12770.1	Chaperone DnaJ-domain superfamily protein		auxilin-related protein 2-like
Storvum001200t1	AT3G51770.2	tetratricopeptide repeat (TPR)-containing protein	Encodes a negative regulator of 1-aminocyclopropane-1-carboxylic acid synthase5(ACS5), which catalyze the rate-limiting step in ethylene biosynthesis. ETO1 directly interacts with ACS5 and inhibits its enzyme activity and targets it for degradation via proteasome-dependent pathway. It also interacts with CUL3 (a component of ubiquitin ligase complexes). eto1 (and eto3) mutations elevate ethylene …	ethylene-overproduction protein 1
Storvum001201t1	AT5G23890.1			PREDICTED: uncharacterized protein LOC102602745 isoform X1
Storvum001202t1	AT2G22530.1	Alkaline-phosphatase-like family protein		GPI ethanolamine phosphate transferase 2 isoform X1
Storvum001203t1	AT5G49660.1	Leucine-rich repeat transmembrane protein kinase family protein	The gene encodes receptorlike kinase (RLK). Involved in the maintenance organization of cell files or cell morphology in conductive elements.	receptor-like protein kinase HSL1
Storvum001204t1	AT3G19210.1	homolog of RAD54	Encodes RAD54, a member of the SWI2/SNF2 family of DNA-stimulated ATPases. Functions in DNA repair via homologous recombination.	protein CHROMATIN REMODELING 25
Storvum001205t1	AT1G06840.1	Leucine-rich repeat protein kinase family protein		probable LRR receptor-like serine/threonine-protein kinase At1g06840 isoform X1
Storvum001206t1	AT2G01460.1	P-loop containing nucleoside triphosphate hydrolases superfamily protein		PREDICTED: uncharacterized protein LOC107020820 isoform X1
Storvum001207t1	AT4G24480.1	Protein kinase superfamily protein		serine/threonine-protein kinase CTR1
Storvum001208t1	AT5G24810.1	ABC1 family protein		putative abc1 protein
Storvum001209t1	AT5G62670.1	H(+)-ATPase 11		plasma membrane atpase 1
Storvum001210t1	AT2G45900.1	Phosphatidylinositol N-acetyglucosaminlytransferase subunit P-related		PREDICTED: uncharacterized protein LOC102596042 isoform X4
Storvum001211t1	AT5G58140.1	phototropin 2	Membrane-bound protein serine/threonine kinase that functions as blue light photoreceptor in redundancy with PHO1. Involved in stomatal opening, chloroplast movement and phototropism. Mediates blue light-induced growth enhancements. PHOT1 and PHOT2 mediate blue light-dependent activation of the plasma membrane H+-ATPase in guard cell protoplasts. PHOT2 possesses two LOV (LOV1 and LOV2, for light-…	Phototropin-2
Storvum001212t1	AT4G21670.1	C-terminal domain phosphatase-like 1	encodes a a novel transcriptional repressor harboring two double-stranded RNA-binding domains and a region homologous to the catalytic domain of RNA polymerase II C-terminal domain phosphatases found in yeast and in animals that regulate gene transcription. Protein exhibits innate phosphatase activity in vitro. Mutants exhibit hyperresponsiveness to ABA, cold, and NaCl.	RNA polymerase II C-terminal domain phosphatase-like 1
Storvum001213t1	AT2G34930.1	disease resistance family protein / LRR family protein		LRR receptor-like serine/threonine-protein kinase FLS2
Storvum001214t1	AT1G44900.1	minichromosome maintenance (MCM2/3/5) family protein	Encodes MCM2 (MINICHROMOSOME MAINTENANCE 2), a protein essential to embryo development. Overexpression results in altered root meristem function.	DNA replication licensing factor MCM2
Storvum001215t1	AT1G08190.1	vacuolar protein sorting 41	Might be involved in protein sorting to the vacuole.	vacuolar protein sorting-associated protein 41 homolog
Storvum001216t1	AT5G58510.1			rab3 GTPase-activating protein catalytic subunit isoform X1
Storvum001217t1	AT4G15530.6	pyruvate orthophosphate dikinase	Encodes a dual-targeted protein believed to act as a pyruvate, orthophosphate dikinase. These enzymes are normally associated with C4 photosynthesis which does not occur in Arabidopsis. However, PPDK may play a role in remobilizing nitrogen during leaf senescence in Arabidopsis. The product of the long transcript (.1 gene model) was shown to be targeted to the chloroplast, whereas the shorter tra…	pyruvate, phosphate dikinase, chloroplastic isoform X1
Storvum001218t1	AT3G43210.1	ATP binding microtubule motor family protein	Encodes a kinesin TETRASPORE. Required for cytokinesis in pollen. In mutants, all four microspore nuclei remain within the same cytoplasm after meiosis.	kinesin-like protein NACK2
Storvum001219t1	AT4G23940.1	FtsH extracellular protease family	Encodes FtsHi1. Localizes to the chloroplast envelope membrane. Functions in chloroplast biogenesis and division.	probable inactive ATP-dependent zinc metalloprotease FTSHI 1, chloroplastic
Storvum001220t1	AT3G45630.1	RNA binding (RRM/RBD/RNP motifs) family protein		PREDICTED: uncharacterized protein LOC102587481 isoform X1
Storvum001221t1	AT2G05170.1	vacuolar protein sorting 11	Homologous to yeast VPS11. Forms a complex with VCL1 and AtVPS33. Involved in vacuolar biogenesis.	vacuolar protein-sorting-associated protein 11 homolog
Storvum001222t1	AT1G11060.1	WAPL (Wings apart-like protein regulation of heterochromatin) protein		Wings apart-like protein
Storvum001223t1	AT5G04360.1	limit dextrinase	Encodes an enzyme thought to be involved in the hydrolysis of the &#945;-1,6 linkages during starch degradation in seed endosperm. However, a knockout mutant of Arabidopsis lacking limit dextrinase has normal rates of starch degradation in the leaf at night, indicating that more than one isoamylases might be involved in this process.	pullulanase 1, chloroplastic isoform X1
Storvum001224t1	AT2G18960.1	H(+)-ATPase 1	Encodes a plasma membrane proton ATPase. Mutants have a reduced ability to close their stomata in response to drought and are affected in stomatal but not seed responsiveness to ABA.	Plasma membrane ATPase 4
Storvum001225t1	AT1G06840.1	Leucine-rich repeat protein kinase family protein		probable LRR receptor-like serine/threonine-protein kinase At1g06840
Storvum001226t1	AT2G06040.1			ein3-binding f-box protein 1
Storvum001227t1	AT5G41150.1	Restriction endonuclease, type II-like superfamily protein	Confers resistance to UV radiation. Homolog of the human xeroderma pigmentosum group F DNA repair and yeast Rad1 proteins	DNA repair endonuclease UVH1
Storvum001228t1	AT4G34430.3	DNA-binding family protein	Member of a small family of SWI3-like genes in Arabidopsis. Referred to as CHB4 in Zhou et al. (2002).	SWI/SNF complex subunit SWI3D
Storvum001229t1	AT2G41740.1	villin 2	Encodes a protein with high homology to animal villin.	villin-2 isoform X1
Storvum001230t1	AT2G25790.1	Leucine-rich receptor-like protein kinase family protein		probably inactive leucine-rich repeat receptor-like protein kinase At2g25790
Storvum001231t1	ATMG00860.1	DNA/RNA polymerases superfamily protein		DNA-directed DNA polymerase
Storvum001232t1	AT5G01950.1	Leucine-rich repeat protein kinase family protein		probable LRR receptor-like serine/threonine-protein kinase At1g06840 isoform X1
Storvum001233t1	AT1G79620.1	Leucine-rich repeat protein kinase family protein		probable leucine-rich repeat receptor-like protein kinase At5g49770
Storvum001234t1	AT3G51480.1	glutamate receptor 3.6	member of Putative ligand-gated ion channel subunit family	glutamate receptor 3.6-like
Storvum001235t1	AT1G22310.1	methyl-CPG-binding domain 8	Protein containing methyl-CpG-binding domain.Has sequence similarity to human MBD proteins.	methyl-cpg-binding domain-containing protein 8
Storvum001236t1	AT4G14310.1	Transducin/WD40 repeat-like superfamily protein		KIN14B-interacting protein At4g14310
Storvum001237t1	AT1G79620.1	Leucine-rich repeat protein kinase family protein		probable leucine-rich repeat receptor-like protein kinase At5g49770
Storvum001238t1	AT1G34420.1	leucine-rich repeat transmembrane protein kinase family protein		leucine-rich repeat receptor-like tyrosine-protein kinase PXC3
Storvum001239t1	AT1G19230.1	Riboflavin synthase-like superfamily protein		respiratory burst oxidase homolog protein E-like isoform X1
Storvum001240t1	AT1G69770.1	chromomethylase 3	Encodes a chromomethylase involved in methylating cytosine residues at non-CG sites. Involved in preferentially methylating transposon-related sequences, reducing their mobility. CMT3 interacts with an Arabidopsis homologue of HP1 (heterochromatin protein 1), which in turn interacts with methylated histones. Involved in gene silencing.	DNA (cytosine-5)-methyltransferase CMT3-like
Storvum001241t1	AT3G10690.1	DNA GYRASE A		DNA gyrase subunit A, chloroplastic/mitochondrial
Storvum001242t1	AT1G09060.3	Zinc finger, RING-type;Transcription factor jumonji/aspartyl beta-hydroxylase		lysine-specific demethylase JMJ25 isoform X1
Storvum001243t1	AT4G31480.2	Coatomer, beta subunit		coatomer subunit beta-1
Storvum001244t1	AT2G40930.1	ubiquitin-specific protease 5	Encodes ubiquitin-specific protease with nuclear localization signals that is likely to be involved in ubiquitin-mediated protein degradation.	ubiquitin carboxyl-terminal hydrolase 5
Storvum001245t1	AT4G31480.2	Coatomer, beta subunit		coatomer subunit beta-1
Storvum001246t1	AT2G34930.1	disease resistance family protein / LRR family protein		LRR receptor-like serine/threonine-protein kinase FLS2
Storvum001247t1	AT5G01950.1	Leucine-rich repeat protein kinase family protein		probable LRR receptor-like serine/threonine-protein kinase At1g06840 isoform X1
Storvum001248t1	AT2G46380.1	Protein of unknown function (DUF3133)		protein ENHANCED DISEASE RESISTANCE 4
Storvum001249t1	AT5G25060.1	RNA recognition motif (RRM)-containing protein		protein RRC1-like isoform X1
Storvum001250t1	AT2G26570.1	Plant protein of unknown function (DUF827)	Encodes a coiled-coil protein WEB1 (weak chloroplast movement under blue light 1). WEB1, together with another coiled-coil protein WEB2/PMI2 (At1g66840), maintains the chloroplast photorelocation movement velocity.	protein WEAK CHLOROPLAST MOVEMENT UNDER BLUE LIGHT 1-like
Storvum001251t1	ATMG00860.1	DNA/RNA polymerases superfamily protein		retrotransposon-related protein
Storvum001252t1	AT2G32415.1	Polynucleotidyl transferase, ribonuclease H fold protein with HRDC domain		protein RRP6-like 3 isoform X1
Storvum001253t1	AT3G27700.2	zinc finger (CCCH-type) family protein / RNA recognition motif (RRM)-containing protein		zinc finger CCCH domain-containing protein 41-like
Storvum001254t1	AT1G22620.1	Phosphoinositide phosphatase family protein	SAC domain phosphoinositide (3,5)P2 phosphatase. Colocalized with a Golgi Marker. Required for normal cell morphogenesis, cell wall synthesis, and actin organization.	phosphoinositide phosphatase SAC1
Storvum001255t1	AT3G08840.2	D-alanine--D-alanine ligase family		PREDICTED: uncharacterized protein LOC107032156 isoform X2
Storvum001256t1	AT1G42540.1	glutamate receptor 3.3	member of Putative ligand-gated ion channel subunit family	glutamate receptor 3.3
Storvum001257t1	AT4G21700.1	Protein of unknown function (DUF2921)		B-cell CLL/lymphoma 9-like protein
Storvum001258t1	AT5G49960.1			ion channel DMI1-like isoform X1
Storvum001259t1	AT5G55040.2	DNA-binding bromodomain-containing protein		transcription factor gte11
Storvum001260t1	AT3G51640.1			stress response protein nst1-like
Storvum001261t1	AT1G45616.1	receptor like protein 6		receptor-like protein 12
Storvum001262t1	AT1G17680.2	tetratricopeptide repeat (TPR)-containing protein		general transcription factor 3C polypeptide 3 isoform X1
Storvum001263t1	AT3G47780.1	ABC2 homolog 6	member of ATH subfamily	ABC transporter A family member 7-like isoform X1
Storvum001264t1	AT4G33620.1	Cysteine proteinases superfamily protein		probable ubiquitin-like-specific protease 2A isoform X1
Storvum001265t1	AT5G49900.1	Beta-glucosidase, GBA2 type family protein		non-lysosomal glucosylceramidase-like isoform X1
Storvum001266t1	AT1G67720.1	Leucine-rich repeat protein kinase family protein		probable LRR receptor-like serine/threonine-protein kinase At1g67720 isoform X2
Storvum001267t1	AT1G74160.1			protein LONGIFOLIA 1
Storvum001268t1	AT4G23160.1	cysteine-rich RLK (RECEPTOR-like protein kinase) 8	Encodes a cysteine-rich receptor-like protein kinase.	retrotransposon protein, putative, Ty1-copia subclass
Storvum001269t1	AT1G66150.1	transmembrane kinase 1	receptor-like transmembrane kinase I (TMK1)	receptor protein kinase TMK1-like
Storvum001270t1	AT3G25500.1	formin homology 1	Poly-L-proline-containing (PLP) protein that form part of the signal-transduction cascade that leads to rearrangement of the actin cytoskeleton. AFH1 is a nonprocessive formin that moves from the barbered end to the side of an actin filament after the nucleation event.	formin-like protein 1
Storvum001271t1	AT1G05200.2	glutamate receptor 3.4	Encodes a putative glutamate receptor GLR3 with dual localization in plastid and plasma membrane.	glutamate receptor 3.4-like isoform X1
Storvum001272t1	AT2G43160.4	ENTH/VHS family protein		clathrin interactor EPSIN 2-like
Storvum001273t1	AT5G57990.1	ubiquitin-specific protease 23	Encodes a ubiquitin-specific protease.	ubiquitin carboxyl-terminal hydrolase 23
Storvum001274t1	AT3G59580.2	Plant regulator RWP-RK family protein		protein NLP9-like
Storvum001275t1	AT1G43850.2	SEUSS transcriptional co-regulator	Encodes a transcriptional co-regulator of AGAMOUS, that functions with LEUNIG to repress AG in the outer floral whorls.	transcriptional corepressor SEUSS-like
Storvum001276t1	AT3G25500.1	formin homology 1	Poly-L-proline-containing (PLP) protein that form part of the signal-transduction cascade that leads to rearrangement of the actin cytoskeleton. AFH1 is a nonprocessive formin that moves from the barbered end to the side of an actin filament after the nucleation event.	formin-like protein 1
Storvum001277t1	AT4G04885.1	PCF11P-similar protein 4	Encodes PCFS4 (Pcf11p-similar protein 4), a homolog of yeast polyadenylation factor Protein 1 of Cleavage Factor (Pcf11p). Regulates FCA (AT4G16280) mRNA polyadenylation. Promotes flowering time.	polyadenylation and cleavage factor homolog 4 isoform X1
Storvum001278t1	AT1G60200.1	splicing factor PWI domain-containing protein / RNA recognition motif (RRM)-containing protein		RNA-binding protein 25 isoform X4
Storvum001279t1	AT3G14470.1	NB-ARC domain-containing disease resistance protein		putative disease resistance protein RGA3
Storvum001280t1	AT4G31880.2			muscle M-line assembly protein unc-89
Storvum001281t1	AT4G10570.1	ubiquitin-specific protease 9	encodes a ubiquitin-specific protease family member, UBP9.	Ubiquitin carboxyl-terminal hydrolase 9
Storvum001282t1	AT5G02430.1	Transducin/WD40 repeat-like superfamily protein		WD repeat-containing protein 44-like
Storvum001283t1	AT3G07040.1	NB-ARC domain-containing disease resistance protein	Contains an N-terminal tripartite nucleotide binding site and a C-terminal tandem array of leucine-rich repeats. Confers resistance to Pseudomonas syringae strains that carry the avirulence genes avrB and avrRpm1.	disease resistance protein RPM1-like
Storvum001284t1	AT1G66150.1	transmembrane kinase 1	receptor-like transmembrane kinase I (TMK1)	receptor protein kinase TMK1-like
Storvum001285t1	AT3G18524.1	MUTS homolog 2	Encodes a DNA mismatch repair homolog of human MutS gene, MSH6. MSH2 is involved in maintaining genome stability and repressing recombination of mismatched heteroduplexes.There are four MutS genes in Arabidopsis, MSH2, MSH3, MSH6, and MSH7, which all act as heterodimers and bind to 51-mer duplexes. MSH2 has different binding specificity to different mismatches in combination with MSH3, MSH6, or M…	DNA mismatch repair protein MSH2
Storvum001286t1	AT3G24180.2	Beta-glucosidase, GBA2 type family protein		non-lysosomal glucosylceramidase
Storvum001287t1	AT3G21540.1	transducin family protein / WD-40 repeat family protein		WD repeat-containing protein 3-like
Storvum001288t1	AT1G10270.1	glutamine-rich protein 23		pentatricopeptide repeat-containing protein At1g10270
Storvum001289t1	AT4G20910.2	double-stranded RNA binding protein-related / DsRBD protein-related	Encodes an enhancer of hua1 and hua2 tha acts to specify reproductive organ identities and to repress A gene function. HEN1 also shares AG's non-homeotic function in controlling floral determinacy. Mutants display corymb-like inflorescences. HEN1 is a methyltransferase that methylates miRNAs and siRNAs on the ribose of the last nucleotide. The 3'-end methylation probably protects the 3' ends of t…	small RNA 2'-O-methyltransferase-like
Storvum001290t1	AT4G12770.1	Chaperone DnaJ-domain superfamily protein		auxilin-related protein 2-like
Storvum001291t4	AT3G04260.1	plastid transcriptionally active 3		Pentatricopeptide repeat-containing protein
Storvum001292t1	AT3G63370.1	Tetratricopeptide repeat (TPR)-like superfamily protein	Encodes a chloroplast RNA editing factor.	pentatricopeptide repeat-containing protein At3g63370, chloroplastic
Storvum001293t1	AT4G02460.1	DNA mismatch repair protein, putative	Encodes a protein similar to PMS1 in yeast, a member of the family of eukaryotic MutL homologs. The protein appears to play a role in DNA mismatch repair and in the suppression of somatic homeologous recombination.	DNA mismatch repair protein PMS1
Storvum001294t1	AT4G19220.1	Tetratricopeptide repeat (TPR)-like superfamily protein		pentatricopeptide repeat-containing protein At4g19220, mitochondrial
Storvum001295t2	AT5G47910.1	respiratory burst oxidase homologue D	NADPH/respiratory burst oxidase protein D (RbohD).Interacts with AtrbohF gene to fine tune the spatial control of ROI production and hypersensitive response to cell in and around infection site.	respiratory burst oxidase homolog protein C
Storvum001296t1	AT1G69070.1			nucleolar protein 14
Storvum001297t1	AT5G27060.1	receptor like protein 53		receptor-like protein 12
Storvum001298t1	AT5G52950.1			Kinetochore protein
Storvum001299t1	AT2G16390.1	SNF2 domain-containing protein / helicase domain-containing protein	Putative chromatin remodeling protein, member of a plant-specific subfamily of SWI2/SNF2-like proteins. Mutations nearly eliminate non-CpG methylation at a target promoter but do not affect rDNA or centromere methylation. Cooperates with PolIVb to facilitate RNA-directed de novo methylation and silencing of homologous DNA. Endogenous targets include intergenic regions near retrotransposon LTRs or…	protein chromatin remodeling 35-like
Storvum001300t1	AT2G21300.2	ATP binding microtubule motor family protein		kinesin-like protein KIN-7E isoform X1
Storvum001301t1	AT5G05190.1	Protein of unknown function (DUF3133)		protein ENHANCED DISEASE RESISTANCE 4-like isoform X1
Storvum001302t1	AT4G30825.1	Tetratricopeptide repeat (TPR)-like superfamily protein		pentatricopeptide repeat-containing protein At4g30825, chloroplastic
Storvum001303t1	AT5G65770.3	little nuclei4	Encodes a protein that localizes to the nuclear periphery and affects nuclear morphology.	protein CROWDED NUCLEI 4
Storvum001304t2	AT2G24120.1	DNA/RNA polymerases superfamily protein		DNA-directed RNA polymerase 3, chloroplastic
Storvum001305t1	AT1G50180.1	NB-ARC domain-containing disease resistance protein		disease resistance protein RGH4
Storvum001306t1	AT5G64220.2	Calmodulin-binding transcription activator protein with CG-1 and Ankyrin domains		calmodulin-binding transcription activator 3 isoform X1
Storvum001307t1	AT1G35710.1	Protein kinase family protein with leucine-rich repeat domain		probable leucine-rich repeat receptor-like protein kinase At1g35710
Storvum001308t1	AT2G45460.2	SMAD/FHA domain-containing protein		rootletin isoform X2
Storvum001309t1	AT3G57330.1	autoinhibited Ca2+-ATPase 11	Lesion mimic phenotype when mutation in the gene is combined with a mutation in ACA4. Lesion mimic phenotype of double knockout can be suppressed by nutritional supplements that increase anion levels (e.g. 15 mM Nitrate, Chloride, or Phosphate)	putative calcium-transporting ATPase 11, plasma membrane-type
Storvum001310t1	AT3G51770.1	tetratricopeptide repeat (TPR)-containing protein	Encodes a negative regulator of 1-aminocyclopropane-1-carboxylic acid synthase5(ACS5), which catalyze the rate-limiting step in ethylene biosynthesis. ETO1 directly interacts with ACS5 and inhibits its enzyme activity and targets it for degradation via proteasome-dependent pathway. It also interacts with CUL3 (a component of ubiquitin ligase complexes). eto1 (and eto3) mutations elevate ethylene …	ethylene-overproduction protein 1-like isoform X1
Storvum001311t1	AT4G03090.2	sequence-specific DNA binding;sequence-specific DNA binding transcription factors		nodulin homeobox isoform X1
Storvum001312t1	AT4G38150.2	Pentatricopeptide repeat (PPR) superfamily protein		uncharacterized protein LOC101258129 isoform X1
Storvum001313t1	AT1G05200.2	glutamate receptor 3.4	Encodes a putative glutamate receptor GLR3 with dual localization in plastid and plasma membrane.	glutamate receptor 3.4-like isoform X1
Storvum001314t1	AT2G01820.1	Leucine-rich repeat protein kinase family protein		receptor-like kinase TMK3
Storvum001315t1	AT5G43130.1	TBP-associated factor 4		transcription initiation factor TFIID subunit 4b-like isoform X1
Storvum001316t1	AT1G31360.1	RECQ helicase L2	Encodes a (d)NTP-dependent 3'->5' DNA helicase. This protein can also disrupt D loop structures and may mediate branch migration of Holliday junctions when tested in vitro. The unwinding activity of the enzyme depends on the presence of divalent cations (Mg2+, Mn2+, or Ca2+, but not Zn2+).(d)NTPs are also required with ATP and dATP supporting the greatest amount of DNA unwinding in vitro.	ATP-dependent DNA helicase RecQ-like
Storvum001317t1	AT2G27230.2	transcription factor-related	Encodes a nuclear-localized transcriptional activator with weak sequence similarity to basic helix-loop-helix(bHLH)-domain proteins. It promotes the production of stele cells in root meristems and is required to establish and maintain the normal vascular cell number and pattern in primary and lateral roots.	transcription factor LHW-like
Storvum001318t1	AT2G24640.1	ubiquitin-specific protease 19		ubiquitin carboxyl-terminal hydrolase 19
Storvum001319t1	AT1G53350.1	Disease resistance protein (CC-NBS-LRR class) family		putative late blight resistance protein homolog R1B-12
Storvum001320t1	AT4G23160.1	cysteine-rich RLK (RECEPTOR-like protein kinase) 8	Encodes a cysteine-rich receptor-like protein kinase.	Retrovirus-related Pol polyprotein from transposon TNT 1-94
Storvum001321t1	AT5G17680.1	disease resistance protein (TIR-NBS-LRR class), putative		TMV resistance protein N-like
Storvum001322t1	AT3G46530.1	NB-ARC domain-containing disease resistance protein	Confers resistance to the biotrophic oomycete, Peronospora parasitica. Encodes an NBS-LRR type R protein with a putative amino-terminal leucine zipper. Fungal protein ATR13 induces RPP13 gene expression and disease resistance.	putative late blight resistance protein homolog R1A-10 isoform X1
Storvum001323t1	AT2G17510.1	ribonuclease II family protein		exosome complex exonuclease RRP44 homolog A
Storvum001324t1	AT4G01030.1	pentatricopeptide (PPR) repeat-containing protein		pentatricopeptide repeat-containing protein At4g01030, mitochondrial
Storvum001325t1	AT5G43230.1			PREDICTED: uncharacterized protein LOC107011463
Storvum001326t1	AT5G54650.2	formin homology5	Encodes a protein with similarity to formins that is involved in cytokinesis. Loss of function mutations exhibit delayed cellularization during endosperm development. FH5 is expressed in the endosperm and the protein localizes to the cell plate. FH5 was shown to be a maternally expressed imprinted gene.	formin-like protein 3
Storvum001327t1	AT2G29100.1	glutamate receptor 2.9	member of Putative ligand-gated ion channel subunit family	glutamate receptor 2.9-like
Storvum001328t1	AT1G68560.1	alpha-xylosidase 1	Encodes a bifunctional alpha-l-arabinofuranosidase/beta-d-xylosidase that belongs to family 3 of glycoside hydrolases.	alpha-xylosidase 1-like
Storvum001329t1	AT1G68560.1	alpha-xylosidase 1	Encodes a bifunctional alpha-l-arabinofuranosidase/beta-d-xylosidase that belongs to family 3 of glycoside hydrolases.	alpha-xylosidase 1-like
Storvum001330t1	AT3G15470.1	Transducin/WD40 repeat-like superfamily protein		WD repeat-containing protein 44-like
Storvum001331t1	AT3G23740.1			PREDICTED: uncharacterized protein LOC102585091 isoform X1
Storvum001332t1	AT2G34930.1	disease resistance family protein / LRR family protein		receptor-like protein 12
Storvum001333t1	AT1G45616.1	receptor like protein 6		receptor-like protein 12
Storvum001334t1	AT1G03000.1	peroxin 6	Encodes an apparent ATPase similar to yeast and human protein required for peroxisomal biogenesis. May facilitate recycling of PEX5, the peroxisomal matrix protein receptor, and thereby promote peroxisomal matrix protein import.	peroxisome biogenesis protein 6
Storvum001335t1	AT1G22870.1	Protein kinase family protein with ARM repeat domain		SCY1-like protein 2
Storvum001336t1	AT5G65560.1	Pentatricopeptide repeat (PPR) superfamily protein		pentatricopeptide repeat-containing protein At5g65560-like
Storvum001337t1	AT1G21640.1	NAD kinase 2	Encodes a protein with NAD kinase activity. The protein was also shown to bind calmodulin.	NAD kinase 2, chloroplastic-like isoform X1
Storvum001338t1	AT2G23520.1	Pyridoxal phosphate (PLP)-dependent transferases superfamily protein		molybdenum cofactor sulfurase
Storvum001339t1	AT3G17340.1	ARM repeat superfamily protein		importin beta-like SAD2 homolog
Storvum001340t1	AT2G17520.1	Endoribonuclease/protein kinase IRE1-like	Encodes a endoribonuclease/protein kinase IRE1-like protein that is predicted to form a type I transmembrane protein structure and contain kinase/endoribonuclease domains at their C-terminal halves. The transcript levels for several ER-stress responsive genes, including six protein disulfide isomerases (PDIs), BiP2, and AtbZIP60 are not affected in ire1-2 null mutants.	serine/threonine-protein kinase/endoribonuclease IRE1a-like
Storvum001341t1	AT5G08550.1	GC-rich sequence DNA-binding factor-like protein	Encodes a transcriptional repressor that is homologous to the C-terminal region of mammalian GC binding factor. It regulates endoreduplication through control of CYC2A expression.	transcriptional repressor ILP1
Storvum001342t1	AT1G52360.1	Coatomer, beta' subunit		coatomer subunit beta'-2-like
Storvum001343t1	AT3G13225.2	WW domain-containing protein		formin-binding protein 4 isoform X2
Storvum001344t1	AT5G40340.1	Tudor/PWWP/MBT superfamily protein		serine/threonine-protein kinase ATM
Storvum001345t1	AT5G21150.1	Argonaute family protein	AGO9-dependent sRNA silencing is crucial to specify cell fate in the Arabidopsis ovule. AGO9 is expressed in reproductive companion cells but not in the associated male or female gametes or their precursors. Therefore, AGO9 acts non-cell autonomously to silencing the activity of TEs activity in the female gametophyte.	protein argonaute 16
Storvum001346t1	AT1G19850.1	Transcriptional factor B3 family protein / auxin-responsive factor AUX/IAA-related	Encodes a transcription factor (IAA24) mediating embryo axis formation and vascular development. Similar to AUXIN RESPONSIVE FACTOR 1 (ARF1) shown to bind to auxin responsive elements (AREs), and to the maize transcriptional activator VIVIPAROUS 1( VP1). In situ hybridization shows expression in provascular tissue of embryos, the emerging shoot primordia, then is restricted to provascular tissue,…	auxin response factor 5
Storvum001347t1	AT4G23460.1	Adaptin family protein		beta-adaptin-like protein B
Storvum001348t1	AT2G37050.1	Leucine-rich repeat protein kinase family protein		probable LRR receptor-like serine/threonine-protein kinase At1g67720
Storvum001349t1	AT1G73660.1	protein tyrosine kinase family protein	Encodes a protein with similarity to MAPKKKs. May function as a negative regulator of salt tolerance.	serine/threonine-protein kinase EDR1-like isoform X1
Storvum001350t1	AT5G06680.1	spindle pole body component 98	Encodes protein similar to yeast SCP98. Yeast SCP98 is essential for the microtubule nucleation activity of the gamma-tubulin ring complexes. Enriched at the post-cytokinetic cell edges in leaves and roots.	gamma-tubulin complex component 3
Storvum001351t1	AT5G17270.1	Protein prenylyltransferase superfamily protein		tetratricopeptide repeat protein 27 homolog
Storvum001352t1	AT3G23370.1	RNA-binding (RRM/RBD/RNP motifs) family protein		dentin sialophosphoprotein-like
Storvum001353t3	AT1G70620.3	cyclin-related		AF4/FMR2 family member 4 isoform X3
Storvum001354t1	AT3G03580.1	Tetratricopeptide repeat (TPR)-like superfamily protein		pentatricopeptide repeat-containing protein At3g03580
Storvum001355t1	AT2G01820.1	Leucine-rich repeat protein kinase family protein		receptor-like kinase TMK4
Storvum001356t1	AT2G36720.1	Acyl-CoA N-acyltransferase with RING/FYVE/PHD-type zinc finger domain		increased dna methylation 1
Storvum001357t1	AT2G23380.1	SET domain-containing protein	Similar to the product of the Polycomb-group gene Enhancer of zeste. Required for stable repression of AG and AP3. Putative role in cell fate determination. Involved in the control of leaf morphogenesis. mutants exhibit curled, involute leaves. AGAMOUS and APETALA3 are ectopically expressed in the mutant.	histone-lysine N-methyltransferase CLF-like isoform X1
Storvum001358t1	AT2G42010.1	phospholipase D beta 1	phospholipase D (PLDbeta)	phospholipase D gamma 1-like
Storvum001359t1	AT4G00800.1	transducin family protein / WD-40 repeat family protein		vacuolar protein sorting-associated protein 8 homolog isoform X1
Storvum001360t1	AT5G10500.1	Kinase interacting (KIP1-like) family protein		kinase-interacting protein 1-like
Storvum001361t1	AT4G04850.2	K+ efflux antiporter 3	member of Putative potassium transporter family	K(+) efflux antiporter 3, chloroplastic
Storvum001362t1	AT3G09080.1	Transducin/WD40 repeat-like superfamily protein		mitogen-activated protein kinase-binding protein 1 isoform X1
Storvum001363t1	AT1G78580.1	trehalose-6-phosphate synthase	Encodes an enzyme putatively involved in trehalose biosynthesis. The protein has a trehalose synthase (TPS)-like domain but no trehalose phosphatase (TPP)-like domain. ATTPS1 is able to complement yeast tps1 mutants in vivo. The gene product modulates cell growth but not cell differentiation by determining cell wall deposition and cell division.	alpha,alpha-trehalose-phosphate synthase [UDP-forming] 1
Storvum001364t1	AT5G43810.2	Stabilizer of iron transporter SufD / Polynucleotidyl transferase	Encodes Argonaute10, a member of the EIF2C (elongation initiation factor 2c)/ Argonaute class of proteins. Required to establish the central-peripheral organization of the embryo apex. Along with WUS and CLV genes, controls the relative organization of central zone and peripheral zone cells in meristems. Acts in embryonic provascular tissue potentiating WUSCHEL function during meristem developmen…	protein argonaute PNH1-like
Storvum001365t1	AT5G23720.1	dual specificity protein phosphatase family protein	Encodes a protein tyrosine phosphatase Propyzamide-Hypersensitive 1 (PHS1). One of the mutant alleles, phs1-1, is hypersensitive to the microtubule-destabilizing drug propyzamide, suggesting that PHS1 may be involved in phosphorylation cascades that control the dynamics of cortical microtubules in plant cells. A second allele, phs1-3, is hypersensitive to abscisic acid, indicating a possible invo…	dual specificity protein phosphatase PHS1 isoform X2
Storvum001366t1	AT3G11540.1	Tetratricopeptide repeat (TPR)-like superfamily protein	Encodes a N-acetyl glucosamine transferase that may glycosylate other molecules involved in GA signaling. Contains a tetratricopeptide repeat region, and a novel carboxy-terminal region. SPY acts as both a repressor of GA responses and as a positive regulation of cytokinin signalling. SPY may be involved in reducing ROS accumulation in response to stress.	probable UDP-N-acetylglucosamine--peptide N-acetylglucosaminyltransferase SPINDLY
Storvum001367t1	AT5G50920.1	CLPC homologue 1	Encodes a protein that is similar to ATP-dependent Clp protease ATP-binding subunit / ClpC. Involved in protein import into the chloroplast. May provide ATP source that drives the TIC (Translocon at the Inner envelope membrane of Chloroplasts) translocation machinery. Association of Hsp93 with the inner envelope membrane through its N domain is important for the functions of Hsp93 in vivo.	ATP-dependent Clp protease ATP-binding subunit ClpA homolog CD4B, chloroplastic
Storvum001368t1	AT4G27640.1	ARM repeat superfamily protein		importin-4
Storvum001369t1	AT2G34930.1	disease resistance family protein / LRR family protein		probable LRR receptor-like serine/threonine-protein kinase At4g36180
Storvum001370t1	AT5G50920.1	CLPC homologue 1	Encodes a protein that is similar to ATP-dependent Clp protease ATP-binding subunit / ClpC. Involved in protein import into the chloroplast. May provide ATP source that drives the TIC (Translocon at the Inner envelope membrane of Chloroplasts) translocation machinery. Association of Hsp93 with the inner envelope membrane through its N domain is important for the functions of Hsp93 in vivo.	ATP-dependent Clp protease ATP-binding subunit ClpA homolog CD4B, chloroplastic
Storvum001371t1	AT1G15130.1	Endosomal targeting BRO1-like domain-containing protein		ALG-2 interacting protein X-like
Storvum001372t1	AT4G16150.1	calmodulin binding;transcription regulators		Calmodulin-binding transcription activator 5
Storvum001373t1	AT3G07040.1	NB-ARC domain-containing disease resistance protein	Contains an N-terminal tripartite nucleotide binding site and a C-terminal tandem array of leucine-rich repeats. Confers resistance to Pseudomonas syringae strains that carry the avirulence genes avrB and avrRpm1.	disease resistance protein RPM1-like
Storvum001374t1	AT3G50950.1	HOPZ-ACTIVATED RESISTANCE 1		disease resistance RPP13-like protein 4
Storvum001375t1	AT3G58650.1			serine-rich adhesin for platelets-like
Storvum001376t1	AT2G33770.1	phosphate 2	Encodes a ubiquitin-conjugating E2 enzyme. UBC24 mRNA accumulation is suppressed by miR399f, miR399b and miR399c. Involved in phosphate starvation response.	probable ubiquitin-conjugating enzyme E2 24
Storvum001377t1	AT5G60700.1	glycosyltransferase family protein 2		PREDICTED: uncharacterized protein LOC107003524
Storvum001378t1	AT4G20400.1	JUMONJI 14	Encodes a histone H3K4 demethylase repressing floral transition.	lysine-specific demethylase JMJ18
Storvum001379t1	AT1G31480.1	shoot gravitropism 2 (SGR2)	encodes a novel protein that may be part of a gene family represented by bovine phosphatidic acid-preferring phospholipase A1 (PA-PLA1)containing a putative transmembrane domain. SGR2 is involved in the formation and function of the vacuole.	phospholipase SGR2
Storvum001380t1	AT1G50730.1			UPF0505 protein C16orf62 homolog isoform X1
Storvum001381t1	AT1G69360.1	Plant protein of unknown function (DUF863)		Cell wall protein
Storvum001382t1	AT1G63640.1	P-loop nucleoside triphosphate hydrolases superfamily protein with CH (Calponin Homology) domain		kinesin KP1
Storvum001383t1	AT1G26540.1	Agenet domain-containing protein		DUF724 domain-containing protein 10 isoform X1
Storvum001384t1	AT1G03160.1	FZO-like	A new plant-specific member of the dynamin superfamily; defines a new protein class within the dynamin superfamily of membrane remodeling GTPases that regulates organization of the thylakoid network in plants. Targeted to chloroplasts and associated with thylakoid and envelope membranes as punctate structures. Knockout mutants have abnormalities in chloroplast and thylakoid morphology, including …	probable transmembrane GTPase FZO-like, chloroplastic isoform X1
Storvum001385t1	AT3G56150.2	eukaryotic translation initiation factor 3C	member of eIF3c - eukaryotic initiation factor 3c	eukaryotic translation initiation factor 3 subunit C-like
Storvum001386t1	AT1G05460.1	P-loop containing nucleoside triphosphate hydrolases superfamily protein	Encodes a protein with similarity to RNA helicases. Mutants are defective in post-transcriptional gene silencing.	probable RNA helicase SDE3
Storvum001387t1	AT1G79890.1	RAD3-like DNA-binding helicase protein		ATP-dependent DNA helicase DDX11
Storvum001388t1	AT5G54650.2	formin homology5	Encodes a protein with similarity to formins that is involved in cytokinesis. Loss of function mutations exhibit delayed cellularization during endosperm development. FH5 is expressed in the endosperm and the protein localizes to the cell plate. FH5 was shown to be a maternally expressed imprinted gene.	formin-like protein 3
Storvum001389t1	AT1G10290.1	dynamin-like protein 6	involved in trafficking from the trans-Golgi Network to the central vacuole.	dynamin-2A-like
Storvum001390t1	AT2G20580.1	26S proteasome regulatory subunit S2 1A	encoding the RPN subunits of the 26S proteasome	26S proteasome non-ATPase regulatory subunit 2 homolog A-like
Storvum001391t1	AT3G57430.1	Tetratricopeptide repeat (TPR)-like superfamily protein	Encodes a chloroplast RNA editing factor.	putative pentatricopeptide repeat-containing protein At5g52630
Storvum001392t1	AT3G47570.1	Leucine-rich repeat protein kinase family protein		probable LRR receptor-like serine/threonine-protein kinase At3g47570
Storvum001393t1	AT5G16630.2	DNA repair protein Rad4 family		DNA repair protein RAD4 isoform X2
Storvum001394t1	AT5G63840.1	Glycosyl hydrolases family 31 protein	radial swelling mutant shown to be specifically impaired in cellulose production. Encodes the alpha-subunit of a glucosidase II enzyme.	probable glucan 1,3-alpha-glucosidase
Storvum001395t1	AT2G21300.2	ATP binding microtubule motor family protein		kinesin-like protein NACK2
Storvum001396t1	AT5G54650.2	formin homology5	Encodes a protein with similarity to formins that is involved in cytokinesis. Loss of function mutations exhibit delayed cellularization during endosperm development. FH5 is expressed in the endosperm and the protein localizes to the cell plate. FH5 was shown to be a maternally expressed imprinted gene.	formin-like protein 5
Storvum001397t1	AT4G19710.2	aspartate kinase-homoserine dehydrogenase ii	Encodes a bifunctional aspartate kinase/homoserine dehydrogenase. These two activities catalyze the first and the third steps toward the synthesis of the essential amino acids threonine, isoleucine and methionine.	bifunctional aspartokinase/homoserine dehydrogenase 1, chloroplastic-like
Storvum001398t1	AT1G67560.1	PLAT/LH2 domain-containing lipoxygenase family protein		lipoxygenase 6, chloroplastic
Storvum001399t1	AT1G52360.1	Coatomer, beta' subunit		coatomer subunit beta'-2-like
Storvum001400t1	AT2G32800.1	protein kinase family protein		receptor like protein kinase S.2
Storvum001401t1	AT1G17680.2	tetratricopeptide repeat (TPR)-containing protein		general transcription factor 3C polypeptide 3-like isoform X1
Storvum001402t1	AT1G06590.1			anaphase-promoting complex subunit 5
Storvum001403t1	AT1G58370.1	glycosyl hydrolase family 10 protein / carbohydrate-binding domain-containing protein	Encodes a protein with xylanase activity.	endo-1,4-beta-xylanase A-like
Storvum001404t1	AT2G23460.1	extra-large G-protein 1	encodes a novel G-alpha protein that shares similarity to plant, yeast, and animal G-alpha proteins at the C-terminus. It contains an N-terminus that is as large as the C-terminus, is a member of a small family, and is expressed in all tissues examined, including roots, leaves, stems, flowers, and fruits.	extra-large guanine nucleotide-binding protein 1-like
Storvum001405t1	AT2G44900.1	ARABIDILLO-1	ARABIDILLO-1 and its homolog, ARABIDILLO -2, are unique among Arabidopsis Arm-repeat proteins in having an F-box motif and fall into a phylogenetically distinct subgroup from other plant Arm-repeat proteins Similar to arm repeat protein in rice and armadillo/beta-catenin repeat family protein / F-box family protein in Dictyostelium. ARABIDILLO-1 promote lateral root development. Mutant plants for…	protein ARABIDILLO 1-like
Storvum001406t1	AT1G52360.1	Coatomer, beta' subunit		coatomer subunit beta'-2-like
Storvum001407t1	AT3G03710.1	polyribonucleotide nucleotidyltransferase, putative	Encodes a chloroplast polynucleotide phosphorylase (PNPase). Involved in response to phosphorus (P) starvation. Mutants impaired in the expression of this gene have been selected through their resistance to fosmidomycin, a strong inhibitor of DXR, an enzyme of the methylerythritol-dependent IPP biosynthesis pathway. The pathway enzymes were upregulated in the mutant seedlings.	probable polyribonucleotide nucleotidyltransferase 1, chloroplastic
Storvum001408t1	AT5G63920.1	topoisomerase 3alpha	Encodes topoisomerase 3alpha. Suppresses somatic crossovers. Essential for resolution of meiotic recombination intermediates.	DNA topoisomerase 3-alpha isoform X1
Storvum001409t1	AT3G05750.1			PREDICTED: uncharacterized protein LOC102600562
Storvum001410t1	AT5G28740.1	Tetratricopeptide repeat (TPR)-like superfamily protein		pre-mRNA-splicing factor SYF1
Storvum001411t1	AT1G45616.1	receptor like protein 6		receptor-like protein 12
Storvum001412t1	AT5G35450.1	Disease resistance protein (CC-NBS-LRR class) family		putative late blight resistance protein homolog R1B-16
Storvum001413t1	AT4G19710.2	aspartate kinase-homoserine dehydrogenase ii	Encodes a bifunctional aspartate kinase/homoserine dehydrogenase. These two activities catalyze the first and the third steps toward the synthesis of the essential amino acids threonine, isoleucine and methionine.	bifunctional aspartokinase/homoserine dehydrogenase, chloroplastic-like
Storvum001414t1	AT3G07040.1	NB-ARC domain-containing disease resistance protein	Contains an N-terminal tripartite nucleotide binding site and a C-terminal tandem array of leucine-rich repeats. Confers resistance to Pseudomonas syringae strains that carry the avirulence genes avrB and avrRpm1.	disease resistance protein RPM1-like
Storvum001415t1	AT2G27040.2	Argonaute family protein	AGO4 is a member of a class of PAZ/PIWI domain containing proteins involved in siRNA mediated gene silencing.Loss of function mutations have reduced site specific CpNpG and CpHpH methylation and increased susceptibility to bacterial pathogens.	protein argonaute 4
Storvum001416t1	AT2G04620.1	Cation efflux family protein		zinc transporter 5
Storvum001417t1	AT1G53350.1	Disease resistance protein (CC-NBS-LRR class) family		putative late blight resistance protein homolog R1B-16
Storvum001418t1	AT3G46530.1	NB-ARC domain-containing disease resistance protein	Confers resistance to the biotrophic oomycete, Peronospora parasitica. Encodes an NBS-LRR type R protein with a putative amino-terminal leucine zipper. Fungal protein ATR13 induces RPP13 gene expression and disease resistance.	NB-LRR tospovirus immune receptor
Storvum001419t1	AT5G65560.1	Pentatricopeptide repeat (PPR) superfamily protein		pentatricopeptide repeat-containing protein At5g65560-like
Storvum001420t1	AT2G16950.2	transportin 1	Nuclear import receptor for AtGRP7.	transportin-1 isoform X2
Storvum001421t1	AT1G14770.2	RING/FYVE/PHD zinc finger superfamily protein		PREDICTED: uncharacterized protein LOC102589560
Storvum001422t1	AT3G18310.1			Serine/threonine-protein kinase cdc7
Storvum001423t1	AT2G35540.1	DNAJ heat shock N-terminal domain-containing protein		Chaperone protein dnaJ 49
Storvum001424t1	AT1G37130.1	nitrate reductase 2	Identified as a mutant resistant to chlorate. Encodes nitrate reductase structural gene. Involved in nitrate assimilation. Has nitrate reductase activity. Up-regulated by the fungus P. indica. Binds transcription factor At2g35940.	nitrate reductase
Storvum001425t1	AT4G12640.1	RNA recognition motif (RRM)-containing protein		flowering time control protein FPA
Storvum001426t1	AT5G17420.1	Cellulose synthase family protein	Encodes a xylem-specific cellulose synthase that is phosphorylated on one or more serine residues (on either S185 or one of S180 or S181).	cellulose synthase A catalytic subunit 7 [UDP-forming]
Storvum001427t1	AT5G01110.1	Tetratricopeptide repeat (TPR)-like superfamily protein		pentatricopeptide repeat-containing protein At5g01110-like
Storvum001428t1	AT5G36930.2	Disease resistance protein (TIR-NBS-LRR class) family		TMV resistance protein N-like isoform X2
Storvum001429t1	AT1G50180.1	NB-ARC domain-containing disease resistance protein		putative late blight resistance protein homolog R1A-10
Storvum001430t1	AT5G18750.1	DNAJ heat shock N-terminal domain-containing protein		DnaJ subfamily B member like
Storvum001431t2	AT4G23160.1	cysteine-rich RLK (RECEPTOR-like protein kinase) 8	Encodes a cysteine-rich receptor-like protein kinase.	putative copia-like polyprotein
Storvum001432t1	AT1G17420.1	lipoxygenase 3	LOX3 encode a Lipoxygenase. Lipoxygenases (LOXs) catalyze the oxygenation of fatty acids (FAs).	linoleate 13S-lipoxygenase 3-1, chloroplastic
Storvum001433t1	AT2G32400.1	glutamate receptor 5	Glr5	glutamate receptor 3.7 isoform X1
Storvum001434t1	AT3G22170.2	far-red elongated hypocotyls 3	A component of the PHYA signaling network, mediates the FR-HIR response to far-red light in concert with FAR1.	protein FAR-RED ELONGATED HYPOCOTYL 3 isoform X2
Storvum001435t1	AT4G32010.1	HSI2-like 1		B3 domain-containing transcription repressor VAL2-like isoform X1
Storvum001436t1	AT4G04940.1	transducin family protein / WD-40 repeat family protein		U3 small nucleolar RNA-associated protein 21 homolog
Storvum001437t1	AT1G19485.2	Transducin/WD40 repeat-like superfamily protein		general transcription factor 3C polypeptide 2 isoform X3
Storvum001438t1	AT2G27040.2	Argonaute family protein	AGO4 is a member of a class of PAZ/PIWI domain containing proteins involved in siRNA mediated gene silencing.Loss of function mutations have reduced site specific CpNpG and CpHpH methylation and increased susceptibility to bacterial pathogens.	protein argonaute 4
Storvum001439t1	AT1G05120.1	Helicase protein with RING/U-box domain		DNA repair protein RAD16-like
Storvum001440t1	AT3G27530.1	golgin candidate 6	This gene is predicted to encode a protein that functions as a Golgi apparatus structural component known as a golgin in mammals and yeast. A fluorescently-tagged version of GC6 co-localizes with Golgi markers, and this localization appears to be replicated using the C-terminal (225 aa) portion of the protein.	golgin candidate 6
Storvum001441t1	AT1G15440.1	periodic tryptophan protein 2	Encodes a nucleolar protein that is a ribosome biogenesis co-factor. Mutants display aberrant RNA processing and female gametophyte development.	periodic tryptophan protein 2 homolog
Storvum001442t1	AT4G27060.1	ARM repeat superfamily protein	Encodes a novel, plant-specific microtubule-associated protein that regulates the orientation of cortical microtubules and the direction of organ growth. The protein plays a role in control of microtubule dependent anisotropic cell elongation. spr2 mutant rosette leaves, cauline leaves, roots, petioles and petals curl in an anticlockwise direction.	microtubule-associated protein TORTIFOLIA1
Storvum001443t1	AT1G12430.1	armadillo repeat kinesin 3	Encodes the kinesin-like protein PAK has an Armadillo motif tail and is involved in guard cell development in Arabidopsis (from Genbank record AF159052).However, no defect in stomatal complexes has been observed in loss of function mutations. It accumulates at the preprophase band (PPB) in a cell-cycle and microtubule-dependent manner and is most highly expressed in cells where the placement of t…	armadillo repeat-containing kinesin-like protein 2
Storvum001444t1	AT1G64260.1	MuDR family transposase		transposon protein, putative, Mutator sub-class
Storvum001445t1	AT5G17930.1	MIF4G domain-containing protein / MA3 domain-containing protein		nucleolar MIF4G domain-containing protein 1 isoform X1
Storvum001446t1	AT2G28880.1	para-aminobenzoate (PABA) synthase family protein	ADCS encodes a protein that has two functional domains. The N-terminal domain has glutamine amidotransferase activity while the C-terminal domain has aminodeoxychorismate synthase (ADCS) activity. These two domains act together to catalyze the transformation of chorismate to 4-amino-4-deoxychorismate. This reaction is required for 4-aminobenzoate (pABA) production and ultimately for folate biosyn…	aminodeoxychorismate synthase, chloroplastic
Storvum001447t1	AT3G07040.1	NB-ARC domain-containing disease resistance protein	Contains an N-terminal tripartite nucleotide binding site and a C-terminal tandem array of leucine-rich repeats. Confers resistance to Pseudomonas syringae strains that carry the avirulence genes avrB and avrRpm1.	disease resistance protein RPM1-like
Storvum001448t1	AT5G48740.1	Leucine-rich repeat protein kinase family protein		probable LRR receptor-like serine/threonine-protein kinase At5g48740
Storvum001449t1	AT5G48390.1	Tetratricopeptide repeat (TPR)-like superfamily protein	Defective in meiotic chromosome segregation. It is involved in crossover formation and involved in both male and female meiosis.	TPR repeat-containing protein ZIP4
Storvum001450t1	AT1G09730.2	Cysteine proteinases superfamily protein		probable ubiquitin-like-specific protease 2B isoform X1
Storvum001451t1	AT2G28450.1	zinc finger (CCCH-type) family protein		zinc finger CCCH domain-containing protein 24
Storvum001452t1	AT3G20440.2	Alpha amylase family protein	BE1 ia a putative glycoside hydrolase. It plays vital roles during embryogenesis and in carbohydrate metabolism. Mutation in BE1 has pleotrophic effect on the whole plant development.	1,4-alpha-glucan-branching enzyme 3, chloroplastic/amyloplastic isoform X1
Storvum001453t1	AT2G29000.1	Leucine-rich repeat protein kinase family protein		nodulation receptor kinase-like
Storvum001454t1	AT5G22030.1	ubiquitin-specific protease 8		ubiquitin carboxyl-terminal hydrolase 8
Storvum001455t1	AT1G02520.1	P-glycoprotein 11	Encodes an ATP-binding cassette (ABC) transporter. Expressed in the vascular tissue of primary stem.	ABC transporter B family member 11-like
Storvum001456t1	AT5G27680.1	RECQ helicase SIM	DNA helicase	ATP-dependent DNA helicase Q-like SIM isoform X1
Storvum001457t1	AT1G76350.1	Plant regulator RWP-RK family protein		protein NLP5-like
Storvum001458t1	AT4G03000.2	RING/U-box superfamily protein		putative E3 ubiquitin-protein ligase RF298
Storvum001459t1	AT1G80410.1	tetratricopeptide repeat (TPR)-containing protein		N-alpha-acetyltransferase 16, NatA auxiliary subunit-like
Storvum001460t1	AT3G16940.1	calmodulin binding;transcription regulators		Calmodulin-binding transcription activator 5
Storvum001461t1	AT4G00340.1	receptor-like protein kinase 4	Encodes a receptor-like protein kinase that is expressed in roots.	G-type lectin S-receptor-like serine/threonine-protein kinase SD2-2
Storvum001462t1	AT3G45140.1	lipoxygenase 2	Chloroplast lipoxygenase required for wound-induced jasmonic acid accumulation in Arabidopsis.Mutants are resistant to Staphylococcus aureus and accumulate salicylic acid upon infection.	linoleate 13S-lipoxygenase 2-1, chloroplastic-like
Storvum001463t1	AT2G34930.1	disease resistance family protein / LRR family protein		probable leucine-rich repeat receptor-like protein kinase At1g35710
Storvum001464t1	AT1G65070.2	DNA mismatch repair protein MutS, type 2		endonuclease MutS2
Storvum001465t1	AT5G54830.1	DOMON domain-containing protein / dopamine beta-monooxygenase N-terminal domain-containing protein		cytochrome b561, DM13 and DOMON domain-containing protein At5g54830
Storvum001466t1	AT5G54730.1	homolog of yeast autophagy 18 (ATG18) F		autophagy-related protein 18f-like
Storvum001467t2	AT5G59900.1	Pentatricopeptide repeat (PPR) superfamily protein		putative pentatricopeptide repeat-containing protein At5g59900 isoform X1
Storvum001468t1	AT5G43470.2	Disease resistance protein (CC-NBS-LRR class) family	Confers resistance to Peronospora parasitica. In arabidopsis ecotype Dijon-17, HRT-mediated signaling is dependent on light for the induction of hypersensitive response and resistance to turnip crinkle virus.	putative late blight resistance protein homolog R1A-10
Storvum001469t1	AT2G34730.1	myosin heavy chain-related		WPP domain-associated protein
Storvum001470t1	AT1G04650.1			PREDICTED: uncharacterized protein LOC102602995
Storvum001471t1	AT1G78610.1	mechanosensitive channel of small conductance-like 6		mechanosensitive ion channel protein 6-like
Storvum001472t1	AT3G23900.2	RNA recognition motif (RRM)-containing protein		peptidyl-prolyl cis-trans isomerase G
Storvum001473t1	AT3G63380.1	ATPase E1-E2 type family protein / haloacid dehalogenase-like hydrolase family protein		putative calcium-transporting ATPase 13, plasma membrane-type
Storvum001474t1	AT4G35240.2	Protein of unknown function (DUF630 and DUF632)		nitrate regulatory gene2 protein
Storvum001475t1	AT2G05710.1	aconitase 3	Encodes an aconitase that can catalyze the conversion of citrate to isocitrate through a cis-aconitate intermediate, indicating that it may participate in the TCA cycle and other primary metabolic pathways. The protein is believed to accumulate in the mitochondria and the cytosol. It affects CSD2 (At2g28190 - a superoxide dismutase) transcript levels and may play a role in the response to oxidati…	aconitate hydratase, cytoplasmic
Storvum001476t1	AT4G20140.1	Leucine-rich repeat transmembrane protein kinase	Encodes GASSHO1 (GSO1), a putative leucine-rich repeat transmembrane-type receptor kinase. GSO1 and a homolog GSO2 (At5g44700) are required for the formation of a normal epidermal surface during embryogenesis.	LRR receptor-like serine/threonine-protein kinase EFR
Storvum001477t1	AT3G05470.1	Actin-binding FH2 (formin homology 2) family protein		formin-like protein 11
Storvum001478t1	AT5G21160.1	LA RNA-binding protein		la-related protein 1A
Storvum001479t1	AT3G23070.1	CRM family member 3A	Encodes a CRM domain protein CFM3a, involved in group IIB intron splicing in chloroplasts.	CRM-domain containing factor CFM3A, chloroplastic/mitochondrial-like
Storvum001480t1	AT4G02400.1	U3 ribonucleoprotein (Utp) family protein		U3 small nucleolar RNA-associated protein 14 homolog A-like
Storvum001481t1	AT4G32180.1	pantothenate kinase 2	Encodes a protein with pantothenate kinase activity.	pantothenate kinase 2
Storvum001482t1	AT5G21930.2	P-type ATPase of Arabidopsis 2	P-Type ATPase, mediates copper transport to chloroplast thylakoid lumen. Required for accumulation of copper-containing plastocyanin in the thylakoid lumen and for effective photosynthetic electron transport	copper-transporting ATPase PAA2, chloroplastic
Storvum001483t1	AT1G61100.1	disease resistance protein (TIR class), putative		COP1-interacting protein 7-like isoform X1
Storvum001484t1	AT1G43850.2	SEUSS transcriptional co-regulator	Encodes a transcriptional co-regulator of AGAMOUS, that functions with LEUNIG to repress AG in the outer floral whorls.	transcriptional corepressor SEUSS-like
Storvum001485t1	AT1G80410.1	tetratricopeptide repeat (TPR)-containing protein		N-alpha-acetyltransferase 16, NatA auxiliary subunit-like
Storvum001486t1	AT4G32410.1	cellulose synthase 1	Encodes a cellulose synthase isomer. CESA1 mutants have cellulose defect in the primary cell wall. Multiple lines of evidence suggest that CESA1, along with CESA3 and CESA6 are present in the same plasma membrane complex for cellulose biosynthesis. lasma membrane complex for cellulose biosynthesis. As inferred from the null role of secondary wall-type CesAs, included in a set of five primary wall…	cellulose synthase A catalytic subunit 1 [UDP-forming]
Storvum001487t1	AT2G20580.1	26S proteasome regulatory subunit S2 1A	encoding the RPN subunits of the 26S proteasome	26S proteasome non-ATPase regulatory subunit 2 homolog A-like
Storvum001488t1	AT2G36720.1	Acyl-CoA N-acyltransferase with RING/FYVE/PHD-type zinc finger domain		increased dna methylation 1
Storvum001489t1	AT1G50180.1	NB-ARC domain-containing disease resistance protein		putative late blight resistance protein homolog R1A-10
Storvum001490t1	AT3G59420.1	crinkly4	Encodes a membrane localized protein with similarity to receptor kinases which is involved in epidermal cell differentiation. Flowers of mutants have disorganized ovule integument growth and abnormal sepal margins. In the roots, mutants initiate more lateral roots but fewer laterals actually emerge due to defects in lateral root formation. Mutants also display disorganized columella. The root phe…	serine/threonine-protein kinase-like protein ACR4
Storvum001491t1	AT4G10710.1	global transcription factor C	encodes a component of the FAcilitates Chromatin Transcription (FACT) complex, SPT16.Along with SSRP1 binds to the promoter of FLC.	FACT complex subunit SPT16-like
Storvum001492t1	AT2G17520.1	Endoribonuclease/protein kinase IRE1-like	Encodes a endoribonuclease/protein kinase IRE1-like protein that is predicted to form a type I transmembrane protein structure and contain kinase/endoribonuclease domains at their C-terminal halves. The transcript levels for several ER-stress responsive genes, including six protein disulfide isomerases (PDIs), BiP2, and AtbZIP60 are not affected in ire1-2 null mutants.	serine/threonine-protein kinase/endoribonuclease IRE1a isoform X1
Storvum001493t1	AT5G03800.1	Pentatricopeptide repeat (PPR) superfamily protein	Encodes a protein with a large central domain of 14 internal pentatricopeptide motifs (some degenerate) arranged in tandem. Mutations in this locus result in embryo lethality.	pentatricopeptide repeat-containing protein At5g03800
Storvum001494t1	AT4G23160.1	cysteine-rich RLK (RECEPTOR-like protein kinase) 8	Encodes a cysteine-rich receptor-like protein kinase.	retrovirus-related Pol polyprotein from transposon TNT 1-94
Storvum001495t1	AT1G50180.1	NB-ARC domain-containing disease resistance protein		putative late blight resistance protein homolog R1A-3
Storvum001496t1	AT4G35270.1	Plant regulator RWP-RK family protein		protein NLP2
Storvum001497t1	AT2G16250.1	Leucine-rich repeat protein kinase family protein		probable LRR receptor-like serine/threonine-protein kinase At2g16250
Storvum001498t1	AT1G19870.1	IQ-domain 32		protein IQ-DOMAIN 32
Storvum001499t1	AT5G11720.1	Glycosyl hydrolases family 31 protein		alpha-glucosidase
Storvum001500t1	AT2G45910.1	U-box domain-containing protein kinase family protein		U-box domain-containing protein 33
Storvum001501t1	AT3G09560.3	Lipin family protein	The PAH1 gene encodes a phosphatidate phosphohydrolase. Mutant analysis revealed that it involvement in galactolipid synthesis pathway, and the membrane lipid remodeling.	phosphatidate phosphatase PAH1-like isoform X1
Storvum001502t1	AT1G63700.1	Protein kinase superfamily protein	Member of MEKK subfamily, a component of the stomatal development regulatory pathway. Mutations in this locus result in embryo lethality.	mitogen-activated protein kinase kinase kinase YODA-like
Storvum001503t1	AT3G56370.1	Leucine-rich repeat protein kinase family protein		probable LRR receptor-like serine/threonine-protein kinase IRK
Storvum001504t1	AT2G32810.1	beta galactosidase 9	putative beta-galactosidase	beta-galactosidase 9
Storvum001505t1	AT3G11560.4	LETM1-like protein		PREDICTED: uncharacterized protein LOC102591066 isoform X1
Storvum001506t1	AT4G35290.1	glutamate receptor 2	Encodes a putative glutamate receptor like-protein, member of Putative ligand-gated ion channel subunit family	glutamate receptor 3.2-like
Storvum001507t1	AT1G69830.1	alpha-amylase-like 3	Encodes a plastid-localized &#945;-amylase. Expression is reduced in the SEX4 mutant. Loss of function mutations show normal diurnal pattern of starch accumulation/degradation. Expression follows circadian rhythms.	alpha-amylase 3, chloroplastic
Storvum001508t1	AT4G23160.1	cysteine-rich RLK (RECEPTOR-like protein kinase) 8	Encodes a cysteine-rich receptor-like protein kinase.	retrovirus-related Pol polyprotein from transposon TNT 1-94
Storvum001509t1	AT1G63700.1	Protein kinase superfamily protein	Member of MEKK subfamily, a component of the stomatal development regulatory pathway. Mutations in this locus result in embryo lethality.	mitogen-activated protein kinase kinase kinase YODA-like
Storvum001510t1	AT4G16660.1	heat shock protein 70 (Hsp 70) family protein		heat shock 70 kDa protein 17
Storvum001511t1	AT1G71210.1	Pentatricopeptide repeat (PPR) superfamily protein		pentatricopeptide repeat-containing protein At1g71210
Storvum001512t1	AT5G35450.1	Disease resistance protein (CC-NBS-LRR class) family		putative late blight resistance protein homolog R1B-14
Storvum001513t1	AT1G30330.2	auxin response factor 6	Encodes a member of the auxin response factor family. Mediates auxin response via expression of auxin regulated genes. Acts redundantly with ARF8 to control stamen elongation and flower maturation. Expression of ARF6 is controlled by miR167.	auxin response factor 6-like isoform X1
Storvum001514t1	AT5G02310.1	proteolysis 6	Encodes PROTEOLYSIS6 (PRT6), a component of the N-end rule pathway that targets protein degradation through the identity of the amino-terminal residue of specific protein substrates. Another component of the N-end rule pathway is arginyl-tRNA:protein arginyltransferase (ATE). Arabidopsis contains two ATE genes: At5g05700/ATE1, At3g11240/ATE2. PRT6 and ATE were shown to regulate seed after-ripenin…	e3 ubiquitin-protein ligase prt6
Storvum001515t1	AT5G67470.1	formin homolog 6		formin-like protein 6
Storvum001516t1	AT1G20780.1	senescence-associated E3 ubiquitin ligase 1	Encodes a protein containing a U-box and an ARM domain. Homozygous mutant seedlings have a seedling lethal phenotype with widespread cell death lesions throughout the cotyledons and roots.	U-box domain-containing protein 44-like
Storvum001517t1	AT3G52490.1	Double Clp-N motif-containing P-loop nucleoside triphosphate hydrolases superfamily protein	Encodes a member of an eight-gene family (SMAX1 and SMAX1-like) that has weak similarity to AtHSP101, a ClpB chaperonin required for thermotolerance.	protein SMAX1-LIKE 3-like
Storvum001518t1	AT4G12570.1	ubiquitin protein ligase 5	Knock-out mutants showed accelerated senescence of leaves.	E3 ubiquitin-protein ligase UPL5
Storvum001519t1	AT3G02330.1	Pentatricopeptide repeat (PPR) superfamily protein		pentatricopeptide repeat-containing protein At3g02330
Storvum001520t1	AT2G24230.1	Leucine-rich repeat protein kinase family protein		probable LRR receptor-like serine/threonine-protein kinase At2g24230
Storvum001521t1	AT3G54230.2	suppressor of abi3-5	Encodes a splicing factor SUA (suppressor of abi3-5), homologous to the human protein RBM5. Controls alternative splicing of the developmental regulator ABI3.	SUPPRESSOR OF ABI3-5 isoform X1
Storvum001522t1	AT5G20660.1	Zn-dependent exopeptidases superfamily protein		endoplasmic reticulum metallopeptidase 1
Storvum001523t1	AT1G73370.1	sucrose synthase 6	Encodes a protein with sucrose synthase activity (SUS6).	sucrose synthase 5-like
Storvum001524t1	AT2G40116.1	Phosphoinositide-specific phospholipase C family protein		phosphoinositide phospholipase C 6-like
Storvum001525t1	AT3G46530.1	NB-ARC domain-containing disease resistance protein	Confers resistance to the biotrophic oomycete, Peronospora parasitica. Encodes an NBS-LRR type R protein with a putative amino-terminal leucine zipper. Fungal protein ATR13 induces RPP13 gene expression and disease resistance.	disease resistance protein RPP13-like
Storvum001526t1	AT5G11350.1	DNAse I-like superfamily protein		carbon catabolite repressor protein 4 homolog 6 isoform X1
Storvum001527t1	AT1G55020.1	lipoxygenase 1	lipoxygenase, a defense gene conferring resistance Xanthomonas campestris	probable linoleate 9S-lipoxygenase 5
Storvum001528t1	AT2G13540.1	ARM repeat superfamily protein	Encodes a nuclear cap-binding protein that forms a heterodimeric complex with CBP20 and is involved in ABA signaling and flowering. Mutants are early flowering and exhibit hypersensitive response to ABA in germination inhibition.Loss of ABH1 function results in abnormal processing of mRNAs for several important floral regulators (FLC, CO, FLM). Analysis of loss of function mutations suggests a ro…	nuclear cap-binding protein subunit 1
Storvum001529t1	AT5G62670.1	H(+)-ATPase 11		plasma membrane ATPase 1
Storvum001530t1	AT3G16785.1	phospholipase D P1	Encodes a member of the PXPH-PLD subfamily of phospholipase D proteins. This subfamily is novel structurally different from the majority of plant PLDs by having phox homology (PX) and pleckstrin homology (PH) domains. Involved regulating root development in response to nutrient limitation. Does not appear to be involved in root hair patterning. Not induced upon Pi starvation.	phospholipase D zeta 1-like
Storvum001531t1	AT1G47550.1	exocyst complex component sec3A	Encodes a member of the exocyst complex gene family. The exocyst is a protein complex involved in tethering vesicles to the plasma membrane during regulated or polarized secretion.	exocyst complex component SEC3A
Storvum001532t1	AT5G62090.2	SEUSS-like 2		probable transcriptional regulator SLK2 isoform X1
Storvum001533t1	AT1G42550.1	plastid movement impaired1	Encodes a plant-specific protein of unknown function that appears to be conserved among angiosperms.	protein PLASTID MOVEMENT IMPAIRED 1
Storvum001534t1	AT1G49920.1	MuDR family transposase		PREDICTED: uncharacterized protein LOC102599808
Storvum001535t1	AT5G47040.1	lon protease 2	Encodes a member of the Lon protease-like proteins (Lon1/At5g26860, Lon2/At5g47040, Lon3/At3g05780, Lon4/At3g05790). Lon is a multifunctional ATP-dependent protease which exists in bacteria, archaea and within organelles in eukaryotic cells. Lon proteases are responsible for the degradation of abnormal, damaged and unstable proteins.	lon protease homolog 2, peroxisomal isoform X1
Storvum001536t1	AT4G15840.1	BTB/POZ domain-containing protein		BTB/POZ domain-containing protein isoform 1
Storvum001537t1	AT2G38280.2	AMP deaminase, putative / myoadenylate deaminase, putative	Encodes a protein with in vitro AMP deaminase activity that is involved in embryogenesis. Homozygous mutant embryos fail to develop past the zygote stage.	probable AMP deaminase
Storvum001538t1	AT3G46530.1	NB-ARC domain-containing disease resistance protein	Confers resistance to the biotrophic oomycete, Peronospora parasitica. Encodes an NBS-LRR type R protein with a putative amino-terminal leucine zipper. Fungal protein ATR13 induces RPP13 gene expression and disease resistance.	putative late blight resistance protein homolog R1B-14
Storvum001539t1	AT3G51550.1	Malectin/receptor-like protein kinase family protein	Encodes a synergid-expressed, plasma-membrane localized receptor-like kinase that accumulates asymetrically in the synergid membrnane at the filiform apparatus and mediates male-female gametophyte interactions during pollen tube reception. Also involved in powdery mildew infection.	receptor-like protein kinase FERONIA
Storvum001540t1	AT5G17680.1	disease resistance protein (TIR-NBS-LRR class), putative		TMV resistance protein N-like
Storvum001541t1	AT1G50180.1	NB-ARC domain-containing disease resistance protein		putative late blight resistance protein homolog R1A-10
Storvum001542t1	AT1G80930.1	MIF4G domain-containing protein / MA3 domain-containing protein		Pre-mRNA-splicing factor CWC22 -like protein
Storvum001543t1	AT2G41820.1	Leucine-rich repeat protein kinase family protein		Leucine-rich repeat receptor-like tyrosine-protein kinase PXC3
Storvum001544t1	AT4G34450.1	coatomer gamma-2 subunit, putative / gamma-2 coat protein, putative / gamma-2 COP, putative		coatomer subunit gamma
Storvum001545t1	AT5G56890.1	Protein kinase superfamily protein		receptor-like serine/threonine-protein kinase ALE2
Storvum001546t1	AT4G02680.1	ETO1-like 1	Encodes a paralog of ETO1, which is a negative regulator of ACS5 (a key enzyme in ethylene biosynthesis pathway). EOL1 also interacts with and inhibits the activity of ACS5.	ETO1-like protein 1
Storvum001547t1	AT5G41580.1	RING/U-box superfamily protein		E4 SUMO-protein ligase PIAL2-like isoform X1
Storvum001548t1	AT3G04380.2	SET-domain containing protein lysine methyltransferase family protein	Encodes SUVR4, a nucleolar histone methyltransferase with preference for monomethylated H3K9. One of the four closely related Arabidopsis SUVR proteins that belong to the SU(VAR)3-9 subgroup of SET-domain proteins. Proteins containing the evolutionarily conserved SET domain are involved in regulation of eukaryotic gene expression and chromatin structure through their histone lysine methyltransfer…	probable inactive histone-lysine N-methyltransferase SUVR1
Storvum001549t1	AT3G51640.1			stress response protein nst1-like
Storvum001550t1	AT1G18485.1	Pentatricopeptide repeat (PPR) superfamily protein		pentatricopeptide repeat-containing protein At1g18485
Storvum001551t1	AT5G17680.1	disease resistance protein (TIR-NBS-LRR class), putative		TMV resistance protein N-like isoform X1
Storvum001552t1	AT2G26650.1	K+ transporter 1	Encodes AKT1, a member of the Shaker family inward rectifying potassium channel predominantly expressed in predominantly in root hairs and root endodermis. This family includes five groups based on phylogenetic analysis (FEBS Letters (2007) 581: 2357): I (inward rectifying channel): AKT1 (AT2G26650), AKT5 (AT4G32500) and SPIK (also known as AKT6, AT2G25600); II (inward rectifying channel): KAT1 (…	potassium channel AKT1-like
Storvum001553t1	AT3G46730.1	NB-ARC domain-containing disease resistance protein		putative late blight resistance protein homolog R1B-16
Storvum001554t1	AT4G01970.1	stachyose synthase	Encodes a putative stachyose synthetase or raffinose synthase.	stachyose synthase
Storvum001555t1	AT1G47550.1	exocyst complex component sec3A	Encodes a member of the exocyst complex gene family. The exocyst is a protein complex involved in tethering vesicles to the plasma membrane during regulated or polarized secretion.	exocyst complex component SEC3A-like isoform X1
Storvum001556t1	AT1G74600.1	pentatricopeptide (PPR) repeat-containing protein	OTP87 appears to act as a trans-factor involved in the recognition of the two editing sites in mitochondrial genes nad7-C24 and atp1-C1178.	pentatricopeptide repeat-containing protein At1g74600, chloroplastic
Storvum001557t1	AT1G53350.1	Disease resistance protein (CC-NBS-LRR class) family		putative late blight resistance protein homolog R1A-3
Storvum001558t1	AT5G51060.1	NADPH/respiratory burst oxidase protein D	RHD2 (along with RHD3 and RHD4) is required for normal root hair elongation. Has NADPH oxidase activity. Gene is expressed in the elongation and differention zone in trichoblasts and elongating root hairs. RDH2 is localized to the growing tips of root hair cells. It is required for the production of reactive oxygen species in response to extracellular ATP stimulus. The increase in ROS production …	respiratory burst oxidase homolog protein C
Storvum001559t1	AT5G06350.1	ARM repeat superfamily protein		testis-expressed sequence 10 protein homolog isoform X1
Storvum001560t1	AT5G11430.1	SPOC domain / Transcription elongation factor S-II protein		hypothetical protein BC332_18279
Storvum001561t1	AT1G45616.1	receptor like protein 6		receptor-like protein 12
Storvum001562t1	AT4G15090.1	FRS (FAR1 Related Sequences) transcription factor family	Encodes a nuclear localized protein involved in far red light response signaling. Loss of function mutants are defective in far red light responses. Interacts with homologous gene FHY3.	protein FAR-RED IMPAIRED RESPONSE 1
Storvum001563t1	AT3G27730.1	ATP binding;ATP-dependent helicases;DNA helicases	DNA helicase required for interference-sensitive meiotic crossover events.	DExH-box ATP-dependent RNA helicase DExH17
Storvum001564t1	AT5G55310.1	DNA topoisomerase 1 beta	Encodes one of two Arabidopsis type-I DNA topoisomerase I genes. Reducing the level of expression of this gene in a top1alpha (At5g55300) mutant background causes seedling lethality.	DNA topoisomerase 1-like
Storvum001565t1	AT1G55250.3	histone mono-ubiquitination 2	Encodes one of two orthologous E3 ubiquitin ligases in Arabidopsis that are involved in monoubiquitination of histone H2B.	E3 ubiquitin-protein ligase BRE1-like 2 isoform X1
Storvum001566t1	AT1G15510.1	Tetratricopeptide repeat (TPR)-like superfamily protein	Encodes a pentatricopeptide repeat protein required for chloroplast transcript accD RNA editing and early chloroplast biogenesis.	pentatricopeptide repeat-containing protein At1g15510, chloroplastic
Storvum001567t2	AT1G03750.1	switch 2		switch 2
Storvum001568t1	AT5G05130.1	DNA/RNA helicase protein		putative SWI/SNF-related matrix-associated actin-dependent regulator of chromatin subfamily A member 3-like 1
Storvum001569t1	AT3G01720.1			peptidyl serine alpha-galactosyltransferase
Storvum001570t1	AT5G11850.1	Protein kinase superfamily protein		serine/threonine-protein kinase EDR1
Storvum001571t1	AT2G04660.1	anaphase-promoting complex/cyclosome 2	a highly conserved ubiquitin-protein ligase involved in cell cycle regulation	anaphase-promoting complex subunit 2
Storvum001572t1	AT4G37460.1	Tetratricopeptide repeat (TPR)-like superfamily protein	Encodes a tetratricopeptide repeat domain containing protein that shows sequence similarity to those of transcriptional repressors in other organisms. Involved in mediating effector-triggered immunity.	suppressor of RPS4-RLD 1
Storvum001573t1	AT1G12460.1	Leucine-rich repeat protein kinase family protein		probable LRR receptor-like serine/threonine-protein kinase At1g12460
Storvum001574t1	AT2G30690.1	Protein of unknown function, DUF593		myosin-binding protein 3-like isoform X1
Storvum001575t1	AT1G03310.1	debranching enzyme 1	Encodes a protein with strong similarity to isoamylase (EC:3.2.1.68) however lacks critical residues known to be important for activity. Appears to co localize with ISA1 in the chloroplast isoamylase complex. Mutations in this gene cause the loss of detectable isoamylase activity and the disruption of normal starch structure. It has been postulated that AtISA2 interacts with AtISA1 to form the Is…	isoamylase 2, chloroplastic
Storvum001576t1	AT1G58390.1	Disease resistance protein (CC-NBS-LRR class) family		putative late blight resistance protein homolog R1A-3
Storvum001577t1	AT1G53350.1	Disease resistance protein (CC-NBS-LRR class) family		putative late blight resistance protein homolog R1A-3
Storvum001578t1	AT1G01950.1	armadillo repeat kinesin 2	Encodes a member of the armadillo/beta-catenin repeat kinesin motor family. Mutants have twisted roots due to abnormal cell file rotation; the phenotype is dependent on microtubules.	armadillo repeat-containing kinesin-like protein 2
Storvum001579t1	AT3G46530.1	NB-ARC domain-containing disease resistance protein	Confers resistance to the biotrophic oomycete, Peronospora parasitica. Encodes an NBS-LRR type R protein with a putative amino-terminal leucine zipper. Fungal protein ATR13 induces RPP13 gene expression and disease resistance.	putative late blight resistance protein homolog R1A-3
Storvum001580t1	AT5G02250.1	Ribonuclease II/R family protein	Encodes a exoribonuclease involved in rRNA processing in mitochondria and chloroplasts.Loss of function mutations are pale green and require supplementation with sucrose for germination and early development. Plants are pale green due to defects in chloroplast biogenesis.	ribonuclease II, chloroplastic/mitochondrial
Storvum001581t1	AT2G27040.2	Argonaute family protein	AGO4 is a member of a class of PAZ/PIWI domain containing proteins involved in siRNA mediated gene silencing.Loss of function mutations have reduced site specific CpNpG and CpHpH methylation and increased susceptibility to bacterial pathogens.	protein argonaute 4A-like
Storvum001582t1	AT1G19720.1	Pentatricopeptide repeat (PPR-like) superfamily protein		pentatricopeptide repeat-containing protein At1g19720
Storvum001583t1	AT1G49870.1			calponin homology domain-containing protein DDB_G0272472
Storvum001584t1	AT1G08060.2	ATP-dependent helicase family protein	Encodes a transcriptional silencer.	chromodomain-helicase-DNA-binding protein Mi-2 homolog isoform X1
Storvum001585t1	AT1G53090.2	SPA1-related 4	Encodes a member of the SPA (suppressor of phyA-105) protein family (SPA1-SPA4). SPA proteins contain an N-terminal serine/threonine kinase-like motif followed by a coiled-coil structure and a C-terminal WD-repeat domain. SPA proteins function redundantly in suppressing photomorphogenesis in dark- and light-grown seedlings. SPA4 (and SPA3) predominantly regulates elongation growth in adult plants.	protein SPA1-RELATED 4-like isoform X1
Storvum001586t2	AT1G73370.1	sucrose synthase 6	Encodes a protein with sucrose synthase activity (SUS6).	sucrose synthase 7-like
Storvum001587t2	AT5G50170.1	C2 calcium/lipid-binding and GRAM domain containing protein		C2 and GRAM domain-containing protein At5g50170 isoform X1
Storvum001588t1	AT3G50950.1	HOPZ-ACTIVATED RESISTANCE 1		disease resistance RPP13-like protein 4
Storvum001589t1	AT1G60070.1	Adaptor protein complex AP-1, gamma subunit		AP-1 complex subunit gamma-2-like
Storvum001590t1	AT2G16250.1	Leucine-rich repeat protein kinase family protein		probable LRR receptor-like serine/threonine-protein kinase At2g16250
Storvum001591t1	AT1G60070.1	Adaptor protein complex AP-1, gamma subunit		AP-1 complex subunit gamma-2-like isoform X1
Storvum001592t1	AT3G49400.1	Transducin/WD40 repeat-like superfamily protein		PREDICTED: uncharacterized protein LOC102589284
Storvum001593t1	AT2G22400.1	S-adenosyl-L-methionine-dependent methyltransferases superfamily protein		tRNA (cytosine(34)-C(5))-methyltransferase isoform X1
Storvum001594t1	AT4G39680.2	SAP domain-containing protein		apoptotic chromatin condensation inducer in the nucleus
Storvum001595t1	AT4G03080.1	BRI1 suppressor 1 (BSU1)-like 1		serine/threonine-protein phosphatase BSL1
Storvum001596t3	AT1G48540.2	Outer arm dynein light chain 1 protein		dynein regulatory complex subunit 3
Storvum001597t1	AT3G02760.1	Class II aaRS and biotin synthetases superfamily protein		histidine--tRNA ligase, cytoplasmic
Storvum001598t1	AT4G27190.1	NB-ARC domain-containing disease resistance protein		probable disease resistance protein At4g27220
Storvum001599t1	AT2G17550.1			PREDICTED: uncharacterized protein LOC107010219
Storvum001600t1	AT5G35370.1	S-locus lectin protein kinase family protein		G-type lectin S-receptor-like serine/threonine-protein kinase At5g35370
Storvum001601t1	AT3G07660.1	Kinase-related protein of unknown function (DUF1296)		GBF-interacting protein 1-like isoform X1
Storvum001602t6	AT3G22400.1	PLAT/LH2 domain-containing lipoxygenase family protein	Encodes lipoxygenase5 (LOX5). LOX5 activity in roots facilitates green peach aphid colonization of Arabidopsis foliage by promoting green peach aphid feeding from sieve element and water consumption from xylem.	probable linoleate 9S-lipoxygenase 5 isoform X2
Storvum001603t1	AT2G34930.1	disease resistance family protein / LRR family protein		receptor-like protein 12
Storvum001604t1	AT3G54350.3	Forkhead-associated (FHA) domain-containing protein		PREDICTED: uncharacterized protein LOC102579889
Storvum001605t1	AT1G22260.1	Myosin heavy chain-related protein	One of two nearly identical proteins (ZYP1b) identified by similarity to transverse filament (TF) proteins. These proteins are involved in chromosome synapsis during meiosis I and localize to the synaptonemal complex (SC). Single mutants have reduced fertility and double mutants (induced by RNAi) have severely reduced fertility.	synaptonemal complex protein 1-like
Storvum001606t1	AT4G02260.2	RELA/SPOT homolog 1		putative GTP diphosphokinase RSH1, chloroplastic
Storvum001607t1	AT4G33090.1	aminopeptidase M1	encodes an aminopeptidase, a ortholog of mouse microsomal AP (EC 3.4.11.2).	aminopeptidase M1
Storvum001608t1	AT4G01810.1	Sec23/Sec24 protein transport family protein		protein transport protein SEC23
Storvum001609t1	AT3G07660.1	Kinase-related protein of unknown function (DUF1296)		GBF-interacting protein 1-like isoform X2
Storvum001610t1	AT5G03730.1	Protein kinase superfamily protein	Homologous to the RAF family of serine/threonine protein kinases. Negative regulator in the ethylene signal transduction pathway. Interacts with the putative ethylene receptors ETR1 and ERS. Constitutively expressed.	serine/threonine-protein kinase CTR1
Storvum001611t1	AT3G15470.1	Transducin/WD40 repeat-like superfamily protein		WD repeat-containing protein 44-like
Storvum001612t1	AT1G63700.1	Protein kinase superfamily protein	Member of MEKK subfamily, a component of the stomatal development regulatory pathway. Mutations in this locus result in embryo lethality.	mitogen-activated protein kinase kinase kinase YODA
Storvum001613t1	AT2G47820.2			PREDICTED: uncharacterized protein LOC102604919
Storvum001614t1	AT3G46530.1	NB-ARC domain-containing disease resistance protein	Confers resistance to the biotrophic oomycete, Peronospora parasitica. Encodes an NBS-LRR type R protein with a putative amino-terminal leucine zipper. Fungal protein ATR13 induces RPP13 gene expression and disease resistance.	rpi-vnt1-like protein
Storvum001615t1	AT5G03650.1	starch branching enzyme 2.2	Encodes starch branching enzyme (E.C.2.4.1.18) similar to SBE2 from maize and rice. Expressed throughout the plant and highest in seedlings and cauline leaves.	starch branching enzyme II
Storvum001616t1	AT5G42220.1	Ubiquitin-like superfamily protein		large proline-rich protein BAG6 isoform X1
Storvum001617t1	AT3G55270.1	mitogen-activated protein kinase phosphatase 1	Encodes MAP kinase phosphatase 1 (MKP1). Loss of MKP1 results in hypersensitivity to acute UV-B stress, but without impairing UV-B acclimation.	protein-tyrosine-phosphatase MKP1-like
Storvum001619t1	AT3G08947.1	ARM repeat superfamily protein		importin subunit beta-1-like
Storvum001620t1	AT3G55270.1	mitogen-activated protein kinase phosphatase 1	Encodes MAP kinase phosphatase 1 (MKP1). Loss of MKP1 results in hypersensitivity to acute UV-B stress, but without impairing UV-B acclimation.	protein-tyrosine-phosphatase MKP1
Storvum001621t1	AT1G19230.1	Riboflavin synthase-like superfamily protein		respiratory burst oxidase homolog protein E-like
Storvum001622t1	AT1G09090.2	respiratory burst oxidase homolog B	NADPH-oxidase AtrbohB plays a role in seed after-ripening. Major producer of superoxide in germinating seeds. AtrbohB pre-mRNA is alternatively spliced in seeds in a hormonally and developmentally regulated manner. ABA caused accumulation of AtrbohB-? mRNA and prevented prevented AtrbohB-a mRNA expression in fresh seeds.	respiratory burst oxidase homolog protein B
Storvum001623t1	AT1G74750.1	Pentatricopeptide repeat (PPR) superfamily protein		pentatricopeptide repeat-containing protein At1g74750-like isoform X2
Storvum001624t1	AT1G67420.2	Zn-dependent exopeptidases superfamily protein		endoplasmic reticulum metallopeptidase 1 isoform X1
Storvum001625t1	AT3G51550.1	Malectin/receptor-like protein kinase family protein	Encodes a synergid-expressed, plasma-membrane localized receptor-like kinase that accumulates asymetrically in the synergid membrnane at the filiform apparatus and mediates male-female gametophyte interactions during pollen tube reception. Also involved in powdery mildew infection.	receptor-like protein kinase FERONIA
Storvum001626t1	AT5G53480.1	ARM repeat superfamily protein		importin subunit beta-1
Storvum001627t1	AT5G08310.1	Tetratricopeptide repeat (TPR)-like superfamily protein		putative pentatricopeptide repeat-containing protein At5g08310, mitochondrial
Storvum001628t1	AT4G27290.1	S-locus lectin protein kinase family protein		G-type lectin S-receptor-like serine/threonine-protein kinase At4g27290 isoform X1
Storvum001629t1	AT2G18700.1	trehalose phosphatase/synthase 11	Encodes an enzyme putatively involved in trehalose biosynthesis. The protein has a trehalose synthase (TPS)-like domain that may or may not be active as well as a trehalose phosphatase (TPP)-like domain.	probable alpha,alpha-trehalose-phosphate synthase [UDP-forming] 11 isoform X1
Storvum001630t1	AT4G37900.1	Protein of unknown function (duplicated DUF1399)		glycine-rich domain-containing protein 1-like
Storvum001631t1	AT5G35370.1	S-locus lectin protein kinase family protein		G-type lectin S-receptor-like serine/threonine-protein kinase At5g35370
Storvum001632t1	AT4G25160.1	U-box domain-containing protein kinase family protein		U-box domain-containing protein 35
Storvum001633t1	AT5G16750.1	Transducin family protein / WD-40 repeat family protein	Encodes a nucleolar localized WD-40 repeat protein that is preferentially expressed in dividing cells and is required for regulated division planes and embryo development.	transducin beta-like protein 3
Storvum001634t1	AT2G27110.2	FAR1-related sequence 3		protein FAR1-RELATED SEQUENCE 3
Storvum001635t1	AT4G24690.1	ubiquitin-associated (UBA)/TS-N domain-containing protein / octicosapeptide/Phox/Bemp1 (PB1) domain-containing protein	Encodes NBR1, a selective autophagy substrate.	protein NBR1 homolog
Storvum001636t1	AT5G20250.4	Raffinose synthase family protein	encodes a member of glycosyl hydrolase family 36. Expression is induced within 3 hours of dark treatment, in senescing leaves and treatment with exogenous photosynthesis inhibitor. Induction of gene expression was suppressed in excised leaves supplied with sugar. The authors suggest that the gene's expression pattern is responding to the level of sugar in the cell.	probable galactinol--sucrose galactosyltransferase 6
Storvum001637t1	AT1G63440.1	heavy metal atpase 5	The Arabidopsis P-type ATPase HMA5 is involved in Cu detoxification. hma5 mutant plants exhibit Cu hypersensitivity, which is especially dramatic in roots where HMA5 is mostly expressed.	probable copper-transporting ATPase HMA5 isoform X1
Storvum001638t1	AT1G53090.2	SPA1-related 4	Encodes a member of the SPA (suppressor of phyA-105) protein family (SPA1-SPA4). SPA proteins contain an N-terminal serine/threonine kinase-like motif followed by a coiled-coil structure and a C-terminal WD-repeat domain. SPA proteins function redundantly in suppressing photomorphogenesis in dark- and light-grown seedlings. SPA4 (and SPA3) predominantly regulates elongation growth in adult plants.	protein SPA1-RELATED 4-like isoform X1
Storvum001639t1	AT2G27610.1	Tetratricopeptide repeat (TPR)-like superfamily protein		pentatricopeptide repeat-containing protein At2g27610
Storvum001640t1	AT3G45630.1	RNA binding (RRM/RBD/RNP motifs) family protein		PREDICTED: uncharacterized protein LOC102604792
Storvum001641t1	AT1G29400.2	MEI2-like protein 5	A member of mei2-like gene family, predominantly plant-based family of genes encoding RNA binding proteins with characteristic presence of a highly conserved RNA binding motif first described in the mei2 gene of the fission yeast S. pombe. In silico analyses reveal nine mei2 -like genes in A. thaliana. They were grouped into four distinct clades, based on overall sequence similarity and subfamily…	protein MEI2-like 5 isoform X2
Storvum001642t1	AT1G14650.2	SWAP (Suppressor-of-White-APricot)/surp domain-containing protein / ubiquitin family protein		probable splicing factor 3A subunit 1
Storvum001643t1	AT5G63810.1	beta-galactosidase 10	member of Glycoside Hydrolase Family 35	beta-galactosidase 10
Storvum001644t1	AT1G30570.1	hercules receptor kinase 2	Encodes HERCULES2 (HERK2), a receptor kinase regulated by Brassinosteroids and required for cell elongation during vegetative growth.	probable receptor-like protein kinase At1g30570
Storvum001645t1	AT3G56040.1	UDP-glucose pyrophosphorylase 3		utp--glucose-1-phosphate uridylyltransferase 3, chloroplastic
Storvum001646t1	AT3G46530.1	NB-ARC domain-containing disease resistance protein	Confers resistance to the biotrophic oomycete, Peronospora parasitica. Encodes an NBS-LRR type R protein with a putative amino-terminal leucine zipper. Fungal protein ATR13 induces RPP13 gene expression and disease resistance.	putative late blight resistance protein homolog R1B-16
Storvum001647t1	AT5G17790.1	zinc finger (Ran-binding) family protein	Encodes a 85.9 kDa protein containing novel repeats and zinc fingers described as protein interaction domains. VAR3 is a part of a protein complex required for normal chloroplast and palisade cell development. Mutants display a variegated phenotype due to somatic areas lacking or containing developmentally retarded chloroplasts and greatly reduced numbers of palisade cells.	zinc finger protein VAR3, chloroplastic
Storvum001648t1	AT4G24580.1	Rho GTPase activation protein (RhoGAP) with PH domain	Encodes a Rho GTPase-activating protein that interacts with ROP1 (a Rho GTPase) and regulates pollen tube development. This protein can be observed at the apical tip of growing pollen tubes and on endocytic vesicles traveling to this region of the pollen tube.	rho GTPase-activating protein REN1
Storvum001649t1	AT3G09560.3	Lipin family protein	The PAH1 gene encodes a phosphatidate phosphohydrolase. Mutant analysis revealed that it involvement in galactolipid synthesis pathway, and the membrane lipid remodeling.	phosphatidate phosphatase PAH1-like isoform X1
Storvum001650t1	AT3G04380.2	SET-domain containing protein lysine methyltransferase family protein	Encodes SUVR4, a nucleolar histone methyltransferase with preference for monomethylated H3K9. One of the four closely related Arabidopsis SUVR proteins that belong to the SU(VAR)3-9 subgroup of SET-domain proteins. Proteins containing the evolutionarily conserved SET domain are involved in regulation of eukaryotic gene expression and chromatin structure through their histone lysine methyltransfer…	probable inactive histone-lysine N-methyltransferase SUVR1
Storvum001651t1	AT2G41820.1	Leucine-rich repeat protein kinase family protein		leucine-rich repeat receptor-like tyrosine-protein kinase PXC3
Storvum001652t1	AT5G47940.1			Exosome complex component Rrp41 like
Storvum001653t1	AT4G35790.2	phospholipase D delta	Encodes a protein with phospholipase D activity. Involved in phospolipase metabolism. Mutants are affected in hydrogen peroxide mediated cell death.	phospholipase D delta-like
Storvum001654t1	AT5G05660.1	sequence-specific DNA binding transcription factors;zinc ion binding;sequence-specific DNA binding transcription factors	Encodes a homolog of the mammalian zinc finger transcription factor NF-X1.	NF-X1-type zinc finger protein NFXL2
Storvum001655t1	AT5G19390.2	Rho GTPase activation protein (RhoGAP) with PH domain	Encodes a protein with similarity to REN1, a Rho GTPase activating protein.	rho GTPase-activating protein 7-like isoform X2
Storvum001656t1	AT3G51740.1	inflorescence meristem receptor-like kinase 2	encodes a leucine-repeat receptor kinase expressed in inflorescence meristem. Locus association was made from performing sequence analysis with IMK3 (MRLK) whose locus association was provided by the authors.	probably inactive leucine-rich repeat receptor-like protein kinase IMK2
Storvum001657t1	AT2G31260.1	autophagy 9 (APG9)	Involved in autophagy, the process of vacuolar bulk degradation of cytoplasmic components. Mutant shows accelerated bolting and senescence.	autophagy-related protein 9
Storvum001658t1	AT1G58390.1	Disease resistance protein (CC-NBS-LRR class) family		probable disease resistance protein RF9
Storvum001659t1	AT3G29320.1	Glycosyl transferase, family 35	Encodes a plastidic alpha-glucan phosphorylase. In vitro, the enzyme has a preference for maltooligosaccharides, such as maltoheptaose.	glycogen phosphorylase 1-like
Storvum001660t1	AT5G12950.1	Putative glycosyl hydrolase of unknown function (DUF1680)		uncharacterized protein LOC101244563
Storvum001661t1	AT5G12950.1	Putative glycosyl hydrolase of unknown function (DUF1680)		PREDICTED: uncharacterized protein LOC102592361
Storvum001662t1	AT5G35910.1	Polynucleotidyl transferase, ribonuclease H fold protein with HRDC domain		protein RRP6-like 2
Storvum001663t1	AT3G23510.1	Cyclopropane-fatty-acyl-phospholipid synthase		PREDICTED: uncharacterized protein LOC102604983
Storvum001664t1	AT4G21380.1	receptor kinase 3	encodes a putative receptor-like serine/threonine protein kinases that is similar to Brassica self-incompatibility (S) locus. Expressed in root. Shoot expression limited to limited to the root-hypocotyl transition zone and at the base of lateral roots as well as in axillary buds, and pedicels.	receptor-like serine/threonine-protein kinase SD1-8
Storvum001665t1	AT3G09090.1	defective in exine formation protein (DEX1)	Encodes DEX1 (defective in exine formation). Required for exine pattern formation during pollen development.	Protein DEFECTIVE IN EXINE FORMATION 1
Storvum001666t1	AT1G07510.1	FTSH protease 10	encodes an FtsH protease that is localized to the mitochondrion	ATP-dependent zinc metalloprotease FTSH 10, mitochondrial-like
Storvum001667t1	AT1G50180.1	NB-ARC domain-containing disease resistance protein		putative late blight resistance protein homolog R1A-3
Storvum001668t1	AT5G19390.2	Rho GTPase activation protein (RhoGAP) with PH domain	Encodes a protein with similarity to REN1, a Rho GTPase activating protein.	rho GTPase-activating protein 7-like isoform X2
Storvum001669t1	AT1G50180.1	NB-ARC domain-containing disease resistance protein		putative late blight resistance protein homolog R1A-10
Storvum001670t1	AT5G19420.2	Regulator of chromosome condensation (RCC1) family with FYVE zinc finger domain		PH, RCC1 and FYVE domains-containing protein 1 isoform X1
Storvum001671t1	AT3G49170.1	Tetratricopeptide repeat (TPR)-like superfamily protein		pentatricopeptide repeat-containing protein At3g49170, chloroplastic
Storvum001672t1	AT3G16290.1	AAA-type ATPase family protein		probable inactive ATP-dependent zinc metalloprotease FTSHI 2, chloroplastic
Storvum001673t1	AT2G27110.2	FAR1-related sequence 3		protein FAR1-RELATED SEQUENCE 3-like
Storvum001674t1	AT3G46530.1	NB-ARC domain-containing disease resistance protein	Confers resistance to the biotrophic oomycete, Peronospora parasitica. Encodes an NBS-LRR type R protein with a putative amino-terminal leucine zipper. Fungal protein ATR13 induces RPP13 gene expression and disease resistance.	rpi-vnt1-like protein
Storvum001675t1	AT1G15780.1			mediator of RNA polymerase II transcription subunit 15a isoform X1
Storvum001676t1	AT5G04460.3	RING/U-box superfamily protein		PREDICTED: uncharacterized protein LOC107004761 isoform X1
Storvum001677t1	AT5G60410.1	DNA-binding protein with MIZ/SP-RING zinc finger, PHD-finger and SAP domain	Encodes a plant small ubiquitin-like modifier (SUMO) E3 ligase that is a focal controller of Pi starvation-dependent responses. Also required for SA and PAD4-mediated R gene signalling, which in turn confers innate immunity in Arabidopsis. Also involved in the regulation of plant growth, drought responses and freezing tolerance. This latter effect is most likely due to SIZ1 dependent ABI5 sumoyla…	E3 SUMO-protein ligase SIZ1-like isoform X2
Storvum001678t1	AT2G28470.1	beta-galactosidase 8	putative beta-galactosidase (BGAL8 gene)	beta-galactosidase 8
Storvum001679t1	AT3G23750.1	Leucine-rich repeat protein kinase family protein		receptor-like kinase TMK4
Storvum001680t1	AT1G08800.2	Protein of unknown function, DUF593		myosin-binding protein 1-like isoform X1
Storvum001681t1	AT4G17770.1	trehalose phosphatase/synthase 5	Encodes an enzyme putatively involved in trehalose biosynthesis. The protein has a trehalose synthase (TPS)-like domain that may or may not be active as well as a trehalose phosphatase (TPP)-like domain. Phosphorylated TPS5 extracted from Arabidopsis cells binds directly to 14-3-3 isoforms.	alpha,alpha-trehalose-phosphate synthase [UDP-forming] 5
Storvum001682t1	AT2G41620.1	Nucleoporin interacting component (Nup93/Nic96-like) family protein		nuclear pore complex protein NUP93A-like
Storvum001683t1	AT4G02750.1	Tetratricopeptide repeat (TPR)-like superfamily protein		pentatricopeptide repeat-containing protein At4g02750-like
Storvum001684t1	AT2G17140.1	Pentatricopeptide repeat (PPR) superfamily protein		pentatricopeptide repeat-containing protein At2g17140
Storvum001685t1	AT2G42700.1			sec1 family domain-containing protein MIP3
Storvum001686t1	AT4G24270.2	EMBRYO DEFECTIVE 140	A locus involved in embryogenesis. Mutations in this locus result in embryo lethality.	squamous cell carcinoma antigen recognized by T-cells 3 isoform X1
Storvum001687t1	AT4G21380.1	receptor kinase 3	encodes a putative receptor-like serine/threonine protein kinases that is similar to Brassica self-incompatibility (S) locus. Expressed in root. Shoot expression limited to limited to the root-hypocotyl transition zone and at the base of lateral roots as well as in axillary buds, and pedicels.	receptor-like serine/threonine-protein kinase SD1-8
Storvum001688t4	AT2G34730.1	myosin heavy chain-related		WPP domain-associated protein-like
Storvum001689t1	AT1G30290.1	Tetratricopeptide repeat (TPR)-like superfamily protein	unknown protein	pentatricopeptide repeat-containing protein At1g09900
Storvum001690t1	AT1G11950.1	Transcription factor jumonji (jmjC) domain-containing protein		lysine-specific demethylase JMJ25-like
Storvum001691t1	AT3G25840.1	Protein kinase superfamily protein		serine/threonine-protein kinase prpf4B isoform X1
Storvum001692t1	AT2G16440.1	Minichromosome maintenance (MCM2/3/5) family protein		DNA replication licensing factor MCM4
Storvum001693t1	AT1G74850.1	plastid transcriptionally active 2	Present in transcriptionally active plastid chromosomes. Involved in plastid gene expression.	pentatricopeptide repeat-containing protein At1g74850, chloroplastic
Storvum001694t1	AT4G31880.2			sister chromatid cohesion protein PDS5 homolog A-like isoform X1
Storvum001695t1	AT4G15090.1	FRS (FAR1 Related Sequences) transcription factor family	Encodes a nuclear localized protein involved in far red light response signaling. Loss of function mutants are defective in far red light responses. Interacts with homologous gene FHY3.	protein FAR-RED IMPAIRED RESPONSE 1 isoform X1
Storvum001696t1	AT5G15430.1	Plant calmodulin-binding protein-related		protein rtoA-like
Storvum001697t2	AT1G30240.2			proline-, glutamic acid- and leucine-rich protein 1
Storvum001698t1	AT3G14470.1	NB-ARC domain-containing disease resistance protein		putative disease resistance protein RGA3
Storvum001699t1	AT1G55020.1	lipoxygenase 1	lipoxygenase, a defense gene conferring resistance Xanthomonas campestris	lipoxygenase
Storvum001700t1	AT5G19820.1	ARM repeat superfamily protein		importin-5-like isoform X1
Storvum001701t1	AT5G01030.2	Protein of unknown function (DUF3527)		PREDICTED: uncharacterized protein LOC107031153
Storvum001702t1	AT3G27700.2	zinc finger (CCCH-type) family protein / RNA recognition motif (RRM)-containing protein		zinc finger CCCH domain-containing protein 41-like
Storvum001703t1	AT3G52890.2	KCBP-interacting protein kinase	KCBP-interacting protein kinase interacts specifically with the tail region of KCBP	serine/threonine-protein kinase D6PKL1-like
Storvum001704t1	AT5G35430.1	Tetratricopeptide repeat (TPR)-like superfamily protein		CCR4-NOT transcription complex subunit 10
Storvum001705t1	AT5G45400.1	Replication factor-A protein 1-related		replication protein A 70 kDa DNA-binding subunit A-like
Storvum001706t1	AT1G77550.1	tubulin-tyrosine ligases;tubulin-tyrosine ligases		tubulin--tyrosine ligase-like protein 12
Storvum001707t1	AT3G23750.1	Leucine-rich repeat protein kinase family protein		receptor-like kinase TMK4
Storvum001708t1	AT5G35700.1	fimbrin-like protein 2	Encodes FIMBRIN5, an actin bundling factor required for pollen germination and pollen tube growth.	fimbrin-1
Storvum001709t1	ATMG00860.1	DNA/RNA polymerases superfamily protein		Transposon Ty3-G Gag-Pol polyprotein
Storvum001710t1	AT4G39530.1	Tetratricopeptide repeat (TPR)-like superfamily protein		pentatricopeptide repeat-containing protein At4g39530
Storvum001711t1	AT1G70750.1	Protein of unknown function, DUF593		myosin-binding protein 2 isoform X1
Storvum001712t1	AT4G27290.1	S-locus lectin protein kinase family protein		G-type lectin S-receptor-like serine/threonine-protein kinase At4g27290
Storvum001713t1	AT1G12800.1	Nucleic acid-binding, OB-fold-like protein		uncharacterized protein LOC101250822
Storvum001714t1	AT1G06410.1	trehalose-phosphatase/synthase 7	Encodes an enzyme putatively involved in trehalose biosynthesis. Though the protein has both trehalose-6-phosphate synthase (TPS)-like and trehalose-6-phosphate phosphatase (TPP)-like domains, neither activity has been detected in enzymatic assays nor has the protein been able to complement yeast TPS or TPP mutants.	probable alpha,alpha-trehalose-phosphate synthase [UDP-forming] 7
Storvum001715t1	AT1G07650.1	Leucine-rich repeat transmembrane protein kinase		probable LRR receptor-like serine/threonine-protein kinase At1g07650 isoform X1
Storvum001716t1	AT5G04040.1	Patatin-like phospholipase family protein	Encodes a triacylglycerol lipase that is involved in storage lipid breakdown during seed germination. The mutant plant exhibits a much slower rate of postgerminative growth than the wild type.	triacylglycerol lipase SDP1-like
Storvum001717t1	AT1G23870.1	trehalose-phosphatase/synthase 9	Encodes an enzyme putatively involved in trehalose biosynthesis. The protein has a trehalose synthase (TPS)-like domain that may or may not be active as well as a trehalose phosphatase (TPP)-like domain.	probable alpha,alpha-trehalose-phosphate synthase [UDP-forming] 9
Storvum001718t1	AT1G06410.1	trehalose-phosphatase/synthase 7	Encodes an enzyme putatively involved in trehalose biosynthesis. Though the protein has both trehalose-6-phosphate synthase (TPS)-like and trehalose-6-phosphate phosphatase (TPP)-like domains, neither activity has been detected in enzymatic assays nor has the protein been able to complement yeast TPS or TPP mutants.	probable alpha,alpha-trehalose-phosphate synthase [UDP-forming] 7
Storvum001719t1	AT5G09400.1	K+ uptake permease 7	potassium transporter	potassium transporter 7
Storvum001720t1	AT1G64110.3	P-loop containing nucleoside triphosphate hydrolases superfamily protein	Target promoter of the male germline-specific transcription factor DUO1.	transitional endoplasmic reticulum ATPase homolog 2-like
Storvum001721t1	AT5G60900.1	receptor-like protein kinase 1	Encodes a receptor-like protein kinase.	G-type lectin S-receptor-like serine/threonine-protein kinase LECRK3
Storvum001722t1	AT5G53620.3			PREDICTED: uncharacterized protein LOC102581741 isoform X1
Storvum001723t1	AT1G23180.1	ARM repeat superfamily protein		vacuolar protein 8
Storvum001724t1	AT2G36960.1	TSL-kinase interacting protein 1	Arabidopsis thaliana myb/SANT domain protein	TSL-kinase interacting protein 1 isoform X1
Storvum001725t1	AT1G31930.3	extra-large GTP-binding protein 3	Encodes XLG3 (extra-large G protein 3) that shows significant similarity to the G protein alpha subunit in its C terminal region. Involved in the regulation of root morphological and growth responses.	extra-large guanine nucleotide-binding protein 3-like
Storvum001726t1	AT1G79920.1	Heat shock protein 70 (Hsp 70) family protein		heat shock 70 kDa protein 15-like
Storvum001727t1	AT1G07990.1	SIT4 phosphatase-associated family protein		serine/threonine-protein phosphatase 6 regulatory subunit 3-like isoform X1
Storvum001728t1	AT4G21300.1	Tetratricopeptide repeat (TPR)-like superfamily protein		pentatricopeptide repeat-containing protein At4g21300
Storvum001729t1	AT5G43745.1	Protein of unknown function (DUF1012)		putative ion channel POLLUX-like 2
Storvum001730t1	AT1G21651.1	zinc ion binding		protein translocase subunit SECA2, chloroplastic isoform X2
Storvum001731t1	AT4G27190.1	NB-ARC domain-containing disease resistance protein		disease resistance protein At4g27190-like
Storvum001732t1	AT5G18230.1	transcription regulator NOT2/NOT3/NOT5 family protein		general negative regulator of transcription subunit 3 isoform X1
Storvum001733t1	AT2G36350.1	Protein kinase superfamily protein		serine/threonine-protein kinase D6PK-like
Storvum001734t1	AT5G08490.1	Tetratricopeptide repeat (TPR)-like superfamily protein		putative pentatricopeptide repeat-containing protein At5g08490
Storvum001735t1	AT3G09090.1	defective in exine formation protein (DEX1)	Encodes DEX1 (defective in exine formation). Required for exine pattern formation during pollen development.	protein DEFECTIVE IN EXINE FORMATION 1
Storvum001736t1	AT1G52620.1	Pentatricopeptide repeat (PPR) superfamily protein		pentatricopeptide repeat-containing protein At1g52620
Storvum001737t1	AT2G39620.1	Pentatricopeptide repeat (PPR) superfamily protein		pentatricopeptide repeat-containing protein At2g39620
Storvum001738t1	AT3G22400.1	PLAT/LH2 domain-containing lipoxygenase family protein	Encodes lipoxygenase5 (LOX5). LOX5 activity in roots facilitates green peach aphid colonization of Arabidopsis foliage by promoting green peach aphid feeding from sieve element and water consumption from xylem.	linoleate 9S-lipoxygenase 5, chloroplastic-like
Storvum001739t1	AT3G52490.1	Double Clp-N motif-containing P-loop nucleoside triphosphate hydrolases superfamily protein	Encodes a member of an eight-gene family (SMAX1 and SMAX1-like) that has weak similarity to AtHSP101, a ClpB chaperonin required for thermotolerance.	protein SMAX1-LIKE 3-like
Storvum001740t1	AT3G52490.1	Double Clp-N motif-containing P-loop nucleoside triphosphate hydrolases superfamily protein	Encodes a member of an eight-gene family (SMAX1 and SMAX1-like) that has weak similarity to AtHSP101, a ClpB chaperonin required for thermotolerance.	protein SMAX1-LIKE 3-like
Storvum001741t1	AT5G57590.1	adenosylmethionine-8-amino-7-oxononanoate transaminases	Encodes a bifunctional enzyme with both dethiobiotin synthetase and diaminopelargonic acid aminotransferase activities that is involved in biotin synthesis.	bifunctional dethiobiotin synthetase/7,8-diamino-pelargonic acid aminotransferase, mitochondrial
Storvum001742t1	AT2G23360.1	Plant protein of unknown function (DUF869)		filament-like plant protein 7 isoform X1
Storvum001743t1	AT1G13030.1	sphere organelles protein-related	Encodes a plant coilin, a protein that in other organisms is a major structural scaffolding protein necessary for Cajal body formation, composition and activity. It has been shown to bind both U1 and U1 snRNAs in vitro.	coilin isoform X1
Storvum001744t1	AT5G42620.2	metalloendopeptidases;zinc ion binding		leishmanolysin-like peptidase isoform X2
Storvum001745t1	AT5G09400.1	K+ uptake permease 7	potassium transporter	potassium transporter 7-like isoform X1
Storvum001746t1	AT2G45910.1	U-box domain-containing protein kinase family protein		U-box domain-containing protein 33-like
Storvum001747t1	AT5G16780.1	SART-1 family	Encodes a protein belonging to SART-1 family. The gene is expressed in the basal region of the developing embryo during heart stage. Phenotypic analyses of dot2 mutants suggest that this protein plays a role in root, shoot, and flower development. dot2 mutants are dwarved plants that display an aberrant spurred leaf venation pattern and fail to flower. In the roots DOT2 appears to be require for …	SART-1 family protein DOT2
Storvum001748t1	AT1G34355.1	forkhead-associated (FHA) domain-containing protein	Encodes PS1 (Parallel Spindle 1). Mutations in PS1 lead to diploid male spores, diploid pollen grains, and spontaneous triploid plants in the next generation. Female meiosis is not affected in the mutants.	FHA domain-containing protein PS1-like
Storvum001749t1	AT5G03650.1	starch branching enzyme 2.2	Encodes starch branching enzyme (E.C.2.4.1.18) similar to SBE2 from maize and rice. Expressed throughout the plant and highest in seedlings and cauline leaves.	1,4-alpha-glucan-branching enzyme-like
Storvum001750t1	AT1G06410.1	trehalose-phosphatase/synthase 7	Encodes an enzyme putatively involved in trehalose biosynthesis. Though the protein has both trehalose-6-phosphate synthase (TPS)-like and trehalose-6-phosphate phosphatase (TPP)-like domains, neither activity has been detected in enzymatic assays nor has the protein been able to complement yeast TPS or TPP mutants.	probable alpha,alpha-trehalose-phosphate synthase [UDP-forming] 7
Storvum001751t1	AT1G11330.1	S-locus lectin protein kinase family protein		G-type lectin S-receptor-like serine/threonine-protein kinase
Storvum001752t1	AT2G13600.1	Pentatricopeptide repeat (PPR) superfamily protein	Encodes a pentatricopeptide repeat protein belonging to the E+ subclass of the P-L-S subfamily. It is localized to the mitochondrion, affects several RNA editing sites, and is required for carbon energy balance in Arabidopsis by maintaining the abundance and/or activity of complexes I, III and IV of the mitochondrial electron transport chain.	pentatricopeptide repeat-containing protein At2g13600-like
Storvum001753t1	AT3G17900.1			heat-inducible transcription repressor
Storvum001754t1	AT3G10550.1	Myotubularin-like phosphatases II superfamily	Has 3'-phosphatase activity against both phosphatidylinositol-3,5-bisphosphate (PtdIns3,5P2) and Phosphatidylinositol-3-phosphate (PtdIns3P). The in vitro activity was higher with PtdIns3,5P2 than with PtdIns3P.	phosphatidylinositol-3-phosphatase myotubularin-1 isoform X1
Storvum001755t1	AT1G29400.2	MEI2-like protein 5	A member of mei2-like gene family, predominantly plant-based family of genes encoding RNA binding proteins with characteristic presence of a highly conserved RNA binding motif first described in the mei2 gene of the fission yeast S. pombe. In silico analyses reveal nine mei2 -like genes in A. thaliana. They were grouped into four distinct clades, based on overall sequence similarity and subfamily…	protein MEI2-like 2
Storvum001756t1	AT4G07410.1	Transducin family protein / WD-40 repeat family protein	Encodes a WD-40 protein expressed both during embryo development and postembryonically in the SAM and RAM that functions in the auxin pathway, integrating auxin signaling in the organization and maintenance of the SAM and RAM.	U3 small nucleolar RNA-associated protein 4 homolog
Storvum001757t1	AT5G62000.3	auxin response factor 2	Encodes an auxin response factor. Mutants have many defects including enlarged rosette leaves, reduced fertility, later senescence, hypocotyl elongation defects, enlarged seeds and enlarged cotyledons. May not mediate auxin effects. Increase in seed size due to increased cell proliferation.	auxin response factor 2-like isoform X1
Storvum001758t1	AT5G61350.1	Protein kinase superfamily protein		probable receptor-like protein kinase At5g61350
Storvum001759t1	AT1G31930.3	extra-large GTP-binding protein 3	Encodes XLG3 (extra-large G protein 3) that shows significant similarity to the G protein alpha subunit in its C terminal region. Involved in the regulation of root morphological and growth responses.	Extra-large guanine nucleotide-binding protein 3
Storvum001760t1	AT5G18860.1	inosine-uridine preferring nucleoside hydrolase family protein	Encodes a purine nucleoside hydrolase active in the apoplast. It might play a role in salvaging extracellular ATP. NSH3 transcript levels rise in response to jasmonic acid and wounding.	PREDICTED: uncharacterized protein LOC107842165 isoform X1
Storvum001761t1	AT2G33835.1	Zinc finger C-x8-C-x5-C-x3-H type family protein	Encodes a zinc finger domain containing protein that is expressed in the shoot/root apex and vasculature, and acts with FRI to repress flowering.FES1 mutants in a Col(FRI+) background will flower early under inductive conditions.	protein FRIGIDA-ESSENTIAL 1-like isoform X1
Storvum001762t1	AT3G46530.1	NB-ARC domain-containing disease resistance protein	Confers resistance to the biotrophic oomycete, Peronospora parasitica. Encodes an NBS-LRR type R protein with a putative amino-terminal leucine zipper. Fungal protein ATR13 induces RPP13 gene expression and disease resistance.	putative late blight resistance protein homolog R1A-3
Storvum001763t1	AT3G26850.2	histone-lysine N-methyltransferases		zinc finger CCCH domain-containing protein 55
Storvum001764t1	AT3G02850.1	STELAR K+ outward rectifier	Encodes SKOR, a member of Shaker family potassium ion (K+) channel. This family includes five groups based on phylogenetic analysis (FEBS Letters (2007) 581: 2357): I (inward rectifying channel): AKT1 (AT2G26650), AKT5 (AT4G32500) and SPIK (also known as AKT6, AT2G25600); II (inward rectifying channel): KAT1 (AT5G46240) and KAT2 (AT4G18290); III (weakly inward rectifying channel): AKT2 (AT4G22200…	potassium channel SKOR-like
Storvum001765t1	AT5G20840.1	Phosphoinositide phosphatase family protein		phosphoinositide phosphatase SAC3-like isoform X1
Storvum001766t1	AT2G07170.1	ARM repeat superfamily protein		microtubule-associated protein TORTIFOLIA1
Storvum001767t1	AT3G05650.1	receptor like protein 32		receptor-like protein 12
Storvum001768t1	AT2G44950.1	histone mono-ubiquitination 1	The gene encodes one of two orthologous E3 ubiquitin ligases in Arabidopsis that are involved in monoubiquitination of histone H2B.	E3 ubiquitin-protein ligase BRE1-like 1
Storvum001769t1	AT2G30470.1	high-level expression of sugar-inducible gene 2	HSI2 is a member of a novel family of B3 domain proteins with a sequence similar to the ERF-associated amphiphilic repression (EAR) motif. It functions as an active repressor of the Spo minimal promoter (derived from a gene for sweet potato sporamin A1) through the EAR motif. It contains a plant-specific B3 DNA-binding domain. The Arabidopsis genome contains 42 genes with B3 domains which could b…	B3 domain-containing protein Os07g0563300 isoform X3
Storvum001770t1	AT1G67490.1	glucosidase 1	Encodes an alpha-glucosidase I enzyme that catalyzes the first step in N-linked glycan processing. Localized to the endoplasmic reticulum (ER).	mannosyl-oligosaccharide glucosidase GCS1
Storvum001771t1	AT2G28360.1	SIT4 phosphatase-associated family protein		serine/threonine-protein phosphatase 6 regulatory subunit 3-like isoform X1
Storvum001772t1	AT1G60160.1	Potassium transporter family protein		putative potassium transporter 12
Storvum001773t1	AT1G29400.2	MEI2-like protein 5	A member of mei2-like gene family, predominantly plant-based family of genes encoding RNA binding proteins with characteristic presence of a highly conserved RNA binding motif first described in the mei2 gene of the fission yeast S. pombe. In silico analyses reveal nine mei2 -like genes in A. thaliana. They were grouped into four distinct clades, based on overall sequence similarity and subfamily…	protein MEI2-like 2
Storvum001774t1	AT3G06670.1	binding		serine/threonine-protein phosphatase 4 regulatory subunit 3 isoform X1
Storvum001775t1	AT5G49360.1	beta-xylosidase 1	Encodes a bifunctional {beta}-D-xylosidase/{alpha}-L-arabinofuranosidase required for pectic arabinan modification. Located in the extracellular matrix. Gene is expressed specifically in tissues undergoing secondary wall thickening. This is a member of glycosyl hydrolase family 3 and has six other closely related members.	beta-D-xylosidase 1
Storvum001776t1	AT3G05650.1	receptor like protein 32		receptor-like protein 12
Storvum001777t1	AT3G50950.1	HOPZ-ACTIVATED RESISTANCE 1		disease resistance RPP13-like protein 4
Storvum001778t1	AT2G06040.1			f-box protein
Storvum001779t1	AT3G45940.1	Glycosyl hydrolases family 31 protein		alpha-glucosidase YihQ-like
Storvum001780t1	AT4G27220.1	NB-ARC domain-containing disease resistance protein		probable disease resistance protein At4g27220
Storvum001781t1	AT2G34710.1	Homeobox-leucine zipper family protein / lipid-binding START domain-containing protein	Dominant PHB mutations cause transformation of abaxial leaf fates into adaxial leaf fates. Encodes a member of HD-Zip family which contains homeodomain-leucine zipper domains and domain similar to a mammalian sterol binding domain. Has overlapping functions with PHAVOLUTA, REVOLUTA and CORONA.	homeobox-leucine zipper protein ATHB-14-like isoform X1
Storvum001782t1	AT3G51620.2	PAP/OAS1 substrate-binding domain superfamily		PREDICTED: uncharacterized protein LOC102602843
Storvum001783t1	AT5G63630.1	P-loop containing nucleoside triphosphate hydrolases superfamily protein		DEAD-box ATP-dependent RNA helicase 31-like
Storvum001784t1	AT1G05120.1	Helicase protein with RING/U-box domain		DNA repair protein RAD16-like
Storvum001785t1	AT2G42010.1	phospholipase D beta 1	phospholipase D (PLDbeta)	phospholipase D beta 1-like
Storvum001786t1	AT1G29370.1	Kinase-related protein of unknown function (DUF1296)		GBF-interacting protein 1-like isoform X1
Storvum001787t1	AT5G37020.1	auxin response factor 8	Encodes a member of the auxin response factor family. Mediates auxin response via expression of auxin regulated genes. Acts redundantly with ARF6 to control stamen elongation and flower maturation. Expression of ARF8 is controlled by miR167.	auxin response factor 8-like
Storvum001788t1	AT5G46880.1	homeobox-7		homeobox-leucine zipper protein HDG5 isoform X1
Storvum001789t1	AT1G71400.1	receptor like protein 12	Encodes a CLAVATA2 (CLV2)-related gene. Complements the clv2 mutant when expressed under the control of the CLV2 promoter.	receptor-like protein 12
Storvum001790t1	AT4G20140.1	Leucine-rich repeat transmembrane protein kinase	Encodes GASSHO1 (GSO1), a putative leucine-rich repeat transmembrane-type receptor kinase. GSO1 and a homolog GSO2 (At5g44700) are required for the formation of a normal epidermal surface during embryogenesis.	probable LRR receptor-like serine/threonine-protein kinase At3g47570
Storvum001791t1	AT4G36360.1	beta-galactosidase 3	putative beta-galactosidase (BGAL3 gene)	beta-galactosidase 3
Storvum001792t1	AT1G74310.1	heat shock protein 101	Encodes ClpB1, which belongs to the Casein lytic proteinase/heat shock protein 100 (Clp/Hsp100) family. Involved in refolding of proteins which form aggregates under heat stress. Also known as AtHsp101. AtHsp101 is a cytosolic heat shock protein required for acclimation to high temperature.	chaperone protein ClpB1
Storvum001793t1	AT2G47300.2	ribonuclease Ps	Encodes a protein involved in rRNA but not tRNA maturation.	ribonucleases P/MRP protein subunit POP1 isoform X1
Storvum001794t1	AT1G65430.1	IBR domain-containing protein		probable E3 ubiquitin-protein ligase ARI7
Storvum001795t1	AT1G07990.1	SIT4 phosphatase-associated family protein		serine/threonine-protein phosphatase 6 regulatory subunit 3-like isoform X1
Storvum001796t1	AT4G04790.1	Tetratricopeptide repeat (TPR)-like superfamily protein		pentatricopeptide repeat-containing protein At4g04790, mitochondrial-like
Storvum001797t1	AT5G54380.1	protein kinase family protein	Encodes THESEUS1 (THE1), a receptor kinase regulated by Brassinosteroids and required for cell elongation during vegetative growth.	receptor-like protein kinase THESEUS 1
Storvum001798t1	AT5G37020.1	auxin response factor 8	Encodes a member of the auxin response factor family. Mediates auxin response via expression of auxin regulated genes. Acts redundantly with ARF6 to control stamen elongation and flower maturation. Expression of ARF8 is controlled by miR167.	auxin response factor 8-like isoform X2
Storvum001799t1	AT3G28430.1			protein TRANSPARENT TESTA 9 isoform X2
Storvum001800t1	AT1G19290.1	Pentatricopeptide repeat (PPR) superfamily protein		putative pentatricopeptide repeat-containing protein At1g19290
Storvum001801t1	AT5G16860.1	Tetratricopeptide repeat (TPR)-like superfamily protein		pentatricopeptide repeat-containing protein At5g16860
Storvum001802t1	AT2G30470.1	high-level expression of sugar-inducible gene 2	HSI2 is a member of a novel family of B3 domain proteins with a sequence similar to the ERF-associated amphiphilic repression (EAR) motif. It functions as an active repressor of the Spo minimal promoter (derived from a gene for sweet potato sporamin A1) through the EAR motif. It contains a plant-specific B3 DNA-binding domain. The Arabidopsis genome contains 42 genes with B3 domains which could b…	B3 domain-containing transcription repressor VAL1-like
Storvum001803t1	AT2G40720.1	Tetratricopeptide repeat (TPR)-like superfamily protein		pentatricopeptide repeat-containing protein At2g40720
Storvum001804t1	AT3G46970.1	alpha-glucan phosphorylase 2	Encodes a cytosolic alpha-glucan phosphorylase. In vitro, the enzyme has a preference for branched polysaccharides, such as glycogen.	alpha-glucan phosphorylase, H isozyme
Storvum001805t1	AT2G38020.1	vacuoleless1 (VCL1)	necessary for proper vacuole formation and morphogenesis in Arabidopsis	protein VACUOLELESS1
Storvum001806t1	AT3G54980.1	Pentatricopeptide repeat (PPR) superfamily protein		pentatricopeptide repeat-containing protein At3g54980, mitochondrial-like
Storvum001807t1	AT2G39190.2	Protein kinase superfamily protein	member of ATH subfamily	uncharacterized aarF domain-containing protein kinase At4g31390, chloroplastic isoform X2
Storvum001808t1	AT5G54380.1	protein kinase family protein	Encodes THESEUS1 (THE1), a receptor kinase regulated by Brassinosteroids and required for cell elongation during vegetative growth.	receptor-like protein kinase THESEUS 1
Storvum001809t1	AT4G21390.1	S-locus lectin protein kinase family protein		G-type lectin S-receptor-like serine/threonine-protein kinase B120
Storvum001810t1	AT5G60690.1	Homeobox-leucine zipper family protein / lipid-binding START domain-containing protein	REVOLUTA regulates meristem initiation at lateral positions. a member of a small homeodomain-leucine zipper family. Has overlapping functions with PHAVOLUTA and PHABULOSA.	homeobox-leucine zipper protein REVOLUTA
Storvum001811t1	AT5G13230.1	Tetratricopeptide repeat (TPR)-like superfamily protein		putative pentatricopeptide repeat-containing protein At5g13230, mitochondrial
Storvum001812t1	AT3G32190.1			4-coumarate--coa ligase-like 1
Storvum001813t1	AT3G53180.1	glutamate-ammonia ligases;catalytics;glutamate-ammonia ligases	Encodes a protein that is the product of a fusion gene with a C-terminal GSI like sequence and an N-terminal part sharing homology with nodulins. It self-assembles into oligomers and its expression is increased in response to flagellin treatment. The protein co-localizes with microtubules and binds gamma-tubulin. RNAi lines are affected in root morphogenesis.	protein fluG
Storvum001814t1	AT3G02850.1	STELAR K+ outward rectifier	Encodes SKOR, a member of Shaker family potassium ion (K+) channel. This family includes five groups based on phylogenetic analysis (FEBS Letters (2007) 581: 2357): I (inward rectifying channel): AKT1 (AT2G26650), AKT5 (AT4G32500) and SPIK (also known as AKT6, AT2G25600); II (inward rectifying channel): KAT1 (AT5G46240) and KAT2 (AT4G18290); III (weakly inward rectifying channel): AKT2 (AT4G22200…	potassium channel SKOR-like isoform X1
Storvum001815t1	AT3G60320.1	Protein of unknown function (DUF630 and DUF632)		nitrate regulatory gene2 protein-like
Storvum001816t1	AT5G46910.1	Transcription factor jumonji (jmj) family protein / zinc finger (C5HC2 type) family protein		lysine-specific demethylase JMJ706-like isoform X1
Storvum001817t1	AT3G14470.1	NB-ARC domain-containing disease resistance protein		putative disease resistance protein RGA3
Storvum001818t1	AT1G69770.1	chromomethylase 3	Encodes a chromomethylase involved in methylating cytosine residues at non-CG sites. Involved in preferentially methylating transposon-related sequences, reducing their mobility. CMT3 interacts with an Arabidopsis homologue of HP1 (heterochromatin protein 1), which in turn interacts with methylated histones. Involved in gene silencing.	DNA (cytosine-5)-methyltransferase 1
Storvum001819t1	AT1G52150.1	Homeobox-leucine zipper family protein / lipid-binding START domain-containing protein	Member of the class III HD-ZIP protein family. Contains homeodomain and leucine zipper domain. Critical for vascular development and negatively regulates vascular cell differentiation.	homeobox-leucine zipper protein ATHB-15-like
Storvum001820t1	AT5G11490.1	adaptin family protein		beta-adaptin-like protein A
Storvum001821t1	AT4G03000.2	RING/U-box superfamily protein		putative E3 ubiquitin-protein ligase RF298
Storvum001822t1	AT3G13750.1	beta galactosidase 1	beta-galactosidase, glycosyl hydrolase family 35	beta-galactosidase-like
Storvum001823t1	AT1G62830.1	LSD1-like 1	Encodes a homolog of human Lysine-Specific Demethylase1. Involved in H3K4 methylation of target genes including the flowering time loci FLC and FWA. Located in nucleus. Negatively regulates root elongation. Involved in repression of LRP1 via histone deacetylation.	lysine-specific histone demethylase 1 homolog 1
Storvum001824t1	AT4G19440.2	Tetratricopeptide repeat (TPR)-like superfamily protein		pentatricopeptide repeat-containing protein At4g19440, chloroplastic
Storvum001825t1	AT3G13990.2	Kinase-related protein of unknown function (DUF1296)		GBF-interacting protein 1-like isoform X1
Storvum001826t1	AT4G35790.2	phospholipase D delta	Encodes a protein with phospholipase D activity. Involved in phospolipase metabolism. Mutants are affected in hydrogen peroxide mediated cell death.	phospholipase D delta-like
Storvum001827t1	AT2G29210.1	splicing factor PWI domain-containing protein		serine/arginine repetitive matrix protein 1
Storvum001828t1	AT5G44800.1	chromatin remodeling 4		protein chromatin remodeling 4
Storvum001829t1	AT2G38280.2	AMP deaminase, putative / myoadenylate deaminase, putative	Encodes a protein with in vitro AMP deaminase activity that is involved in embryogenesis. Homozygous mutant embryos fail to develop past the zygote stage.	AMP deaminase
Storvum001830t1	AT5G54090.1	DNA mismatch repair protein MutS, type 2		endonuclease MutS2
Storvum001831t1	AT5G03340.1	ATPase, AAA-type, CDC48 protein		cell division cycle protein 48 homolog
Storvum001832t1	AT2G26790.1	Pentatricopeptide repeat (PPR) superfamily protein		pentatricopeptide repeat-containing protein At2g26790, mitochondrial
Storvum001833t1	AT5G63420.1	RNA-metabolising metallo-beta-lactamase family protein		ribonuclease J isoform X2
Storvum001834t1	AT4G20430.1	Subtilase family protein		subtilisin-like protease SBT2.3
Storvum001835t1	AT4G19610.1	nucleotide binding;nucleic acid binding;RNA binding		multiple RNA-binding domain-containing protein 1 isoform X1
Storvum001836t1	AT5G46910.1	Transcription factor jumonji (jmj) family protein / zinc finger (C5HC2 type) family protein		lysine-specific demethylase JMJ706-like
Storvum001837t1	AT5G12370.2	exocyst complex component sec10		exocyst complex component SEC10
Storvum001838t1	AT3G22270.1	Topoisomerase II-associated protein PAT1		protein PAT1 homolog 1-like
Storvum001839t1	AT4G23160.1	cysteine-rich RLK (RECEPTOR-like protein kinase) 8	Encodes a cysteine-rich receptor-like protein kinase.	retrovirus-related Pol polyprotein from transposon TNT 1-94
Storvum001840t1	AT1G20060.1	ATP binding microtubule motor family protein		bipolar kinesin KRP-130 isoform X6
Storvum001841t1	AT5G39785.1	Protein of unknown function (DUF1666)		PREDICTED: uncharacterized protein LOC102604835
Storvum001842t1	AT5G64580.1	AAA-type ATPase family protein		probable inactive ATP-dependent zinc metalloprotease FTSHI 4, chloroplastic
Storvum001843t1	AT1G65470.2	chromatin assembly factor-1 (FASCIATA1) (FAS1)	Chromatin Assembly Factor-1 (CAF-1) p150 subunit. Mutants have reduced heterochromatin content. In Arabidopsis, the three CAF-1 subunits are encoded by FAS1, FAS2 and, most likely, MSI1, respectively. Mutations in FAS1 or FAS2 lead to increased frequency of homologous recombination and T-DNA integration in Arabidopsis.	chromatin assembly factor 1 subunit FAS1
Storvum001844t1	AT1G03780.2	targeting protein for XKLP2	Homolog of vertebrate TPX2. Protein has three domains involved in nuclear targeting, one in nuclear export and two in microtubule binding. Involved in mitotic spindle assembly during late prophase and early prometaphase.	Protein TPX2
Storvum001845t1	AT4G27290.1	S-locus lectin protein kinase family protein		G-type lectin S-receptor-like serine/threonine-protein kinase At4g27290 isoform X1
Storvum001846t1	AT2G18940.1	Tetratricopeptide repeat (TPR)-like superfamily protein		pentatricopeptide repeat-containing protein At2g18940, chloroplastic
Storvum001847t1	AT3G46290.1	hercules receptor kinase 1	Encodes HERCULES1 (HERK1), a receptor kinase regulated by Brassinosteroids and required for cell elongation during vegetative growth.	receptor-like protein kinase HERK 1
Storvum001848t1	AT4G22200.1	potassium transport 2/3	Encodes AKT2, a photosynthate- and light-dependent inward rectifying potassium channel with unique gating properties that are regulated by phosphorylation. Expressed in guard cell protoplasts and in the phloem and xylem of aerial portions of the plant. The channel can coassemble with another K+ channel, KAT1, in vitro. In guard cells, AKT2/3 is responsible for the Ca2+ sensitivity of the K+ uptak…	potassium channel AKT2/3-like
Storvum001849t1	AT3G13750.1	beta galactosidase 1	beta-galactosidase, glycosyl hydrolase family 35	beta-galactosidase
Storvum001850t1	AT3G13750.1	beta galactosidase 1	beta-galactosidase, glycosyl hydrolase family 35	beta-galactosidase-like
Storvum001851t4	AT1G43760.1	DNAse I-like superfamily protein		PREDICTED: uncharacterized protein LOC107057986
Storvum001852t1	AT5G11720.1	Glycosyl hydrolases family 31 protein		alpha-glucosidase-like
Storvum001853t1	AT3G55020.1	Ypt/Rab-GAP domain of gyp1p superfamily protein		TBC1 domain family member 2B-like
Storvum001854t1	AT2G17550.1			PREDICTED: uncharacterized protein LOC107013963
Storvum001855t1	AT4G27290.1	S-locus lectin protein kinase family protein		G-type lectin S-receptor-like serine/threonine-protein kinase
Storvum001856t1	AT3G51740.1	inflorescence meristem receptor-like kinase 2	encodes a leucine-repeat receptor kinase expressed in inflorescence meristem. Locus association was made from performing sequence analysis with IMK3 (MRLK) whose locus association was provided by the authors.	probably inactive leucine-rich repeat receptor-like protein kinase IMK2
Storvum001857t1	AT1G29370.1	Kinase-related protein of unknown function (DUF1296)		PREDICTED: uncharacterized protein LOC102591371
Storvum001858t1	AT2G41720.1	Tetratricopeptide repeat (TPR)-like superfamily protein		pentatricopeptide repeat-containing protein At2g41720
Storvum001859t1	AT5G44635.1	minichromosome maintenance (MCM2/3/5) family protein		DNA replication licensing factor MCM6
Storvum001860t1	AT1G67550.1	urease	Encodes a nickel-containing urea hydrolase involved in nitrogen recycling. It requires three urease accessory proteins for its activation.	urease isoform X1
Storvum001861t1	AT3G15550.1			titin homolog
Storvum001862t1	AT5G60010.1	ferric reductase-like transmembrane component family protein		putative respiratory burst oxidase homolog protein H isoform X1
Storvum001863t1	AT4G33300.2	ADR1-like 1	Encodes a member of the ADR1 family nucleotide-binding leucine-rich repeat (NB-LRR) immune receptors.	probable disease resistance protein At4g33300
Storvum001864t1	AT4G32300.1	S-domain-2 5		G-type lectin S-receptor-like serine/threonine-protein kinase SD2-5
Storvum001865t1	AT5G51430.1	conserved oligomeric Golgi complex component-related / COG complex component-related	Encodes a protein that is homologous to Cog7, a subunit of the conserved oligomeric Golgi (COG) complex, which is required for the normal morphology and function of the Golgi apparatus. It is likely to be involved in transport or retention of Golgi-localized proteins and in maintenance of Golgi morphology.	conserved oligomeric Golgi complex subunit 7
Storvum001866t1	AT1G67930.1	Golgi transport complex protein-related		conserved oligomeric Golgi complex subunit 5
Storvum001867t1	AT1G31930.3	extra-large GTP-binding protein 3	Encodes XLG3 (extra-large G protein 3) that shows significant similarity to the G protein alpha subunit in its C terminal region. Involved in the regulation of root morphological and growth responses.	extra-large guanine nucleotide-binding protein 3
Storvum001868t1	AT2G34710.1	Homeobox-leucine zipper family protein / lipid-binding START domain-containing protein	Dominant PHB mutations cause transformation of abaxial leaf fates into adaxial leaf fates. Encodes a member of HD-Zip family which contains homeodomain-leucine zipper domains and domain similar to a mammalian sterol binding domain. Has overlapping functions with PHAVOLUTA, REVOLUTA and CORONA.	homeobox-leucine zipper protein ATHB-14 isoform X1
Storvum001869t1	AT3G54350.3	Forkhead-associated (FHA) domain-containing protein		Microspherule protein
Storvum001870t1	AT4G28000.1	P-loop containing nucleoside triphosphate hydrolases superfamily protein		nuclear valosin-containing protein-like
Storvum001871t1	AT5G17680.1	disease resistance protein (TIR-NBS-LRR class), putative		TMV resistance protein N-like
Storvum001872t1	AT3G19180.1	paralog of ARC6	Encodes a chloroplast division factor located in the plastid inner envelope with its N-terminus exposed to the stroma. PARC6 influences FtsZ assembly and is required for recruitment of PDV1 during chloroplast division.	plastid division protein CDP1, chloroplastic
Storvum001873t1	AT4G02020.1	SET domain-containing protein	Encodes a polycomb group protein. Forms part of a large protein complex that can include VRN2 (VERNALIZATION 2), VIN3 (VERNALIZATION INSENSITIVE 3) and polycomb group proteins FERTILIZATION INDEPENDENT ENDOSPERM (FIE) and CURLY LEAF (CLF). The complex has a role in establishing FLC (FLOWERING LOCUS C) repression during vernalization. Performs a partially redundant role to MEA in controlling seed …	histone-lysine N-methyltransferase EZA1 isoform X1
Storvum001874t1	AT4G35870.1	early-responsive to dehydration stress protein (ERD4)		CSC1-like protein At4g35870
Storvum001875t1	AT4G25730.1	FtsJ-like methyltransferase family protein		putative rRNA methyltransferase
Storvum001876t1	AT1G79540.1	Pentatricopeptide repeat (PPR) superfamily protein		pentatricopeptide repeat-containing protein At1g79540
Storvum001877t1	AT1G77720.1	putative protein kinase 1	Encodes a predicted protein kinase based on sequence similarity.	serine/threonine-protein kinase mph1 isoform X2
Storvum001878t1	AT3G21480.1	BRCT domain-containing DNA repair protein		PREDICTED: uncharacterized protein LOC102606165
Storvum001879t1	AT3G22150.1	Tetratricopeptide repeat (TPR)-like superfamily protein		pentatricopeptide repeat-containing protein At3g22150, chloroplastic
Storvum001880t2	AT1G34300.1	lectin protein kinase family protein		G-type lectin S-receptor-like serine/threonine-protein kinase At1g34300
Storvum001881t1	AT5G22640.1	MORN (Membrane Occupation and Recognition Nexus) repeat-containing protein	EMB1211 is a MORN (multiple membrane occupation and recognition nexus) motif containing protein involved in embryo development and chloroplast biogenesis.	protein TIC 100
Storvum001882t1	AT4G33990.1	Tetratricopeptide repeat (TPR)-like superfamily protein		pentatricopeptide repeat-containing protein At4g33990
Storvum001883t1	AT3G03130.1			high mobility group nucleosome-binding domain-containing protein 5-like
Storvum001884t1	AT5G56930.1	CCCH-type zinc finger family protein		zinc finger CCCH domain-containing protein 65 isoform X4
Storvum001885t2	AT5G46330.1	Leucine-rich receptor-like protein kinase family protein	Encodes a leucine-rich repeat serine/threonine protein kinase that is expressed ubiquitously. FLS2 is involved in MAP kinase signalling relay involved in innate immunity. Essential in the perception of flagellin, a potent elicitor of the defense response. FLS2 is directed for degradation by the bacterial ubiquitin ligase AvrPtoB.	probable LRR receptor-like serine/threonine-protein kinase At3g47570
Storvum001886t1	AT5G62000.3	auxin response factor 2	Encodes an auxin response factor. Mutants have many defects including enlarged rosette leaves, reduced fertility, later senescence, hypocotyl elongation defects, enlarged seeds and enlarged cotyledons. May not mediate auxin effects. Increase in seed size due to increased cell proliferation.	auxin response factor 2-like isoform X1
Storvum001887t1	AT1G13630.2	Tetratricopeptide repeat (TPR)-like superfamily protein		putative pentatricopeptide repeat-containing protein At1g13630
Storvum001888t1	AT1G27752.1	Ubiquitin system component Cue protein		activating signal cointegrator 1 complex subunit 2
Storvum001889t1	AT5G03730.1	Protein kinase superfamily protein	Homologous to the RAF family of serine/threonine protein kinases. Negative regulator in the ethylene signal transduction pathway. Interacts with the putative ethylene receptors ETR1 and ERS. Constitutively expressed.	serine/threonine-protein kinase CTR1-like isoform X1
Storvum001890t1	AT1G79150.1	binding		nucleolar complex protein 3 homolog
Storvum001891t1	AT5G24010.1	Protein kinase superfamily protein		probable receptor-like protein kinase At5g24010
Storvum001892t1	AT2G40950.1	Basic-leucine zipper (bZIP) transcription factor family protein	bZIP17 appears to regulate transcription as part of a salt and osmotic stress response. zip17 mutants show enhanced inhibition of primary root elongation in response to NaCl. Several salt-responsive genes, such as ATHB-7 show a reduced transcriptional response to a salt treatment in zip17 mutant seedlings. myc:bZIP17 undergoes proteolytic processing in salt-treated wild type seedlings, but not in…	bZIP transcription factor 17
Storvum001893t1	AT4G27290.1	S-locus lectin protein kinase family protein		G-type lectin S-receptor-like serine/threonine-protein kinase At4g27290 isoform X1
Storvum001894t1	AT4G14700.1	origin recognition complex 1	Encodes origin of replication complex 1a subunit.The protein contains a PHD domain,binds methylated DNA and appears to function as a transcriptional activator.	origin of replication complex subunit 1A-like
Storvum001895t1	AT1G59540.1	P-loop containing nucleoside triphosphate hydrolases superfamily protein	Encodes a kinesin-like protein.	kinesin-like protein KIN-7N isoform X1
Storvum001896t1	AT4G00730.1	Homeobox-leucine zipper family protein / lipid-binding START domain-containing protein	Encodes a homeodomain protein of the HD-GLABRA2 group. Involved in the accumulation of anthocyanin and in root development	homeobox-leucine zipper protein ANTHOCYANINLESS 2
Storvum001897t1	AT4G14570.1	acylaminoacyl-peptidase-related	Encodes an acylamino acid-releasing enzyme (AARE) catalyzing the N-terminal hydrolysis of N[alpha]-acylpeptides to release N[alpha]-acylated amino acids	acylamino-acid-releasing enzyme-like isoform X2
Storvum001898t1	AT5G46210.1	cullin4	Arabidopsis CULLIN4 (CUL4) forms an E3 ubiquitin ligase with the CDD complex and a common catalytic subunit RBX1 in mediating light control of development. This CUL4-based E3 ligase is essential for the repression of photomorphogenesis. The partial loss of CUL4 function resulted in a constitutive photomorphogenic phenotype with respect to morphogenesis and light-regulated gene expression. CUL4 ex…	cullin 4
Storvum001899t1	AT3G46290.1	hercules receptor kinase 1	Encodes HERCULES1 (HERK1), a receptor kinase regulated by Brassinosteroids and required for cell elongation during vegetative growth.	receptor-like protein kinase HERK 1
Storvum001900t1	AT3G54220.1	GRAS family transcription factor	Encodes a member of a novel family having similarity to DNA binding proteins containing basic-leucine zipper regions; scr is expressed in cortex/endodermal initial cells and in the endodermal cell lineage. Regulates the radial organization of the root. Is required cell-autonomously for distal specification of the quiescent center, which in turn regulates stem cell fate of immediately surrounding …	protein SCARECROW
Storvum001901t1	AT3G18370.1	C2 domain-containing protein		synaptotagmin-5 isoform X1
Storvum001902t1	AT5G38840.1	SMAD/FHA domain-containing protein		kanadaptin
Storvum001903t1	AT2G46060.1	transmembrane protein-related		PREDICTED: uncharacterized protein LOC102605461 isoform X2
Storvum001904t3	AT3G47570.1	Leucine-rich repeat protein kinase family protein		probable LRR receptor-like serine/threonine-protein kinase At3g47570
Storvum001905t3	AT2G23140.2	RING/U-box superfamily protein with ARM repeat domain		U-box domain-containing protein 4-like
Storvum001906t1	AT3G02850.1	STELAR K+ outward rectifier	Encodes SKOR, a member of Shaker family potassium ion (K+) channel. This family includes five groups based on phylogenetic analysis (FEBS Letters (2007) 581: 2357): I (inward rectifying channel): AKT1 (AT2G26650), AKT5 (AT4G32500) and SPIK (also known as AKT6, AT2G25600); II (inward rectifying channel): KAT1 (AT5G46240) and KAT2 (AT4G18290); III (weakly inward rectifying channel): AKT2 (AT4G22200…	potassium channel SKOR-like
Storvum001907t1	AT1G71240.2	Plant protein of unknown function (DUF639)		PREDICTED: uncharacterized protein LOC102583411 isoform X1
Storvum001908t1	AT1G11330.1	S-locus lectin protein kinase family protein		G-type lectin S-receptor-like serine/threonine-protein kinase
Storvum001909t1	AT5G51300.3	splicing factor-related		branchpoint-bridging protein-like
Storvum001910t1	AT1G49540.1	elongator protein 2		elongator complex protein 2
Storvum001911t1	AT4G29750.1	CRS1 / YhbY (CRM) domain-containing protein		chloroplastic group IIA intron splicing facilitator CRS1, chloroplastic-like
Storvum001912t1	AT4G23160.1	cysteine-rich RLK (RECEPTOR-like protein kinase) 8	Encodes a cysteine-rich receptor-like protein kinase.	retrovirus-related Pol polyprotein from transposon TNT 1-94
Storvum001913t1	AT4G33650.1	dynamin-related protein 3A	Encodes a protein with high sequence similarity to the dynamin superfamily. Among those members ADL2 was most closely related to Dnm1p of yeast and likely a member of the Vps1p subfamily. Widely expressed in various tissues with highest expression in flower tissues. Localizes to the chloroplast, mitochondrion and peroxisome. Involved in peroxisome and mitochondria fission in combination with DRP3…	dynamin-related protein 3B-like
Storvum001914t1	AT5G18980.1	ARM repeat superfamily protein		Armadillo-type fold protein
Storvum001915t1	AT1G53140.1	Dynamin related protein 5A	Encodes DRP5A, a dynamin protein involved in cytokinesis in Arabidopsis.	dynamin-related protein 5A
Storvum001916t1	AT1G11340.1	S-locus lectin protein kinase family protein		G-type lectin S-receptor-like serine/threonine-protein kinase RKS1
Storvum001917t1	AT5G18570.1	GTP1/OBG family protein	Encodes AtObgC, a plant ortholog of bacterial Obg. AtObgC is a chloroplast-targeting GTPase essential for early embryogenesis. Mutations in this locus result in embryo lethality. The protein is dually localized in the stroma and the inner envelope membrane and is involved in thylakoid membrane biogenesis and functions primarily in plastid ribosome biogenesis during chloroplast development.	probable GTP-binding protein OBGC2
Storvum001918t1	AT1G28060.1	Pre-mRNA-splicing factor 3		U4/U6 small nuclear ribonucleoprotein Prp3-like
Storvum001919t1	AT4G03200.1	catalytics		spermatogenesis-associated protein 20
Storvum001920t1	AT4G18490.2			uncharacterized protein At4g18490 isoform X1
Storvum001921t1	AT1G04080.1	Tetratricopeptide repeat (TPR)-like superfamily protein		pre-mRNA-processing factor 39
Storvum001922t1	AT3G47060.1	FTSH protease 7	encodes an FtsH protease that is localized to the chloroplast	ATP-dependent zinc metalloprotease FTSH 9, chloroplastic
[truncated: 78,843 more rows]
