# Supplementary material for: Transcriptomic Analysis of Resistant and Susceptible Responses in a New Model Root-Knot Nematode Infection System Using Solanum torvum and Meloidogyne arenaria
Source: Front Plant Sci. 2021 May 25;12:680151. doi: 10.3389/fpls.2021.680151 (PMC8194700; doi:10.3389/fpls.2021.680151)
Supplement: Supplementary file 9 [file Table_3.XLSX]

## Sheet: Supplementary Table 3
SUPPLEMENTARY TABLE 3| Counts Per Million Values of Expressed Genes in S. torvum. 11-day-old S. torvum seedlings were treated with SDW (mock) or infected with M. arenaria A2-J or A2-O. Root tip samples were collected at 1, 2, and 3 DPI for RNA-seq analysis. Transcripts with very low expression were filtered out, and the 26,008 contigs listed here were used for the following differential expressio…
	mock												A2-J inoculation												A2-O inoculation
	1 DPI				2 DPI				3 DPI				1 DPI				2 DPI				3 DPI				1 DPI				2 DPI				3 DPI
Accession	replicate 1	replicate 2	replicate 3	replicate 4	replicate 1	replicate 2	replicate 3	replicate 4	replicate 1	replicate 2	replicate 3	replicate 4	replicate 1	replicate 2	replicate 3	replicate 4	replicate 1	replicate 2	replicate 3	replicate 4	replicate 1	replicate 2	replicate 3	replicate 4	replicate 1	replicate 2	replicate 3	replicate 4	replicate 1	replicate 2	replicate 3	replicate 4	replicate 1	replicate 2	replicate 3	replicate 4
Storvum000001t1	72.4065	58.5114	86.1505	75.0986	55.2727	58.9	78.2625	71.7725	70.2142	51.3381	74.3049	84.8027	58.0585	56.178	79.0106	88.7026	56.0816	70.7275	75.5248	82.4696	60.8491	47.775	56.0509	89.9065	53.777	64.7494	88.096	71.3278	61.3848	72.3326	92.9707	87.4043	63.1341	49.1221	93.192	98.9821
Storvum000002t1	199.464	147.719	199.527	238.865	116.841	158.326	185.971	192.03	182.922	141.87	167.094	216.966	158.011	131.077	197.218	225.406	98.6956	152.089	158.842	170.826	137.591	149.983	146.315	224.936	163.962	167.504	176.706	191.617	140.34	162.106	157.571	198.811	143.538	97.8883	188.248	239.387
Storvum000003t1	112.545	72.9016	109.972	111.904	61.8429	76.7587	90.6658	92.3698	107.729	71.7397	79.8511	109.241	82.8948	69.469	87.2186	115.969	48.3549	68.1604	62.5272	66.7566	49.7692	52.0137	59.8754	85.3187	83.7359	77.7697	105.094	109.444	59.9727	64.802	45.0935	87.7079	49.5087	38.6901	72.3587	95.4284
Storvum000004t1	53.9684	44.8927	59.9842	57.9966	42.4154	39.1521	47.7497	50.1818	48.9677	41.9447	47.3194	62.4865	46.1065	40.9739	59.7188	66.4332	30.4705	47.8679	54.4051	58.901	38.8514	39.113	38.4907	62.5144	44.822	56.6558	61.0466	64.886	41.8768	56.1921	52.1876	70.3186	40.8732	34.7329	62.4774	72.3693
Storvum000005t1	95.2991	63.694	94.0177	97.0328	51.9932	71.4354	80.1433	75.8782	94.6156	59.823	78.5577	102.82	62.9539	55.8978	96.0426	102.338	50.3426	75.0518	91.1078	94.9775	64.6987	63.9118	70.0034	95.0026	76.7445	84.4558	108.441	95.55	62.2834	77.5066	70.6814	110.017	58.1435	57.5886	93.7157	115.958
Storvum000006t1	120.069	87.6769	133.58	131.607	70.3302	86.2032	117.156	110.049	109.223	76.7872	91.1277	143.298	80.4775	70.2742	140.779	130.181	54.5386	122.912	113.352	144.3	87.333	78.2322	90.7095	134.06	104.303	112.96	134.97	137.9	74.3559	100.117	95.7639	141.863	78.8672	76.3108	116.671	145.156
Storvum000007t1	56.3625	29.5455	33.8203	38.8502	41.0489	41.8996	39.9633	47.2673	41.8302	42.6342	41.4049	63.0933	28.1565	29.032	33.6557	43.5856	49.0186	42.3492	39.1371	24.2953	84.122	79.2409	53.3452	73.3479	30.3945	22.8735	31.6818	44.3854	30.7009	24.3296	25.3344	50.929	42.5997	22.4974	22.6934	45.3165
Storvum000008t1	285.398	195.115	294.598	348.35	167.206	211.043	286.475	266.638	258.119	188.874	244.548	331.203	216.381	180.433	313.162	356.364	133.807	218.641	216.148	267.495	182.211	200.42	201.677	316.199	272.893	278.88	295.697	345.936	196.627	224.564	182.408	338.502	177.115	142.183	259.774	330.14
Storvum000009t1	52.1104	38.9434	63.5222	59.5183	33.1336	35.2357	58.6784	51.0762	54.755	34.0399	41.3751	58.5218	35.7131	30.7699	53.0161	51.4995	22.8304	41.0486	34.0452	46.0776	27.1327	28.3734	25.973	55.3643	48.8159	50.3006	59.6886	54.5483	25.9423	28.5189	26.6422	50.9618	21.3804	17.1782	38.4438	44.3397
Storvum000010t1	269.864	187.635	302.465	319.166	139.614	176.871	268.794	243.352	251.48	159.538	208.505	294.374	188.687	164.689	275.811	334.863	137.752	241.283	225.073	289.573	182.208	179.909	178.04	300.62	253.227	248.089	302.648	295.785	158.668	215.075	203.534	287.412	152.168	137.945	230.665	308.702
Storvum000011t1	175.748	136.024	165.698	197.225	100.706	134.972	162.378	142.53	151.551	121.943	124.584	180.114	145.659	112.601	159.029	193.927	105.324	123.897	120.172	140.864	116.23	112.913	130.549	182.303	168.809	150.437	159.439	171.782	131.144	121.863	96.524	154.326	102.967	69.8318	132.69	167.599
Storvum000012t1	41.1639	32.6159	42.115	39.7795	35.3036	32.9701	38.698	32.4773	33.0327	26.1318	36.7842	39.2588	26.6091	27.9443	40.2223	42.6263	26.9386	35.6496	36.6992	34.1097	26.9696	26.2143	31.2859	36.4299	44.8308	40.4684	40.1809	43.537	34.431	35.5274	31.6688	46.4651	33.1967	26.2794	41.3797	51.5066
Storvum000013t1	141.088	112.622	145.7	155.586	99.071	104.062	121.347	116.572	116.362	107.739	120.705	156.419	115.316	99.8356	128.259	149.77	87.6617	104.188	115.94	128.337	95.837	99.4169	112.988	137.847	119.628	125.628	139.601	157.544	101.168	106.585	87.1537	156.317	83.0872	75.7816	115.059	133.273
Storvum000014t1	43.5579	34.9192	43.3902	40.7088	26.5474	32.2832	45.0029	37.3195	40.5026	34.3858	37.8938	49.184	32.6029	29.0266	40.2219	46.4676	28.4849	37.8129	38.3205	40.978	29.6976	34.2837	36.9115	42.1763	42.8677	38.3571	41.7252	43.8742	29.6426	38.3289	31.6698	50.6169	33.58	30.4226	50.4529	55.5705
Storvum000015t1	71.8996	44.9234	73.2186	73.7367	38.6666	49.8924	62.0758	58.7495	58.9899	50.3905	58.0925	84.7896	56.1328	50.6448	67.9586	81.0193	43.011	61.7026	60.1705	68.8846	46.8271	52.0726	55.2386	79.6581	62.8768	63.5928	67.7086	82.2519	48.3578	54.9697	48.5859	72.1371	39.3106	40.1212	49.6077	68.6622
Storvum000016t1	197.118	152.147	212.486	238.85	128.631	147.163	209.247	191.45	183.424	143.731	173.941	241.036	172.544	142.152	200.057	240.401	111.51	164.028	168.223	182.072	155.392	141.165	159.126	220.068	188.307	205.685	206.567	221.386	144.305	172.478	148.467	237.078	139.118	117.727	179.124	247.596
Storvum000017t1	28.356	16.3086	34.4567	32.7157	15.053	20.778	27.5475	24.4745	29.713	19.4857	23.8455	29.3262	20.1843	18.7174	36.7331	27.0743	22.9647	26.1925	31.6624	33.1251	21.5104	19.5626	23.8571	34.7922	27.9964	32.3748	31.1648	28.6279	22.5436	23.4716	23.3092	33.2312	18.6128	19.4424	31.2319	28.6688
Storvum000018t1	211.299	129.316	199.709	219.716	116.59	133.082	175.175	171.088	171.804	130.895	148.248	225.294	134.626	135.367	193.927	238.098	101.795	160.508	147.274	165.384	123.125	120.195	126.489	198.391	173.002	162.754	187.248	227.163	108.808	97.7604	98.5409	180.159	97.478	91.8078	124.397	156.265
Storvum000019t1	71.2326	76.0872	95.7125	71.9373	54.7386	58.3845	81.5893	87.2335	89.8032	57.7699	73.6912	94.2189	63.8826	67.9723	84.9581	86.2157	57.2905	75.3838	79.456	94.1695	54.0561	34.0841	47.7139	69.7494	68.4389	68.2072	101.391	77.7015	49.171	40.4837	71.955	72.4348	38.497	27.0603	54.7219	52.134
Storvum000020t1	22.913	16.6347	29.6972	25.1948	15.6012	14.7521	27.9266	24.6466	25.0836	18.0413	19.3775	28.7875	20.4056	16.1041	24.7991	24.179	12.6606	23.7203	18.669	23.475	16.145	12.5981	10.7699	22.2194	18.7675	26.5495	25.8332	25.2777	13.4518	17.8096	17.4816	23.1396	14.3097	9.48188	17.9741	22.3335
Storvum000021t1	55.8624	44.198	55.6466	67.3067	33.2837	48.8771	56.7805	50.6633	46.1591	42.7438	48.1983	60.7355	49.0317	42.027	52.5339	64.5193	28.864	49.858	50.7985	56.8488	48.4135	38.3873	44.666	68.8189	52.501	58.4154	52.1563	56.4062	45.4877	46.7315	45.7777	56.0768	43.4559	36.236	50.9809	64.4061
Storvum000022t1	75.8494	69.2659	104.005	81.4171	58.2995	57.0107	83.6839	88.1909	85.9857	61.8995	73.0162	97.4391	54.5773	67.8085	95.6282	88.1378	59.8423	89.203	78.0947	102.067	65.8126	51.8372	63.2412	90.5982	67.8131	82.1687	98.6427	77.4106	63.9119	76.0191	82.852	88.6117	63.7047	50.4126	71.267	88.2938
Storvum000023t1	149.817	110.71	138.123	154.835	105.102	108.812	126.733	137.379	123.833	112.564	113.868	163.758	114.807	112.565	135.141	155.344	88.3277	110.275	111.43	127.095	98.3987	101.73	105.328	144.666	137.372	141.693	127.362	154.823	112.73	94.0933	86.4519	136.15	96.9006	74.2184	95.5581	128.272
Storvum000024t1	212.86	130.474	230.98	231.239	115.779	134.799	200.794	188.974	196.871	137.098	170.064	239.775	141.775	128.833	239.07	248.861	132.493	182.734	204.569	209.282	147.997	126.066	154.613	229.618	165.163	188.091	212.48	225.115	123.567	142.35	154.81	221.68	118.583	121.894	161.482	197.284
Storvum000025t1	131.538	113.779	132.596	131.792	84.5737	102.688	108.709	129.386	114.039	92.1105	107.398	146.927	101.507	99.5466	115.739	128.653	88.7691	96.0981	110.569	121.698	75.2842	75.4333	79.3999	104.711	104.559	114.497	113.539	130.37	88.2489	92.5304	77.0237	124.273	79.6313	50.9221	83.5474	107.585
Storvum000026t1	182.283	143.33	191.138	242.764	113.317	150.186	168.201	173.706	165.996	125.813	139.379	212.237	136.456	114.184	208.875	231.004	97.1618	157.133	145.307	187.835	141.736	139.785	142.348	229.874	175.667	173.054	175.649	226.588	115.935	120.815	107.937	204.141	115.32	83.9049	138.259	183.478
Storvum000027t1	57.7447	60.6333	70.1862	59.8544	35.8573	38.2933	59.7084	66.1345	68.8885	38.2879	56.9348	71.6229	42.3834	50.7159	59.3053	63.1763	42.1775	52.5723	45.6201	54.2195	40.4493	30.0564	36.2331	54.1655	46.1618	64.5737	65.9319	54.7106	40.3045	33.3814	56.2498	45.5345	30.8926	33.8519	41.3694	47.5916
Storvum000028t1	61.6946	52.6192	66.14	66.5698	41.7392	46.5742	59.4366	63.6006	54.6263	40.4867	49.633	64.996	45.1841	43.5291	56.8597	60.2204	39.8479	53.8906	46.5141	58.5158	43.3128	48.8412	50.7039	66.8449	53.7872	61.5096	57.1423	63.6455	44.084	48.318	50.8376	61.564	44.3197	37.1379	46.9861	77.6928
Storvum000029t1	81.1458	70.8011	86.1392	97.0313	52.8256	66.2835	80.1086	73.8952	74.8641	70.1531	71.9072	99.1182	59.2377	69.7064	86.3936	102.924	52.997	68.7231	64.1314	77.2855	56.3418	61.5195	67.292	80.0947	70.439	80.0573	88.5979	99.2613	53.7932	67.4055	57.5152	90.765	57.5644	58.6953	82.21	86.1694
Storvum000030t1	105.057	78.6662	108.686	126.215	64.797	76.2432	95.8854	104.191	98.9331	80.4665	82.443	117.147	82.2986	71.8818	109.173	115.595	60.5039	93.5404	81.9948	97.1638	77.3718	76.2378	81.6979	111.273	101.931	106.978	117.446	119.253	70.8302	76.4467	69.9288	111.076	56.6056	55.0899	81.4136	102.635
Storvum000031t1	78.0703	65.5416	74.4743	77.5879	59.2458	58.6753	68.1649	65.3126	66.3128	47.9364	63.5416	80.8402	63.2961	55.9572	70.9898	72.6591	52.4557	50.1498	54.978	65.3108	43.5582	43.2093	44.5019	79.4851	59.7162	63.2644	70.1521	77.3212	52.7506	45.4805	41.8079	68.6127	41.3388	34.2191	49.4297	79.7338
Storvum000032t1	50.3981	49.6961	52.5334	51.3038	31.7513	40.3539	44.7819	48.451	45.981	32.3267	41.2222	51.1597	42.3823	39.8681	51.097	53.5749	41.5149	49.0286	44.484	54.7106	42.0546	38.7299	36.4583	48.5844	50.7554	49.7939	52.2821	48.613	41.1917	38.3345	35.4727	45.8425	37.0328	31.6907	38.9677	49.7154
Storvum000033t1	212.174	169.999	263.948	267.301	153.55	177.386	244.321	225.563	222.102	170.568	206.109	258.105	216.538	167.35	245.227	269.214	120.568	217.591	198.889	213.21	179.62	160.757	167.217	248.982	230.71	222.049	256.779	237.821	178.955	194.894	173.596	226.913	165.018	144.937	190.578	230.906
Storvum000034t1	120.61	89.4134	137.397	133.279	80.7448	94.7888	120.055	121.378	131.457	87.1194	105.366	137.297	90.3032	84.8932	148.162	142.097	74.6378	116.965	126.8	137.394	95.1863	87.9448	110.727	134.916	117.256	117.007	132.123	141.438	87.1724	123.184	104.39	153.837	91.1434	90.566	130.786	155.491
Storvum000035t1	186.224	156.574	223.955	204.471	121.808	140.294	192.992	206.142	186.912	152.009	168.587	194.092	158.232	170.853	196.589	177.433	121.896	186.851	135.72	160.445	116.37	105.707	113.423	152.161	167.154	197.768	202.944	178.357	139.387	90.2402	122.89	162.136	92.8689	64.4659	108.358	100.662
Storvum000036t1	83.3742	75.4092	82.3081	91.0825	55.293	66.9702	76.3128	69.5203	80.3425	68.095	70.06	86.1264	72.5711	68.3403	70.181	81.9959	52.1153	70.0928	52.5991	79.2407	56.6599	57.4939	56.2613	75.0141	74.8267	82.8726	79.0655	78.7612	64.8114	63.7501	54.7305	75.9913	57.3714	41.0571	57.1141	77.4852
Storvum000037t1	71.7542	66.3898	86.5627	99.0757	45.4377	67.142	75.686	88.905	70.3825	63.5078	71.5383	90.2533	63.2434	60.4788	83.5199	82.379	55.4271	72.2617	72.4073	85.6221	69.823	59.5082	65.9395	90.7688	70.2279	80.2333	77.0062	91.9745	65.6953	69.9937	56.2499	96.1451	61.785	46.997	69.6603	92.7052
Storvum000038t1	425.065	312.188	545.959	589.621	279.199	326.265	497.413	437.243	451.511	310.435	404.646	563.805	352.627	278.521	530.463	588.946	271.395	433.562	363.979	437.426	317.652	306.828	304.714	495.051	400.595	427.207	569.688	507.972	289.245	310.777	353.465	489.489	254.814	256.239	338.154	433.967
Storvum000039t1	87.6473	76.1775	99.96	93.313	62.411	75.7279	91.8665	85.988	85.8205	69.4719	80.9667	93.1484	83.6734	61.8296	97.4732	105.616	55.4281	82.2976	69.9683	94.4489	65.8081	63.3464	72.0137	97.34	82.2689	96.5967	94.5172	96.0366	74.9356	77.7509	70.4409	92.6034	59.4818	47.1813	72.0581	97.2947
Storvum000040t1	76.5441	65.4329	81.4559	81.0446	58.8538	60.96	75.2556	85.7404	70.2169	64.8879	70.4304	93.2976	67.0338	52.6069	82.4928	79.3089	65.5869	74.8131	80.3557	92.7289	60.3499	63.5511	65.4864	83.7183	70.0198	74.603	80.3516	80.622	68.9019	72.7993	51.4378	92.1399	61.7839	45.923	79.5282	81.8997
Storvum000041t1	177.011	145.571	199.883	195.901	120.989	133.591	155.67	163.592	153.539	139.77	155.607	197.267	153.569	138.697	178.68	201.325	110.194	144.097	130.495	147.439	105.677	103.776	97.5555	155.212	151.768	152.082	183.873	194.078	117.758	104.242	98.5957	149.482	84.4842	75.8771	95.7318	107.461
Storvum000042t1	118.019	181.812	81.9051	46.9918	111.431	129.735	99.3182	34.7529	85.1955	110.406	107.346	30.0641	150.05	195.814	77.8309	53.9378	163.946	88.8681	97.0464	44.5152	85.3881	54.1259	62.6729	32.0904	90.7812	62.0684	71.3388	52.5554	92.5611	109.318	119.423	42.9439	99.548	61.5216	82.9502	32.6034
Storvum000043t1	130.014	105.15	115.062	164.692	74.4532	105.607	126.98	101.256	99.93	89.8752	110.543	155	106.522	81.6304	125.998	174.745	64.2605	91.9493	106.498	109.418	115.086	135.562	115.449	181.049	154.463	122.461	121.818	171.243	84.5191	99.9313	87.1628	150.446	96.131	82.8325	131.311	172.489
Storvum000044t1	79.4432	66.3438	89.8534	92.7075	55.7583	78.4937	88.0881	70.7343	78.9316	65.6828	68.2564	82.158	63.5751	55.0671	74.2853	83.0676	35.1114	65.4948	59.0939	62.1613	54.339	55.6767	52.3604	80.0406	75.2978	76.4145	87.0647	81.7288	70.6223	66.6535	55.4047	82.3381	54.5228	36.5694	64.8552	79.1211
Storvum000045t1	128.315	90.954	130.159	157.814	83.7647	93.93	124.864	120.858	110.696	87.5878	108.326	142.464	99.8878	74.5706	132.358	137.687	79.7203	116.353	109.413	126.581	89.8823	91.3939	96.5412	140.681	112.252	115.247	122.845	135.668	97.6719	110.708	95.7811	142.593	80.9486	76.5395	113.153	149.115
Storvum000046t1	50.5723	44.7087	59.1253	52.233	39.4175	46.7074	44.9873	48.9284	49.6331	37.6019	48.617	62.6079	40.616	33.6266	48.4288	54.1523	35.1118	48.6304	50.9746	50.5363	39.3244	41.7602	44.7835	50.7218	48.5736	46.2749	58.4616	57.7575	41.552	45.6598	42.3152	60.6075	41.4454	37.8171	56.0452	57.8461
Storvum000047t1	83.0337	73.4909	99.3222	98.3319	51.7352	61.647	83.879	84.5359	84.6585	60.5296	80.5969	94.0654	67.9138	66.1692	99.7306	96.9746	66.9111	84.661	81.495	95.1855	58.9065	50.4345	68.6383	87.1622	77.0167	91.8461	96.3203	87.9069	66.7665	62.8896	64.1061	86.7584	51.2312	58.1656	65.6534	74.8294
Storvum000048t1	846.934	522.502	646.332	1119.57	583.06	726.712	841.905	915.547	655.69	601.872	682.49	958.332	594.856	453.672	788.402	1065.58	383.583	575.082	730.511	675.11	752.29	757.36	772.337	931.236	820.315	618.641	642.814	997.447	607.501	782.695	566.827	1096.92	768.655	515.772	929.527	1278.87
Storvum000049t1	68.8563	57.5659	74.0119	62.2705	47.631	49.2832	60.3296	66.8468	71.711	49.9847	56.9359	73.1406	56.8253	49.8944	66.897	72.204	48.3622	55.5184	53.0829	72.1216	44.1386	33.0875	37.1312	53.6788	57.5487	74.7789	75.458	58.603	51.1447	33.6	45.1033	57.3755	35.1131	23.5922	38.1624	45.2826
Storvum000050t1	102.516	66.9683	120.801	128.073	59.1281	84.8289	109.308	100.27	115.036	69.4742	96.1256	117.269	82.5744	72.401	109.99	119.444	48.1414	96.4681	89.9324	93.709	83.1411	77.675	77.4129	109.328	97.8109	120.174	137.009	110.431	71.3895	89.8155	85.3922	113.213	63.8944	74.5587	83.5303	105.6
Storvum000051t1	49.8918	53.3448	70.3959	56.8799	36.4081	46.1922	73.3603	57.3988	66.5652	46.0876	49.7267	63.5194	48.8372	47.4525	62.7927	57.994	45.2708	58.47	48.699	58.1378	48.9532	38.536	38.256	59.5896	53.6118	58.0636	67.4739	45.0527	43.8652	48.2471	51.9453	54.9136	42.0205	35.1193	41.0971	53.2405
Storvum000052t1	60.657	50.275	75.2871	73.7951	38.5985	50.6569	59.906	71.4435	62.2493	43.7952	59.894	73.4429	47.5075	45.5534	71.0008	71.0526	47.7002	54.7285	62.0091	61.3258	50.7183	42.7739	55.1332	63.5304	60.1781	70.2042	75.457	74.1839	44.7544	56.0019	52.199	70.4486	40.2935	46.4667	63.7796	68.9808
Storvum000053t1	37.8668	35.9547	47.8533	43.4965	28.4881	40.2369	50.201	41.1907	45.4605	30.3027	38.6347	44.4141	40.1094	31.3894	46.1716	49.5434	24.8299	41.0532	33.3327	42.4411	29.7669	31.8551	35.4047	48.5875	45.9569	47.5066	47.7557	48.0327	34.3424	32.2656	31.3886	41.4977	30.7775	26.2915	33.1042	42.8713
Storvum000054t1	271.678	171.55	304.55	324.178	172.463	214.648	300.366	242.418	253.147	190.086	213.512	258.803	222.005	163.501	284.208	272.69	127.864	246.275	183.266	229.847	172.859	168.879	155.722	255.602	231.307	226.272	290.495	246.262	179.376	184.593	206.01	234.109	157.528	127.155	169.988	215.958
Storvum000055t1	227.589	154.278	244.578	271.945	142.347	174.466	241.732	206.83	216.461	151.332	194.101	248.275	184.249	142.9	247.477	260.397	122.121	191.947	171.42	195.51	153.601	147.082	153.474	229.33	205.256	226.096	243.627	250.33	149.71	156.372	168.505	253.802	133.353	121.747	167.324	222.16
Storvum000056t1	16.7453	13.0487	17.4392	16.3576	12.5927	11.3334	13.6621	12.1082	15.4379	12.3822	12.7553	18.7798	13.3212	8.13411	18.0579	16.8992	7.72929	13.5831	11.8495	13.0006	6.90142	8.07097	7.42597	15.2675	13.1305	13.0203	15.9668	15.7511	10.6564	9.90833	7.85531	16.4581	6.13992	5.40339	9.07293	12.911
Storvum000057t1	90.5526	87.1151	105.702	101.864	69.8023	72.2935	97.9615	81.8687	96.9424	69.7017	83.7397	100.019	76.7953	74.5741	97.4731	100.048	71.5488	88.5969	89.4482	103.525	78.8089	64.7595	83.7155	86.6712	80.9574	87.2714	108.424	96.0361	69.4321	70.4288	77.0292	77.8355	67.3486	52.4045	65.3854	87.3867
Storvum000058t1	38.5903	27.2322	36.155	42.567	26.5533	34.8188	36.1546	35.1174	35.5235	30.0372	33.0565	40.9143	37.0719	26.0311	35.7057	44.7437	15.6792	28.9397	28.2454	32.6258	26.6434	22.3953	29.7047	38.4091	33.2612	35.542	37.6	41.6488	30.901	26.9236	25.3392	36.4349	22.833	21.0716	20.0148	34.6682
Storvum000059t1	73.9542	53.7111	74.2248	84.3905	52.2842	72.1045	62.2222	65.8792	63.7431	55.4873	68.1954	80.6017	72.1397	51.2508	77.3626	84.6859	39.5288	51.1877	56.33	58.3847	52.8061	59.3147	55.3595	78.285	72.4272	69.6763	67.9897	73.6292	54.3405	58.7996	45.1031	66.3989	44.5151	45.2029	44.0339	62.9721
Storvum000060t1	97.3057	93.0568	145.575	124.169	64.8772	81.2797	131.588	112.136	117.692	69.3337	97.3021	126.505	85.4627	79.5331	133.665	133.079	72.52	111.405	99.6446	140.154	89.2397	68.1936	88.2833	119.415	90.8104	115.764	132.888	109.414	72.1012	96.1912	104.397	129.953	73.0199	67.3967	100.702	129.617
Storvum000061t1	25.8766	19.9142	30.4803	30.4936	16.1891	19.2549	24.478	22.9256	23.0917	17.1273	21.492	23.0122	16.0879	17.4793	27.8737	23.918	12.8357	19.85	13.4953	24.4625	13.504	10.6681	13.5578	25.8814	20.6414	19.9113	22.2005	19.0014	14.5424	16.3107	12.6226	24.6169	11.955	7.46795	16.2791	22.0753
Storvum000062t1	65.2662	55.2625	71.2479	74.5389	48.451	58.2126	71.2639	64.1871	66.0669	53.8812	58.5993	77.7246	56.3756	49.6257	81.8774	78.9243	42.841	63.5929	63.1495	65.5004	51.0412	50.234	54.6851	70.7486	63.8906	70.0282	77.7769	77.5742	52.0296	59.4444	41.3018	79.6815	39.9103	40.879	54.7103	75.7117
Storvum000063t1	43.2295	35.4998	57.8474	39.221	23.5427	28.1618	42.0382	47.4658	49.7995	31.1844	38.4506	47.7903	39.7397	33.893	49.6594	48.969	32.242	48.2308	37.1724	55.1923	27.9269	23.4052	28.804	41.8619	34.3573	45.0433	47.6432	42.8501	27.3507	22.6165	30.6608	40.9151	25.3272	16.3899	30.6884	31.6594
Storvum000064t1	81.3312	58.526	86.9844	86.435	58.5819	65.5964	78.1938	78.7099	74.2011	62.1384	64.8851	90.85	56.3864	43.3845	82.2871	81.0383	47.4793	58.4693	57.1396	68.9306	61.9536	55.8881	52.883	78.1403	67.6176	74.2511	73.6545	82.822	57.1855	42.0012	36.9953	64.6038	46.2416	37.8214	49.1026	66.5053
Storvum000065t1	642.239	437.301	596.114	631.43	367.609	417.957	499.882	465.998	499.135	417.523	420.716	628.801	492.737	410.274	474.022	613.533	251.526	393.357	369.475	382.199	420.334	387.987	379.638	578.306	473.049	435.468	480.82	546.386	320.71	264.479	286.577	375.481	294.135	234.473	278.075	390.573
Storvum000066t1	60.3147	53.1531	72.9479	74.5386	45.1681	48.4246	65.7926	62.242	64.9052	49.5271	61.5576	78.3299	47.9499	46.6387	69.9748	76.2373	39.7501	60.0446	67.6913	69.1763	48.6321	49.0278	48.6075	67.962	64.1158	73.1954	85.5011	79.4348	52.5676	70.217	54.7327	99.0595	52.5735	62.855	67.5164	90.9149
Storvum000067t1	65.1082	52.1866	78.0744	78.0015	45.2166	59.6285	68.4335	54.5557	59.4474	48.463	61.3366	68.2393	58.2849	48.7779	72.3744	72.5626	41.3589	58.8655	52.2822	60.132	46.8946	37.9575	44.6611	65.2408	58.2596	60.4278	68.9896	63.3669	50.1844	55.7305	45.2173	66.4941	39.7457	35.2671	49.4563	69.7118
Storvum000068t1	45.4629	30.2557	60.8431	50.9173	29.7329	34.2346	47.8507	53.2143	57.4931	31.401	40.2669	58.7369	36.103	38.752	52.3581	56.7201	41.2617	45.0819	35.4995	48.5509	28.7403	23.2769	25.7586	44.7451	32.7262	40.88	57.011	39.5536	27.3992	32.4206	38.4449	45.2762	22.295	19.0289	35.1757	42.1142
Storvum000069t1	122.342	112.064	117.821	112.087	79.936	95.3036	110.139	82.3375	95.2831	85.7577	88.7323	110.848	92.5801	98.6952	85.3647	120.214	65.3675	90.555	59.5728	62.0602	77.521	75.2608	72.6849	95.8726	122.55	86.3917	91.6807	100.096	70.1538	57.0801	49.1588	69.3707	66.7717	37.6431	52.3032	57.3044
Storvum000070t1	96.2968	75.5079	109.143	118.114	56.2632	64.233	98.6841	92.0911	91.8462	70.5289	75.6863	110.41	62.8902	57.0989	106.625	114.399	59.3419	86.4625	82.7155	94.4593	76.887	76.0788	74.1995	119.184	92.309	96.2658	99.7362	115.101	55.458	61.9625	64.923	112.479	59.2986	45.1544	85.615	116.404
Storvum000071t1	69.2324	48.4406	68.354	70.2194	43.5344	49.3577	66.5378	57.282	62.5355	42.5728	56.7329	74.683	53.197	47.3828	66.5844	82.5895	45.1011	67.7752	46.5328	61.494	52.5785	41.5836	44.376	68.5493	60.7925	59.5157	70.8812	69.6646	42.8017	45.046	40.5659	72.5194	38.0235	34.1584	51.0043	56.895
Storvum000072t1	221.267	184.404	250.533	251.312	147.549	181.85	253.713	228.626	242.025	157.982	198.722	244	205.116	175.439	223.468	242.73	132.279	207.303	180.349	201.642	166.601	150.311	163.826	224.733	192.784	210.965	225.857	210.359	169.6	165.419	182.695	216.578	152.348	118.865	147.309	202.349
Storvum000073t1	51.4304	42.9832	60.6124	50.1881	32.8498	47.2225	55.4917	47.9518	54.6134	44.2538	42.5174	52.3718	48.3957	39.8591	50.2751	55.882	37.9835	53.744	44.4777	55.9291	37.8782	40.7564	35.5553	46.2935	46.392	52.7851	61.8078	55.0451	38.1834	46.9555	39.276	54.1439	40.2935	29.3569	36.8267	54.1232
Storvum000074t1	181.628	137.2	180.987	182.536	114.426	137.89	170.051	172.677	164.172	127.258	148.256	202.16	149.402	130.967	175.45	191.842	124.55	160.052	162.491	165.335	151.995	135.988	158.199	189.605	160.4	179.821	161.731	185.291	117.923	129.881	129.484	178.737	121.648	124.81	161.185	180.413
Storvum000075t1	37.5009	21.5813	35.0512	36.8186	19.9837	19.743	33.7393	34.1471	28.7976	17.885	27.2722	40.92	23.4825	19.7938	40.4252	36.1025	20.8605	29.2924	23.9842	33.1157	21.5071	17.9169	19.5335	36.361	24.3484	30.1831	33.1404	32.4268	22.1999	23.3678	19.258	41.984	16.1174	9.5456	24.2841	38.2042
Storvum000076t1	42.2069	32.8142	44.0226	42.7526	25.4602	27.8183	40.7731	44.5539	42.8278	35.0843	33.4598	45.4964	30.4214	31.7207	38.7832	38.984	33.7885	41.3373	32.7876	46.3586	35.1482	29.0577	29.4781	40.0587	39.3949	39.7648	45.0668	41.1549	32.8601	33.1728	34.2094	39.0675	25.5188	26.4787	29.8858	48.6328
Storvum000077t1	12.9867	12.0848	16.2085	19.8374	8.34112	11.5149	15.9731	18.4771	13.6119	13.9678	15.0198	15.524	12.1611	11.5817	16.6526	17.3665	14.1323	15.412	13.6969	20.4482	15.6607	10.4484	14.8674	15.8357	14.2287	16.4706	18.8473	16.7669	13.9014	18.1575	12.8709	21.3796	13.8441	11.5028	20.623	19.4533
Storvum000078t1	55.1945	43.1769	67.6285	58.9242	32.3047	38.4648	69.1444	47.2158	64.5737	38.5244	36.048	56.7931	45.3012	36.871	57.8668	60.6848	29.5927	55.9026	48.6937	51.754	38.3577	31.2781	36.6785	54.9995	51.2149	63.3422	67.471	51.4855	32.5058	37.9124	54.2286	46.1422	30.5073	27.7403	38.1571	51.2839
Storvum000079t1	68.6882	60.6372	72.9474	83.6468	51.7232	66.7984	72.2785	62.2396	66.8973	56.4067	63.0367	77.2561	64.603	52.8738	73.8542	72.7811	42.1209	62.9961	65.0928	63.2877	54.0886	54.8805	60.9838	74.3617	68.2758	70.7321	67.2158	78.2484	61.0942	60.3102	53.973	76.4471	56.7945	45.927	63.2205	73.7412
Storvum000080t1	35.7143	23.4115	33.3888	39.4067	21.3541	30.3941	30.894	30.9925	28.2199	24.9951	28.6536	36.1824	26.8704	27.3819	37.3466	35.1435	21.8633	32.4783	30.8391	40.2256	26.9626	27.8479	32.853	36.7761	33.4871	38.5332	36.5681	37.0898	26.8221	28.2191	28.128	49.6795	26.2861	27.5605	37.0894	54.4663
Storvum000081t1	45.6267	38.9558	57.8451	47.0277	31.758	30.9092	48.5455	43.5806	55.9419	32.5632	36.0482	55.7219	37.5332	40.9355	47.6065	46.6664	32.6849	48.0268	43.9851	57.3934	38.9989	30.2708	35.1027	50.4044	47.2783	48.7383	49.9587	46.2344	33.5738	29.7277	43.8397	41.2193	30.3152	27.9221	36.5547	49.8657
Storvum000082t1	88.1757	61.4075	98.8903	87.9215	55.8494	81.566	99.6161	70.7005	90.3037	69.4823	75.054	84.8827	82.1677	61.5407	104.242	93.3321	47.7019	93.6942	64.7617	80.9411	66.6039	67.199	60.5304	91.6125	86.0169	88.1513	101.721	71.6388	66.6121	72.1637	81.3434	86.7465	62.7413	61.9668	69.6422	78.3384
Storvum000083t1	143.365	108.804	141	150.192	81.855	94.7884	124.423	116.957	124.831	98.6018	115.353	157.713	111.911	91.9106	123.327	161.12	85.4648	117.715	116.219	130.002	105.445	106.341	102.612	158.591	130	123.869	131.853	154.459	88.6315	99.7327	91.2244	129.201	78.859	80.6952	98.1974	129.632
Storvum000084t1	238.898	184.416	299.859	261.906	154.135	191.294	290.435	216.211	297.969	167.172	208.71	279.07	185.663	180.552	291.795	267.323	206.268	296.627	324.615	364.72	264.969	235.101	275.197	369.739	230.917	292.606	302.843	258.27	201.44	221.449	234.149	292.074	214.317	234.723	280.432	335.095
Storvum000085t1	46.6463	40.2044	56.7993	69.7056	37.3708	55.9802	55.912	50.8622	48.3055	37.375	55.2726	57.8685	49.3989	39.0777	66.8966	66.084	25.34	54.8974	43.6475	52.4865	40.6918	41.7996	39.9096	61.5372	59.0843	55.7763	54.0001	63.1747	46.9622	55.0386	42.7894	67.5259	45.474	37.1015	47.6347	52.656
Storvum000086t1	125.59	95.5622	153.55	123.611	85.9591	107.496	146.5	99.7719	141.763	86.2168	90.9508	109.32	124.775	90.0176	136.666	112.341	92.9723	127.957	84.8946	106.703	90.2	76.6742	77.1851	108.022	103.294	117.183	140.611	90.1029	100.703	84.867	102.372	95.6725	74.0628	57.6362	63.5105	82.7717
Storvum000087t1	24.4365	30.3201	29.5607	35.3173	17.7953	26.9597	29.6323	27.6018	21.0819	23.8489	26.805	27.1744	17.7664	17.8927	38.3725	28.4222	31.1388	39.7606	60.8658	71.8653	55.0483	51.8629	73.5812	66.1651	33.9257	40.6446	47.3838	41.4928	37.4809	63.9785	50.428	74.903	69.0728	68.993	92.0551	106.631
Storvum000088t1	37.0815	31.0875	42.3208	35.875	26.0082	24.8991	35.3072	37.0454	42.8278	24.9952	24.7715	37.8615	29.3135	22.5018	37.3466	31.6868	23.6301	31.6909	27.5928	33.8482	20.3824	16.7492	18.4517	29.0598	27.5778	34.1344	38.6283	29.8072	25.046	18.5255	27.1144	25.9933	21.4894	12.6094	20.5459	21.751
Storvum000089t1	71.0851	70.6176	92.086	80.4865	52.8366	53.576	72.2989	69.0104	72.0436	60.7667	68.0288	82.2908	59.0658	55.5793	76.9508	83.9211	67.1353	80.3128	77.5867	94.1891	74.7903	71.0295	71.7826	94.8929	80.5404	76.7145	94.5115	80.7857	57.9046	77.3313	76.5275	86.1333	66.771	63.9448	88.0565	100.626
Storvum000090t1	51.6009	50.6399	59.5492	70.2633	39.6933	53.5761	54.2206	57.3978	48.3054	43.3285	48.8025	64.4348	49.0605	41.2153	64.8447	67.0198	29.1501	49.8073	55.838	61.0809	39.4834	51.8528	52.658	67.1415	54.4879	58.4155	54.597	71.3048	43.5107	52.278	40.036	71.0642	43.9391	41.7732	55.2405	63.8522
Storvum000091t1	113.638	81.5569	112.501	118.778	66.5266	80.1923	106.131	108.472	107.236	80.0309	87.6246	121.675	80.3916	68.8603	114.502	125.019	84.3618	113.181	118.161	102.28	89.0725	92.0206	111.385	114.762	116.66	113.312	120.005	124.817	75.8492	90.6895	99.8421	123.198	78.2826	95.1122	120.606	131.212
Storvum000092t1	73.8286	60.7495	75.2557	82.4946	55.7688	67.3474	85.0678	72.9759	69.886	61.4067	76.5825	83.0076	66.5732	60.6308	96.3995	91.1304	55.2766	77.2843	86.0226	87.4864	70.6686	64.8867	68.6297	76.8415	75.2971	67.6217	86.7182	87.7784	73.6615	74.4267	68.8649	87.4267	64.2463	59.5969	77.8988	78.8071
Storvum000093t1	15.3799	9.78694	13.3979	21.748	9.03465	11.8485	15.7614	18.8847	13.446	9.86073	11.8312	16.0295	11.5488	11.657	16.2108	15.9396	13.9132	19.4862	14.1206	20.8479	17.6538	23.8132	18.6764	28.2397	13.5707	11.9646	14.9361	19.9841	11.1914	9.90929	11.15	21.9938	16.1169	10.2682	15.4756	16.6218
Storvum000094t1	154.812	101.128	151.847	156.14	80.2116	99.2531	141.24	129.068	153.217	106.397	110.916	156.495	119.677	102.215	146.515	160.543	95.8438	127.953	126.609	140.551	109.779	114.208	111.613	150.873	142.253	158.18	146.533	159.88	105.503	127.088	105.414	141.815	96.5114	100.146	118.212	143.253
Storvum000095t1	33.6641	24.755	40.4067	50.1878	26.556	34.8587	39.5099	34.1393	37.5159	27.0592	34.5692	38.4718	29.9806	26.2969	53.147	44.7457	35.5557	46.8468	62.6514	73.8277	57.1347	58.3203	60.3052	77.165	50.9978	60.527	71.3333	58.598	58.0862	123.217	65.8857	127.505	75.9802	94.392	111	155.614
Storvum000096t1	221.945	163.382	241.772	265.356	135.017	160.7	211.909	197.676	218.743	144.699	177.697	253.771	182.504	148.748	247.253	264.192	113.541	201.445	191.11	218.107	178.976	171.853	159.869	263.93	204.945	215.072	230.962	232.598	145.115	189.646	180.217	252.346	147.674	145.454	185.257	245.748
Storvum000097t1	112.949	78.677	141.213	117.477	68.9884	76.4145	111.602	111.871	119.353	69.2508	94.6486	129.01	88.3749	78.3539	121.89	112.535	71.1103	112.203	79.8596	101.548	84.2597	70.0199	73.133	100.802	85.7921	100.468	118.462	109.916	70.8702	70.6533	88.6906	112.589	64.4686	60.8821	71.513	106.817
Storvum000098t1	3.41744	4.98921	4.04077	5.0188	6.29643	5.49498	5.04437	5.81181	3.81797	3.43953	5.36093	3.96967	4.44057	4.06699	3.07805	6.14518	2.65005	2.9528	2.59713	1.31847	4.33342	6.45689	2.02525	2.79087	3.04999	2.81521	4.6355	4.91159	4.9731	2.80021	3.04078	4.76821	4.41305	1.98128	5.6038	4.95204
Storvum000099t1	108.685	89.6179	140.997	139.41	75.8367	89.2933	134.286	124.686	123.338	90.3523	108.145	133.12	95.5022	85.6646	115.322	130.59	89.0004	113.57	90.8906	118.71	95.972	97.4739	97.2068	131.677	113.602	119.471	120.776	119.735	88.8214	92.4156	88.4401	123.196	92.8641	83.7678	94.9875	130.497
Storvum000100t1	259.568	174.627	270.089	302.242	169.189	180.132	254.51	244.311	262.611	171.755	206.86	276.942	210.962	168.63	267.993	262.903	166.514	221.248	189.256	221.978	172.85	167.893	174.842	269.58	233.75	229.088	269.369	239.814	165.549	172.329	173.836	247.63	156.374	135.82	153.162	231.484
Storvum000101t1	91.5939	70.6188	102.931	99.2602	57.4923	61.8185	94.5713	103.144	96.6117	68.7947	88.3641	111.141	61.738	67.7755	113.476	100.246	72.6572	96.8428	100.145	109.883	85.381	85.3618	79.8818	118.21	84.9235	110.673	103.781	100.599	63.0601	82.5041	89.706	121.506	67.346	68.4524	99.7932	113.704
Storvum000102t1	98.603	90.7205	103.568	108.74	73.1085	82.2389	85.5983	106.808	90.9679	71.3163	89.6842	111.979	77.7184	73.4224	112.016	100.997	62.0072	81.1816	104.723	110.37	97.8243	94.5968	104.632	125.431	89.0668	99.3888	91.9338	109.404	85.8469	94.9527	87.5989	125.189	97.9358	90.275	113.102	133.699
Storvum000103t1	177.036	151.217	197.355	171.382	107.319	136.172	178.004	167.79	172.64	138.736	142.714	169.153	157.455	143.684	155.953	170.341	139.573	185.615	135.528	163.598	146.046	134.803	131.411	192.913	165.689	165.57	189.02	150.559	133.048	120.417	138.36	143.961	106.295	83.7643	118.738	152.961
Storvum000104t1	25.1208	27.442	35.7276	26.9526	17.7957	21.1213	26.6888	26.3895	27.556	22.2442	27.7295	29.4633	19.545	20.0605	28.3176	32.6475	17.0051	26.1779	25.3194	21.8287	20.5424	19.3739	19.3513	27.0908	24.7343	31.4952	31.1596	32.3468	17.2315	20.2497	21.7933	32.4521	16.6925	16.3934	24.2804	27.7612
Storvum000105t1	71.9368	52.0043	88.6797	90.1521	53.3851	57.5255	81.3246	77.9574	79.1779	60.5339	66.5502	86.5587	63.9559	53.6794	79.4014	84.4979	49.4685	74.1974	69.4692	72.7831	59.8635	49.0365	56.0302	82.5819	68.2797	72.4917	74.4191	86.8763	63.769	65.9162	61.8309	91.5094	56.598	46.6546	68.0419	82.5817
Storvum000106t1	41.865	43.7522	46.7873	58.3666	31.7567	39.6669	53.3836	48.6707	51.2937	36.6893	44.9212	52.0616	44.4102	37.9567	47.6069	56.4595	35.1135	50.5893	45.4483	40.2267	37.2347	38.3397	41.4044	46.9538	45.5227	51.3776	50.2173	49.6231	33.5704	44.5893	50.9338	56.9096	31.6587	33.3233	43.4947	47.7489
Storvum000107t1	41.0128	36.4611	42.9585	50.9312	36.4123	37.2628	44.7626	51.3281	54.7799	34.3978	39.9304	58.9277	34.6461	26.2962	56.2249	56.8447	37.1018	53.3411	53.0742	72.1095	48.1468	49.0389	57.1544	64.0317	57.1281	57.184	54.594	66.3879	47.6074	58.8093	47.6408	76.7479	50.8451	45.2158	59.7681	81.6947
Storvum000108t1	171.565	132.793	203.311	207.443	104.033	144.587	199.025	136.077	187.579	116.72	143.268	198.927	136.35	111.697	185.912	187.432	93.6368	186.406	154.683	166.053	157.282	143.679	131.187	199.805	171.812	199	187.219	187.481	142.281	148.635	157.111	189.182	135.652	139.063	151.026	204.072
Storvum000109t1	46.8248	30.5127	45.2971	48.5147	24.9144	32.6264	40.9773	44.303	43.4921	42.4253	39.5609	48.2389	30.6524	31.7162	51.0946	48.5875	41.9609	49.4019	50.313	64.2582	43.4916	37.1346	41.6273	48.2721	47.2818	56.1283	53.3056	48.2656	37.1293	46.3168	32.9438	60.9044	37.6059	35.4904	54.9629	62.2387
Storvum000110t1	72.6063	59.2972	83.9902	87.9214	46.542	58.1708	71.452	62.9494	69.3879	50.2208	62.6685	79.0791	63.9622	48.526	74.0638	79.6978	49.9107	68.484	62.6502	69.4115	59.8625	56.3039	63.2298	79.1367	70.0421	73.5474	82.1485	78.5815	53.988	49.5237	57.2704	75.2024	45.6647	44.4953	63.7704	71.6154
Storvum000111t1	50.2416	37.9966	57.8447	51.6747	39.4244	32.1112	48.9643	58.105	51.294	37.1502	50.2829	61.5215	32.205	36.8679	55.1987	58.9575	35.3352	54.324	52.424	66.2218	43.8131	37.1334	36.2274	54.8385	43.7777	59.9992	52.276	50.6371	40.3255	42.8691	56.5106	54.1381	33.1931	35.309	48.5606	55.6989
Storvum000112t1	144.843	487.223	78.7705	43.8353	227.552	167.665	92.5079	50.2996	155.874	191.711	117.802	19.6178	60.5802	440.694	79.7496	74.4116	509.773	167.764	182.797	50.8839	169.435	112.004	94.5542	11.0387	76.7389	153.158	84.9321	55.1257	171.926	187.357	270.837	31.145	231.191	118.506	121.238	26.139
Storvum000113t1	171.066	128.768	159.497	197.404	106.503	124.152	162.856	166.315	160.854	127.736	145.858	192.801	129.054	118.46	175.035	192.43	102.694	162.572	131.3	163.833	145.078	140.468	130.506	195.553	167.24	169.617	173.564	192.384	110.146	122.148	116.317	191.479	123.178	112.058	148.345	184.945
Storvum000114t1	159.939	126.069	156.526	183.836	102.661	109.041	146.493	152.795	143.921	109.608	130.868	181.837	133.669	125.802	153.285	188.966	87.6705	141.333	137.483	138.342	112.026	102.708	110.938	168.769	141.161	140.748	159.66	169.872	104.083	108.133	116.311	160.886	94.7844	96.7255	109.939	159.698
Storvum000115t1	38.0376	30.7868	38.2777	38.2805	26.3098	31.5416	31.6931	40.6868	30.0647	28.5932	33.0744	49.4084	24.0031	23.1866	39.7692	39.391	20.3622	27.5053	31.4942	43.036	30.7331	28.572	36.2127	41.3909	29.8422	34.5604	36.0219	47.964	25.9832	34.4862	25.5502	52.6549	29.7083	22.7888	49.5381	61.1378
Storvum000116t1	46.4822	42.4104	59.3332	51.6747	33.6751	40.5254	55.8988	49.3888	45.65	39.2142	44.737	49.9192	43.5328	34.699	51.9155	52.236	24.9555	46.6475	34.0836	43.1666	33.8628	34.1064	34.6522	46.4651	45.5291	46.0991	52.7909	42	36.7728	41.7921	41.5595	48.7549	35.3036	29.7246	34.4192	43.1443
Storvum000117t1	160.984	124.158	170.553	192.192	93.6374	103.185	148.139	154.442	137.947	100.896	143.084	170.658	108.177	97.3109	202.321	184.366	99.3694	165.905	173.927	220.48	153.398	146.313	171.226	223.946	177.976	194.947	185.128	194.576	122.232	228.138	192.564	303.423	143.508	184.298	241.708	311.691
Storvum000118t1	109.707	102.666	109.949	101.677	82.6794	78.1317	99.4052	106.534	108.564	85.5346	98.9013	124.728	80.3923	80.2464	102.395	103.318	92.533	94.8746	84.2385	103.506	77.838	72.4463	83.4822	104.747	91.0518	105.746	92.7075	106.696	75.8496	69.5791	67.913	96.2821	59.0957	50.6186	68.0409	93.3686
Storvum000119t1	30.9302	34.7338	37.8546	40.8937	27.1037	31.7678	33.8352	37.5283	33.0339	33.0216	33.0904	37.5554	33.5347	21.6879	38.3725	33.7994	22.0843	38.3825	31.3254	40.9605	33.3819	25.4272	31.1336	39.568	32.6128	35.542	34.7652	37.2587	35.3497	37.698	36.4907	42.9114	35.6876	24.8593	34.6872	44.031
Storvum000120t1	64.9342	52.004	52.5292	62.2701	43.2552	44.1315	48.9691	52.5436	48.8038	47.6965	47.5093	64.1219	47.0765	47.9872	51.7108	59.7244	41.7389	44.0927	38.7929	44.8865	39.1604	38.744	47.7048	55.3274	63.6894	51.0257	47.8994	57.4134	47.7811	44.159	29.9016	60.7543	42.2114	36.206	42.9604	51.4615
Storvum000121t1	71.9375	58.0364	83.0827	75.8823	54.2209	56.3698	71.7953	69.8977	68.2035	64.0988	62.338	80.721	59.6546	52.7369	85.9597	79.4133	43.2604	73.2595	68.7281	85.9684	64.4248	61.8479	59.7103	82.5154	64.0608	71.9471	74.7575	79.2029	57.1061	74.3822	63.0812	85.5468	60.3107	65.1254	78.5547	80.3179
Storvum000122t1	46.994	39.1477	44.2344	57.6229	41.0666	43.093	51.0477	48.4224	40.1719	36.6911	45.4763	51.5997	39.7546	36.5977	48.4273	53.772	31.3599	49.3677	54.6971	53.7141	42.5224	42.7715	46.5785	52.7032	43.9954	55.9523	49.4436	58.5974	46.5418	71.95	53.7227	70.288	44.3216	53.5026	59.5011	68.5981
Storvum000123t1	31.4181	27.4421	35.5148	30.8561	25.7356	29.7923	34.4635	30.7464	30.1896	28.4022	33.5936	35.8743	27.0618	28.4636	31.8059	31.1113	23.5795	31.0302	28.9951	31.3936	31.6158	33.2996	34.202	39.053	26.5435	36.516	36.0522	35.0013	23.6273	30.5701	28.6356	35.2202	34.0411	26.3022	36.1527	34.6563
Storvum000124t1	58.7834	59.1045	71.2437	68.0323	43.5294	54.4346	59.0558	63.1956	66.7317	47.2385	59.1558	66.716	55.5174	56.3904	60.7396	68.1745	33.5679	58.6579	47.8818	69.6589	46.2217	41.3683	40.2081	64.5223	60.7252	64.222	68.2433	59.6146	45.8285	48.4678	52.9617	65.0602	41.6357	35.0999	53.3661	60.302
Storvum000125t1	32.4672	29.1683	44.0224	36.4326	22.1752	31.2527	41.1927	26.6348	35.6898	25.6828	27.7292	32.5188	29.7563	30.9068	34.4739	39.1762	23.1883	38.9746	26.9439	28.9431	21.3456	17.9596	16.4266	28.8951	34.143	30.6154	37.8559	30.993	22.0256	15.0787	21.0325	25.5321	15.9252	12.7893	16.5437	18.7453
Storvum000126t1	83.05	63.5187	73.6892	90.8956	61.5991	68.172	75.0262	83.5314	58.0998	67.419	63.5927	86.7136	64.6258	53.6779	66.8954	82.194	81.2702	69.0887	65.7349	65.488	70.2948	72.4469	72.231	100.808	84.0486	72.4917	70.8181	92.6388	61.4618	71.5182	51.9485	84.9002	63.5086	45.7553	72.5765	90.5383
Storvum000127t1	49.2121	39.9141	53.593	55.9502	44.6232	48.4245	49.1812	54.4836	44.3217	45.4025	47.1394	55.4213	40.1896	37.6863	58.2775	54.7309	34.8925	48.2279	51.9416	52.9821	41.8893	41.1639	46.1303	49.58	45.7405	51.3776	51.2477	52.3333	43.1609	51.4817	43.5849	66.6002	42.5954	41.248	53.1016	51.8177
Storvum000128t1	480.232	396.289	475.932	484.402	289.127	334.162	405.962	420.96	445.546	342.167	365.295	465.113	402.314	358.069	400.546	481.081	295.939	382.99	293.425	361.988	285.657	292.052	266.633	416.572	411.341	461.343	436.995	416.936	306.298	271.449	265.076	362.8	247.698	210.977	238.784	328.316
Storvum000129t1	71.9451	53.6484	91.4454	80.3002	51.725	62.3841	78.174	72.3881	80.012	55.4962	66.7358	80.7559	62.4124	60.6521	74.2822	76.6257	40.4147	75.9742	68.4976	85.1067	61.0503	51.6644	56.1872	74.0489	72.2341	85.3361	73.3922	76.7175	61.2237	70.8744	67.3515	90.5886	58.5195	48.8207	64.7607	81.1603
Storvum000130t1	23.5845	14.9688	22.3292	25.0937	17.523	15.798	17.2301	22.9962	20.5841	13.9895	18.6715	22.2861	13.7737	11.6554	20.7249	21.8936	13.9136	21.2551	15.58	19.1293	13.3199	16.3487	14.1754	23.4806	20.1405	24.4572	20.3432	21.6765	16.8786	16.5887	13.6847	24.9145	14.198	12.6119	15.7409	24.2211
Storvum000131t1	252.042	177.109	271.149	265.065	147.819	168.614	214.777	246.938	235.358	166.944	199.642	284.105	196.105	175.348	239.058	294.593	164.73	218.876	195.081	240.851	163.845	156.601	159.011	242.828	217.786	236.126	243.871	271.641	144.776	147.346	163.934	219.785	122.604	127.693	145.151	189.737
Storvum000132t1	107.578	84.085	109.777	108.901	73.5141	79.581	93.6501	79.9896	90.6292	76.5828	86.8158	91.8823	91.213	87.4433	100.304	99.6383	65.6909	80.3559	80.6591	84.2942	85.8611	81.1228	77.8179	92.0304	86.6149	95.6201	109.96	95.743	77.0877	76.2883	78.8689	80.6237	67.0672	68.048	74.4421	99.0501
Storvum000133t1	72.7975	62.5594	77.6231	90.5238	64.0635	62.3336	88.6853	85.9511	82.0038	60.7692	70.8024	87.4761	60.4078	65.8766	83.5166	85.843	58.0818	84.0472	77.2582	86.8261	66.9242	61.3486	67.0553	87.1813	84.0498	80.5854	94.5096	82.1382	64.6602	63.1174	73.235	84.7459	65.0434	54.4027	83.2488	86.293
Storvum000134t1	70.6835	59.9988	87.709	91.6366	58.4458	65.6562	92.6	72.7394	78.8413	63.9496	61.9721	80.7659	72.9497	61.4381	82.8835	87.6118	46.9286	70.9253	63.63	78.9836	54.3005	49.4913	53.6206	77.6697	66.2715	83.5816	83.4616	79.6155	63.8195	67.0634	62.9451	83.2184	52.5401	47.7576	68.4018	74.3435
Storvum000135t1	57.9366	48.5531	64.4353	60.4108	39.1533	40.6971	56.732	50.3483	53.7843	40.3636	54.1659	63.4991	46.2104	42.2839	59.9175	61.2639	36.2196	50.3817	51.4457	63.5182	44.7739	38.5514	45.0008	56.6498	50.7902	54.0169	63.0895	60.9647	47.4389	48.905	46.1227	69.36	42.402	41.6202	51.7575	66.6506
Storvum000136t1	15.5519	15.1607	24.4559	15.7998	13.6897	18.8889	16.1798	18.8816	19.7541	20.1814	17.1925	22.897	17.3275	15.1794	13.7483	17.8605	15.4595	23.4204	18.1769	14.4698	16.2087	19.3758	18.0006	19.8679	12.9159	12.1406	15.1931	15.2414	11.7259	9.91002	8.61622	16.7636	11.7038	7.56699	9.07115	10.608
Storvum000137t1	154.489	130.495	191.396	163.574	105.134	124.324	166.219	121.529	160.522	116.498	132.363	156.622	127.055	117.105	152.463	156.133	91.4307	146.433	129.028	116.988	135.449	131.385	130.507	172.073	144.474	151.67	166.612	152.248	115.653	110.946	128.988	139.187	114.736	119.624	145.411	155.241
Storvum000138t1	184.361	160.226	167.589	176.03	137.968	142.011	135.79	165.415	166.994	140.785	152.508	196.971	135.857	141.002	168.473	164.38	122.121	147.455	144.149	169.016	123.908	128.319	133.671	169.576	152.083	190.906	174.35	177.162	154.683	180.496	114.026	207.195	128.364	116.5	148.377	172.633
Storvum000139t1	50.6437	45.6788	54.0227	56.8894	43.2699	44.6684	51.2978	58.7459	38.1723	37.3023	44.1656	57.7022	38.9318	31.3892	54.3101	61.5906	33.7717	41.9631	40.612	57.5835	43.0034	37.2264	50.5575	60.2487	49.8104	48.4566	46.1522	63.8331	50.0382	50.578	46.3799	66.8555	39.9764	31.1359	54.4005	77.3919
Storvum000140t1	23.413	23.2206	26.7953	18.4021	15.8798	19.4041	25.2159	21.3031	19.5881	19.4931	19.0411	27.6297	20.2144	26.2936	18.0574	21.8934	20.3181	26.3731	28.8887	31.3926	29.0475	28.4575	31.7263	31.0329	26.2688	28.8559	26.7813	33.5314	21.3192	24.1284	17.7391	29.9903	24.9425	23.6012	23.2119	27.0514
Storvum000141t1	49.5551	38.955	59.3346	61.8983	34.2209	40.6972	53.1723	53.9962	50.9618	33.7087	40.1149	58.9309	45.7445	36.8714	55.4044	58.5722	30.6969	41.1399	42.8507	51.9996	41.5677	35.7173	39.3789	54.6708	42.4598	48.3864	55.11	53.8568	40.6763	44.8053	48.1467	56.909	41.8277	33.3241	45.8955	52.876
Storvum000142t1	104.421	106.893	116.75	122.102	74.1695	91.0103	111.127	97.993	105.41	86.2298	93.1444	111.584	100.634	88.9073	99.1104	114.035	58.9669	98.0107	81.5846	106.193	87.4625	78.8656	86.1657	101.933	109.657	121.23	123.264	99.9156	94.5189	107.503	105.261	114.269	93.0545	71.8668	106.108	120.754
Storvum000143t1	17.7728	13.4332	14.6738	9.10812	12.3202	7.55558	13.8694	9.68389	11.122	10.7783	11.0918	13.7391	13.9931	8.40354	10.4652	10.9466	6.84623	9.64431	7.95277	8.82945	7.70335	10.4944	6.07536	12.3142	11.6014	8.97349	11.3307	14.0564	5.68479	5.60105	6.0819	8.76659	4.98854	5.76486	4.80263	6.89588
Storvum000144t1	12.818	9.78745	16.7999	16.1715	13.4073	12.1919	15.1282	13.5186	16.9321	10.091	14.0289	16.0271	15.5524	13.8232	11.2858	13.4436	11.2635	13.3823	13.7944	15.4501	10.7418	14.1292	13.2415	17.7341	15.3251	14.5636	16.7379	17.1038	12.0668	10.9876	9.63008	12.6108	12.2793	9.66334	12.0054	11.6679
Storvum000145t1	10.0821	8.63543	9.57003	9.07379	6.9799	8.79617	9.10766	8.61469	10.1237	8.25532	8.46418	9.00734	5.3298	2.10877	11.3841	11.0742	12.4907	15.7442	17.4842	24.7878	23.2712	12.5161	24.7267	21.8318	12.2569	13.8582	11.4322	13.8874	12.1849	27.9323	21.9172	26.125	28.3159	22.1433	30.2279	44.5627
Storvum000146t1	90.5793	82.1372	94.6327	99.2595	70.3663	79.8487	94.7636	82.0581	92.7946	76.8283	80.9715	90.8221	81.9788	73.7258	90.2867	91.6077	52.1209	76.9502	59.5603	88.7784	64.8339	62.3684	65.4762	85.5493	82.9718	85.864	100.686	85.6894	80.1307	81.8673	65.6361	83.8165	67.9199	49.9082	64.0299	79.3797
Storvum000147t1	130.226	107.084	150.138	135.506	101.578	105.091	153.392	123.214	146.247	107.558	120.163	139.366	114.185	92.7024	142.612	129.248	81.7144	138.947	137.949	139.547	127.904	105.76	115.428	140.061	123.687	150.614	140.343	134.802	126.321	142.188	140.141	130.11	112.433	101.434	117.925	148.512
Storvum000148t1	80.8401	82.8878	106.54	94.7251	52.8444	68.3435	93.0784	92.9451	92.4628	72.9313	81.3417	94.7778	67.9887	70.199	86.7979	95.0655	60.0721	104.892	104.268	112.028	90.729	78.5192	92.9252	101.949	75.9702	99.9401	99.397	80.4082	77.1589	105.353	150.788	104.73	88.8325	86.848	99.2433	113.317
Storvum000149t1	79.8076	67.8235	83.4672	84.0177	61.5331	69.8891	91.3507	86.6686	79.1821	67.0117	75.5847	102.126	70.3432	61.9421	84.1248	88.6608	56.316	76.541	82.1049	84.263	62.1078	71.8249	76.8976	99.2584	80.6625	79.791	86.0099	87.3065	64.4665	81.7874	76.2247	98.5574	70.0108	68.9064	80.5581	102.888
Storvum000150t1	919.106	633.492	864.026	899.265	577.133	581.77	757.885	742.848	786.845	609.064	644.045	909.295	679.806	625.496	790.199	925.664	516.555	750.109	651.892	736.717	621.845	594.212	585.912	823.141	832.119	756.198	810.875	847.582	530.529	509.279	566.627	691.293	468.691	435.986	542.008	701.33
Storvum000151t1	49.3915	39.9172	63.1593	46.8416	27.3799	34.5152	47.9069	52.0426	51.4603	38.7582	50.4686	57.3933	40.2121	39.5733	49.0421	50.125	29.8149	44.0839	38.7871	49.5392	38.0337	35.9275	41.1757	50.4102	46.1929	51.2017	57.1668	56.9004	33.7581	44.1653	40.8008	45.6761	25.1342	32.2512	34.9496	42.43
Storvum000152t1	125.845	112.355	136.179	148.659	84.8978	106.646	113.975	118.252	118.917	101.117	107.512	136.408	100.645	95.179	120.067	134.681	77.0144	99.7335	92.41	105.851	103.654	99.3479	96.1157	123.826	126.313	123.413	119.592	130.537	87.9516	95.3849	88.3904	126.253	97.8409	70.6504	103.759	133.406
Storvum000153t1	18.6298	15.9289	21.478	17.8443	13.9645	19.7475	27.9429	21.5403	21.7462	18.348	20.5204	23.505	16.888	16.8034	25.4442	18.4372	20.3188	33.4537	26.4515	36.7842	23.4292	23.214	24.7496	25.7815	19.2675	22.8736	24.2051	19.1354	21.8564	22.6226	34.9732	23.0677	37.7967	21.2628	37.8817	31.9953
Storvum000154t1	31.2065	32.6985	37.6752	35.6545	27.9072	32.6138	35.51	36.0154	47.6863	38.142	35.1686	39.7824	34.1059	29.88	38.0491	43.1688	29.7566	34.6485	29.5353	39.0449	30.0681	23.2435	27.0261	37.1103	31.5669	34.7676	37.0987	27.5506	35.4172	39.1636	43.4295	38.142	33.3858	28.4566	29.6934	36.4257
Storvum000155t1	43.9238	35.1199	50.3993	45.7262	30.3925	37.091	40.1306	32.1917	42.3304	33.943	39.3768	47.1645	39.7717	32.5244	40.4236	43.5958	23.1896	42.5077	31.97	41.1997	32.8978	26.2405	29.7	42.0372	35.4676	36.5978	43.0033	44.1986	37.136	32.1016	28.8904	39.8311	23.791	19.4598	24.5439	30.4063
Storvum000156t1	287.094	205.911	271.36	295.735	191.372	206.748	238.098	201.916	250.494	190.389	214.811	285.473	222.324	200.605	248.702	298.82	160.113	247.411	214.403	235.456	201.091	206.453	182.262	282.565	263.322	261.815	271.166	287.057	182.263	181.601	183.469	247.928	163.663	163.214	196.442	238.711
Storvum000157t1	57.5981	40.1101	66.5605	61.7117	42.167	53.5758	61.1389	57.6028	61.5867	51.6036	43.2592	60.2891	50.441	43.9061	65.4572	60.4969	37.3246	57.6589	50.3068	59.836	49.2657	45.4182	45.8993	67.8197	66.7786	60.7031	64.8905	56.5598	46.2001	54.9404	52.7131	64.2822	48.3491	32.6147	51.7542	62.7539
Storvum000158t1	32.2988	27.4422	37.6413	38.663	25.7358	34.0001	38.4557	35.1036	39.01	29.8124	33.6453	37.7058	40.8697	25.2103	39.193	39.5613	24.9557	33.6564	34.083	37.0344	27.6036	28.2546	32.4018	37.1071	39.1825	30.2635	35.2796	38.7818	33.3986	33.1757	28.6357	38.6036	28.0126	21.078	34.4186	32.8876
Storvum000159t1	105.953	96.5248	115.259	109.106	83.2298	91.6973	106.963	88.3586	96.7699	91.0009	89.8438	96.9329	101.949	97.5558	98.9011	112.154	47.9235	97.1965	80.8207	91.7209	87.1443	79.9065	84.6052	96.3638	110.316	110.494	111.247	99.0582	95.3892	111.554	95.7897	103.497	82.8866	52.6041	91.784	108.019
Storvum000160t1	40.5052	35.6955	44.0199	42.0087	24.0947	34.5152	46.2246	35.8232	37.8483	36.0067	33.0912	45.9441	31.7717	34.1513	36.9353	46.8604	26.944	34.4397	38.2995	42.6716	36.7495	33.1028	36.2253	46.6344	37.6562	37.8294	36.3084	45.5537	28.7842	27.146	26.6095	36.1405	31.0818	24.3243	30.1467	39.0695
Storvum000161t1	36.744	26.4833	47.4229	42.1946	24.8758	27.8537	40.7638	34.0877	46.3142	20.4109	29.9483	44.7248	29.7458	22.4976	39.1927	40.9064	17.3353	42.5102	32.296	43.1635	29.2075	27.6946	28.3507	38.7512	34.5891	45.5713	41.974	37.7646	29.8612	31.6693	39.0266	44.4302	24.3884	31.3965	39.7524	45.967
Storvum000162t1	64.6088	48.3635	66.3467	73.4219	46.5498	51.3434	55.4618	52.9986	56.1088	58.0278	48.436	61.9641	51.3381	41.7346	58.2749	70.1007	36.4418	45.6518	41.0548	38.7442	42.0431	45.4218	49.7229	51.0728	64.3761	51.0258	59.2243	73.4918	42.6502	48.4791	34.7205	64.7412	44.8951	47.5746	62.4217	58.5056
Storvum000163t1	78.9917	73.1144	79.1113	85.8767	64.8856	80.0205	81.538	78.927	72.3759	65.5858	72.0967	86.5583	80.844	66.9593	79.6176	98.7104	54.1069	84.2423	77.5816	82.1646	64.3558	73.0551	77.8554	82.4214	81.8634	89.383	91.6763	89.2504	79.7618	80.3521	81.5981	90.7432	69.0724	61.2497	81.6465	100.436
Storvum000164t1	33.8382	32.0485	37.8534	47.2134	25.189	31.596	40.7647	44.7835	43.9902	28.208	32.7212	44.2677	34.4326	28.7326	44.5279	42.4426	26.7228	36.8036	32.7833	47.8239	33.8618	31.6875	40.5013	40.0642	36.7773	39.413	51.2447	43.0147	29.8477	37.2702	33.7046	45.3694	30.1228	23.0613	34.4171	47.0292
Storvum000165t1	24.8995	20.9823	30.8364	34.8605	18.8107	23.4362	33.2035	32.3569	25.2458	21.7218	28.4972	30.4161	20.2965	17.8221	31.8599	33.6025	23.2301	29.1579	25.0524	34.5314	21.5814	23.5097	21.5795	30.5387	30.7295	28.104	32.4764	31.4244	21.2427	24.8876	20.8245	33.5124	20.3936	22.1078	25.3248	29.5345
Storvum000166t3	37.0884	37.2314	45.2952	49.072	24.643	28.8485	45.3815	42.1131	37.1844	29.1273	30.873	49.6051	29.109	27.6447	42.8858	49.9339	23.8524	32.2733	32.456	41.9343	28.5645	29.6731	30.5996	38.2614	35.9071	37.3016	38.6253	47.3244	26.1208	34.4723	24.5825	44.2902	27.4362	27.5693	32.5465	44.5466
Storvum000167t1	56.3947	47.5921	60.3963	63.1992	38.056	49.4547	56.1077	53.2608	54.9461	44.9478	44.922	64.7259	45.0897	38.4933	64.0221	63.3749	45.0527	47.2371	55.3445	55.6743	46.7014	46.2163	50.6278	67.8106	57.3507	60.879	60.5161	62.83	46.8999	46.9629	34.2108	61.6735	33.9604	36.9315	48.8265	62.9205
Storvum000168t1	5.12743	5.94934	5.9543	4.46109	4.38098	4.46465	4.62219	4.1145	5.47806	5.04568	6.10066	5.49471	4.88854	4.60744	3.89871	4.99339	4.63797	6.10044	3.57016	4.65936	3.69092	3.43159	3.37495	4.43373	2.18946	4.75068	5.40755	5.24957	5.68616	3.23178	4.05485	5.38248	4.79654	3.24345	2.66774	5.30316
Storvum000169t1	41.8709	37.9978	58.6939	49.4439	33.403	45.5052	45.807	47.9294	45.3182	36.923	47.6954	51.1362	38.4326	40.6586	52.7358	48.0121	32.0233	45.2658	44.1435	52.9736	40.2808	37.9449	41.8511	45.4832	39.6239	48.7384	50.2144	57.409	42.1074	45.2418	36.7458	55.827	32.0414	28.2866	47.7565	47.205
Storvum000170t1	14.8688	13.4337	20.2024	17.2868	10.4044	8.58588	14.0778	19.8486	17.7621	9.8616	16.8229	18.3169	11.775	14.3655	25.6496	19.5891	13.9137	20.6642	25.6416	31.6363	12.3569	13.5234	14.8502	16.0919	13.1355	23.4015	26.7808	17.612	15.1024	18.3125	23.0614	31.3734	11.32	14.5943	13.8731	23.3363
Storvum000171t1	42.8958	38.7652	47.2105	52.2322	32.8551	39.3233	44.3371	47.9308	45.1522	37.1519	39.1915	44.4205	38.653	38.2199	42.8864	41.8664	36.661	47.8251	46.0916	53.2196	36.269	45.4118	36.6763	46.3036	44.1885	45.2194	51.7598	43.8615	37.8424	48.0418	48.9096	49.6758	37.9893	23.7818	42.4212	56.0463
Storvum000172t1	146.627	122.536	162.497	160.972	92.8132	109.377	141.424	153.333	152.886	108.93	137.354	157.387	115.947	113.31	152.088	163.047	92.7782	141.013	127.416	146.42	116.513	96.4696	104.404	128.79	139	162.051	170.217	172.909	100.551	118.03	126.2	152.587	98.7142	93.4709	117.396	143.573
Storvum000173t1	191.237	178.666	210.958	218.594	139.361	166.394	189.114	196.32	184.925	149.755	176.916	208.516	173.053	147.728	205.403	230.074	130.522	173.586	160.508	193.502	155.507	144.713	160.655	206.889	195.927	201.112	211.674	212.702	150.305	164.593	147.236	219.465	141.213	134.224	172.352	208.094
Storvum000174t1	1143.55	631.762	631.589	894.629	1001.85	999.745	1106.62	297.947	468.293	766.221	842.07	348.32	1163.78	811.227	1145.82	1048.02	92.5374	565.59	949.698	552.523	420.452	484.836	1005.33	386.697	1008.18	217.299	1069.42	667.56	435.305	773.003	1005.84	438.749	562.543	411.691	1592.7	442.461
Storvum000175t1	358.206	274.043	360.671	348.71	222.046	243.152	316.662	310.096	360.055	240.571	288.205	352.921	268.13	268.623	337.756	330.706	299.472	342.45	306.249	365.424	249.71	236.142	238.283	319.2	329.901	335.538	348.412	329.554	247.309	227.068	242.521	313.895	228.32	187.913	239.319	293.667
Storvum000176t1	170.994	156.94	169.637	198.788	144.754	172.927	175.017	164.654	166.333	145.065	156.009	178.468	166.45	142.868	189.985	208.524	89.0993	179.336	174.555	187.246	160.863	146.126	156.147	203.742	196.986	193.769	211.813	201.789	166.332	205.494	157.201	214.634	155.308	127.371	175.377	196.713
Storvum000177t1	91.2642	70.815	90.5918	83.6456	64.0696	62.5052	72.4894	78.909	87.8146	77.9759	77.4593	94.3312	74.4285	68.5743	85.9773	93.7207	73.5438	80.688	79.0339	75.0437	69.8082	70.4436	66.3757	90.6409	80.3467	76.1867	83.9472	84.842	64.3194	56.877	57.2735	71.3586	57.559	54.7742	61.0943	71.7757
Storvum000178t1	169.372	141.248	212.017	214.504	118.284	157.98	212.838	176.206	179.282	126.369	159.726	187.589	161.533	120.069	207.863	210.297	115.286	184.002	152.709	189.567	142.824	144.727	151.2	200.006	172.742	173.312	205.746	184.923	139.305	148.874	177.651	195.926	122.025	118.562	156.334	177.31
Storvum000179t1	28.8271	22.8356	28.4977	32.3433	19.4373	18.7173	29.6341	25.4248	20.9159	17.1981	22.553	28.3971	21.9832	21.4183	30.1647	26.6935	16.7838	25.5898	23.8603	33.3586	22.7902	24.82	20.2521	31.4774	27.5764	29.3837	21.3745	28.1141	22.2027	21.5408	22.2994	34.1457	17.6521	20.7146	24.0154	29.8871
Storvum000180t1	61.3181	62.1144	45.5527	74.7801	40.8369	58.3732	54.0545	68.0215	43.4608	56.5174	59.098	71.3048	49.7619	45.7207	65.2528	72.722	45.4955	59.1748	61.5003	74.6971	78.6609	72.272	95.2681	88.1557	83.4746	66.065	51.78	85.4756	60.8219	81.9689	52.2026	104.951	78.2918	71.048	97.0432	120.61
Storvum000181t1	33.8402	28.0192	38.0653	44.9827	25.7378	28.5051	33.6172	36.3063	37.3503	29.1268	28.6545	41.6695	29.9955	30.3561	36.9353	37.6422	33.5698	37.5878	35.7025	42.1806	31.9349	42.7923	37.8	46.4709	38.5328	38.0054	42.2308	45.5534	33.9377	30.8089	26.3562	37.0629	31.6573	29.5502	36.8159	34.2954
Storvum000182t1	8.88754	5.94935	8.29349	7.24927	3.55955	6.18183	6.30298	7.26087	8.46609	5.50438	6.10066	5.18945	5.55516	4.87846	9.84937	5.3775	5.30053	7.87153	5.6798	6.6212	4.49329	4.03717	4.49994	7.06113	4.59787	9.85325	6.43755	6.26561	5.50847	5.38631	4.81513	6.30519	6.33143	5.94632	5.60226	6.36379
Storvum000183t1	98.7748	68.4871	97.3946	114.24	52.7954	75.1272	93.8899	78.1529	92.153	61.2031	79.7002	97.5003	82.1648	60.4255	101.133	115.95	53.6928	77.9044	72.7575	83.7609	74.7057	79.8774	71.8582	107.633	83.0539	81.0998	90.9017	104.721	64.4109	72.7378	63.5961	96.4257	56.8254	49.3304	69.9154	87.8267
Storvum000184t1	129.383	90.584	138.65	147.773	84.0607	107.667	146.227	111.331	123.505	92.1991	100.384	130.193	118.662	81.3065	130.914	142.888	80.6125	122.204	106.13	117.219	97.889	105.372	95.1732	134.82	124.801	120.702	135.961	129.376	97.5549	96.5235	101.879	132.408	84.6108	59.8245	95.771	126.213
Storvum000185t1	143.985	112.555	162.651	163.701	99.9794	118.39	141.846	145.574	152.484	107.292	120.432	178.334	118.239	113.941	150.325	154.08	116.309	130.723	123.524	148.872	125.762	116.996	120.082	166.815	137.023	125.838	148.683	159.639	112.939	119.929	100.508	161.89	109.325	102.103	124.181	161.536
Storvum000186t1	32.1308	25.5242	33.1744	36.2464	26.8328	32.6263	37.82	39.6958	37.8483	37.1535	33.2761	41.0596	29.1057	22.4964	35.9093	32.4566	26.2815	31.8812	34.08	33.1072	35.3051	32.6992	38.4752	41.3799	37.6563	33.7826	39.6559	39.2879	32.6933	29.3005	27.6232	42.4458	36.8377	29.5497	33.6149	48.7924
Storvum000187t1	126.96	86.9341	124.618	165.99	78.3051	112.14	138.761	138.71	117.444	92.8663	115.748	156.483	102.359	89.4851	133.746	166.675	90.6813	113.935	114.045	143.471	115.71	109.999	121.705	162.364	138.573	121.093	127.7	155.055	91.9589	121.707	99.797	166.65	96.4311	106.106	126.446	177.205
Storvum000188t1	17.7753	17.0805	19.1387	24.7219	10.9525	17.1717	24.1611	22.0242	18.4262	18.1187	20.1507	25.9469	15.5549	16.5323	20.7247	19.2054	23.1899	28.1404	33.1048	39.972	26.7991	22.8104	25.8745	37.9334	19.4866	25.3369	19.0551	24.7236	15.9926	21.1145	19.5141	31.8333	18.6105	20.362	26.6771	31.8183
Storvum000189t1	98.4468	82.5233	110.58	108.925	60.2386	75.2122	98.5363	94.3909	115.039	71.0984	85.0396	108.52	83.328	77.7841	91.3118	105.437	66.4776	95.6388	76.2715	94.9036	80.7186	82.1567	75.3739	107.395	88.6735	104.867	97.5932	101.096	57.928	76.0548	81.0971	94.8853	73.8667	64.5088	72.8292	104.118
Storvum000190t1	208.076	160.897	214.461	208.742	126.224	157.637	171.958	191.459	182.666	156.412	166.935	225.678	171.08	155.035	185.497	206.455	135.083	169.999	152.062	164.31	148.338	139.88	134.776	186.374	186.713	197.672	181.284	200.842	140.191	138.1	129.835	177.934	132.707	117.839	136.594	173.602
Storvum000191t1	6.49504	9.21208	8.0807	8.17864	5.20261	8.58586	6.5126	7.74415	11.7862	7.56882	10.1679	7.63109	6.66719	8.94319	8.00255	9.02666	8.17178	9.64202	10.0609	9.56349	12.6772	10.0937	12.5995	11.0028	7.4448	10.5571	9.2699	8.97482	8.70768	9.0494	10.8976	10.9184	10.1686	9.91131	12.5377	12.9032
Storvum000192t1	319.942	203.235	290.488	333.095	204.806	235.596	288.69	256.567	287.68	225.674	234.412	302.831	220.408	189.998	334.264	328.024	243.601	287.519	296.17	355.594	260.294	264.018	277.876	358.792	310.887	342.049	346.602	337.164	282.515	390.388	288.651	445.064	287.986	321.626	370.828	514.967
Storvum000193t1	230.716	164.657	238.206	268.41	129.505	175.667	227.357	201.403	207.501	155.118	189.857	232.328	185.716	168.329	212.174	256.316	121.146	199.958	171.219	182.221	159.198	171.961	165.38	255.657	203.409	210.793	243.863	241.491	146.914	158.991	149.517	208.391	136.607	141.251	150.474	188.912
Storvum000194t1	59.6517	60.6461	41.8921	60.4104	42.4422	53.9192	34.8741	50.0953	44.4886	42.6605	42.3353	54.3335	56.0039	52.5754	48.0153	57.6169	34.6748	34.6327	29.3714	32.6141	28.2428	32.9052	31.0488	48.2807	65.908	43.108	40.1696	54.357	40.6949	27.7945	17.2335	37.9837	32.9999	16.0382	16.806	26.5135
Storvum000195t2	174.513	120.141	183.091	196.287	107.613	117.283	165.124	153.186	168.326	129.13	129.04	179.939	147.349	122.493	168.669	182.454	106.233	153.483	132.738	140.018	123.722	112.647	112.495	174.404	158.314	142.52	169.69	173.23	111.247	107.516	106.443	145.167	99.3831	81.4541	111.238	138.397
Storvum000196t1	391.491	349.168	225.123	397.999	363.271	371.235	315.506	404.509	265.554	380.637	418.346	378.181	325.017	269.856	502.701	383.207	327.663	283.925	308.501	431.333	256.872	277.743	331.833	242.202	365.175	343.298	277.277	401.807	317.325	404.639	293.079	606.874	331.211	212.018	471.167	451.569
Storvum000197t1	114.336	97.1067	137.589	129.372	72.5574	100.283	133.423	104.083	120.517	90.1309	108.517	134.323	106.421	84.8372	131.941	127.906	75.7523	115.325	113.114	125.563	104.151	96.8849	101.926	129.557	115.594	129.324	130.041	119.05	108.206	111.168	123.417	120.11	84.0362	82.8817	106.448	124.812
Storvum000198t1	14.4606	18.3017	17.217	21.2374	9.17724	13.9045	19.2695	18.9177	15.1653	12.0903	12.5609	18.6174	17.444	10.2637	17.4749	20.1249	11.4744	15.7311	15.23	17.1753	13.1616	11.9104	14.2504	21.0244	16.706	19.2206	21.1074	23.4538	13.0098	18.6805	11.5839	20.1138	12.0128	14.529	12.1202	22.8622
Storvum000199t1	3.2919	3.11323	5.10368	5.28053	4.99611	2.6131	4.04195	4.9079	4.70816	4.87983	2.62185	4.95628	4.04213	3.85173	3.95536	4.28546	2.01521	2.39629	4.60831	2.98593	3.74444	2.25093	3.19571	3.65903	1.99659	2.67643	2.87389	4.29591	3.06004	3.05764	3.0837	3.74266	2.30234	3.46332	3.73482	4.84783
Storvum000200t1	19.6549	14.5854	18.2883	17.4726	12.869	17.3435	15.1275	14.2801	16.9322	11.926	14.05	17.8581	14.8872	16.2619	15.5949	15.1722	13.2513	12.9883	9.89922	14.9592	10.2705	10.6983	9.44994	16.5852	15.1069	12.1406	15.4502	16.0875	9.77285	7.97163	10.3905	12.9181	10.9361	6.84713	8.80368	12.3744
Storvum000201t1	102.648	83.0979	119.3	129.32	71.7035	103.527	114.277	86.8462	104.747	85.7746	92.8035	105.319	92.6244	70.7409	114.904	111.324	49.9129	102.062	91.6908	97.359	84.5715	84.1711	80.5408	112.394	103.556	119.61	126.435	106.009	99.6528	101.044	106.438	107.029	88.065	69.5434	86.4376	112.61
Storvum000202t1	108.267	101.804	114.811	109.855	84.659	97.0197	99.2264	118.662	86.1002	100.179	106.665	126.605	86.7825	87.3251	95.828	110.368	101.81	103.534	105.755	105.953	88.7805	85.6469	90.0114	137.628	94.7955	90.9697	106.869	121.596	88.6479	92.407	86.4759	107.809	86.0236	65.3553	88.5556	99.13
Storvum000203t1	49.0438	32.6864	22.9966	32.2732	32.8471	42.1867	43.3987	17.1767	14.1327	39.8643	28.7782	18.3444	65.832	40.6091	19.9597	27.0742	11.9991	19.6802	22.6648	25.4248	20.0845	16.6349	24.3438	19.3445	19.889	16.2155	19.0876	28.4982	30.484	45.3565	39.8721	33.6072	38.1047	24.4434	32.3519	39.5058
Storvum000204t1	158.951	129.734	152.26	152.606	107.334	107.488	135.093	132.873	111.879	125.225	102.954	175.982	109.5	122.503	117.987	159.789	126.33	133.618	108.403	104.222	132.391	126.566	108.448	188.681	141.878	106.274	114.588	151.047	82.2724	52.1397	50.4323	99.8063	74.6341	43.0661	56.5558	54.1814
Storvum000205t1	14.8695	12.8583	11.9086	21.9337	8.48814	13.394	16.1777	21.7755	16.9322	22.0175	15.8987	19.3842	10.3126	9.89096	16.9887	27.2716	10.8219	17.6556	18.3377	21.8255	19.257	22.0025	22.2747	18.9438	15.983	24.1053	17.2527	19.6436	16.3476	26.0697	25.5962	33.9866	22.4478	19.6408	35.6071	39.7037
Storvum000206t1	85.175	81.4962	75.7342	99.3529	106.309	96.3548	117.102	108.642	87.1222	95.4951	96.4659	83.2636	85.458	98.2715	136.641	89.3555	132.656	176.921	178.428	272.6	156.361	164.196	191.277	154.667	125.418	201.956	132.13	100.26	147.134	286.224	214.522	223.781	232.755	224.973	264.171	266.548
Storvum000207t1	28.2028	24.3739	32.7478	33.2722	15.6081	23.3535	30.0409	26.6192	31.0425	21.3307	22.5543	31.5917	20.8921	18.9697	29.1374	32.0737	19.6566	35.4186	28.2347	35.0653	24.2307	25.2352	26.5486	39.0855	31.9702	40.1169	30.3844	31.4961	22.7476	31.6736	28.3849	37.3679	28.7788	27.2121	29.8764	38.0007
Storvum000208t1	186.142	135.689	250.073	209.856	111.449	135.313	208.6	181.972	189.907	128.445	168.973	219.611	161.589	132.513	203.756	210.305	122.137	184.566	148.798	195.43	142.174	125.17	126.217	188.041	171.243	173.84	212.432	197.103	129.381	123.895	130.014	175.919	109.359	114.258	118.97	152.174
Storvum000209t1	69.9067	70.2419	85.6981	84.7605	54.764	65.7677	77.5217	79.8626	76.859	65.5961	74.6875	82.8742	62.2259	60.7059	79.41	84.1206	52.1226	71.4303	66.3698	79.2058	68.5211	68.4345	72.6723	85.2299	73.5713	85.6882	72.0994	89.4099	66.2843	72.8257	56.5155	86.7323	64.0812	55.5028	78.9616	95.4492
Storvum000210t1	42.5599	36.0808	47.8461	51.1165	33.9541	33.8283	46.8481	39.4461	43.1606	34.4039	42.1505	43.9546	41.7821	36.8563	48.0152	50.7031	26.2823	41.1257	42.0282	51.0049	37.5499	33.7133	32.6236	41.7124	40.947	43.9878	50.4693	48.2606	36.9638	38.7834	36.2411	47.9791	28.7789	31.3562	40.2805	42.4207
Storvum000211t1	35.7197	33.0087	30.1972	55.9496	27.6541	45.1617	50.4269	46.2314	47.9744	43.1163	51.9477	52.9655	38.437	33.3382	44.1172	52.622	29.8151	39.9501	48.5236	40.9549	49.5877	52.0763	38.2503	45.1566	54.9516	50.4979	40.4285	56.5611	38.0235	52.1375	39.2806	67.3598	45.8553	41.8018	65.0957	71.598
Storvum000212t1	437.164	278.074	213.085	166.92	139.087	310.809	267.32	90.5344	82.6684	190.577	202.243	102.578	354.328	217.39	122.093	179.373	55.4333	133.24	175.926	176.335	83.7715	87.999	171.262	149.585	89.7548	43.6358	202.918	189.332	153.681	240.211	358.587	136.723	183.423	118.37	242.519	260.072
Storvum000213t1	62.0478	58.3445	66.5583	79.1839	51.7543	56.6666	61.3397	79.6111	65.2392	55.9656	61.7472	73.7116	51.5678	48.5063	89.6689	74.7113	53.007	70.4412	83.4039	93.4232	81.1958	64.2008	78.5197	82.2788	65.0384	81.1135	80.5951	74.6752	69.6678	95.8851	74.0043	104.413	66.5746	67.2222	89.3599	109.578
Storvum000214t1	28.7152	25.1414	43.1678	26.9523	21.0844	20.9495	36.7641	30.976	41.8326	20.413	25.8819	33.729	30.0033	29.2682	31.5998	35.3385	23.4111	31.4837	25.152	35.0658	21.5029	19.3802	18.8991	22.4984	28.9039	31.6712	35.5345	30.4804	20.9699	14.6516	23.0626	25.6811	16.1162	13.1552	20.5403	19.266
Storvum000215t1	218.454	186.551	204.564	208.554	146.229	167.424	191.785	214.141	209.164	158.955	182.1	233.032	181.168	166.108	187.545	219.718	151.513	170.195	150.74	177.77	158.217	147.99	141.964	196.094	192.276	207.622	182.56	205.735	154.982	146.309	133.311	183.604	133.532	118.95	133.103	169.131
Storvum000216t1	190.306	138.177	174.077	193.314	119.681	139.878	158.815	173.716	169.985	138.186	145.431	204.243	132.977	141.435	181.393	195.617	104.779	169.163	158.987	178.157	153.05	151.948	149.636	180.494	181.059	181.985	180.511	203.674	124.029	140.776	118.361	197.626	130.613	126.165	154.467	192.458
Storvum000217t1	14.699	11.8988	15.5236	11.5245	12.5956	12.8788	14.0761	15.247	15.7702	14.4493	14.6047	14.6521	11.7779	15.7189	15.8	13.828	10.3803	9.83908	12.0084	12.9968	9.62834	9.084	9.44973	8.86771	14.889	13.1963	16.48	14.2244	10.6621	7.1101	11.6578	11.3799	7.67442	8.82976	11.2042	8.83815
Storvum000218t1	146.801	110.538	137.804	114.13	93.6363	98.3942	123.558	108.694	139.938	94.9429	104.818	136.774	106.181	96.7712	114.295	122.142	98.9401	119.072	103.869	119.684	96.932	107.17	76.9531	135.625	111.424	109.793	114.078	102.965	94.16	67.8611	85.6547	88.5866	65.4262	54.9494	65.9004	83.9829
Storvum000219t1	9.08837	13.0681	11.7995	12.2566	4.38049	7.98837	8.61752	7.02099	6.75386	6.9336	8.87345	6.86964	8.57847	8.83886	8.67058	12.6632	5.27684	7.35187	9.32941	13.917	4.37763	5.31936	4.45938	11.553	7.93561	5.85301	12.473	10.2396	6.75054	6.79647	7.34892	11.9548	7.09236	3.60297	7.57441	9.83432
Storvum000220t1	85.1232	65.2536	88.6736	85.5037	63.8028	64.0505	89.9093	79.6116	93.6257	55.7362	84.3016	86.2261	59.5692	56.907	92.3364	86.4268	97.6211	109.007	105.472	106.665	138.643	135.064	151.64	120.215	84.0896	102.052	100.68	82.9725	78.3759	120.664	97.5741	143.318	128.737	120.567	149.912	192.823
Storvum000221t1	37.095	31.6684	42.1027	41.2646	31.219	35.2019	40.9577	43.0644	39.343	31.6549	36.7901	44.2527	34.9067	26.5529	40.4223	43.5989	23.4121	41.1188	38.4534	48.7916	37.2263	36.547	37.5707	53.0508	34.8239	45.2195	47.3769	43.8547	33.9506	50.6401	36.2433	54.5866	37.0279	34.0665	46.1427	52.6592
Storvum000222t1	43.9293	37.425	58.903	46.6553	30.1216	27.303	43.0637	46.4597	49.9669	35.3227	43.6298	47.157	32.0079	37.1247	48.0149	49.9356	37.3258	48.9938	47.8679	55.4162	34.5001	31.0911	35.9975	46.1485	47.9578	50.322	50.4684	41.4861	27.0142	37.9232	45.8726	53.2059	30.8891	32.4398	36.5441	50.0167
Storvum000223t1	65.976	49.323	59.1167	74.723	61.0622	55.1212	82.5629	71.6333	78.3531	57.1102	78.5699	74.6319	43.7814	37.3988	124.553	69.7166	94.0859	123.182	167.79	224.619	147.472	169.372	220.716	202.32	91.3084	146.567	119.479	108.714	142.344	288.288	233.666	315.556	281.842	333.561	443.356	581.702
Storvum000224t1	53.6736	46.3191	62.7301	54.0903	43.8141	45.3333	57.2013	54.9261	48.9906	44.2689	48.8065	60.4323	53.7952	41.2467	61.2208	55.8899	45.5776	56.469	63.7682	64.242	49.4228	42.8225	57.1453	61.7519	53.3903	57.712	66.9472	55.4851	48.8765	55.4849	55.7574	65.0429	46.859	36.1234	53.0809	66.8036
Storvum000225t1	191.59	148.732	171.188	173.425	114.724	120.889	152.959	173.303	178.286	126.139	133.105	194.917	141.088	152.323	163.746	178.032	124.561	150.155	140.863	149.349	146.516	134.432	131.4	182.599	172.74	157.828	146.005	169.682	100.213	99.3208	107.705	142.869	112.24	90.9924	112.582	141.249
Storvum000226t1	26.835	28.2121	29.9836	36.0604	18.649	27.2159	27.815	28.5561	26.98	20.4242	21.9033	23.6084	26.1824	26.4829	41.8595	41.8684	30.6242	35.9951	44.4244	51.9535	34.1554	31.0889	41.1732	36.9499	41.2465	51.8545	35.277	46.2679	33.0757	58.7221	36.4946	54.2196	40.855	42.8894	44.475	54.44
Storvum000227t1	73.3298	56.8093	68.8972	77.511	58.8743	70.7474	77.724	71.6245	70.7173	66.517	80.7892	79.9679	72.4637	58.5319	78.7936	81.2415	54.7741	71.0307	70.0977	74.5418	57.7675	62.3847	62.0955	76.8599	60.6596	71.964	70.0376	77.2148	70.913	69.3826	55.7569	82.2688	59.0921	47.0382	68.2863	69.6338
Storvum000228t1	7.86375	4.28242	10.6937	5.45184	5.65688	6.05955	7.20315	6.80042	4.83149	5.73102	7.61566	8.90414	7.33172	7.44516	7.00506	9.37143	4.35209	5.15541	6.29183	9.06401	5.07279	7.01632	3.32871	8.56445	5.96032	5.18674	6.04381	7.40402	3.48073	3.81369	5.93102	7.71578	3.36736	5.92835	4.71768	6.48638
Storvum000229t1	43.4183	38.0015	44.4423	44.4246	27.3842	35.3737	36.9692	41.3743	42.8289	34.4064	40.4873	49.7486	33.5686	35.4964	40.4225	43.9824	26.0622	30.4964	31.6401	36.2886	38.1899	34.5257	32.6219	41.7163	41.3916	42.4042	40.683	44.8716	29.8602	31.4604	32.441	42.9016	27.2435	28.4771	28.0069	39.5858
Storvum000230t1	9.05881	8.06055	9.14397	10.9668	4.65494	7.21212	7.35302	7.01824	4.81407	4.58714	9.42837	7.9364	6.00034	4.87816	6.7714	9.98692	2.42944	7.47756	7.95141	6.62093	4.49319	6.05614	5.17481	10.8385	8.53952	7.38994	6.17995	11.3456	5.15346	7.32566	6.08239	9.22685	5.7558	4.32488	5.06849	8.66114
Storvum000231t1	101.009	99.603	92.292	103.906	70.133	88.6062	108.834	103.591	89.9729	88.2985	94.1965	114.17	81.4614	72.9075	110.395	111.006	76.4734	89.8858	84.2245	84.6054	82.645	81.3472	87.1625	87.8523	105.31	96.4211	100.941	115.416	72.7595	78.8545	53.1825	101.391	77.8961	53.2814	92.8388	87.1509
Storvum000232t1	25.8103	25.1418	33.8109	28.4393	21.3587	21.2929	25.4186	32.4259	26.0624	21.1016	21.2602	29.6071	16.8924	20.8661	24.6231	28.6168	27.8286	22.628	19.4719	23.5399	20.2188	18.9773	16.649	29.3967	23.6499	20.5863	17.252	22.0132	16.7058	13.5746	12.4185	14.3011	14.1975	8.10979	10.67	16.0835
Storvum000233t1	418.771	400.731	448.474	419.341	300.115	332.444	382.755	359.838	406.707	297.485	343.487	406.874	378.288	333.051	415.105	418.688	312.298	407.31	384.899	454.375	357.522	334.722	360.88	499.574	435.544	425.098	469.67	414.528	364.143	390.213	362.162	433.804	321.747	344.209	331.839	444.161
Storvum000234t1	67.5144	62.1816	66.5594	99.2589	45.1806	74.3536	73.3191	82.5233	74.8671	63.7616	63.7803	72.3425	55.1158	53.388	88.4384	90.6508	73.1044	89.5329	93.6311	127.758	100.615	101.745	118.57	108.55	139.043	125.101	98.1064	121.414	74.1044	145.437	101.88	162.084	123.749	137.858	164.057	201.147
Storvum000235t1	22.0501	21.8792	25.5175	24.35	15.8823	17.5151	24.5778	26.6175	24.2364	21.79	25.5124	23.5021	20.4496	21.1367	24.623	24.1996	15.6813	22.2341	24.5018	37.5163	20.5396	20.1891	19.7986	33.5029	19.2708	19.0027	24.9767	23.7063	20.2607	21.3318	26.6112	25.0652	22.6392	19.6442	23.2068	26.3338
Storvum000236t1	103.656	125.128	101.317	124.718	92.5959	97.5972	92.7689	141.719	94.6902	88.3341	103.005	100.241	103.438	113.423	111.587	108.006	123.615	87.5034	111.256	116.922	93.2972	84.0048	112.715	72.8163	102.342	105.326	91.3386	117.725	109.724	118.233	83.5902	146.836	119.263	97.6344	120.465	135.442
Storvum000237t6	139.142	112.66	144.172	158.553	93.6533	133.596	140.317	124.851	131.807	112.623	116.655	144.364	132.714	90.7746	158.818	164.789	81.4992	120.807	113.905	135.103	113.768	113.267	107.991	157.009	144.32	141.113	148.571	155.274	125.304	121.315	103.152	162.997	92.091	79.4821	106.427	151.454
Storvum000238t1	38.2875	30.1315	40.8284	40.7073	21.6323	29.8788	35.5028	32.6689	37.8486	30.0465	36.2347	41.2065	28.6713	30.3515	36.9347	32.6499	30.4788	33.8443	35.3745	38.253	29.2052	30.4841	33.9732	35.9652	33.5031	33.7826	40.9417	42.1641	31.6335	35.7675	26.8643	40.5972	28.9707	23.0673	34.6779	42.4192
Storvum000239t1	100.33	72.5447	121.636	102.605	67.6332	76.5859	101.893	108.663	105.411	86.2377	95.0231	121.489	79.7807	88.0787	105.059	107.167	80.1714	103.506	99.6366	123.591	93.0735	78.9309	79.4224	104.771	85.1752	113.84	116.389	104.312	70.5483	81.659	95.5439	107.647	72.1395	79.1085	99.2364	103.581
Storvum000240t1	101.374	71.9749	118.864	115.243	59.701	64.5655	107.954	98.944	80.5122	72.2578	79.4968	110.322	83.8299	75.5905	117.778	113.512	60.7396	101.71	98.645	105.18	79.1044	75.723	86.6134	103.806	92.2125	98.8847	118.183	105.317	67.4295	70.763	88.4553	99.791	66.9566	66.3344	75.7459	93.2959
Storvum000241t1	220.324	171.961	238.378	222.124	151.153	157.98	232.133	222.148	251.66	161.701	185.611	251.054	191.587	196.471	222.224	234.887	142.014	205.624	165.676	175.081	135.435	107.603	119.918	161.433	202.99	219.763	238.44	203.709	152.481	99.9768	163.213	171.769	109.935	73.1666	122.973	124.43
Storvum000242t1	0.341845	0.383821	0	0.743452	0.547636	1.37363	1.47029	1.20972	0.165991	0.688067	0.554577	1.06816	0.222281	0	0.205175	0.768189	1.32509	0.786959	1.29798	0.735536	2.56721	1.61507	1.57475	1.97066	0.437961	0.527813	0.514938	1.01589	0.888604	1.7237	0.506848	4.1515	1.53473	1.62195	2.66716	3.35756
Storvum000243t1	10.7691	11.3237	11.2701	9.47974	11.2275	10.9899	9.87251	14.0335	13.1143	5.96376	15.5294	11.2927	8.44762	7.85803	12.5166	13.0603	8.17203	9.64084	4.70547	5.39428	6.89987	6.259	5.17453	5.41981	11.6071	11.6128	10.2995	12.8689	7.10952	6.24895	6.08267	8.76487	6.90681	6.4884	6.4016	7.42239
Storvum000244t1	0.341896	0.767726	0.425277	1.11526	0.273855	1.20202	0.210033	0.725775	0.332009	1.37632	0.924378	0.610367	0.444699	0.541881	1.64151	0.384133	1.76696	2.16409	1.62248	2.45179	2.72776	3.23077	5.17435	1.97097	1.31416	0.703805	1.28741	0.846606	0.711032	7.54228	3.04142	4.30536	1.34297	3.96554	5.06759	3.18064
Storvum000245t1	71.6216	59.3048	76.7646	76.9533	46.0047	51.6868	82.5534	73.0738	82.0056	52.2968	67.1088	88.5122	60.019	44.7108	82.4869	72.2151	54.3326	75.161	58.4138	76.0117	57.6065	57.3389	59.6202	68.3211	68.3262	75.4831	92.9538	69.9329	48.5208	51.0681	63.614	66.1218	43.9352	50.1033	56.8154	65.2133
Storvum000246t1	123.251	116.885	107.809	179.929	103.515	115.222	129.595	163.79	83.334	88.5419	125.53	131.385	104.72	97.8126	175.232	168.249	117.502	110.765	121.039	170.158	93.0659	90.2566	149.608	145.191	139.295	121.051	127.712	182.869	115.716	148.688	102.9	243.103	128.734	111.392	186.972	198.445
Storvum000247t1	8.71803	8.25292	7.01716	9.47973	7.12001	8.24241	6.9315	6.04861	6.47415	5.04636	7.02523	7.62995	8.44827	5.96104	13.1322	5.95399	5.74255	8.26331	9.0862	8.5816	6.09748	6.25924	7.19925	9.36173	6.78935	8.26971	8.7545	8.29692	7.10984	6.46458	7.09653	8.61095	5.56379	2.52337	7.20161	8.30561
Storvum000248t1	11.4522	9.21222	14.46	12.8256	5.47658	5.66666	11.9742	10.6474	9.96017	10.5508	10.5377	11.904	6.00112	6.2328	9.64405	10.5632	8.39273	9.83836	8.92469	10.2988	7.06056	9.28668	9.22446	9.68936	8.75913	9.67731	10.5572	11.3453	8.17507	10.127	10.3909	11.3794	7.67433	9.55143	11.2035	12.5488
Storvum000249t1	138.791	91.9295	125.25	123.051	101.041	97.5354	110.082	102.849	121.016	95.414	95.9479	119.348	99.3455	97.018	105.674	109.089	128.982	100.157	127.869	92.2006	123.561	110.023	123.069	151.578	103.792	79.002	102.998	112.608	79.6151	45.894	54.742	80.4261	64.8484	49.5577	53.6181	69.6399
Storvum000250t1	126.611	102.292	147.154	147.587	85.3143	94.8739	125.421	132.587	126.992	96.7001	109.74	154.76	105.117	94.6997	136.044	138.793	86.6966	123.326	107.658	139.509	95.1047	98.7959	93.8049	128.912	117.575	137.16	135.562	140.562	88.3427	87.4109	94.885	123.55	78.6255	77.1094	86.723	130.271
Storvum000251t1	38.9621	41.6423	51.4651	37.1761	29.5678	34.0001	48.1253	43.0964	41.1679	36.003	43.6276	49.1077	31.2366	32.2604	50.9411	45.7061	29.3722	40.1536	46.0951	54.4502	35.4682	32.4906	36.0028	44.1654	28.8922	40.4687	43.0057	43.5248	33.0572	33.1744	35.4772	46.7563	33.0014	35.8483	47.7612	40.1402
Storvum000252t1	51.9636	39.5363	48.0578	54.4621	38.3369	45.3333	49.1547	49.8461	51.461	38.0754	43.8148	59.2124	42.2342	35.4982	48.6304	49.9358	30.4792	42.3032	46.2447	47.5691	39.1534	36.1391	39.372	46.6418	37.6663	47.1549	46.3483	47.7511	44.7877	46.3272	39.5368	54.7431	35.8773	32.08	48.2803	56.9081
Storvum000253t1	149.34	120.894	111.628	135.893	138.582	84.6593	136.863	125.76	112.55	88.8367	116.814	135.493	109.763	91.0668	166.646	135.951	128.502	120.309	115.656	166.463	99.3385	105.825	123.212	140.961	129.067	167.904	141.012	148.936	131.572	161.025	120.681	216.728	153.524	152.986	175.683	227.558
Storvum000254t1	77.0947	56.0431	82.0796	80.2989	51.757	58.7272	76.6667	76.4545	82.6699	55.0512	67.4791	81.7932	61.1386	67.7391	78.3825	85.6606	67.5854	88.9291	74.4745	84.8353	71.8861	71.2745	67.043	80.6422	77.9678	87.4478	88.575	77.8895	55.2789	67.6625	70.9653	88.2623	62.3529	65.247	72.2829	91.0085
Storvum000255t1	35.3828	33.3946	37.6383	47.3988	25.4665	35.0303	40.747	38.5949	36.5207	34.9132	31.9829	42.7311	34.6754	37.9376	46.1682	43.4056	32.4668	42.0955	44.298	31.3861	27.7605	40.1763	36.4475	43.5188	48.3582	51.2018	45.576	40.3008	31.9906	42.8791	32.4403	41.9803	34.847	39.9188	43.3508	44.361
Storvum000256t1	83.4107	57	91.2266	93.4967	58.3244	55.1212	75.209	71.3901	66.899	57.3399	68.0324	80.5834	67.3405	63.9565	82.4877	91.2271	54.3315	73.5934	83.8941	80.9211	81.0371	80.9524	77.6215	99.0259	69.8509	79.5299	87.8063	86.0224	58.1114	58.1752	66.9067	80.1189	68.6857	70.8218	76.026	91.3811
Storvum000257t1	15.5555	15.7381	19.5631	28.0674	10.6799	11.505	21.635	22.2594	15.4383	15.8271	16.4538	23.1954	15.3398	13.819	15.5945	19.2064	18.7737	17.7073	18.4971	21.0864	20.0576	14.5374	15.9734	18.559	18.1776	21.818	21.3714	17.4406	12.6197	13.5755	18.755	20.6049	18.61	16.2214	15.2036	19.0856
Storvum000258t1	66.6613	60.6469	69.7486	71.7489	53.3962	61.4747	66.8041	67.5157	66.4011	60.3224	59.8982	68.9828	54.0086	46.3402	66.0721	79.32	44.6139	62.3759	62.4734	63.2646	48.3009	55.3155	48.8224	65.5257	63.7216	72.4919	70.2961	78.2322	65.2218	57.0988	58.5438	71.9677	51.9937	43.7918	60.0195	63.9824
Storvum000259t1	183.216	143.984	156.494	184.246	140.284	151.565	142.008	163.921	178.672	152.881	162.805	204.249	152.881	140.647	173.261	182.7	138.59	137.117	158.088	153.631	143.833	138.588	129.427	174.875	159.118	156.728	154.951	193.126	138.706	151.502	95.0463	179.779	132.019	147.002	144.471	183.264
Storvum000260t1	3.41879	2.68698	2.97699	4.64693	4.92919	3.60605	4.6211	10.4039	3.15407	2.52315	6.47059	3.50984	2.44545	0.880271	3.48824	2.68889	3.09213	5.50897	4.54316	4.65864	8.18352	7.06674	11.6989	10.0185	1.97105	3.87093	5.80272	4.74113	4.62128	3.44773	4.30858	6.30451	7.29051	4.68615	7.73518	9.36615
Storvum000261t1	12.4786	14.5865	7.22984	37.7331	8.76299	40.2511	43.4804	30.486	22.6122	31.6919	38.6386	27.7736	3.56182	7.58695	23.0274	28.0657	18.7736	31.2832	19.7952	14.2211	41.5595	52.5492	30.3721	23.4861	32.4484	13.0204	12.6354	42.3901	16.1922	32.5745	9.65328	56.4685	30.6969	17.7002	22.9388	29.689
Storvum000262t1	41.6793	40.9575	42.8841	37.8658	28.9196	39.8384	41.0107	39.3829	39.2384	30.4713	38.762	44.0281	34.5035	33.7694	43.4357	44.5278	42.3565	38.3312	42.6312	38.9267	45.5037	42.3582	40.6818	55.8759	33.1736	34.2476	42.7628	43.1811	31.1988	37.4899	30.5977	41.0488	33.6381	35.8601	39.2143	44.2517
Storvum000263t1	25.1268	20.9196	18.2876	25.4652	13.4178	19.0606	21.0068	15.2447	22.5764	17.6613	17.5628	20.6026	18.8934	18.9689	18.2621	21.3186	15.4604	18.1022	13.4679	16.1835	11.714	13.7285	11.9242	19.8717	22.3364	20.2344	17.252	17.9491	17.417	12.2819	11.1513	14.301	11.5115	10.8132	9.8696	12.1949
Storvum000264t1	25.1289	19.7688	27.6432	29.1827	18.0741	22.6666	22.6842	22.4999	24.2366	19.2682	16.0841	23.4997	20.8996	24.1144	20.9293	29.0019	14.7982	23.4121	14.4403	8.09106	17.4899	17.5668	10.5738	13.1395	20.3687	18.8268	20.8561	22.52	14.7534	6.4647	8.11039	17.2217	9.209	7.75059	7.7349	4.77113
Storvum000265t1	87.857	65.6371	112.278	99.0729	67.5665	66.9697	99.9944	104.927	108.898	68.176	85.9601	105.915	73.2747	63.3882	98.082	99.3043	72.9888	99.7607	79.1211	101.271	75.3038	66.0157	74.4706	90.8839	87.3726	99.2364	111.495	87.0899	73.8062	78.2932	90.2979	100.262	66.8176	67.0941	77.5475	100.39
Storvum000266t1	27.1815	23.0321	31.0449	24.5357	16.4317	20.7777	25.6228	22.7395	26.7267	19.269	22.1852	25.1767	17.7897	22.487	24.8277	25.161	22.3081	21.6401	20.2803	25.743	18.2917	15.145	19.3473	22.0098	15.9898	22.3458	27.2927	23.7046	18.8434	15.7315	14.7004	21.5263	15.3482	15.3222	19.4696	21.7331
Storvum000267t1	22.9036	13.0507	23.6037	21.4903	11.7748	12.9357	22.4772	20.777	17.2643	11.1142	18.1173	19.8395	12.3481	15.4093	30.1632	18.6307	13.4726	25.3824	20.4453	25.5013	16.3675	18.7258	17.0988	23.7025	16.0186	20.2344	21.6293	19.8118	15.9236	20.6635	20.6555	24.4501	17.0341	13.3363	20.3998	20.6783
Storvum000268t1	13.8456	10.3639	14.2472	14.4984	9.3104	9.61615	11.1333	13.0664	13.4463	11.9273	9.79824	13.5822	10.0029	12.736	11.4907	12.8681	7.50936	14.3634	8.27536	9.31766	7.38137	11.3061	8.09939	13.7955	10.9495	11.2609	9.52715	14.5624	9.06418	8.18806	9.88421	10.4565	7.29057	6.84855	7.46876	9.54359
Storvum000269t1	66.0524	55.8487	69.9614	75.4665	48.467	61.303	63.6538	57.7481	65.8569	53.5751	53.9823	61.3526	62.0082	51.7608	58.9551	72.5978	36.6628	52.3413	48.453	51.0044	47.9189	51.1627	47.6977	61.9122	64.8155	64.926	67.7213	68.4112	46.9163	58.822	45.365	57.6065	45.6625	41.4484	46.949	60.9787
Storvum000270t1	102.6	100.316	117.592	112.483	92.2844	104.919	105.138	118.761	97.2528	101.309	108.287	120.13	101.762	98.8697	114.97	120.619	85.8325	100.603	119.351	126.022	105.97	83.949	124.189	132.748	98.4887	106.2	99.437	116.166	119.262	110.081	93.4635	125.784	91.3234	80.1612	108.027	120.336
Storvum000271t1	98.121	66.0235	109.723	106.641	64.3542	79.3332	108.173	96.2929	107.737	70.8787	88.4863	103.004	84.7062	61.2357	127.012	125.802	47.0448	92.1436	93.9787	109.354	72.6881	73.0923	78.656	112.998	93.7375	100.226	115.353	111.754	83.1858	86.4103	80.0896	121.629	69.2596	67.1607	84.2851	112.509
Storvum000272t1	95.7231	91.7399	126.098	97.5857	79.9603	87.2322	102.299	92.4317	130.977	85.5556	92.6212	117.05	92.9174	87.2541	109.777	101.216	80.3945	93.263	78.6966	83.1228	73.0111	59.7613	63.6699	84.0872	80.1515	90.4389	112.008	83.6487	83.7113	60.118	81.6083	84.1133	60.0512	49.7426	49.6136	65.037
Storvum000273t1	43.759	33.3948	52.098	46.2835	31.2173	28.3333	50.2048	47.4261	47.9749	33.2588	33.8317	54.3287	28.2305	32.2463	50.4771	49.9359	40.8598	50.7637	55.6557	64.9782	41.2393	34.3222	40.9468	58.3024	35.9146	51.2018	54.588	46.0577	34.1241	36.4154	48.4073	51.6676	31.8483	35.5045	48.0133	58.8518
Storvum000274t1	40.6811	33.3944	44.8685	42.1943	25.1924	29.8788	42.014	42.347	36.5206	28.212	37.529	46.5471	33.3404	27.4051	46.7838	39.1801	30.2581	41.5174	42.1891	52.2291	37.2283	39.368	33.8289	41.8781	36.1319	45.2194	40.6839	40.4704	34.6557	43.5251	43.338	56.8969	39.8592	38.7469	50.1487	55.8502
Storvum000275t1	116.04	87.8707	122.618	125.901	85.4037	110.395	127.926	101.834	109.703	83.7042	104.914	117.473	100.898	95.3421	122.185	122.85	97.1803	102.102	107.882	108.076	101.888	108.217	103.267	134.918	125.91	127.565	119.38	133.547	105.04	123.356	87.6455	140.952	97.9514	95.689	114.665	128.123
Storvum000276t1	201.197	125.329	204.349	221.751	148.065	173.223	184.346	169.605	197.803	160.972	164.168	215.166	177.633	166.369	308.811	247.89	196.13	245.343	290.888	382.006	225.928	257.507	246.35	305.979	311.431	487.006	355.588	365.574	249.375	488.419	364.963	540.679	290.852	376.485	405.96	639.009
Storvum000277t1	35.3846	23.6071	32.3216	34.9449	20.2645	26.9596	27.0963	34.1149	36.3548	26.6079	24.5882	38.9133	24.0101	23.5736	60.1207	40.9095	42.8481	48.5968	76.5845	117.201	58.2473	78.3402	64.7936	81.9553	70.9583	119.647	87.8028	72.3022	63.2764	224.319	147.759	215.275	101.3	195.197	197.646	364.571
Storvum000278t1	39.3009	34.018	25.0404	33.2719	28.4811	23.6901	26.6137	35.1854	34.7664	31.4263	32.1003	32.6542	26.9053	23.8423	27.0849	33.6008	35.1185	27.3041	40.7237	40.5061	35.8852	28.6736	37.67	44.4137	32.1975	28.2328	32.4425	32.6347	31.2861	27.5835	29.8586	36.6001	35.2096	40.918	49.1782	55.038
Storvum000279t1	4.78617	15.5459	7.01727	8.36448	4.65524	4.46464	6.93196	8.95275	4.81409	3.44058	2.95797	6.2569	6.66878	8.67118	5.33497	9.79513	3.75469	10.2313	8.11302	10.5436	6.89994	2.82656	5.62454	6.73357	5.25586	12.4925	14.6769	9.65176	10.3085	9.481	8.87048	10.9178	5.37199	4.32547	8.53564	9.54341
Storvum000280t1	113.162	106.52	111.85	116.173	79.4146	96.5049	104.815	101.136	92.298	100.467	91.8823	124.37	78.9211	88.6046	100.338	123.689	75.0946	87.1599	91.3501	84.5912	96.1162	85.0027	94.7158	132.54	114.978	97.8289	102.222	117.174	73.4072	54.9482	56.265	89.3395	65.6146	57.1349	75.4847	80.761
Storvum000281t1	122.563	95.9634	130.137	123.422	89.5465	97.3635	113.428	118.074	111.72	86.0162	108.336	121.014	90.2576	91.044	105.878	124.073	80.3952	115.886	115.202	113.034	109.274	95.0973	105.065	116.28	112.13	110.849	124.366	111.248	92.4247	97.8289	83.8904	110.099	87.2943	87.2337	96.0235	107.624
Storvum000282t1	59.9798	57.1833	56.7676	59.4792	49.8289	59.0707	55.4554	57.2938	58.7443	55.0314	51.3867	65.6147	58.0092	50.6485	62.1672	66.2419	41.743	57.4315	40.3939	36.9345	51.1841	45.2234	43.1615	45.1596	94.594	59.814	51.2232	62.8059	40.6852	40.5088	36.2419	45.949	49.4926	30.6376	38.6781	36.9333
Storvum000283t1	111.796	96.1563	127.372	118.775	76.4034	82.9392	117.205	107.664	117.531	84.4121	94.1011	116.89	107.828	83.9959	107.109	131.18	65.8185	114.112	98.8121	103.959	101.892	99.5428	84.591	123.51	107.535	102.052	115.611	111.246	81.7637	79.7301	100.872	94.7202	73.0967	77.5039	79.7508	88.1802
Storvum000284t1	35.0451	36.0835	46.7801	43.8668	19.9917	26.6161	39.0648	39.9158	42.8292	32.5735	36.2358	44.0978	32.6876	33.3245	39.6013	41.6788	30.0385	39.5428	30.9886	45.8475	32.2514	26.049	33.7454	42.2125	31.979	36.9498	42.2266	41.3139	31.1089	27.7993	33.7094	42.4379	30.3127	26.3177	31.205	41.7
Storvum000285t1	84.7842	84.4472	90.3736	84.5742	75.0319	79.505	70.3691	71.8628	91.4679	67.4358	71.7308	78.8972	77.3597	70.4525	83.5127	78.7454	55.8788	80.2759	64.5792	80.6699	65.4689	71.4726	67.4942	81.6247	94.1688	93.0782	86.7737	74.1658	74.293	80.1581	62.8539	76.2704	77.3181	63.6212	55.7479	81.648
Storvum000286t1	28.3781	28.7901	40.401	34.2012	29.303	29.8787	33.184	31.6905	31.0429	27.0682	34.0173	39.8252	31.1314	22.2163	36.3183	37.8375	26.0629	34.6244	38.9385	42.6601	26.7959	25.8472	26.7713	34.3286	28.2556	32.551	32.9573	35.557	29.6869	24.7824	27.1197	34.4423	21.2956	22.5324	28.2711	28.0943
Storvum000287t1	165.468	136.652	193.93	211.9	110.084	146.646	179.175	169.611	183.6	131.203	158.806	187.244	151.391	142.799	193.7	201.666	91.8801	186.914	143.273	180.463	152.439	150.62	147.586	204.803	170.384	170.497	193.888	175.084	137.037	143.726	161.951	180.372	123.747	129.588	135.5	171.244
Storvum000288t1	27.5868	22.4547	35.5122	37.3615	16.9773	25.9027	23.5284	26.135	28.7185	22.2482	26.6215	35.1018	23.115	22.2215	34.4724	34.9546	13.9142	25.1864	27.0988	23.5402	20.0735	25.2353	24.2987	34.8157	34.1602	28.856	27.5519	39.9619	16.1722	25.2097	15.4596	32.9083	24.3691	22.632	31.7436	38.5307
Storvum000289t1	5.98321	3.45478	8.08025	5.39042	3.01241	3.94948	5.46081	5.08037	4.98013	5.27593	6.28578	5.79845	6.89295	4.60595	6.77122	6.72235	3.53393	3.93469	4.05617	5.39391	2.88821	3.2308	3.82451	4.27045	5.03765	5.45449	4.11969	4.40234	3.91072	2.58594	3.54834	4.61287	2.49409	1.26177	2.66714	3.35731
Storvum000290t1	110.605	68.52	110.784	111.526	64.6303	83.7977	111.223	84.9135	96.7806	65.1466	84.018	104.371	82.7172	65.5663	103.415	114.664	50.5794	90.6937	81.6096	89.7344	70.7608	76.5303	76.2649	108.569	96.5926	95.7175	93.9803	107.688	73.7713	76.9321	71.2204	106.095	62.7359	57.6817	75.4795	106.549
Storvum000291t1	11.4541	10.1726	12.3328	17.6582	12.0501	14.5959	12.3909	14.7557	14.6084	10.3229	12.5717	18.4623	9.34029	9.21119	16.6201	15.3656	9.71845	12.7869	14.7637	21.0842	13.4779	12.7223	17.9972	19.0538	11.3905	15.1318	15.706	16.593	10.8443	17.0249	13.6867	18.4508	13.8133	16.2241	16.5354	21.0253
Storvum000292t1	61.1957	38.5772	66.132	71.191	36.4209	52.8888	71.2081	69.9255	61.7533	49.0864	59.1595	68.9768	64.9134	45.7933	78.9984	74.1362	40.6393	67.8793	58.7372	72.3323	52.1502	52.8987	53.9951	66.6801	63.5105	62.4627	76.7313	61.6351	48.3448	54.5167	60.5733	78.5763	41.249	52.0875	60.2817	82.3531
Storvum000293t1	84.4399	83.4865	106.536	99.8163	73.661	80.5353	100.622	89.2896	90.3056	76.3796	89.663	97.9765	76.6857	75.3334	101.365	89.5	66.9214	89.1333	73.0188	95.1393	67.0746	68.6428	64.1206	94.5963	77.521	89.911	99.6493	94.9948	84.064	71.9679	60.8256	80.1163	61.5863	48.4796	60.2844	73.6994
Storvum000294t1	23.5878	23.99	25.9431	27.3241	18.6202	21.1212	27.31	29.2812	26.5604	22.2481	23.4786	28.0816	21.1142	18.6988	33.8568	28.2325	27.1658	30.1059	36.8351	47.0808	36.2659	32.5027	37.3481	41.2203	24.0871	39.589	31.4144	34.7135	29.1452	51.281	33.4536	45.0568	35.4939	41.8092	43.4809	61.1549
Storvum000295t1	154.349	114.961	169.692	170.264	110.353	127.071	165.116	136.963	148.241	111.242	125.898	155.972	135.138	114.9	150.406	167.091	81.0562	144.033	109.692	111.57	114.894	112.854	111.143	154.374	154.381	149.558	153.981	148.505	108.409	123.249	113.794	140.09	102.644	101.102	95.2295	123.366
Storvum000296t1	0.189909	0.767755	0.212704	0.185915	0	0	0.869717	0.484296	0.332063	0.284541	0	0	0	0.60393	1.15464	0	0.982662	0.590587	1.30812	1.16752	4.47233	5.31367	3.53736	0.558531	0.875728	0.351968	0.257566	1.06367	0	0.244257	1.73876	0.61532	7.42045	8.50113	15.552	13.4258
Storvum000297t1	335.541	224.551	381.911	364.134	206.198	232.161	346.815	312.145	393.925	229.599	277.863	390.986	270.742	238.191	372.012	376.439	207.391	327.211	279.416	325.628	272.469	250.954	232.408	352.276	302.205	357.709	373.362	332.226	224.471	250.382	292.217	316.619	200.683	208.7	246.203	305.573
Storvum000298t1	91.6738	57.471	96.9578	95.2664	64.363	62.3201	106.799	86.2689	98.6209	54.1418	75.4762	95.3021	72.6393	58.1545	98.3059	87.4984	57.5301	94.0006	66.1442	97.6537	67.4255	57.1976	55.3404	96.8956	82.7525	85.2544	91.856	73.9665	63.2082	64.0291	73.4873	79.8893	54.2081	48.027	59.2372	78.6966
Storvum000299t1	97.6887	76.031	121.168	105.514	76.6627	76.744	101.106	113.953	99.7665	80.8585	103.947	124.219	73.78	76.3853	112.824	119.611	94.0155	82.0593	84.0765	107.747	76.2567	69.9918	70.1644	87.326	93.269	100.82	117.649	105.411	74.7507	76.9521	69.4847	107.643	68.1205	61.5063	89.373	96.8811
Storvum000300t1	60.3422	50.669	73.7866	62.0829	44.6368	38.2929	59.2332	70.4064	68.3935	43.3527	52.1345	68.6699	51.3559	48.2305	68.3283	67.0303	45.9403	63.3524	51.5969	64.9752	49.4218	42.8049	38.0211	57.3198	54.0953	64.7501	62.3115	64.8516	40.5258	34.4776	45.8739	51.5121	34.9176	38.9317	38.1421	44.886
Storvum000301t1	85.64	76.9625	88.2468	92.1951	61.8883	71.9494	78.7698	89.2816	83.1678	69.7303	77.0923	94.7666	65.803	71.8059	80.4347	94.687	59.4129	73.585	76.9099	82.3852	80.2309	78.5407	93.3664	91.6442	81.2499	86.0401	90.1206	95.8391	62.3863	82.0984	70.7111	94.2607	76.5505	80.5646	94.4234	107.624
Storvum000302t1	68.5382	63.9081	77.8305	73.6079	53.668	72.8081	77.1037	60.7463	74.3689	63.3016	63.4102	69.7503	62.6668	63.6888	68.1245	81.0472	50.3554	65.3317	58.9063	52.7231	57.1282	55.3112	56.2485	67.6571	71.8173	74.9551	75.1899	72.8156	58.9964	57.0961	49.9259	63.9736	53.9129	45.9506	50.9526	62.0441
Storvum000303t1	119.066	72.6255	123.139	120.139	80.8613	80.1003	131.427	125.462	119.976	95.8746	106.892	130.406	91.5499	79.3622	126.969	112.77	107.563	168.142	166.968	249.974	146.913	141.108	160.07	214.144	106.888	108.983	121.249	120.706	87.8144	116.402	144.733	188.727	199.987	137.09	242.874	238.133
Storvum000304t1	61.7062	53.7385	67.1961	75.0946	42.4442	53.2323	61.9694	58.3163	60.7571	42.8919	55.0919	71.8798	59.5707	43.8992	69.9704	68.5655	52.7862	52.9289	48.03	53.4545	47.8187	42.599	43.8719	66.8416	73.5795	73.7235	58.7081	72.643	51.185	48.266	39.2832	74.4266	41.2494	38.3873	45.3466	60.0905
Storvum000305t1	114.714	93.8577	112.27	121.563	80.5179	94.6158	105.442	104.979	112.315	92.678	102.977	127.195	108.532	85.8781	107.107	121.773	71.1219	95.4075	85.4982	85.561	75.4114	73.6098	76.2623	110.711	95.7272	96.9492	107.109	108.361	79.4687	74.6555	77.5589	94.7128	75.589	64.0273	66.4068	86.2182
Storvum000306t1	101.886	115.927	91.4342	148.887	75.8584	112.474	99.9739	117.573	92.7965	122.035	98.1692	128.633	85.8301	71.7979	107.929	156.727	74.4335	89.5134	107.569	88.5086	117.614	120.954	136.557	134.52	173.91	116.656	92.4354	165.595	77.5042	71.5447	43.8474	117.166	103.984	108.694	82.1473	117.858
Storvum000307t1	46.4974	41.8325	57.4126	64.1275	42.4471	40.8686	52.5091	53.7085	47.1344	40.8306	40.8413	55.2389	38.2429	31.4296	55.7886	57.4157	39.7565	40.4741	39.2643	63.502	43.484	46.4416	42.7338	62.9061	47.0897	48.3866	54.0713	66.1922	37.8618	42.6674	39.2849	64.8884	32.807	44.3412	51.2099	63.9629
Storvum000308t1	37.0216	45.7513	22.33	12.2343	23.452	32.0469	23.3106	10.716	21.708	26.4102	30.2869	9.36795	44.9236	45.1091	17.1533	12.0556	33.2682	20.5333	28.9471	11.7731	13.7485	11.8664	15.1185	5.31344	18.6785	11.3708	13.677	11.5025	25.3381	25.6352	37.5706	9.65943	25.713	12.0972	27.0365	7.64932
Storvum000309t1	24.8931	24.6207	30.9879	28.811	21.5692	21.9798	27.4063	30.7303	22.5236	25.854	24.4032	24.2648	19.1166	26.2336	27.2905	25.3246	22.0864	27.9145	27.5659	24.7653	24.2301	19.6415	21.2727	27.4267	24.527	25.6655	27.809	26.2461	24.1269	24.1333	23.8235	26.4489	23.2147	17.4819	20.8058	25.2728
Storvum000310t1	150.422	115.155	180.323	181.788	104.058	122.091	164.897	163.812	166.501	119.732	143.646	173.362	137.154	118.145	174.618	164.981	123.684	158.586	126.888	158.644	123.397	114.678	122.84	158.485	130.739	153.429	172.776	156.799	119.613	122.822	140.66	162.844	101.108	84.8871	119.766	151.458
Storvum000311t1	101.029	80.8027	101.854	117.102	63.8073	77.7877	100.818	99.4345	95.7843	70.6503	85.2274	106.359	83.3769	72.0719	111.213	113.511	68.9111	89.9101	80.4761	89.4918	81.6731	85.6133	80.9906	109.223	99.435	88.3276	102.478	114.632	69.1459	65.9401	67.6712	98.7168	61.777	64.7087	68.2803	90.2976
Storvum000312t1	91.6146	90.7776	102.922	117.103	80.2299	89.4647	109.243	87.847	95.7834	77.2939	94.4688	100.577	98.2312	68.8351	100.545	108.512	55.8774	99.1746	91.0345	90.485	87.4562	86.392	88.4213	100.175	109.921	119.647	110.466	106.851	93.2973	104.715	94.024	108.107	82.1159	71.7223	86.6798	110.648
Storvum000313t1	37.7146	29.573	44.978	46.8906	27.4614	36.6618	31.4723	35.23	39.7236	31.5576	31.8418	43.1418	36.4788	32.7078	36.074	43.2732	25.068	37.689	32.3622	42.2502	31.4391	33.3374	31.3422	45.7077	39.5559	41.6596	35.8018	48.5533	33.2083	34.1532	34.692	42.63	31.9007	25.6613	40.8631	48.6254
Storvum000314t1	31.1041	25.9076	38.2786	36.99	23.8202	27.6465	36.9819	32.6792	29.5481	27.7495	30.318	41.9775	26.8804	25.4795	32.8316	36.2972	22.085	36.4095	37.4895	35.0706	33.3801	24.6237	33.751	35.9596	31.7428	30.7914	36.3089	33.3616	27.5385	21.5437	30.9171	33.3732	24.175	25.4038	27.48	28.6413
Storvum000315t1	59.6611	56.0441	68.6822	66.5438	46.2815	60.2726	59.019	55.4004	68.0618	60.0996	55.4627	66.9875	56.6997	51.2074	53.1438	60.309	36.0019	50.3641	36.1811	44.3773	50.5437	56.5388	53.9931	63.5639	62.6418	87.9757	64.8852	68.7443	63.2823	70.8977	63.6165	73.9597	57.1723	60.3847	65.8785	85.5233
Storvum000316t1	83.0829	60.4592	102.066	103.347	60.2493	69.8887	117.614	72.0895	98.4407	58.0362	80.976	86.6692	79.3856	57.4369	97.4642	83.5498	71.1208	106.037	79.337	85.5652	90.9775	87.8403	81.6636	107.585	100.538	87.0959	110.201	71.9604	69.5068	74.9937	92.0042	81.339	68.2994	64.1725	68.8106	93.6473
Storvum000317t1	60.8557	52.2047	69.9588	59.8524	45.7327	52.5453	59.4421	52.0171	62.0855	56.4279	57.496	70.5	53.1365	42.2686	68.123	67.6068	52.3457	56.2686	61.1691	70.1233	49.7423	42.8057	44.7701	58.7987	58.0388	67.2134	65.401	60.1101	46.7479	50.4241	46.3811	59.3537	36.6442	35.1474	51.4777	53.0137
Storvum000318t1	26.6678	9.21252	18.2869	25.6413	17.144	17.8585	24.784	18.1893	24.7346	20.5776	15.6348	23.6518	12.6738	6.77354	16.6203	17.0939	9.68338	14.952	14.0755	14.956	16.3666	20.798	13.0484	18.8884	20.3693	19.1787	16.7363	15.7469	14.6312	8.18874	9.25876	16.1451	14.5809	12.6375	10.9354	11.8391
Storvum000319t1	228.388	148.939	225.822	237.55	133.368	149.565	211.501	184.828	205.347	163.324	176.002	229.954	192.114	160.666	202.316	240.276	140.915	169.978	165.329	162.553	155.642	141.146	136.782	198.084	223.19	202.696	234.05	242.128	131.898	124.125	148.777	179.44	114.728	113.74	118.687	150.018
Storvum000320t1	79.853	72.2052	87.8119	92.9091	48.5741	58.0358	67.063	82.8432	63.0819	49.4536	57.5948	79.0395	62.0007	63.6524	77.9874	80.9246	58.7288	74.92	73.7149	91.9702	68.3717	56.1515	86.6398	83.3425	80.7884	88.5939	90.0798	92.6053	66.9029	87.6941	69.2179	98.73	70.1487	55.8104	73.7829	108.766
Storvum000321t1	13.3348	14.5872	17.0107	15.2418	12.5979	11.3333	14.2809	13.546	17.0985	11.2405	12.3868	14.8002	12.6764	17.8803	15.7994	14.9815	13.0316	14.754	13.3035	19.1228	12.1943	9.89521	10.7983	14.1262	14.4573	14.604	15.4485	13.8838	14.0445	12.0684	16.4748	13.5305	10.5518	8.11217	8.26762	13.6044
Storvum000322t1	153.176	114.394	167.131	168.961	95.5787	123.636	170.325	126.031	164.345	97.9519	123.498	147.243	133.652	112.974	151.018	155.384	89.4537	152.658	107.728	116.455	111.996	111.066	96.9604	150.294	139.969	156.069	163.755	129.527	114.308	118.311	113.295	134.999	90.9376	87.0682	106.47	126.861
Storvum000323t1	121.506	109.721	120.58	126.579	94.4417	125.869	123.352	106.511	119.852	108.582	116.289	128.993	127.186	102.471	129.162	136.55	78.6796	105.579	101.067	103.99	85.8405	89.8059	92.1439	114.442	124.617	119.471	113.815	144.119	112.09	108.139	75.4568	127.33	83.0063	67.8563	97.8562	112.979
Storvum000324t1	11.1122	9.9807	8.50537	12.8254	6.5728	9.44441	9.87069	10.1596	11.1223	9.4053	12.017	11.7487	7.78363	9.21116	13.5423	11.7163	12.3689	14.5574	12.6546	12.9937	16.2056	16.5592	14.1728	19.7108	15.1143	11.6128	11.5864	14.2225	10.311	13.3613	13.4333	15.9907	16.4992	16.0439	16.2686	18.9051
Storvum000325t1	6.83875	3.26302	2.97681	4.83276	2.19105	3.77776	3.77986	5.07908	5.6442	4.3588	2.40344	3.81419	1.7795	2.97976	3.28296	5.3781	4.85934	4.52418	2.10896	1.47089	3.85069	4.24122	0.899825	4.27099	5.47688	3.34308	4.37697	5.07927	2.13358	1.93967	1.01387	2.92123	2.30218	0.540867	2.13343	0.529978
Storvum000326t1	85.9824	63.144	100.155	101.117	75.8546	78.8181	101.875	81.7799	87.4839	66.7487	79.6806	90.0352	88.2578	64.2182	90.0786	84.1237	53.4496	89.7178	77.5584	74.7837	69.9611	77.1281	60.9691	94.6011	81.0318	85.6883	89.3479	92.1136	77.1395	85.5467	79.8354	87.8019	71.3703	63.9838	67.4829	81.1147
Storvum000327t1	74.0264	59.6929	72.5077	66.5435	45.7366	47.222	72.0322	68.453	74.3704	50.6979	58.2367	73.2366	64.0532	56.6194	72.2255	63.1917	46.3839	66.6863	51.2661	66.6832	52.4669	33.1196	39.5933	63.4049	62.6506	51.3778	80.5891	62.4766	47.6462	34.2661	57.7892	54.2751	43.1663	31.1877	37.0702	42.4018
Storvum000328t1	53.8528	44.2576	57.6235	60.2761	30.9596	43.8161	52.8027	53.6983	52.1222	41.2923	47.3289	57.2941	38.2537	37.3852	60.9403	61.8471	36.4782	53.8658	52.5641	64.3731	57.7618	62.402	59.6827	70.4642	56.7358	57.7121	70.5477	70.1516	45.5126	62.2443	54.7476	81.1822	53.1425	69.8994	87.9445	99.5098
Storvum000329t1	16.926	16.1232	19.1366	20.6322	12.3247	15.6262	22.889	23.2184	22.9088	13.7647	19.0427	20.1388	14.4587	18.6911	21.134	17.4788	17.6703	17.3098	18.8183	25.005	15.5632	13.9356	16.1968	18.7267	16.4308	23.2256	20.8549	19.3012	16.7132	14.6554	14.9546	16.1436	14.0049	13.8824	14.934	16.9591
Storvum000330t1	43.7627	37.6186	55.7113	47.0268	41.6259	53.2322	54.3986	36.2888	56.2754	47.2537	50.2862	45.7776	52.0297	47.1437	53.1439	50.5135	32.9096	55.873	53.704	51.7328	50.2229	39.375	38.9201	47.9602	49.0618	49.0904	59.2207	42.161	47.4614	50.8565	59.3077	42.8998	44.7018	37.4923	40.5408	48.5932
Storvum000331t1	109.226	92.5071	125.886	140.709	79.941	99.5959	105.452	119.768	106.242	93.3533	99.0848	132.3	100.027	91.5914	117.164	140.38	86.3575	93.8385	99.7716	114.019	102.693	105.994	103.675	134.669	102.706	116.832	103.769	128.348	93.8401	97.6099	74.765	128.859	81.7312	89.0304	103.969	132.698
Storvum000332t1	3.76077	4.03052	3.40224	4.64692	2.73849	3.26262	4.20082	5.32262	2.98807	1.83506	3.32775	3.66231	2.66799	3.25141	3.8986	5.56989	3.75476	2.75439	5.3543	3.67778	3.36963	3.02873	2.47472	4.59881	3.72328	5.10259	2.57484	5.24903	3.91051	4.09429	4.05518	3.22908	3.83709	4.68636	5.33445	4.59447
Storvum000333t1	72.4806	61.8014	77.401	73.7931	51.21	51.1716	66.1625	65.8064	75.5318	55.7401	62.3029	78.5868	58.9189	50.6674	66.6865	75.8658	39.9772	62.1701	57.1123	65.7093	53.4326	49.8734	48.8194	64.0551	65.4864	63.5184	72.3528	65.1894	46.5709	45.6838	50.9434	65.6577	45.2776	44.3405	51.7439	62.2016
Storvum000334t1	115.728	96.5401	108.66	130.671	75.8557	84.4847	97.4606	111.536	102.922	97.2574	100.941	113.991	96.7113	91.3118	113.265	127.915	96.5191	101.324	104.653	119.406	104.78	85.2069	101.014	121.21	116.953	111.377	123.335	123.607	94.9168	107.312	91.2412	128.088	90.9392	101.296	114.692	130.415
Storvum000335t1	91.9608	64.678	80.8055	87.9201	73.9348	68.3434	76.2542	81.7884	88.1476	70.8747	81.7135	93.093	68.4613	68.2879	83.5131	97.1824	67.584	69.6539	73.5056	86.8024	72.8514	76.3146	76.0448	90.1621	83.2145	82.5211	82.3974	80.771	76.9549	65.7192	69.9494	84.8019	62.9293	60.9148	67.7533	89.0757
Storvum000336t1	62.0513	52.3963	70.4659	72.8168	36.5329	51.3931	74.6537	60.0033	67.5412	52.2983	53.1715	72.1801	56.3051	49.1213	64.3912	71.32	49.0324	55.1743	49.5684	60.767	50.6875	49.7656	52.3139	61.8842	58.2561	64.1848	71.8386	64.8517	50.4791	49.1304	46.8022	66.7148	38.7548	42.1757	47.9915	61.2702
Storvum000337t1	24.569	14.0202	29.7506	25.3686	17.8012	16.5804	27.0924	24.5803	19.9061	17.6292	23.0956	25.0236	20.6814	18.93	26.0588	23.1003	15.2403	25.7709	18.3332	23.7237	14.7457	17.6876	14.1729	17.5846	19.4949	19.4466	24.7925	19.6408	17.3187	14.8093	17.7573	21.5817	12.6278	13.3396	17.6729	17.6036
Storvum000338t1	4.27379	4.99027	4.67801	3.57905	3.56017	2.91918	3.57045	4.59637	4.98014	3.44086	4.06728	4.27246	4.00256	2.16745	3.89857	4.2255	3.31307	2.95095	3.08264	5.39382	3.20909	4.24053	3.82448	3.44927	5.69489	5.45449	5.92202	6.94209	5.15518	5.17195	3.80182	4.30529	2.68594	4.68671	6.93444	4.41737
Storvum000339t1	7.35092	8.39459	9.7813	7.80681	3.83403	9.61613	10.0813	7.74125	3.8181	8.48747	7.83227	7.23246	4.00256	4.3349	11.7896	10.2841	8.17225	13.7711	13.1418	14.4653	21.8218	23.9375	31.7207	30.2222	7.22813	5.98235	9.78421	16.424	6.75507	10.1976	11.6589	18.605	14.638	17.6653	23.2037	28.4479
Storvum000340t1	10.0859	10.5562	8.50554	27.5097	10.4065	12.0202	17.6428	15.4832	8.46622	12.3869	24.9582	15.4117	10.8952	5.4188	27.3494	14.9812	13.6939	11.4107	21.5789	27.2148	12.3551	17.1635	17.9977	17.7387	14.6748	23.9294	20.0835	29.1232	11.1988	32.9706	24.8341	37.2106	30.121	19.6475	36.4007	53.8941
Storvum000341t1	54.7074	38.3876	59.3246	57.9932	37.5203	45.8483	61.9525	50.0705	48.6395	45.4214	41.2279	51.5712	48.2613	44.1581	52.3225	53.588	33.3522	50.9495	36.6652	48.2966	39.6311	39.1777	34.1943	45.6643	54.7639	54.369	53.2971	41.9899	36.6232	38.5761	42.0745	46.2801	32.6146	33.7113	36.537	41.1656
Storvum000342t1	42.3061	37.8043	40.8074	35.7242	31.7681	41.5554	49.1337	42.3332	40.3392	35.5562	41.769	58.5922	27.5389	27.1643	45.5202	44.5601	45.7207	47.0173	61.7283	62.7633	75.2373	60.5808	78.2884	104.74	39.6466	32.9428	39.6515	53.0629	29.3144	27.1533	31.7156	43.8211	44.1259	26.8593	40.539	51.0826
Storvum000343t1	31.1158	26.2959	33.383	28.9966	20.8147	22.4948	28.3497	29.7499	32.0391	24.0878	26.068	36.1593	23.1323	22.2133	33.24	29.0031	18.112	28.7193	26.768	33.0955	20.3767	27.4663	24.0705	27.5967	24.0976	32.9029	31.9263	32.5077	20.624	23.2757	22.0514	31.8264	19.7604	23.6172	32.0021	27.913
Storvum000344t1	11.967	7.48551	18.0739	12.4537	10.6808	10.9899	17.6413	14.9976	13.9444	13.305	12.2019	14.1901	12.4537	12.1913	13.3372	13.4449	8.83495	13.5738	10.7078	14.2196	10.7503	12.7222	8.77364	16.2614	12.0476	13.3723	17.5084	10.8362	11.1999	11.8528	12.4194	11.2243	10.7437	9.73445	13.335	14.4881
Storvum000345t1	132.471	113.234	153.531	142.196	100.497	124.838	126.25	125.829	134.13	116.06	120.906	151.696	118.696	116.523	144.66	154.224	98.063	134.389	128.838	138.296	110.882	116.894	114.742	136.31	128.106	146.215	149.088	143.424	117.298	121.957	103.657	162.693	102.836	111.377	119.502	135.204
Storvum000346t1	20.8215	24.2423	22.0204	21.4683	19.6714	20.5806	28.2055	23.5311	24.2338	22.4673	21.145	19.1534	19.5203	18.6397	27.2807	24.6812	17.3186	23.4086	21.2429	23.0069	24.6696	23.9259	24.2881	24.1217	22.6119	25.1122	28.9117	20.3096	26.4645	31.8878	19.0417	27.8524	27.8099	19.5922	22.1199	24.1324
Storvum000347t1	81.8738	69.6205	77.8292	81.9722	66.6181	69.3737	69.535	75.9853	82.8353	67.4327	70.251	95.9959	71.5671	62.8708	80.2304	87.1945	48.3685	68.4757	61.4997	66.6975	63.0639	69.6492	60.9717	84.3412	79.7069	68.269	72.356	83.8202	66.999	54.5132	46.3789	74.7357	46.6217	48.6576	51.8613	63.3637
Storvum000348t1	44.0817	38.1963	46.7787	49.0711	32.0136	38.1046	38.2195	47.6481	46.4711	35.5363	36.5973	51.5647	34.0314	37.3744	41.2234	46.0977	26.0636	36.9592	35.5284	60.7976	42.3314	39.5838	39.3147	49.5843	44.252	48.7207	50.9517	50.0818	40.1708	36.8224	38.746	47.9615	40.0843	33.3526	43.7216	50.5007
Storvum000349t1	27.6911	21.4955	25.3048	32.3427	20.8114	25.7576	26.468	30.7305	28.2205	19.9552	29.3947	32.8111	28.0078	22.7623	30.5736	31.3059	14.577	25.9723	26.2865	27.2174	25.5139	18.7761	26.998	32.682	24.7458	26.7446	28.0665	31.6648	23.1046	30.3819	25.3441	28.6018	20.145	23.9698	27.2077	25.0963
Storvum000350t1	204.874	134.859	196.278	223.614	148.112	156.938	181.784	172.859	176.458	147.451	166.733	210.186	161.081	145.308	205.603	226.876	90.325	157.663	147.375	169.684	136.717	157.604	158.842	203.21	183.858	169.948	198.805	217.788	135.178	146.484	127.464	204.223	124.139	132.033	149.421	192.035
Storvum000351t1	33.8463	30.3246	32.3215	33.6437	25.7415	31.9393	32.5573	23.4688	34.1968	29.5899	32.9076	31.283	31.1247	27.9087	33.2408	35.3398	26.2832	36.2014	34.3979	37.8217	35.1408	32.1036	28.1221	38.1037	34.8225	37.3017	37.078	36.0663	33.5937	40.7267	41.0584	41.3635	31.4642	35.6873	48.2777	43.6491
Storvum000352t1	58.4559	56.8081	63.147	68.7749	53.3956	57.697	63.0242	56.8699	53.2868	48.8537	54.5368	62.7267	65.5629	55.2843	57.6593	66.4518	47.4848	59.4168	63.1234	56.6447	50.2269	49.0561	57.1474	51.8942	62.1871	54.1851	61.2841	64.3474	52.2471	64.6392	52.2076	70.4307	58.3252	46.4938	57.8864	56.5607
Storvum000353t1	34.1676	28.9788	37.0019	35.1311	25.4641	29.0202	37.819	38.0001	35.3583	27.9802	33.8308	33.5796	35.1065	27.6454	41.2443	38.7946	18.9935	42.9009	34.0794	31.1447	30.9719	30.4797	27.4499	32.0208	34.5923	31.6712	36.3081	30.8204	29.8513	28.8701	32.6919	39.8309	24.1747	23.7845	30.9464	37.6538
Storvum000354t1	53.1321	38.7369	55.5738	61.3947	39.2997	53.2572	63.3273	48.2257	56.835	38.8711	51.1709	58.5098	40.8006	38.7133	61.101	57.9574	30.7912	47.7913	47.3478	55.1903	48.8029	50.7417	46.866	63.3356	65.6178	62.9893	64.3567	60.669	47.8031	59.8179	46.1392	67.9171	45.9405	50.3758	64.0206	66.914
Storvum000355t1	57.9595	47.9859	69.1041	61.7105	42.9999	51.1715	58.3762	49.0959	62.4183	46.8004	55.2793	64.2296	56.2799	45.237	60.5293	65.3058	40.2002	57.6327	49.803	56.1379	43.6407	42.8174	47.6903	57.4952	55.866	60.1754	63.5943	64.6754	45.8735	39.6562	43.3431	55.9639	33.957	39.845	41.8678	55.1158
Storvum000356t1	80.3457	63.1455	86.9691	103.905	53.4017	61.3029	83.593	90.7216	83.3341	59.4113	75.9839	99.6449	64.4816	55.2717	87	96.6096	66.9236	77.7105	66.1969	87.5288	67.8731	67.4424	60.2924	92.9641	79.2876	95.1897	91.1484	92.6187	64.8818	70.682	56.7732	98.4081	52.9515	55.5177	60.811	85.7004
Storvum000357t1	185.322	144.914	197.323	202.047	132.554	166.737	187.116	136.664	197.048	128.236	148.273	169.207	166.138	144.664	211.547	173.249	137.385	198.288	170.995	203.482	166.867	164.589	193.242	227.338	159.474	187.74	222.972	174.223	157.695	192.666	174.635	184.812	157.893	161.347	160.015	191.691
Storvum000358t1	33.3206	31.0132	30.2145	35.233	26.7642	21.5771	26.8357	32.7088	18.5516	27.5914	27.1412	39.7402	30.5733	35.9342	15.0809	29.7478	17.758	7.00361	4.86293	3.43489	13.011	9.87617	7.05645	14.4596	15.3526	18.1111	17.2431	29.0059	11.5776	3.01445	4.27294	10.7456	6.6628	2.94109	2.04388	2.66273
Storvum000359t1	6.83775	7.58151	7.80774	10.5564	7.66778	8.48962	10.8195	9.98697	7.76422	9.17529	12.4892	10.8531	4.72863	7.67722	11.6958	7.21479	7.12565	11.5115	11.8444	12.1061	10.2694	9.28809	14.8522	11.2897	7.98605	8.33322	11.8443	12.022	11.6327	10.0192	5.14386	12.5858	11.8845	10.2739	9.1759	12.8999
Storvum000360t1	328.473	275.422	323.418	355.467	265.837	270.876	337.181	280.589	322.336	269.103	286.954	309.649	315.823	288.964	286.921	324.384	237.114	347.798	250.507	273.911	275.703	269.693	232.495	282.058	339.374	308.825	342.231	293.956	226.605	241.33	288.624	257.291	244.809	213.342	242.473	252.098
Storvum000361t1	37.2648	25.1425	44.8675	33.272	22.4552	21.808	37.3889	34.1152	38.3468	26.6078	29.0252	38.4557	27.3444	21.677	34.0616	29.9619	26.9457	39.3499	30.6664	37.7596	25.0319	25.0364	25.8725	40.0741	31.9748	38.0055	44.0302	30.9867	27.0167	23.0567	31.9342	35.0592	20.7204	20.7272	22.1386	33.9303
Storvum000362t1	84.9303	75.6678	105.994	90.5216	62.4792	81.116	95.4884	96.9942	96.5388	65.608	78.7854	96.9775	86.5234	82.2348	103.138	96.4195	60.2919	84.2876	76.4981	89.4847	62.3263	47.6585	50.167	79.0081	71.551	79.3541	93.9118	82.1179	62.9691	51.7215	82.0953	76.5472	52.9508	37.1192	56.1294	61.6139
Storvum000363t1	51.6288	52.3985	69.319	67.8448	41.9014	52.5453	61.3249	70.6346	63.4139	52.9906	61.0095	59.3545	52.2604	49.0364	69.7636	66.2641	37.5485	58.8201	54.0258	69.3822	46.5311	39.9839	43.1934	51.9049	56.5138	60.7032	65.6565	61.2925	48.3546	41.8078	52.2123	55.8139	33.7658	36.4139	45.0725	46.1148
Storvum000364t1	31.8021	25.1451	40.1861	34.9444	24.6505	25.7574	39.4749	36.0327	46.1498	25.4658	32.3544	37.3763	31.3697	27.628	40.6262	39.5682	16.5662	35.7972	32.1192	42.8983	31.1254	30.7013	29.4683	40.2484	35.9322	41.1727	53.8097	30.8132	28.273	35.5627	40.8092	35.207	29.5443	29.7506	32.7994	37.9773
Storvum000365t1	70.9371	66.7895	78.8914	76.3957	53.9455	60.101	74.9925	70.6558	82.8356	59.8656	64.5205	74.1681	53.793	52.0279	80.0247	68.7577	54.5533	75.9491	61.9842	76.7482	57.2859	49.8678	58.9456	63.5576	56.9374	74.2514	84.9719	66.5467	51.3636	62.4878	63.8672	66.1223	50.2666	46.3177	54.6821	61.3265
Storvum000366t1	15.0439	19.3854	24.2405	23.4204	13.1454	13.909	20.3721	23.707	19.5886	14.6812	19.0423	17.8525	12.4529	18.1521	22.981	24.2007	17.228	23.4105	23.5251	26.4784	17.8103	18.7798	15.2978	23.3239	17.5231	22.1699	22.6581	16.7625	17.2436	19.6106	21.5437	24.4477	15.54	15.6828	14.1354	21.0262
Storvum000367t1	62.2234	53.9321	72.7231	69.3321	45.7327	51.8585	69.524	66.7753	78.0218	51.6109	59.5296	76.7564	58.9173	45.52	69.9696	72.7926	31.805	62.9578	58.573	67.9166	53.5933	52.9015	49.9445	62.5764	63.9523	69.3248	76.4728	66.7137	49.9475	54.0875	66.1501	66.2731	46.4288	42.5374	52.0111	62.0259
Storvum000368t1	41.2001	35.316	46.3546	35.5023	30.6727	34.6868	44.5243	44.2685	44.6553	31.427	33.4628	43.1813	37.1371	31.698	37.3441	35.5328	31.1431	38.7549	24.9851	31.6268	19.7357	16.1549	19.1222	24.8024	35.0467	31.1434	45.5735	28.4453	27.7323	17.2401	24.0784	23.2175	14.9644	9.73424	12.2684	17.3155
Storvum000369t1	117.951	103.81	106.745	121.192	89.0009	97.8786	110.902	109.84	104.914	99.858	90.9584	119.178	99.7101	85.6206	117.574	131.633	94.5316	94.0429	94.1289	111.069	94.2213	89.8072	93.3646	118.748	112.294	100.116	108.658	124.129	94.2073	75.8519	67.9243	109.989	81.0505	57.8583	81.884	96.8377
Storvum000370t1	19.4859	18.2326	22.9659	27.6958	24.0971	23.8687	21.8473	26.3761	25.7304	19.7255	20.8905	25.6391	22.6715	22.221	25.2386	24.5836	20.9819	28.5309	24.0153	29.4249	28.884	26.2453	24.7484	30.8748	24.307	29.7357	27.0368	23.7065	24.3479	26.9338	22.8095	30.4475	29.5461	22.1669	23.2071	31.8134
Storvum000371t1	128.052	94.6263	136.509	140.522	76.9588	86.7168	131.251	118.761	128.156	97.0382	110.743	136.096	99.1976	97.2533	135.628	149.433	95.1979	111.929	117.781	123.313	114.72	99.7649	110.455	130.425	139.324	121.758	132.855	123.259	83.3829	101.722	116.846	126.999	89.4019	110.151	109.875	126.672
Storvum000372t1	60.5751	54.8612	66.5987	60.8772	45.1958	51.4613	50.5806	59.1823	52.0558	47.4296	54.4834	62.0633	54.1641	47.6196	60.9775	65.1135	40.2838	53.1427	58.185	63.1724	52.9597	45.2579	55.3007	66.563	63.3041	69.0802	64.0706	62.3603	54.391	65.0507	52.5016	67.4233	56.2038	47.7129	73.2284	73.7136
Storvum000373t1	16.413	18.8104	15.5219	34.5728	13.1463	30.5655	32.7587	24.4278	19.7547	23.3999	24.5891	32.0391	12.0117	14.6279	31.1881	36.3022	16.7868	31.8659	30.4987	28.9274	54.5514	58.9734	45.891	64.7221	39.2146	26.7446	28.579	50.2847	21.8693	27.802	22.3051	58.5783	33.3816	20.7333	35.4682	40.2781
Storvum000374t1	66.7567	52.9002	73.6351	69.7721	40.2128	45.4224	63.253	80.5634	74.8971	48.1285	59.5827	79.1941	47.0443	57.0963	61.7807	67.1321	59.7096	68.6073	52.2342	81.5641	60.8948	49.1987	42.7365	74.3151	62.0177	69.9353	63.7776	66.1654	45.1467	43.256	51.5966	60.7455	41.2671	40.6476	40.3521	52.0599
Storvum000375t1	49.58	43.1866	59.324	49.0711	36.4256	37.7776	49.3497	49.8254	63.0821	35.7874	48.8082	58.5875	46.2641	42.5307	52.3223	55.7013	28.935	54.0949	42.3422	55.4046	41.2349	29.4857	26.3202	46.9799	44.4707	42.4043	56.3861	50.2854	34.1361	27.5859	43.4317	45.3566	26.2833	18.2086	30.6688	31.7999
Storvum000376t1	45.1333	33.2052	45.0783	51.4876	35.8769	40.5251	42.2121	45.2334	51.6276	34.1806	40.8581	49.4355	46.926	32.2385	52.3226	47.8257	23.6336	43.8681	54.3493	70.6066	45.5679	47.0532	47.2423	50.7561	42.2772	62.8147	55.357	54.1807	44.6229	66.8074	59.3096	79.3377	44.893	47.051	60.0065	77.3852
Storvum000377t1	48.7221	38.7709	63.3654	54.8335	40.5318	40.3534	52.2949	53.2189	54.7816	41.7498	47.1437	51.5734	41.5847	39.5548	63.4029	54.7398	33.5727	50.5584	49.159	52.4662	39.6319	30.2904	40.944	47.6337	44.0274	54.369	54.5852	50.1179	38.5764	32.7563	43.0876	42.7448	28.2022	29.5633	40.0055	37.4579
Storvum000378t1	36.5801	31.6676	42.9542	43.6812	24.0977	32.1111	30.6686	34.843	36.1887	28.6715	29.9494	37.9991	28.8982	26.8264	43.7057	37.8361	28.7124	37.1869	34.7237	45.607	29.5253	34.9283	35.3221	39.0876	38.5431	44.8676	38.1084	36.7444	34.4801	45.2503	33.201	56.4342	36.8365	37.4875	46.6792	63.0924
Storvum000380t1	81.3791	76.5841	106.316	91.079	66.004	66.7977	82.9504	98.9267	93.4611	72.0333	81.7166	93.8323	75.4	80.1861	92.9491	77.4055	68.6928	84.3887	69.7597	92.9136	62.0933	43.0163	54.2153	79.1754	73.8248	76.5389	93.7196	76.6982	64.5377	52.8009	73.5044	73.0322	53.1423	34.614	54.9375	57.5939
Storvum000381t1	50.7981	46.2832	72.7243	69.1705	43.3644	55.6146	60.2515	50.8002	61.9075	49.8887	58.3827	67.1381	57.3509	46.6022	70.0912	59.6735	35.6601	61.7997	59.2852	59.4534	54.8068	54.6268	54.3077	64.9214	55.6681	65.6382	66.6329	59.9191	58.9202	71.9849	56.205	67.4631	51.9817	47.8227	55.964	68.7913
Storvum000382t1	96.5763	84.0623	110.788	118.962	65.72	87.0605	96.6302	105.018	86.1556	69.2693	86.8899	117.358	76.9086	64.2228	115.523	116.196	67.3632	96.2164	82.7544	88.5186	83.7629	87.419	80.7693	116.932	103.581	105.923	102.224	106.678	71.979	86.4048	78.313	120.097	73.0977	77.856	88.8258	117.176
Storvum000383t1	35.2181	31.4779	44.0149	43.4949	27.1133	38.4645	42.4213	49.1022	45.3194	33.4927	41.043	50.3501	31.3595	30.3414	38.9854	45.329	32.6896	38.556	42.0187	53.4446	39.7914	30.6963	38.9184	44.0221	30.011	41.7005	45.0578	43.6828	30.4012	32.1111	38.7796	50.8925	36.8352	31.5483	45.0709	54.9456
Storvum000384t1	175.751	153.168	183.713	188.664	126.256	157.636	157.501	140.771	221.451	141.772	147.534	198.65	156.582	145.202	174.818	179.588	131.864	174.286	148.767	172.099	145.687	151.668	138.125	197.774	192.119	180.526	189.242	191.322	182.056	138.36	118.114	161.747	122.975	112.495	112.809	146.105
Storvum000385t1	268.053	198.459	231.561	245.914	176.913	183.909	239.639	269.732	230.414	196.818	211.314	288.847	186.343	187.213	213.19	251.994	219.326	221.321	214.648	224.824	232.819	235.249	239.142	310.271	232.397	207.447	231.731	257.195	182.566	217.438	200.736	263.084	202.021	180.079	223.235	310.628
Storvum000386t1	65.9883	48.7514	75.2731	83.4584	47.3782	52.2019	70.7772	67.4919	72.046	52.5312	61.7489	74.3088	54.4819	48.4956	69.969	82.9738	47.4876	60.1983	62.7876	80.661	57.1214	56.5417	70.8647	83.2765	61.5503	70.2046	81.6204	87.0293	56.5308	68.0983	68.4331	92.1015	57.7474	56.6024	73.3439	97.5328
Storvum000387t1	61.7243	45.6838	72.5047	68.0301	39.4412	45.1613	64.0401	59.9718	77.8572	49.0968	59.1625	76.4291	54.0654	46.3163	68.3257	64.3467	57.8717	62.7421	53.6933	74.5192	50.5382	43.0233	47.0139	60.7843	59.8157	59.6476	76.2084	61.6258	47.4788	46.34	61.848	66.4159	42.9733	46.1598	45.3317	60.2319
Storvum000388t1	105.988	76.0635	105.92	124.32	66.1624	82.1109	87.71	77.4598	92.7161	79.6273	77.2771	100.684	85.7872	71.0597	104.387	115.857	39.4843	87.766	77.5068	82.3888	72.0367	88.9524	78.7472	126.022	97.3206	93.1516	96.5257	111.688	65.8657	78.3061	62.915	89.7023	63.9536	61.5924	73.0532	84.4536
Storvum000389t1	67.1858	59.5001	64.0031	66.5436	51.7605	59.5857	67.6254	66.7642	73.7062	52.5318	54.7237	72.4765	59.5991	54.9966	75.0985	64.5355	41.966	73.5743	63.2734	75.021	69.3153	59.572	55.1166	78.8428	65.4946	79.1781	77.2429	69.589	60.9766	72.4093	66.1525	73.6498	57.3636	65.4368	57.3407	68.9072
Storvum000390t1	133.355	115.741	142.675	145.54	88.4631	116.252	123.687	127.463	120.022	100.94	106.491	130.752	103.876	96.9788	127.83	135.605	98.5118	114.286	120.698	111.053	106.376	96.7392	111.129	117.123	119.175	117.888	128.992	134.601	108.278	101.724	92.008	134.377	86.9074	80.9488	95.4719	115.537
Storvum000391t1	29.9188	26.4877	40.6125	36.6175	18.0758	25.0706	40.3201	34.1041	31.043	22.7112	32.9085	35.5494	30.4716	25.1935	46.9875	34.7653	26.7261	34.2275	32.6085	50.7469	36.582	25.2444	30.3695	47.801	29.1357	31.1434	36.046	35.3861	26.6686	26.5082	31.4295	34.9016	24.9404	24.1577	30.6689	32.1535
Storvum000392t1	36.2485	25.7213	32.106	35.1303	28.7595	25.7574	28.3451	26.3579	27.5571	27.99	23.1104	29.7474	29.5924	24.1057	35.2913	34.5745	36.2252	28.5187	36.3358	36.2787	29.8414	30.0966	31.4924	42.8781	31.5518	39.7651	32.6974	38.0927	31.4754	38.1501	39.0354	31.9778	31.6544	27.0472	39.9981	48.9263
Storvum000393t4	11.6981	15.1129	12.9346	11.2748	10.4069	10.9842	8.88332	10.4017	11.1223	13.9537	8.09512	10.9193	7.11626	12.1914	12.688	10.0956	14.7199	11.5497	14.0425	11.6796	12.0339	11.3085	12.8231	11.0569	12.86	12.1406	7.88361	11.6226	12.4442	13.0718	15.9678	15.0682	13.6215	14.0234	12.7091	12.8808
Storvum000394t1	5.12825	3.26278	4.04019	5.39043	3.56	4.46464	7.539	5.56473	5.64413	5.04636	5.36136	5.18837	3.11251	3.33204	6.30192	6.72225	7.45544	6.68936	11.3578	21.5766	12.3213	13.7299	23.1726	15.6029	8.32241	8.97351	7.90904	8.8049	11.7312	24.0191	20.2758	24.708	21.6796	25.5941	37.075	40.2911
Storvum000395t1	99.161	60.6535	91.4309	97.9563	55.3236	67.4845	85.2582	88.5229	91.1371	69.9696	73.2124	91.9995	65.3946	57.1582	88.8451	100.263	43.9548	79.0758	72.3542	74.7709	69.3128	63.6174	61.4134	82.1336	88.7239	101.524	94.2339	91.7661	54.4054	70.2586	61.3386	102.705	54.485	56.069	62.4036	84.6214
Storvum000396t1	29.7487	32.4383	34.4459	42.0078	25.471	34.6867	34.4386	30.7162	29.8811	28.2175	31.7994	36.0059	33.1435	31.4229	34.2658	40.1437	19.6582	30.0955	39.0968	46.8232	29.201	36.1515	43.6415	38.7675	32.2042	33.9586	38.3628	40.8034	30.9371	42.2419	29.6556	50.4296	38.5615	37.8608	47.4688	54.0575
Storvum000397t1	5.12899	3.83882	5.95365	5.39039	3.56041	5.83836	4.61994	5.07925	2.49008	6.65281	2.95807	9.45939	3.3364	1.89626	6.77111	7.2988	3.53405	3.34403	4.70467	4.9927	2.24625	3.8372	4.78684	9.36317	3.5051	3.34308	3.86205	8.46553	4.08925	2.84757	2.78811	4.30502	3.06958	2.16341	3.46689	7.59658
Storvum000398t1	67.1936	55.2804	75.6949	68.3888	54.5042	56.3042	70.3427	58.5094	66.3918	56.4369	55.8342	71.2453	50.7227	57.6952	72.0194	62.6173	43.9555	63.5316	57.3921	53.4399	49.3807	45.8487	45.2152	57.661	62.6603	71.7883	67.1198	69.5844	51.5656	53.0199	61.0866	65.3413	50.6475	32.8149	48.4813	56.5263
Storvum000399t1	6.77124	5.74851	8.64908	10.2232	3.63783	5.97554	8.16237	9.67771	6.80616	3.45989	5.53897	8.71637	5.29128	4.60623	6.23617	8.73611	5.30082	6.76535	7.6259	8.80184	4.71766	2.82677	5.02244	8.4608	6.05441	4.36346	8.497	8.3928	5.31571	6.24911	7.31924	7.86382	5.0826	3.24435	7.50697	9.51924
Storvum000400t1	73.8423	72.1631	82.5066	84.3884	67.6368	71.4343	72.2627	78.1584	75.8634	68.8105	77.8312	102.402	73.352	69.9135	84.1287	77.7844	63.8294	73.1954	75.2903	89.2543	73.0118	61.9806	76.7196	87.2061	77.9592	79.5299	82.3973	83.8188	79.4434	74.9847	73.2442	93.4945	67.7257	55.6886	78.6896	82.7128
Storvum000401t1	57.0997	45.105	53.5839	54.4617	31.7685	52.0301	59.8543	50.7983	41.3352	49.091	38.0848	53.7086	33.803	44.9722	35.2922	53.0114	33.1311	32.8525	31.961	21.3294	51.8259	49.8794	41.6185	43.5281	52.5715	43.284	38.1064	57.0595	26.6664	33.1878	24.332	45.3582	41.4398	41.4617	35.7377	51.7682
Storvum000402t1	363.078	327.237	354.686	399.078	262.618	342.919	334.605	356.388	333.169	300.487	321.126	397.218	308.579	295.616	385.142	372.028	278.072	338.798	358.907	415.842	381.414	343.246	381.111	467.427	369.03	362.636	353.013	420.604	353.889	360.291	285.128	445.926	355.891	319.924	386.222	500.109
Storvum000403t1	49.2297	46.0622	54.6494	49.8151	30.1224	44.4747	49.7833	46.9404	45.4849	36.0117	43.9998	50.9701	45.3492	42.2713	45.9628	53.7774	37.5471	46.4339	39.9157	51.9816	35.9437	37.1498	38.9216	44.672	50.1506	46.979	43.7731	44.8719	36.0803	42.4494	34.7218	48.899	44.3188	29.5579	34.6756	45.7721
Storvum000404t1	79.8607	63.2021	96.117	95.8258	56.8868	71.9621	85.872	83.3477	92.2987	63.2262	72.5999	93.5487	62.801	61.0533	99.8883	93.6073	57.3823	87.8606	82.2756	85.8857	82.4048	82.9928	86.9866	96.2839	77.8755	88.8728	95.5236	91.1228	66.2579	63.3984	65.4082	90.395	62.8904	62.3725	76.9202	81.7373
Storvum000405t1	60.332	46.5551	75.9172	70.7066	42.2993	44.6543	63.9255	74.0118	76.7853	50.9484	58.4246	84.5767	50.4878	49.2193	62.7843	74.2679	55.3517	57.6042	56.177	68.8642	48.6609	47.7021	52.6284	78.8574	47.9608	51.9888	59.6986	61.95	43.0474	37.553	52.6769	63.8682	44.0473	30.9662	38.9867	62.4076
Storvum000406t1	128.905	96.7368	126.517	130.113	95.0332	107.323	124.955	127.715	130.475	97.2662	114.431	132.437	104.975	95.0886	136.441	128.688	93.2095	123.931	116.972	129.199	95.9489	94.7135	100.783	131.737	107.776	118.239	130.539	127.147	111.47	101.936	105.44	130.999	87.8674	84.7291	105.344	129.503
Storvum000407t1	108.792	104.538	116.808	103.352	78.7546	87.0345	94.8649	88.5538	101.004	84.252	83.3596	94.9147	92.965	87.8978	96.7622	101.344	65.4982	94.5907	93.6556	84.9418	83.4278	82.7711	80.6635	93.0987	93.0904	123.083	104.882	96.1895	83.5675	93.0909	85.3991	93.0884	74.1082	77.6027	83.9142	106.105
Storvum000408t1	209.516	154.274	225.826	297.728	174.116	211.752	268.652	236.588	182.363	176.263	220.845	222.034	166.293	144.357	330.706	275.035	208.277	292.321	299.164	410.449	236.038	256.566	336.988	349.45	249.795	263.927	258.516	276.993	228.535	363.071	293.721	430.858	342.654	302.079	465.442	485.799
Storvum000409t1	43.5687	38.6815	60.6045	59.6668	34.2076	39.5777	47.893	52.511	55.4449	39.0309	46.7725	55.9769	36.5961	33.88	54.1708	47.2465	38.6508	49.3884	53.3222	59.3403	42.8447	40.1238	42.0211	63.2273	47.0805	52.6725	60.2535	54.3558	41.6256	52.0771	51.978	63.8171	41.3334	44.8125	49.6338	76.478
Storvum000410t1	61.3738	48.9438	68.2556	71.3764	36.972	46.3635	69.0948	56.6036	60.4258	42.8974	56.5726	70.1872	54.9303	42.5339	66.4805	65.1119	53.2307	66.4917	66.5178	73.3043	62.4156	57.9572	64.5649	76.7081	65.7145	65.6299	61.5367	73.8217	39.1109	48.7042	51.4521	59.6494	57.3635	51.002	54.1399	72.7932
Storvum000411t1	95.7357	88.4825	111.208	93.4956	67.0971	79.6765	97.6575	95.5499	89.8087	74.3245	75.9846	97.3472	89.3991	69.897	91.7186	89.1205	71.3422	96.394	79.0105	99.2923	80.3864	72.2944	69.0644	99.7035	85.6471	94.6619	101.961	95.6637	75.5543	81.2451	77.3047	97.3283	67.3398	68.3212	73.3426	92.936
Storvum000412t1	163.721	166.976	171.751	230.584	161.797	233.162	231.985	170.59	146.875	191.646	198.833	185.878	203.806	138.267	181.954	189.863	118.834	185.955	170.315	155.018	213.494	212.35	238.124	255.544	186.455	155.993	141.82	208.521	230.877	191.473	160.513	229.599	241.525	140.587	241.14	277.399
Storvum000413t1	13.5067	14.2038	17.6482	15.2418	9.31203	12.1919	15.9592	17.1718	15.2725	12.3883	16.4544	15.5617	14.4589	15.4404	18.2614	16.7106	14.3572	16.7196	16.8715	18.6311	14.2796	10.5022	14.6221	18.234	14.8974	14.604	16.4779	13.3753	10.6681	14.0089	12.6734	15.221	11.7027	12.8007	14.9339	13.7792
Storvum000414t1	38.4643	30.2929	47.9326	57.3471	28.2278	37.2276	42.5544	43.941	40.6707	33.5318	39.6981	45.5445	31.7252	34.5931	39.1124	51.9499	31.1474	37.735	34.7269	38.7754	31.9532	32.0074	28.6831	42.3051	41.868	47.3308	50.6233	42.2247	33.977	30.5715	36.2691	42.7804	27.2782	29.3247	29.8123	38.3048
Storvum000415t1	80.8648	88.4837	100.788	83.6441	58.8825	69.3735	93.4529	76.4351	89.3108	70.6559	75.6153	88.3416	68.5013	87.5027	84.5367	79.5178	72.889	96.7837	87.12	83.5992	82.15	71.288	83.4608	82.1307	76.2322	93.4302	105.306	72.8048	73.425	84.049	99.1034	69.6505	75.5889	73.3723	73.0736	82.5069
Storvum000416t1	118.178	104.624	128.531	149.307	97.7602	112.387	123.637	125.323	120.176	100.003	128.387	146.233	110.722	98.4305	142.031	153.217	90.4685	129.278	118.001	145.921	124.996	116.762	124.635	156.144	122.504	121.864	131.773	138.836	122.49	136.198	114.732	163.574	119.501	110.388	124.654	148.881
Storvum000417t1	44.6578	35.178	51.7309	55.9695	35.7958	43.6179	54.3536	42.2825	37.7292	37.9613	45.7498	47.3248	43.2667	29.9277	45.9309	57.6277	31.3159	39.4174	42.7475	43.0396	34.0886	39.7872	44.2927	47.6594	48.054	48.6579	50.2678	54.0801	48.6477	44.5163	36.3409	62.5635	48.2466	33.1916	51.7187	55.7027
Storvum000418t1	9.05749	14.201	16.3749	13.3833	8.21365	14.4243	15.7601	14.5251	11.62	10.0905	10.907	14.044	12.8835	12.1982	14.7743	10.3705	15.0176	13.974	11.5231	16.9227	16.3694	11.9076	15.0757	13.2997	13.7909	14.0761	13.3907	10.6691	12.6137	17.019	13.6844	15.9949	13.8144	12.9715	15.2079	16.4433
Storvum000419t1	83.9256	57.7683	106.324	96.6565	54.3827	69.0119	96.4234	89.7484	95.9496	69.2681	76.167	102.826	75.792	60.7021	95.6197	94.4929	69.7922	83.626	85.9775	103.233	80.2337	68.5391	75.5956	96.7823	69.823	73.7983	102.225	76.6389	75.8667	74.5381	91.7444	98.3751	67.0987	68.7558	71.9318	103.749
Storvum000420t1	44.6247	37.6214	55.2828	53.7178	29.0324	36.0604	49.9749	44.4984	51.1299	35.3304	39.7495	56.7522	41.6015	38.4635	50.6803	47.2511	35.7829	49.9599	43.3129	47.8018	34.0136	32.9222	38.9165	47.8044	42.7229	47.6829	51.2354	46.2203	29.8725	28.6652	42.5832	47.8145	28.0096	27.4058	36	41.8648
Storvum000421t1	56.1353	40.0901	49.9137	55.1834	30.4341	38.3031	50.8073	50.6684	48.4748	38.0539	51.8564	60.0774	41.0739	36.0807	47.0375	54.3781	34.4073	49.3377	47.3575	60.3021	39.6996	42.5239	40.2848	54.452	48.6664	47.2573	47.3735	50.2269	42.0495	38.8057	42.998	52.534	40.0694	33.4762	49.8973	45.833
Storvum000422t1	44.0632	37.6191	41.0388	48.142	30.6184	37.0908	35.074	37.1896	35.857	38.9304	36.4207	48.2173	41.1382	29.2121	38.5753	46.0964	27.9059	33.0504	39.2183	39.2276	29.1018	30.0776	34.8196	47.4688	38.7695	41.3218	42.976	52.4874	39.2085	33.9032	29.3966	55.1998	32.1684	30.5653	40.126	48.4138
Storvum000423t1	32.9961	25.7199	38.4863	27.8813	13.9676	24.0403	29.8202	30.4763	33.3671	21.7935	28.1016	32.193	31.1384	27.6318	29.5467	29.3872	25.8426	23.4086	21.0902	28.9283	22.6232	15.9544	16.872	20.8615	27.6021	24.1054	32.4414	26.7513	20.9791	21.7668	21.2909	24.7541	16.1154	11.7182	10.9342	17.4902
Storvum000424t1	86.5045	79.4617	83.3526	84.5736	61.62	71.0907	75.8152	67.4889	81.3424	68.3605	74.6906	84.8349	77.1692	77.2111	76.3295	85.2793	50.1384	73.1802	61.3261	58.5944	50.8631	52.3028	47.6925	69.8093	78.2003	76.8908	80.8473	73.3137	63.8218	49.7817	51.7055	64.1165	44.5094	41.8223	38.938	54.2416
Storvum000425t1	29.0157	24.1188	35.5832	29.0729	20.5593	23.1207	27.9263	28.5374	29.4419	20.4555	23.2328	30.1832	22.4121	21.3651	31.9566	28.3762	27.2143	28.5152	25.0441	23.3154	22.3272	21.3676	21.5731	30.8267	21.7947	28.6255	27.1702	25.5567	16.1273	18.3592	23.2246	28.8385	17.8551	14.9169	21.2277	22.0615
Storvum000426t1	140.701	117.606	139.062	126.21	96.7613	117.798	131.044	133.519	137.286	97.9548	118.877	139.149	112.538	105.103	144.246	150.2	87.7761	124.127	133.843	140.721	117.128	113.092	116.08	132.066	127.492	132.491	144.442	152.89	91.9146	110.353	106.274	128.692	103.607	110.411	115.211	128.442
Storvum000427t1	87.8912	51.0601	87.3859	98.1413	52.7323	65.9389	81.8773	73.5016	78.0236	61.0308	62.8611	94.7261	61.6455	49.2897	94.5879	98.3475	39.7602	75.3221	65.6921	74.5133	61.7662	69.2903	59.8333	85.9266	74.9446	73.8998	88.5637	88.7101	52.4654	57.5521	56.5271	85.475	53.3321	60.4122	63.9922	81.7687
Storvum000428t1	13.2986	15.1628	13.337	14.019	12.0499	11.8256	10.9211	12.3372	18.5925	12.5998	12.017	17.3947	13.524	13.2753	13.0921	16.71	6.846	15.7381	11.5192	13.681	10.7663	6.86577	11.0234	10.1837	11.171	13.9174	14.1605	14.0534	13.6883	12.0681	9.63133	11.8984	11.2377	6.85272	9.86809	8.97382
Storvum000429t1	87.1458	69.739	106.375	105.059	61.6828	66.3717	90.8543	80.4271	90.4921	61.8837	80.0936	92.5616	77.0052	64.9391	100.136	110.05	59.629	88.6386	81.4073	86.9527	74.8455	69.5702	72.6105	99.7586	89.1522	88.5098	105.568	102.155	63.9335	73.1843	68.9478	93.2075	66.5992	58.7445	76.7959	86.7467
Storvum000430t1	48.2175	33.2074	51.0294	46.8403	30.6769	43.7876	54.5902	40.1411	57.6044	36.4789	38.6406	47.9008	45.613	30.0643	52.9369	44.7548	24.7392	49.76	45.4196	52.7019	41.2324	45.2463	48.5881	49.7782	56.5307	57.7122	58.7007	48.0813	39.6557	57.1175	55.5115	63.6479	47.0019	43.9971	56.5304	76.8332
Storvum000431t1	27.0128	33.0139	34.8713	35.1304	30.6745	28.3332	27.9294	30.2332	31.3567	27.9879	32.1691	29.5539	31.3628	36.2995	37.5489	31.8843	34.457	37.9642	36.0148	34.0759	34.6564	31.9097	37.5679	32.1964	33.518	39.941	35.2733	35.7244	36.5932	38.5776	30.9228	40.59	37.0268	35.3361	33.8686	37.0991
Storvum000432t1	78.6397	57.7726	76.1233	79.555	54.4991	63.5351	69.5158	66.0389	70.054	53.6786	63.9676	73.3923	67.1596	62.3117	72.2259	69.1451	53.6722	65.5089	71.5478	69.8727	65.4645	64.6202	69.5145	76.2145	73.1609	74.6034	76.2131	78.3936	57.0653	56.8929	57.2814	75.6487	51.608	60.5693	67.4755	80.9222
Storvum000433t1	47.7921	43.4229	43.901	39.891	33.9623	35.9751	33.7032	49.921	37.2745	33.6933	34.47	46.6829	39.8758	41.0906	33.223	43.658	50.1401	41.4849	56.0872	60.501	41.3205	39.1832	40.9802	46.6364	25.5201	41.2898	40.573	45.8474	34.0982	35.6211	33.5238	45.3847	29.0769	35.6802	39.9793	47.6051
Storvum000434t1	142.242	135.318	131.406	152.79	118.314	111.272	122.641	166.41	144.757	130.761	128.121	156.692	129.448	121.363	151.632	146.552	161.682	142.812	156.716	163.763	146.649	140.358	145.549	170.835	176.566	136.186	134.915	142.053	108.808	106.248	112.031	147.141	111.656	96.2701	110.675	137.625
Storvum000435t1	38.6263	37.4232	31.6855	50.7449	30.1191	35.8889	38.4487	41.3876	38.1804	31.65	36.2342	46.5529	36.441	28.458	32.0105	47.4371	26.5026	32.2736	36.1887	34.8229	42.8469	42.1879	40.2746	48.1138	40.7234	32.5509	31.9304	40.4726	33.228	30.3786	21.2879	44.7517	38.1805	32.0737	36.2816	45.2543
Storvum000436t1	124.895	121.452	108.843	143.096	79.911	127.198	103.588	116.137	89.9726	102.514	97.706	123.469	97.2476	87.6797	101.632	147.494	82.7835	83.3723	90.86	81.1858	96.6088	98.9435	112.052	123.452	135.514	95.2746	96.1295	155.755	80.3086	68.8582	40.1433	102.111	83.6527	49.0074	64.4303	81.5009
Storvum000437t1	1.53889	3.45514	1.0631	1.30112	2.19124	1.54544	2.09955	1.20901	2.49011	1.83545	2.58838	2.44073	2.89274	1.62504	1.84663	1.53666	1.7671	2.36009	2.27093	1.71584	1.92522	1.01	1.5746	2.79291	1.53384	1.93547	1.54474	1.52368	1.77836	2.37097	2.78828	1.53736	2.30212	1.44258	2.39981	2.29606
Storvum000438t1	7.1812	8.06183	11.4817	13.9406	8.2169	13.3939	10.0785	12.0912	7.30429	15.3714	9.98366	9.00068	8.67706	9.48	21.7493	12.2931	11.7069	16.9149	18.9793	29.1705	12.5142	16.3609	19.7954	13.1425	18.1856	44.6917	20.082	22.6865	24.5394	41.3825	45.879	41.5101	38.5609	29.9315	35.7322	49.6343
Storvum000439t1	150.799	111.904	163.51	183.087	105.173	143.555	181.845	118.263	158.536	112.643	137.182	139.289	139.259	107.538	160.043	146.939	77.7501	155.98	120.369	122.57	131.403	128.858	125.974	156.881	144.816	156.421	164.778	132.398	131.578	150.652	163.235	152.516	134.869	120.258	137.069	165.167
Storvum000440t1	51.1414	42.474	54.0644	62.0815	38.0691	48.6581	50.327	58.3715	51.4527	48.7701	53.0569	58.0822	47.0601	37.7404	56.7809	56.6133	54.9059	46.8335	60.142	64.8534	50.5264	42.9897	65.8625	55.9358	57.7419	75.0608	66.9422	68.6737	58.9625	69.3117	49.1619	84.7731	54.1111	54.1567	67.3953	108.212
Storvum000441t1	115.314	87.5227	115.461	123.666	95.2887	93.8048	119.29	107.583	104.251	89.6939	111.111	114.727	92.067	91.1409	128.858	115.626	83.2693	109.181	112.837	124.3	99.8012	102.181	107.984	121.057	105.142	110.322	117.667	128.681	94.1581	109.045	109.085	133.535	89.7833	92.8372	121.349	132.161
Storvum000442t1	21.573	23.4657	21.9273	17.3467	11.4521	20.3091	15.1062	10.1374	12.482	23.8709	12.6827	39.9019	17.356	13.7102	13.0029	21.8778	18.9732	28.3725	29.1395	35.0225	36.7094	31.3504	31.1502	60.802	57.2657	23.7903	14.1146	34.3094	20.8256	14.3172	8.97934	14.8682	17.9386	21.264	13.4572	18.2726
Storvum000443t1	59.4058	51.7712	63.4376	57.3677	43.7501	42.6237	52.4357	56.7906	56.5642	40.5889	50.7428	58.8045	47.9874	48.7491	59.0486	59.0737	41.2773	54.6419	44.4323	54.1115	46.2564	45.8346	35.7688	53.5999	49.0003	59.9365	55.0249	48.5062	41.7797	37.7145	45.0448	49.1577	35.8608	35.9895	43.4705	49.2721
Storvum000444t1	101.199	94.6212	95.9008	104.649	77.4993	87.4039	107.331	89.2752	109.065	89.0003	96.5046	101.477	99.6044	89.9558	99.3117	89.5023	87.0221	112.143	85.9934	101.997	84.0804	103.38	93.8146	111.357	104.471	108.738	108.401	100.409	87.0974	90.7206	94.7899	92.7207	86.5263	80.9296	88.0186	95.2473
Storvum000445t1	72.9018	49.3502	58.0662	69.85	44.3077	56.4162	55.4739	57.5766	53.0343	54.6599	55.4033	63.8536	57.2369	48.8514	60.2706	73.5569	48.4054	52.7357	60.9347	66.3791	62.5436	64.1996	66.7829	77.7889	68.5139	57.0832	51.9477	77.9168	52.2841	49.9389	49.9618	67.3892	53.5398	55.5546	65.4301	72.331
Storvum000446t1	36.4196	47.7956	38.6973	51.3013	30.403	50.6562	57.5297	35.5466	33.6994	34.4141	38.6406	37.0697	35.3779	31.9602	35.7016	52.246	29.8195	42.8762	33.7403	38.9749	46.5268	48.4782	48.3632	51.2568	64.1996	45.0436	36.5592	54.3454	30.4086	32.9773	25.6012	38.7422	39.9037	32.4569	38.1313	36.562
Storvum000447t1	3.07762	4.07174	4.67775	5.01862	6.02567	5.3232	3.35956	6.28758	5.1462	5.04727	4.43717	4.72924	4.89456	3.52121	6.97622	6.14652	2.89991	3.93376	4.92123	3.46802	3.08029	4.44361	5.17383	3.44986	3.94378	5.27855	4.37686	4.74049	5.33454	3.87957	2.78821	5.0735	3.45322	4.32736	5.5999	4.23933
Storvum000448t1	196.62	206.725	176.055	292.381	159.129	209.491	253.449	183.317	123.671	168.391	221.118	205.958	182.639	161.707	248.888	276.398	108.894	173.092	161.249	180.669	160.282	191.47	223.828	170.845	261.371	192.491	187.692	259.716	176.564	332.124	195.424	293.5	249.593	242.135	278.671	356.478
Storvum000449t1	6.72585	6.56036	3.16843	8.38248	4.2642	7.10144	6.17456	9.51796	5.8102	5.7352	6.54578	11.3812	4.11763	4.12432	6.00771	6.53069	5.30107	5.15625	7.60605	8.5215	12.0851	9.15659	10.2074	13.8467	6.40192	7.43551	7.41225	8.63483	5.36837	10.6117	6.48579	15.065	12.9874	10.2497	21.1346	21.4679
Storvum000450t1	151.151	116.13	159.25	175.651	102.987	111.444	137.313	142.421	153.054	110.126	126.823	174.058	126.608	121.339	132.137	167.687	92.7722	123.899	106.897	124.277	113.268	101.2	101.225	144.408	134.094	149.911	143.404	156.6	104.565	92.8976	103.166	125.751	92.6607	84.5696	93.8423	121.165
Storvum000451t1	92.0329	62.6176	100.749	100.723	60.3415	72.1419	86.1406	74.9031	93.5563	63.5525	73.2754	101.328	65.7614	67.077	94.5025	103.779	54.6315	75.2156	81.3522	69.9361	65.0826	71.0568	65.754	102.597	76.6005	83.6055	83.3051	86.6882	60.4966	59.7284	62.18	89.5097	56.2512	59.5218	64.002	86.6871
Storvum000452t1	15.5749	12.2845	18.3278	17.1005	7.30451	13.9048	15.3284	16.3639	16.3665	14.9342	15.9034	22.5559	12.5841	14.0849	15.551	19.2078	12.9444	14.3172	13.8265	17.8361	12.0331	11.223	12.3723	15.321	11.515	12.2755	16.2202	16.8694	12.3497	9.83433	11.3091	16.2969	12.2782	11.954	11.6455	11.8352
Storvum000453t1	63.2565	46.0655	59.7495	63.1977	41.0812	48.424	59.0107	50.5523	61.754	45.4221	52.3207	61.6398	61.8315	47.4077	59.5039	56.6615	42.4083	56.2595	43.4784	54.9149	42.5188	41.6023	40.9428	50.2646	44.4697	51.0259	62.8231	53.5027	43.9137	39.2233	45.1164	46.1258	32.8063	31.0081	39.4699	43.6375
Storvum000454t1	55.5629	38.1959	53.7959	52.6028	36.1513	44.6463	56.0712	47.1666	62.916	38.9986	46.4046	57.063	49.3753	49.0335	59.7091	55.3168	40.4204	49.375	52.2392	56.141	55.6757	47.8624	59.8396	60.4486	51.2602	56.1285	60.2485	56.3812	40.1797	41.3782	48.6647	55.0436	42.9744	40.3822	53.338	53.7083
Storvum000455t1	121.557	114.972	119.711	129.169	79.1505	96.6763	112.139	114.646	116.37	98.8744	103.348	131.211	104.762	99.6895	114.083	127.537	90.5598	104.985	110.548	116.938	110.53	105.814	110.23	135.026	114.573	117.712	113.544	123.428	91.8967	98.4647	103.667	132.533	96.5001	88.6995	114.941	130.886
Storvum000456t1	37.2709	33.2059	42.9512	37.9186	30.6745	29.3635	34.2292	37.9729	41.1694	27.529	35.6818	41.0412	28.9161	30.3398	43.4992	34.3813	37.7702	34.4235	34.8792	45.3528	37.5444	26.2548	33.7436	38.4385	34.3942	36.5979	44.0273	31.8303	29.6919	35.9914	41.8218	37.8225	30.6958	31.0092	32.2685	37.0991
Storvum000457t1	49.8432	37.5285	50.4536	56.9822	37.9087	43.2726	53.403	44.0768	46.9793	32.6228	37.0559	50.2485	48.1854	36.1621	46.4248	55.508	34.0514	42.533	37.994	40.8433	39.2123	40.0556	34.8699	50.8722	51.9683	46.3965	54.1356	43.0435	43.1616	42.2382	35.8086	50.8684	43.625	34.8575	46.4067	56.232
Storvum000458t1	430.991	343.953	447.167	372.681	283.73	351.953	410.147	283.975	403.393	302.35	311.705	357.328	374.302	354.62	331.991	412.378	259.683	343.46	231.666	218.928	231.85	256.271	193.918	278.74	395.825	354.894	407.324	357.687	281.962	172.838	202.262	220.792	205.077	136.107	133.88	150.811
Storvum000459t1	147.993	196.354	211.278	201.35	153.439	188.675	190.89	208.849	163.518	131.861	161.498	165.251	146.127	170.886	241.461	198.187	164.961	180.734	159.47	183.805	139.243	134.325	137.797	138.917	205.647	235.968	241.668	214.951	187.883	171.552	116.092	253.945	116.471	97.6318	126.34	140.445
Storvum000460t1	109.079	90.5973	127.152	113.198	76.4136	79.3329	119.273	122.378	126.663	86.9474	93.1798	123.12	91.648	91.0164	115.519	105.642	99.6168	131.592	87.9262	123.308	83.2706	73.516	69.511	114.825	90.261	97.6531	116.375	91.7649	79.6556	90.5192	107.977	103.472	66.9549	66.3477	69.6023	95.3937
Storvum000461t1	106.694	85.6095	115.242	101.859	65.7359	65.2521	110.021	121.392	102.094	80.2992	90.2229	118.075	83.8819	95.6105	101.36	100.458	86.5869	99.5207	89.2176	102.463	75.887	63.223	76.9314	87.5632	88.5201	109.97	109.163	91.0838	73.6202	54.5308	87.9564	101.622	62.9251	57.34	71.9966	85.4888
Storvum000462t1	20.0046	18.8109	19.3488	16.1711	15.8859	16.313	17.2176	14.9933	18.5927	17.2067	18.858	18.0015	20.0236	17.8767	17.4405	17.4792	16.3454	18.8819	18.655	21.8167	9.30549	15.7548	16.4212	16.428	17.7472	18.123	15.4477	17.7768	21.3384	15.0873	14.448	15.2204	14.5803	9.91697	11.4664	13.601
Storvum000463t4	68.9086	65.8397	87.1744	79.9258	53.1379	53.4037	74.7432	77.1339	73.3752	58.7348	72.2898	79.4757	56.7433	68.7926	80.6361	76.0647	64.9409	85.7491	68.4519	89.9583	68.1847	54.1364	67.7074	76.7233	72.5296	81.9935	79.8114	76.0146	53.8848	64.8787	66.4119	74.7155	53.1406	53.0155	69.3275	70.1173
Storvum000464t1	27.3566	29.176	34.6578	23.4202	19.2965	20.6059	18.5554	22.4902	17.8967	17.436	26.2533	24.2564	26.6977	23.642	24.0064	23.8178	13.7362	15.3416	12.9774	16.543	9.46596	10.5031	8.32311	13.9637	19.7189	20.4104	23.1716	22.0094	22.0495	15.8521	15.2374	21.2164	12.47	9.51571	14.1249	12.3647
Storvum000465t1	7.00987	5.18249	1.48839	7.24913	3.28663	8.75753	8.6094	11.1251	5.31219	9.86481	7.76499	6.40768	2.22452	4.60494	6.97626	5.57021	7.73081	10.0316	6.48897	5.39314	19.7346	13.532	13.7222	10.6777	8.10608	4.57474	4.37693	8.97328	3.91172	7.75884	4.30897	12.761	9.78422	5.94974	11.7336	10.7758
Storvum000466t1	34.2209	39.1564	38.9954	39.6945	29.6961	36.5756	32.926	39.1805	34.827	32.806	32.642	36.8963	31.8459	37.3534	44.663	37.5854	48.8243	40.0088	49.6063	55.1577	41.0738	37.5408	57.2934	45.9312	35.71	41.5246	44.7708	39.4943	45.3238	59.0288	38.7343	44.0801	48.3456	38.5316	46.0978	52.6209
Storvum000467t1	49.4079	44.9136	49.756	59.2944	42.724	46.02	50.6116	57.0845	49.8016	39.6866	52.1357	54.6223	48.9294	41.4487	53.3484	56.2771	34.6775	47.2116	55.4843	58.593	45.0863	46.6502	63.6642	58.9698	42.2781	42.5803	58.9613	62.8153	44.6238	45.6881	41.3142	62.7316	43.1663	40.9226	61.8726	59.186
Storvum000468t1	89.4274	58.7375	92.915	93.1229	46.2903	61.3026	83.7709	85.5965	89.3119	55.9817	78.391	93.357	70.9852	60.9381	88.6381	90.8552	54.5593	81.0288	70.7227	68.878	57.4355	40.4004	51.5115	69.1661	70.3386	74.9554	84.703	74.6601	52.6401	36.8581	73.0025	67.9511	39.9034	40.2126	54.1287	57.5772
Storvum000469t1	17.4384	19.7699	21.6884	21.0039	15.3371	14.4242	16.38	17.8986	17.9286	12.1585	20.3367	21.9392	18.461	13.5449	21.3393	24.7775	13.2526	16.7203	16.2231	21.0832	10.2686	10.7037	9.8982	13.9625	16.649	19.8825	28.0643	26.2433	12.801	27.3703	14.194	26.1378	16.3072	19.4705	17.6013	24.7334
Storvum000470t1	6.32594	11.3247	10.4188	13.7548	7.121	14.5959	16.169	18.139	11.9524	11.7001	11.0928	12.3577	5.56122	6.23027	22.7754	12.4849	17.4495	21.8336	32.9317	44.6162	19.0928	21.6106	25.4199	30.883	22.5654	28.3282	30.6386	24.0417	23.8257	39.6561	43.85	47.5079	17.8418	29.5681	37.3345	47.6966
Storvum000471t1	10.2575	10.7485	14.8844	15.7995	8.48993	11.505	14.7008	11.8527	12.4504	9.40538	12.2019	12.5115	12.2318	12.7329	14.7734	17.6705	10.3811	11.4097	13.9524	18.142	10.1084	8.07777	12.373	12.8122	12.9241	12.8445	14.4186	14.2224	9.42232	13.3615	11.4057	14.7605	11.7029	10.4558	13.6015	14.311
Storvum000472t1	6.66797	2.74804	4.46517	16.5429	2.73887	13.7373	12.9613	12.4002	3.9447	8.16755	12.5044	10.0065	2.22458	4.60489	12.8327	7.90515	3.68046	10.4329	12.9877	12.2003	26.794	21.1827	28.3775	18.2342	10.7352	7.03227	6.75849	15.9148	12.4495	19.7754	6.01939	34.5414	31.6384	25.0589	34.1953	49.5688
Storvum000473t1	101.207	93.8569	120.776	131.6	79.6951	88.6057	119.499	104.983	104.417	82.3537	98.17	118.556	92.7361	72.6057	125.574	136.754	87.2452	114.295	100.75	127.486	94.1851	90.4695	89.986	124.014	116.095	125.629	135.432	134.437	93.8658	118.743	104.171	133.615	87.8678	81.301	106.946	130.746
Storvum000474t1	22.3966	18.4263	19.9872	20.818	14.5155	17.1716	21.4197	16.447	17.7626	19.7291	17.5636	21.5124	13.3457	15.7118	21.5444	19.5915	12.1483	19.474	19.4676	20.3476	16.3656	14.1371	18.8965	21.3546	17.0874	24.4573	24.7171	22.5183	17.9572	23.0603	15.2079	25.8301	21.1034	15.5045	22.6681	23.143
Storvum000475t1	131.977	92.1289	113.76	115.615	83.8022	83.7977	93.8787	108.615	106.907	97.4928	83.0098	121.152	107.854	99.9705	88.6409	101.029	102.927	96.3952	73.3329	98.803	88.7304	78.5533	79.8632	108.244	101.198	88.6795	93.4642	93.1245	70.5753	55.8151	70.7144	80.108	67.1481	43.2634	62.6753	71.5586
Storvum000476t1	3.58534	2.60361	3.82756	5.0112	2.55319	6.1368	4.86858	4.89581	2.36723	3.38823	3.2775	4.10621	2.22313	4.60636	6.13626	6.34235	5.4758	6.64954	6.7651	10.9081	11.2464	7.19829	12.9895	12.1946	7.1315	4.95397	5.78541	8.00511	6.03539	9.40282	4.2057	10.2738	8.65685	7.47967	12.4142	12.233
Storvum000477t1	19.6591	16.6981	25.0913	26.7662	13.4189	19.5757	24.3637	25.16	21.0825	19.7273	18.8573	26.856	16.6764	15.1726	27.9056	20.7432	18.774	21.2474	21.9033	34.3249	31.1285	27.0579	20.9223	36.1345	26.0643	27.9763	27.0355	29.2925	22.0422	29.3072	22.3038	34.1353	21.8713	23.6131	18.4033	29.6858
Storvum000478t1	34.7096	23.0339	35.7207	38.8477	16.9818	20.4342	29.605	29.7435	32.8694	24.778	25.1441	35.3919	28.2572	17.6054	31.1877	38.8002	15.0202	24.1918	24.4943	29.1701	26.7931	22.8249	26.9935	33.021	28.4841	28.6801	34.2422	44.1875	21.6948	19.8294	17.9968	33.8227	15.5394	17.6708	24.5322	25.4347
Storvum000479t1	70.0871	54.508	75.9126	83.4587	50.6622	61.3029	75.1947	62.6617	73.0417	54.8224	59.7146	79.5931	59.3628	47.9582	86.5899	84.5087	39.0937	66.6955	55.9767	56.1474	54.235	56.1325	61.6431	70.4603	65.705	67.7412	79.82	76.1956	54.0361	53.4412	54.2381	79.8043	48.1554	48.1253	54.1446	61.3185
Storvum000480t1	11.6279	16.5083	16.5841	13.197	10.9567	12.707	12.1762	9.42907	8.46641	9.40716	12.2025	12.5078	10.9055	9.20767	13.9522	13.446	9.05655	8.4563	12.8138	13.4807	10.9092	9.89892	20.0192	11.9938	13.5869	12.4926	18.7939	17.6064	13.6949	19.3999	17.9976	19.6774	20.3352	17.4931	21.8635	30.7283
Storvum000481t1	5.59915	7.75632	6.08057	6.99265	6.37319	6.97724	4.88751	9.06097	7.34333	6.63897	10.6851	7.99861	5.01562	8.48848	5.35457	8.30096	6.04555	7.18068	9.67819	9.61703	5.71211	7.32827	6.59984	6.82401	6.15374	9.35331	6.37126	5.81232	5.67841	7.76802	9.86673	7.08715	6.26081	2.71452	5.09488	7.49608
Storvum000482t1	12.9932	13.2438	10.6316	15.9853	11.2288	9.95955	11.9702	14.5127	13.2804	15.1407	12.7566	15.41	10.231	9.21068	14.1578	11.7164	12.3691	14.5567	14.7632	16.1803	17.3284	15.7523	14.1725	16.7548	25.1921	16.1875	10.2989	18.2858	11.9118	8.18946	8.36426	14.1728	9.59248	11.3576	7.73399	10.4236
Storvum000483t1	0.591494	1.53541	0.85054	1.48698	0.54769	0.515139	1.2602	2.41928	0.996002	1.83503	1.10923	0.915549	0.683728	0.812823	1.43629	0.768245	1.98778	1.57388	1.48509	1.9898	1.13876	0.807653	0	1.47817	1.77559	4.75058	1.80234	3.21706	0.564384	2.15486	0.760333	1.24247	0.968808	1.62219	1.06686	0.530112
Storvum000484t1	15.0477	12.6691	13.3949	17.4721	9.03927	11.505	11.7565	18.8584	12.2846	10.5543	15.7153	18.3042	12.0181	8.93693	12.5159	14.5985	11.9281	27.5323	26.2765	39.2169	16.5243	19.7977	25.4177	33.6811	10.2997	13.5483	13.6449	15.2363	11.2048	18.5376	18.758	29.6699	23.9802	23.9851	41.061	40.0885
Storvum000485t1	32.8293	44.7246	28.4913	38.8477	26.0208	26.4443	39.8922	37.4803	28.0552	30.2847	35.3128	35.6962	30.0389	32.2305	48.0125	50.9016	26.2855	42.8756	60.0181	109.325	36.2586	35.1473	42.0645	50.436	44.6996	72.1402	55.096	53.4986	46.0584	71.3438	74.7762	93.0113	38.5607	45.4405	71.1954	100.323
Storvum000486t1	36.7601	30.1356	45.0766	43.3088	28.4848	32.7978	43.8849	31.4385	48.8059	32.3482	37.9008	37.3767	36.7082	31.9622	43.2936	39.1839	25.1806	40.1248	26.2795	29.4162	33.3717	28.0751	26.0942	32.3627	34.1789	36.246	42.224	28.951	29.5173	21.553	28.8959	29.5187	26.2829	15.1455	19.9998	26.6729
Storvum000487t1	2.73588	2.30345	1.06309	2.23049	1.91738	3.60603	3.77902	2.90145	2.82213	3.21212	3.32793	3.35589	0.890153	0.270828	4.51396	3.45751	1.32533	4.32667	4.05512	2.94135	2.88779	4.8482	1.79951	3.45016	5.04002	3.16713	1.80218	3.7245	1.24491	1.29329	1.77438	3.53587	0.383685	1.26232	1.33319	1.23627
Storvum000488t2	24.4523	23.6105	32.1053	27.881	16.7088	20.2625	28.1321	27.3213	26.3952	17.6668	23.1107	26.389	20.0293	19.4992	26.8786	23.6264	18.5548	25.7629	22.8706	26.2267	21.4978	17.5751	20.2443	26.6159	21.2562	27.2725	24.458	27.2563	19.0298	16.1663	20.7858	21.6762	14.1963	16.0498	15.998	21.7225
Storvum000489t1	111.303	79.2728	142.886	130.856	73.1273	82.939	126.202	120.442	143.263	87.4066	100.575	126.171	102.995	78.8261	130.087	118.127	91.6653	142.41	102.364	122.572	112.471	85.0288	83.0081	137.988	105.159	107.506	123.069	102.6	89.969	81.4676	100.12	97.9369	87.8662	83.296	78.4022	112.881
Storvum000490t1	64.4554	59.5022	74.8454	63.0117	46.5599	53.7472	65.0974	60.9486	73.2086	48.1763	69.8847	78.8773	53.6079	57.1571	75.5079	66.4579	58.0912	69.2394	69.8839	80.8986	59.8061	50.087	68.3866	76.878	62.2049	64.7502	63.56	66.1998	59.0108	55.1269	63.1132	75.7981	58.0426	48.806	61.8317	69.4268
Storvum000491t1	45.1289	37.4262	48.4821	45.354	29.0279	37.7777	45.7894	44.7591	47.6431	43.3531	44.3699	43.1852	40.2413	37.9335	44.1158	43.2146	35.118	38.5618	45.1062	52.47	38.3498	40.3826	37.121	49.7653	41.6126	46.2752	45.5748	44.7016	42.3041	42.2355	40.2983	55.8171	42.3999	40.0139	49.8775	50.8933
Storvum000492t1	35.7358	31.0959	44.6507	36.4314	23.0077	22.6665	35.2735	28.0145	43.3278	26.8431	31.7999	32.4931	31.3731	30.8767	41.0099	33.4221	31.8075	31.6653	24.4941	30.6406	22.6216	18.9873	19.5702	28.7499	29.361	31.1434	39.3912	34.8758	28.8083	23.0626	27.6291	30.1328	18.2252	14.786	20.5322	23.1381
Storvum000493t1	8.71977	8.06172	7.22929	8.92199	4.65613	9.27267	12.1788	8.94806	8.63233	8.25905	9.79872	10.3741	7.11895	5.4174	10.054	7.49102	7.95175	8.0644	7.7866	8.82495	9.6265	8.07905	7.19844	7.5567	9.20185	9.32544	6.69407	9.31178	9.77966	9.91428	7.35067	10.6084	7.48202	10.0969	9.60002	9.53883
Storvum000494t1	65.2213	55.2856	66.6361	63.0237	39.2516	56.1903	51.7548	50.3802	61.9581	56.9798	52.9154	66.2397	44.4469	50.9959	65.9312	63.7925	49.7077	57.0581	63.6551	66.2166	56.8056	50.0332	58.91	65.0681	59.8893	63.5816	57.2236	62.622	55.5996	61.0706	52.6625	63.8601	57.2623	49.3489	63.0437	74.5122
Storvum000495t1	22.571	29.9449	22.1124	24.5353	18.352	24.5554	21.6245	24.4206	18.2608	21.7965	25.3292	21.8133	19.5833	26.2703	21.7491	22.4738	28.9365	20.06	20.7622	18.3835	20.375	22.6249	18.8949	22.3439	21.9131	22.6978	20.3389	20.9926	19.385	23.4947	19.7717	22.5988	23.9803	17.8528	23.9974	24.0191
Storvum000496t1	323.496	237.056	316.597	343.682	213.092	236.281	293.115	266.972	336.33	232.177	248.482	337.754	298.804	252.98	275.15	300.22	184.659	278.702	204.392	225.764	236.326	220.367	188.056	295.707	291.628	301.933	303.032	287.475	201.829	198.076	213.68	226.768	186.282	170.754	175.994	237.749
Storvum000497t1	17.4396	14.5595	16.6026	24.8415	11.4066	19.4601	13.6341	14.5102	17.5967	12.4925	14.0296	16.7814	16.3314	12.1925	17.1151	21.8969	8.9689	16.8567	16.3289	17.4047	15.9651	17.2335	11.7944	21.2163	15.7748	17.4933	17.6272	20.1472	11.7528	13.805	18.1431	25.0602	15.1828	15.5732	18.5626	20.8439
Storvum000498t1	97.967	98.8511	116.52	108.365	74.4968	94.1005	112.972	92.1452	105.082	84.4243	100.945	110.609	96.0989	96.704	108.132	111.404	85.9224	102.283	80.7878	83.839	84.3934	90.2802	79.8587	98.2347	99.0254	102.932	107.364	110.219	91.5695	70.2605	84.4051	90.5569	66.9548	65.0864	81.6021	79.1404
Storvum000499t1	138.656	133.976	157.558	175.838	99.967	118.656	137.334	129.394	106.244	109.429	113.516	138.683	126.791	127.587	132.344	163.264	111.323	128.643	140.975	160.081	142.315	117.543	146.671	154.413	153.573	139.178	147.014	154.071	126.06	142.674	134.591	143.755	129.114	139.364	122.138	160.405
Storvum000500t1	435.404	314.549	448.455	415.062	276.593	311.838	407.045	335.067	426.299	299.809	325.936	398.265	369.543	323.7	360.517	408.91	221.201	409.801	269.169	309.416	312.73	305.105	280.99	405.033	400.598	388.852	417.12	320.864	287.962	257.445	311.239	293.38	246.861	242.979	244.198	300.925
Storvum000501t1	41.7184	39.1571	62.2993	46.4687	34.5104	35.5452	52.704	48.1252	55.9442	34.1835	44.3716	51.7172	41.8249	42.2552	52.1165	49.5561	27.6103	47.4024	38.9327	44.1244	32.8904	21.4098	25.4194	37.291	43.1617	42.0524	59.4741	43.8498	32.1844	19.6132	31.684	35.8222	21.6786	18.0304	23.9998	25.7898
Storvum000502t1	167.529	115.927	185.846	200.003	108.172	123.808	172.228	168.622	168.826	115.611	133.85	182.653	129.184	108.918	178.104	183.419	129.871	163.881	166.466	207.422	152.113	140.336	147.357	214.342	142.585	156.597	177.405	177.449	115.009	131.02	144.721	183.439	123.745	123.292	137.625	188.895
Storvum000503t1	2.73575	4.9907	3.40196	5.39036	4.65631	8.92923	3.14944	7.97986	7.47031	9.86538	3.69767	5.33926	3.33753	5.95868	11.9005	6.14658	7.28922	11.8008	16.3835	29.1699	14.7602	14.5434	21.5947	7.39281	15.9951	35.8941	18.5371	14.2212	20.2724	60.7817	36.7542	33.8226	25.899	43.9971	33.0649	43.6271
Storvum000504t1	82.0683	58.7118	103.725	107.852	52.8855	62.0463	94.0028	83.2145	95.6076	64.7055	67.9358	86.5015	66.3177	52.6741	97.9433	85.3823	55.1201	86.8724	66.0996	87.9373	72.2502	76.5698	62.4405	85.9163	76.5689	92.4856	109.578	81.9678	57.7369	60.6712	68.4951	82.8884	53.8856	57.1114	65.0305	80.9484
Storvum000505t1	11.7979	9.21359	12.97	18.7733	9.31261	12.707	19.1066	11.1235	14.6086	11.4714	10.5383	14.3397	10.9025	11.9174	13.1316	15.7506	9.0563	14.3577	12.4904	14.2173	10.7493	11.1095	13.0468	14.2927	12.7084	17.4192	14.4177	16.4221	11.5588	14.441	12.9273	17.3725	8.24932	10.9993	12.5327	14.6602
Storvum000506t1	15.7301	22.1008	14.4585	17.8158	12.8731	16.8282	12.3289	18.6025	16.4368	17.0788	18.1185	16.9268	12.7315	14.7534	9.17946	16.7109	13.8703	14.1614	14.3602	14.902	11.8725	12.9972	11.7476	10.6537	13.4236	18.123	15.0885	14.8987	17.5597	12.8341	10.2472	16.2243	13.4872	10.6102	11.6623	13.0181
Storvum000507t1	48.7271	40.4363	63.4553	51.1159	37.7043	40.3591	52.0463	44.7504	56.2757	39.6095	45.3206	55.234	40.8814	37.9515	49.6552	54.5481	35.8246	55.6718	50.5972	51.254	46.2758	44.85	38.3212	56.9184	50.1624	64.3982	75.8044	54.1809	44.7044	57.7822	47.5169	65.8076	41.3457	50.6558	50.9296	63.9587
Storvum000508t1	38.622	41.6144	30.5284	37.7322	26.7967	28.9785	29.3879	37.4693	27.9858	22.4472	29.767	28.9393	27.1581	34.9315	30.4992	31.0939	28.4956	25.9254	26.2545	19.5313	21.2462	17.7795	23.085	20.3346	25.862	28.8322	25.7444	35.0422	33.5937	20.9101	16.4772	24.8482	20.3674	12.674	14.541	18.5406
Storvum000509t1	7.27922	4.03106	6.31006	8.73606	6.07472	4.17687	4.19884	5.56099	4.78171	4.88151	6.2861	6.27107	5.11856	5.60071	6.84316	4.82685	6.18492	5.14451	3.91303	3.75244	5.61511	5.25231	4.95853	6.85416	5.25925	4.77466	5.18165	5.80298	5.75822	3.29504	3.80227	6.67573	4.85278	4.27929	4.55531	5.37828
Storvum000510t1	181.059	125.531	185.624	194.983	113.662	146.474	169.67	148.981	160.362	134.207	143.282	194.062	153.267	121.355	172.765	204.945	90.1191	130.412	132.862	125.514	110.385	131.279	115.627	160.822	158.396	163.811	179.197	203.677	114.861	114.011	98.5992	164.817	95.9238	107.816	121.07	153.159
Storvum000511t1	146.187	141.274	173.076	134.945	138.317	155.231	142.361	132.764	169.659	144.077	132.376	142.487	150.621	145.723	153.682	125.043	113.755	164.037	139.345	150.756	118.084	111.091	124.172	129.453	152.713	179.295	169.153	144.246	158.081	182.125	149.55	144.825	144.46	137.755	125.597	159.15
Storvum000512t1	9.91706	11.1331	11.0564	9.85134	9.31261	8.24237	9.44833	14.0252	9.29639	9.17708	12.2023	14.7974	11.7926	8.93804	11.285	11.909	8.61453	10.8174	8.75951	8.33427	9.94712	8.48365	7.87308	10.5142	11.1746	9.14949	10.0409	7.61852	7.29094	3.87968	9.88561	9.99304	7.29009	5.7701	8.26625	9.89119
Storvum000513t1	26.2963	19.8854	35.0261	27.4615	18.0787	20.8668	24.9585	22.6895	25.6752	22.2564	23.0477	31.9794	25.9632	20.5641	29.5272	29.6345	18.7413	23.7204	23.3078	26.3803	21.7515	19.5747	19.9679	31.2862	32.0937	24.067	31.5373	27.3796	21.4223	22.5901	19.471	28.8504	18.2249	22.708	26.6214	30.275
Storvum000514t1	100.888	80.2377	112.049	128.782	63.2746	77.3922	123.423	100.252	116.167	69.9794	92.1828	113.912	87.2408	72.5795	111.823	116.166	62.2911	113.867	88.5393	102.911	86.4469	79.1899	71.072	107.925	99.2281	106.451	121.729	104.115	71.4592	76.7014	97.7782	102.522	61.351	73.217	80.2292	99.041
Storvum000515t1	69.5856	60.2704	76.7587	79.1828	53.1337	57.8684	69.0855	60.4629	70.7186	53.9122	55.6491	66.518	64.2882	54.9886	68.9419	75.2938	56.1036	59.403	51.4252	70.8464	44.122	56.9552	55.1138	78.3578	68.1346	60.1754	65.9115	64.1675	47.1182	42.2425	49.6799	59.5001	49.4967	43.8115	53.6014	57.4122
Storvum000516t1	102.92	90.9794	86.3284	112.641	72.5767	90.4946	85.0511	102.556	95.7851	86.0267	75.8004	107.717	86.2971	69.0798	108.954	126.384	94.977	101.306	110.48	116.694	121.299	118.142	109.106	140.938	152.468	106.099	98.6117	134.265	90.4943	100.213	80.3477	141.145	104.558	112.675	111.742	138.509
Storvum000517t1	57.4394	50.0945	66.3429	68.7743	42.1741	52.717	58.1778	63.3823	63.2477	47.7131	57.1267	63.1718	50.2534	44.7041	63.6083	58.5806	50.3586	57.249	48.8358	62.2745	53.4316	52.5013	50.6182	61.758	50.8154	57.5361	52.2684	62.987	56.3509	57.5376	47.6493	63.8109	50.6491	48.6692	58.4097	65.7313
Storvum000518t1	48.0341	52.5881	55.0743	63.0123	42.172	55.9797	64.0649	59.5196	51.6271	46.5637	52.6891	55.6994	50.021	45.5214	62.583	57.8111	52.5662	53.3188	73.5017	65.7112	62.9006	54.717	72.6678	62.2466	59.1319	64.7501	60.7668	66.7144	59.7215	86.1935	70.9649	76.8841	79.0444	69.3914	78.6852	106.031
Storvum000519t1	96.5006	78.9422	112.066	90.1711	77.9782	81.8637	94.2942	97.4971	107.35	76.3879	93.0264	104.357	85.7895	85.2836	104.56	102.842	68.2447	85.4975	67.8443	80.3843	55.1002	50.104	51.7178	78.2123	69.3591	82.5619	96.1487	87.0559	70.3351	48.5287	51.785	64.2338	40.745	28.5746	42.9008	38.3483
Storvum000520t1	38.9889	41.4567	47.9309	47.5119	35.8761	40.337	44.0047	44.7522	40.8697	38.0253	40.1366	41.7342	33.9549	38.4749	41.9956	46.1356	47.7292	45.1057	46.2814	49.0013	37.9741	35.4998	41.6188	39.3402	44.2656	43.284	49.1214	45.3197	39.8269	35.81	39.2397	43.0023	35.8763	33.9368	45.009	42.1997
Storvum000521t1	93.8443	92.8921	84.6321	105.207	70.3769	83.2827	83.602	100.655	83.0017	92.8967	91.882	105.908	76.0273	76.4132	85.975	108.515	70.2351	76.3402	82.265	81.405	76.5406	86.212	82.3427	88.8515	104.682	93.4301	80.5938	103.798	69.3172	60.7653	45.6199	89.033	63.8881	49.023	70.1513	70.6901
Storvum000522t1	15.5622	12.0938	21.4736	18.959	9.03993	14.0807	21.2005	18.3712	21.2492	14.2265	19.2285	22.2675	13.58	14.0804	22.159	14.599	17.4509	18.4837	16.0564	23.0378	13.9567	11.7187	14.845	15.9385	14.685	15.8357	19.823	16.082	13.8749	10.9942	18.5053	17.5241	13.2368	9.73983	19.462	22.7774
Storvum000523t1	12.138	10.3813	21.2555	19.7439	10.179	10.5869	16.7874	12.5743	11.2442	10.2115	15.4746	14.298	12.7102	10.1023	13.3084	12.4478	10.0913	15.4366	9.61885	11.1889	9.04649	10.2823	7.17991	18.0798	9.08	11.7826	11.5022	13.5105	9.98289	8.00756	13.9355	7.8527	8.56827	6.88267	9.08603	9.22797
Storvum000524t1	68.8998	73.4846	80.2926	71.2411	55.8714	60.5164	56.5399	67.9642	68.7264	58.1527	57.8674	76.1322	66.5659	67.4757	62.3516	73.4933	48.3723	54.3096	50.4532	55.2513	48.4355	44.7777	49.7832	68.5044	64.5387	61.0432	69.8967	68.232	41.7819	45.813	40.5545	59.5145	37.3285	34.0741	49.3778	49.2023
Storvum000525t1	9.01476	9.05185	7.1713	17.3359	9.22125	14.471	18.2126	16.0871	11.1902	13.1297	12.4605	16.4845	5.4715	6.40754	8.76299	10.7851	8.68213	7.30874	6.02435	4.69012	10.8255	14.4876	9.61342	14.5571	11.5369	5.33786	8.39476	15.8035	8.56592	9.18849	5.97658	17.813	8.84111	5.25339	11.7061	10.7513
Storvum000526t1	35.5631	27.6402	45.0767	41.0783	25.7457	28.1615	35.9061	37.9685	29.3831	31.4304	34.0182	43.7844	28.9211	31.9625	31.5982	46.6749	24.9597	26.16	31.3085	37.2608	39.629	34.7402	41.8408	57.9897	41.6277	34.4865	38.877	45.3737	25.7829	29.0964	31.4305	40.8959	20.7194	30.8317	35.1999	37.8017
Storvum000527t1	57.9606	54.3206	63.3627	72.4912	44.9178	55.8078	69.0834	67.4738	62.0863	52.5366	59.7167	61.787	57.8407	55.7996	60.5291	63.5776	46.1643	65.499	60.9953	63.736	60.4866	58.1688	56.2379	69.6527	65.9461	59.9995	67.4558	70.6004	57.2551	64.6581	68.9441	66.1103	56.2111	45.9765	59.7337	70.3053
Storvum000528t1	43.4287	32.823	36.5246	31.4128	34.2368	32.2826	39.0548	39.4181	35.8574	30.0543	36.4218	41.1901	33.1497	29.3783	35.0332	36.3029	41.5261	37.3706	35.3635	42.9129	36.4198	33.4038	41.1656	47.1482	39.2188	37.3017	36.4134	42.1565	35.9194	33.3825	35.9933	43.2016	31.079	38.2252	34.666	40.8422
Storvum000529t1	80.8701	71.5952	102.699	96.4691	62.7199	66.6259	88.6135	94.3211	82.173	58.0419	75.8012	93.5213	68.5159	67.4486	92.9483	90.66	61.1839	81.236	79.4897	84.8192	76.8523	68.266	70.1855	91.0072	79.3085	91.6708	95.52	99.8911	66.1439	78.2352	80.6032	102.088	63.6933	66.8898	82.9351	102.104
Storvum000530t1	226.524	179.079	267.279	246.099	163.502	189.747	256.627	207.535	273.245	180.31	191.349	257.09	201.279	185.841	222.627	226.069	231.92	244.319	181.702	209.61	188.367	177.514	155.448	204.506	209.201	215.189	245.629	209.61	177.963	159.693	172.1	203.416	155.015	141.878	139.48	171.197
Storvum000531t1	24.6137	24.1821	21.69	21.6954	15.3345	18.8889	21.2172	29.2801	20.9164	20.6429	24.9577	23.6552	15.781	18.4273	22.7764	26.5042	23.4113	21.4475	24.3399	24.5208	22.9468	14.9396	19.3488	22.6634	20.1462	21.642	26.7793	24.2145	16.1726	15.5138	19.5147	28.6023	19.3777	16.0393	17.8722	25.0974
Storvum000532t1	3.9327	4.78354	4.21739	5.57622	2.73904	4.46462	4.61905	3.68351	6.06508	4.81804	3.88256	7.54035	2.44766	3.40997	5.53989	6.31975	3.97596	5.43094	6.32919	5.27963	5.04953	3.70509	7.11895	5.09292	3.50589	6.51021	5.66406	4.112	4.36788	10.346	5.80921	7.6145	4.7961	4.38776	6.1329	8.65329
Storvum000533t1	18.2722	11.5433	18.9819	17.8708	8.77807	12.6902	19.3421	16.8895	17.3446	8.39367	15.7262	18.3523	15.6067	12.2893	20.8499	17.063	12.0028	15.5237	11.345	20.2899	14.1202	13.2956	11.4641	13.4611	13.6559	16.913	17.1743	18.8464	11.644	12.1444	16.2695	18.8637	11.8486	12.928	16.8351	16.1403
Storvum000534t1	64.2865	41.8931	74.6092	71.5621	36.569	49.3479	77.9926	65.2283	71.0177	51.442	57.8171	73.0875	41.8292	43.1631	72.158	68.5873	38.6437	58.7614	50.401	65.6174	39.5005	51.9796	46.0514	71.0312	58.8338	64.7031	63.0268	64.3271	51.9872	39.559	44.5345	70.1582	37.4441	36.7805	47.8622	61.8274
Storvum000535t1	43.5457	30.8777	46.4046	44.4275	27.1411	33.3583	37.7124	34.3983	41.0748	31.0578	38.6392	46.9838	28.8031	30.5202	40.9614	44.2223	24.5651	46.182	33.0327	42.3858	35.6898	33.9146	30.7978	46.948	34.7714	38.1356	41.7323	34.482	28.4025	30.4027	31.7144	37.2114	24.8845	25.5387	35.8402	38.4613
Storvum000536t1	135.765	106.15	148.196	136.617	98.8803	107.322	136.47	123.801	165.011	106.457	120.914	151.477	112.596	110.502	140.139	132.729	85.0417	124.1	99.2715	107.607	95.94	75.9525	87.5023	109.91	111.314	129.149	148.295	122.91	93.7203	66.1719	108.997	100.389	67.7207	62.0316	81.8599	78.0653
Storvum000537t1	172.526	119.202	165.844	180.856	96.6885	119.514	162.506	143.389	155.217	116.092	128.864	170.852	131.952	111.857	155.733	186.704	90.3427	137.869	111.114	129.914	109.257	121.603	109.322	162.317	154.698	152.726	158.079	176.24	106.345	103.245	98.3501	137.441	87.8644	91.6037	95.9928	134.232
Storvum000538t1	125.13	86.9388	115.039	138.175	95.2315	115.39	116.444	121.453	104.084	100.476	110.597	128.487	102.917	96.5139	146.99	128.107	107.261	109.85	127.974	159.301	97.0962	85.1906	124.302	128.999	124.752	134.603	131.401	146.296	125.491	166.36	130.231	171.296	111.807	121.796	158.153	220.042
Storvum000539t1	41.7264	29.5623	47.1997	41.4496	26.5716	31.0805	35.2652	39.8862	44.6564	25.9285	32.5404	48.349	31.1656	35.7435	44.3182	42.0679	32.6927	39.328	36.6545	53.9191	28.0741	26.6695	27.6659	39.2704	33.095	36.774	49.6866	42.152	28.9941	25.2216	43.0942	38.5842	24.5553	25.7918	32.2596	34.079
Storvum000540t1	66.7455	47.9175	76.3981	94.161	49.0266	57.9949	86.9073	68.529	75.6105	52.9271	63.6359	77.7411	61.6614	45.8666	93.6182	82.9095	43.9889	72.4777	60.7211	73.0506	52.466	55.1695	46.2543	73.5623	70.5106	79.5819	86.0285	73.5346	55.9941	55.332	60.5419	86.5158	41.9485	42.3434	57.2306	58.0611
Storvum000541t1	81.2086	62.1887	95.6839	109.667	61.3484	72.1209	81.8996	99.8929	87.8169	63.5456	83.3806	109.089	81.8517	60.9517	98.6942	110.058	59.1952	81.4374	72.5172	83.1069	70.1154	71.4926	68.8374	93.1384	86.0934	91.4948	88.055	108.867	59.5603	62.9304	65.1403	95.0183	64.2695	53.3637	73.8718	81.2665
Storvum000542t1	85.4752	58.9656	94.8363	99.6298	58.6027	61.3634	89.467	82.6194	85.6583	59.1565	78.9191	93.6885	84.9267	62.0633	100.337	82.7811	73.1819	91.361	82.4207	94.0316	77.0185	64.0491	70.8656	92.7561	78.6322	81.5498	87.5914	73.6955	68.4386	66.5884	75.704	85.3375	55.0422	56.3009	64.2847	80.8977
Storvum000543t1	16.244	12.285	16.1591	15.7993	13.1476	9.44438	16.5862	14.9914	13.9446	11.7011	15.5303	14.7968	11.7939	10.0209	16.4145	20.745	14.5786	14.1603	11.8412	12.0107	9.78649	8.88812	6.29835	12.3218	11.3945	13.1964	17.507	12.0201	12.4487	6.46634	12.6741	11.5301	8.4411	8.47532	7.46601	8.12437
Storvum000544t1	12.8228	13.628	14.2461	13.9406	15.8852	12.1919	17.2191	16.2044	15.6046	13.0765	13.866	14.1887	13.7915	12.4607	20.7236	12.869	17.0077	23.9976	27.7407	34.8107	28.7196	26.4575	38.9173	26.6118	17.9644	20.7623	22.9146	16.7615	19.5581	36.8541	33.2042	26.4447	42.5902	39.1232	52.002	56.7067
Storvum000545t1	30.2219	25.388	24.0277	39.446	25.7804	31.0807	25.2084	36.4787	26.5608	22.9398	23.6544	27.0445	18.9032	26.113	27.0847	31.1154	23.6068	19.2786	25.7957	25.3741	20.053	21.6077	24.7461	28.5808	26.5049	22.6911	25.5867	30.2054	27.2388	21.335	15.731	35.9117	24.5569	23.3861	30.3482	33.5697
Storvum000546t1	22.0897	20.3739	29.1037	25.4457	17.5084	20.389	20.4133	29.3483	23.2594	20.5638	23.4951	26.0428	18.5672	17.7282	25.7034	26.3749	17.5441	19.3015	20.2345	28.309	23.5938	15.1788	19.3057	20.0307	21.444	26.3997	26.8321	28.6358	17.585	19.6307	20.1335	21.9155	13.7121	13.786	17.9548	17.1986
Storvum000547t1	120.56	102.508	152.443	151.115	99.7108	107.322	138.964	117.244	127.827	111.744	114.261	137.423	109.966	90.1729	147.317	140.418	95.8687	126.835	111.749	129.898	109.089	107.686	116.962	134.405	131.5	131.788	152.15	132.89	98.898	110.155	112.044	137.582	91.3152	111.461	108.778	134.553
Storvum000548t1	80.5293	61.0387	75.9076	78.9968	52.8606	71.2622	66.9835	68.441	74.8688	61.4839	58.0528	77.3481	66.2945	53.6326	68.7365	79.1359	52.349	57.0411	65.6997	62.02	63.8559	78.7704	64.3362	88.0517	83.9116	72.3161	72.8625	80.928	60.6335	57.5457	51.2011	71.1838	65.4197	58.4173	52.0003	77.901
Storvum000549t1	120.901	97.1324	116.937	112.453	71.7694	93.2416	101.391	108.786	111.06	85.8151	96.3266	123.85	82.8057	82.0504	118.387	120.632	81.5102	104.419	113.859	123.281	118.875	102.634	114.489	129.967	124.047	139.706	113.019	116.639	85.2003	125.459	112.804	142.964	109.924	93.0635	127.708	150.272
Storvum000550t1	137.805	116.894	148.839	138.849	90.3828	115.222	129.769	117.537	137.453	98.8781	104.458	126.305	123.84	106.725	131.933	135.798	82.8304	120.123	107.392	112.765	109.422	107.045	107.527	137.333	129.042	128.093	125.643	124.44	96.7274	87.9342	89.9818	103.625	101.295	79.8718	93.0682	114.999
Storvum000551t1	60.1905	47.6051	75.6918	74.7212	43.2787	52.545	70.9596	53.6747	63.249	51.8535	60.8274	62.8451	53.635	41.977	69.3507	67.8061	41.5274	65.4883	52.5534	68.8753	57.7552	51.7157	51.0606	60.4612	62.8928	64.7503	62.3034	54.3432	60.1136	63.5879	62.1039	65.182	52.1809	50.4943	59.459	73.8205
Storvum000552t1	117.069	88.2154	111.203	113.145	83.8105	87.0601	97.7947	102.781	100.367	95.0349	103.253	122.963	106.34	99.4091	96.0258	111.573	78.634	81.4306	82.5703	87.2688	70.8728	69.884	75.1336	91.6662	89.8278	93.8225	108.907	104.266	70.0044	64.2711	60.1793	86.9535	61.3909	60.3148	60.0522	61.8256
Storvum000553t1	86.6871	61.8073	80.7972	74.1639	55.8748	66.1107	79.7884	66.0183	71.5489	59.1912	67.1123	73.2261	63.8537	54.1717	67.7102	79.1367	56.3254	71.0034	56.2891	68.1463	62.4108	58.7777	59.6112	72.6121	66.6072	73.8997	76.7235	81.9424	57.9697	56.9008	49.1741	59.3442	43.3571	49.2245	50.1319	61.8224
Storvum000554t1	42.4036	31.4797	49.9665	52.9742	34.5112	36.919	54.3812	44.4948	50.6321	40.3789	40.6742	50.3422	41.6065	31.6899	53.3474	55.8953	32.9118	48.5806	38.9315	51.9671	36.9008	32.1162	32.6172	43.6992	44.0405	52.9615	60.4325	46.8965	40.0106	31.4682	35.4866	43.6622	23.7888	31.0138	37.3318	35.6796
Storvum000555t1	12.9929	12.1906	19.237	16.543	12.8719	18.8178	15.5578	12.953	13.0071	14.5892	16.4427	18.0947	11.9766	13.8165	17.6862	15.7498	12.1481	15.344	16.0568	15.5117	18.3661	14.1362	20.6261	19.2183	17.0861	17.5951	16.7358	17.3006	12.7384	16.1353	13.1799	17.5281	17.7646	13.1599	19.7355	20.1413
Storvum000556t1	190.817	128.99	219.214	193.867	120.79	133.08	200.726	166.37	216.971	127.102	162.142	216.623	156.861	141.926	186.305	192.849	149.097	188.027	166.594	196.347	175.198	152.301	149.139	208.969	177.259	178.415	201.076	180.644	132.836	155.186	167.801	173.111	136.785	144.792	158.126	189.701
Storvum000557t1	33.0194	35.4964	29.507	31.3532	30.0151	26.3957	21.9671	43.0577	30.3782	30.8572	29.4335	33.0668	28.946	35.597	33.3419	39.477	28.3762	33.1873	27.2741	45.3239	26.1809	28.8634	30.6295	36.7493	24.9233	36.6924	31.3936	37.2509	32.8113	49.3379	33.2487	52.6729	41.4437	32.3162	43.0568	55.0659
Storvum000559t1	35.5654	24.9537	48.6902	42.9369	28.2122	29.5351	39.4717	40.623	41.9998	33.497	35.4977	40.1197	31.1524	26.5424	46.1658	34.3827	36.0046	40.9083	35.0373	41.6704	33.531	31.3098	30.8171	47.1507	32.6488	37.3018	41.7081	33.0132	32.7216	30.8225	31.685	34.7445	29.3521	30.2941	35.464	33.0281
Storvum000560t1	45.9909	34.9336	62.0876	60.0377	41.6302	37.7776	60.0572	52.9668	60.4261	45.4235	54.5397	63.0099	45.8231	40.091	60.5294	56.4701	54.7781	51.7325	55.6437	63.9832	53.4281	35.9498	42.5166	64.2296	44.4728	46.2753	62.3072	50.6232	47.295	53.4491	62.8599	60.8843	44.125	41.8275	60.0024	65.8931
Storvum000562t1	190.293	130.138	196.68	175.838	116.676	135.656	182.321	131.081	188.251	123.499	135.518	174.532	154.162	132.367	169.072	176.518	115.521	154.997	127.201	131.396	131.884	131.161	117.82	157.21	176.583	157.301	180.226	158.293	128.021	118.538	123.747	132.068	107.626	110.342	106.402	129.485
Storvum000563t1	116.098	93.6717	117.58	129.74	52.8629	81.3934	100.572	110.509	113.217	77.0877	95.2149	130.278	89.2238	81.2546	106.695	130.807	77.7517	115.057	104.789	134.574	108.455	86.8568	90.8777	144.899	114.595	118.24	122.808	131.885	72.9097	85.5686	92.0123	125.605	75.9704	84.9291	99.728	144.305
Storvum000564t1	69.596	55.6675	78.8807	74.3494	52.8662	48.2521	72.4279	73.9823	73.8682	51.6245	56.76	80.5383	66.1002	56.0587	75.7111	65.6934	63.8376	77.0903	70.3948	91.1791	56.6318	45.2521	59.6078	69.6626	63.7707	71.7883	75.948	62.6382	49.4435	48.0686	63.8787	68.7173	42.7806	50.3149	52.2593	63.5761
Storvum000565t1	17.2699	16.6999	23.3883	17.2472	11.9953	12.707	16.3037	14.9916	14.2766	17.4369	16.3776	18.4579	14.4639	14.8961	17.2352	15.7508	12.8115	17.7005	18.8162	21.5704	12.9952	10.7061	16.8706	18.0718	16.215	18.4669	24.9733	18.2841	16.274	18.4415	16.9832	20.6006	16.2307	16.2911	16.7986	21.5474
Storvum000566t1	0.854923	0.3839	0.850489	0.968712	0.273901	0.515148	0.839846	0.725438	0.166007	2.06485	1.29418	0.457649	0.222504	0.270848	3.28291	0.960405	5.96391	3.93358	9.0839	13.727	5.77573	5.65581	17.5457	11.9928	1.53379	7.74187	6.69393	2.5395	8.89145	19.3985	16.7295	17.6799	17.6497	16.5892	31.1983	42.0372
Storvum000567t1	83.2625	82.9194	92.9187	89.7777	76.4134	72.1208	75.1762	86.1009	88.8132	63.0883	78.9439	89.5563	85.196	76.931	89.8708	90.8517	66.7056	75.5333	83.5465	89.4782	72.2001	64.4271	78.0595	86.5705	89.165	96.5974	89.5988	84.4848	79.655	75.0013	64.8877	78.104	79.6169	65.8064	77.3362	77.1988
Storvum000568t1	56.771	51.6363	52.729	57.6208	47.1138	51.343	50.5948	53.432	45.9842	57.5899	49.7343	52.6246	50.9657	53.6216	51.2948	67.038	43.0737	44.6417	42.1721	43.3837	41.8723	43.6357	42.2879	45.0177	55.8812	67.9174	53.8073	61.1147	59.7588	77.9913	53.4856	83.0144	52.9482	54.1018	66.9241	86.0048
Storvum000569t1	54.0224	48.7518	58.6871	58.3651	34.781	42.5857	50.4038	59.023	52.1255	35.5565	45.1101	58.4387	42.0312	40.3667	59.0939	55.7003	33.5728	47.0165	50.1319	60.5559	44.1242	45.0327	45.218	60.9392	54.1046	49.9702	59.2195	51.98	46.2216	45.256	47.6501	61.1953	44.1258	39.2984	52.8066	58.4824
Storvum000570t1	1.36804	0.959805	2.55136	1.67286	1.09571	1.71716	1.0496	1.20874	1.32807	2.52396	2.40354	1.8303	2.00334	2.97874	3.28284	1.34462	0.662684	2.75305	2.27069	1.47056	3.52937	1.8183	3.14901	3.94336	1.7533	1.05571	2.57446	1.18501	1.7787	2.37121	5.32334	4.15057	5.3715	5.9517	8.26507	8.47602
Storvum000571t1	21.3278	18.0598	27.1674	22.851	17.1988	19.494	22.6099	21.4415	23.45	14.9147	18.2053	23.8396	18.7765	17.6687	24.2393	23.1726	17.6717	20.1291	19.8195	19.2023	15.7913	15.7437	19.4995	27.3293	23.191	24.656	24.8871	26.3111	17.2241	19.573	16.0833	24.5607	19.2894	16.4311	22.2408	23.8982
Storvum000572t1	85.3274	52.98	72.2897	105.762	33.6918	50.6562	55.0036	49.5638	56.6087	61.0315	52.6925	60.8616	63.3467	57.9548	77.9682	94.8904	48.596	57.6214	66.8267	86.2774	84.5468	71.3119	86.1503	94.7877	86.1226	105.043	63.8479	103.099	47.4868	53.4573	49.1235	68.2563	65.4179	72.6766	83.1887	97.1188
Storvum000573t1	53.0043	54.1296	66.7638	77.6955	43.5497	59.4138	70.5489	58.2789	55.4463	49.0969	61.1962	63.7671	54.0656	45.2328	65.8635	66.8438	50.8034	60.5785	72.348	76.7253	83.428	78.9771	92.0033	89.3695	72.9621	69.149	65.1376	74.662	56.37	72.4197	57.032	85.6335	76.3544	67.7972	83.9969	106.686
Storvum000574t1	52.1488	35.5103	59.9601	56.5059	36.9758	39.4947	59.6318	55.6203	64.4106	46.1139	46.2206	72.9214	41.6044	37.1079	68.3258	60.697	36.8876	54.8756	49.9629	66.921	49.5758	42.4166	47.0142	62.755	46.4494	53.3133	63.5931	50.9602	43.0323	45.4773	63.3685	61.1893	37.9854	43.6346	46.9322	55.6407
Storvum000575t1	41.2325	32.5394	52.1708	44.8084	31.2208	38.2181	40.8509	48.6316	46.007	38.08	40.976	56.9982	39.6022	37.6016	44.9448	51.3272	42.7288	49.3985	45.7589	55.7922	47.0093	35.426	39.5562	53.5479	41.6739	39.1684	51.9561	49.5403	35.6446	33.4491	25.3459	41.4526	33.0872	34.3484	38.6756	38.5787
Storvum000576t1	16.0736	23.4186	17.6473	18.5874	15.8871	14.7676	19.0897	18.617	12.7826	15.6019	14.606	17.5418	16.2462	16.7909	11.2849	16.5193	14.3579	12.3897	12.3274	8.8239	18.1217	14.343	15.9705	14.4581	11.8335	11.7888	8.75338	19.1302	10.8489	9.05317	6.59062	14.297	12.2779	9.73816	9.33215	10.7729
Storvum000577t1	72.8415	57.5858	75.6928	93.1229	58.3423	67.9995	79.5718	78.5842	77.5254	76.4013	69.5165	70.1702	68.5377	64.7297	85.9708	79.1381	43.7358	74.3418	73.1557	82.1143	77.6502	76.3569	77.3797	83.4594	73.1873	95.1899	83.1583	82.9556	72.2024	87.2955	76.8047	87.3217	72.8388	77.3597	67.9941	96.4329
Storvum000578t1	60.7014	62.5767	58.4705	62.0819	47.9339	53.8202	44.7196	58.0311	52.1954	55.523	49.9188	62.3903	56.5218	51.4586	69.1459	57.2407	62.0695	52.5111	58.085	70.3485	53.7454	56.5609	63.8832	67.0306	65.7375	73.5478	68.7407	71.1047	63.6665	89.0201	63.3703	87.9365	68.1043	73.3268	65.0608	88.1314
Storvum000579t1	279.384	246.27	308.304	285.317	208.984	262.726	300.463	245.449	265.943	220.477	249.592	271.087	272.33	231.31	264.48	268.72	187.752	268.67	227.588	241.207	214.988	214.713	204.252	241.002	265.775	284.69	296.08	278.501	235.26	252.822	261.333	268.892	222.348	172.919	213.059	233.155
Storvum000580t1	90.4653	85.4241	99.7142	110.966	63.2792	82.2517	90.8901	104.668	88.1508	72.9678	82.2756	89.8332	75.4682	74.1934	119.002	97.7746	76.4305	92.8125	92.1218	134.551	107.323	88.4959	108.189	103.846	117.479	117.888	109.155	118.837	83.9604	119.211	96.0753	138.041	95.727	101.366	109.308	148.319
Storvum000581t1	45.9988	37.8157	51.0278	48.6988	32.8704	37.0906	51.0136	46.1775	56.2767	43.1356	44.7425	52.7762	38.7267	35.2054	47.1911	56.0893	31.8084	48.9674	48.4973	55.8833	44.7597	42.6265	41.1629	52.7404	41.1997	57.1843	51.49	49.7717	35.5716	42.6802	50.6976	55.3424	40.4784	49.4141	43.9933	46.2683
Storvum000582t1	86.4516	68.4439	87.7792	89.6429	58.4786	81.8463	83.1191	77.9907	83.6391	69.9336	72.9642	89.7511	73.9502	69.8798	99.338	79.0676	68.4743	85.524	88.741	101.622	82.1482	83.3226	87.6546	99.4483	85.2064	103.636	94.077	100.023	81.9011	100.957	87.5564	112.765	83.2786	79.761	81.6864	104.715
Storvum000583t1	16.2446	13.4369	16.1589	16.9145	11.2306	12.5353	15.7454	16.4408	15.7707	12.3898	10.9083	14.1859	10.6826	10.0203	14.9781	13.8302	13.6952	10.6197	13.3005	18.1379	13.9575	9.69674	12.5964	17.5798	8.98474	12.4926	19.5663	15.575	13.5167	13.5798	11.4069	16.4492	11.5105	11.9023	14.3981	18.0135
Storvum000584t1	43.9328	33.5877	51.0336	51.8596	31.2189	36.5757	51.4597	39.6774	43.327	37.8482	39.933	54.0189	34.9066	26.8239	52.5285	47.8243	33.1303	49.382	38.2912	39.965	36.424	34.3258	30.3715	50.0944	53.2214	41.5245	39.1375	47.9185	34.6616	35.1248	33.4553	47.3596	28.7781	30.4615	39.7777	46.8279
Storvum000585t1	111.113	104.029	121.833	126.766	93.8302	109.727	115.899	104.705	119.359	110.501	103.35	103.887	118.594	106.328	121.232	119.282	109.54	107.576	115.82	126.239	105.581	100.188	109.323	118.926	129.057	133.547	127.431	128.472	113.099	149.768	139.919	130.055	123.511	103.097	119.727	147.661
Storvum000586t1	59.493	54.3179	62.3019	57.8972	40.5321	48.7675	60.2077	50.9318	75.6982	43.5154	44.0009	60.8801	59.8914	52.5581	49.4501	61.2351	36.6627	53.5664	45.2647	45.6009	43.7896	38.6055	37.7942	55.6829	50.5998	57.7121	63.3864	49.8254	38.2217	33.4032	44.1717	46.8232	36.068	34.8783	28.8036	50.885
Storvum000587t2	2.73636	3.07151	6.37817	5.20441	3.01344	2.57573	4.40764	3.86715	3.65221	2.2947	3.14315	4.42268	3.56262	2.70753	3.48797	4.03401	3.31353	2.35945	1.78394	1.96055	2.08542	1.81859	1.79933	5.09405	2.84962	3.69499	4.63384	3.55484	1.77902	3.88052	2.28154	2.92056	2.87753	2.88615	2.39928	4.76684
Storvum000588t1	44.7994	38.9908	59.1088	48.1617	29.8445	31.337	48.0282	47.7316	49.1381	35.6455	41.13	55.6234	35.0192	28.1767	53.9503	45.5233	33.6899	56.5228	46.0615	56.0278	42.7342	35.2344	37.4183	55.4016	37.258	42.2366	63.8035	47.573	35.8225	35.7659	53.3756	52.996	35.0204	32.1763	37.4308	42.9559
Storvum000589t1	150.81	97.3194	126.297	141.636	85.4581	87.7469	112.537	119.452	125.335	97.9668	99.8373	139.733	111.035	102.378	114.081	125.814	93.6559	117.219	81.4295	104.176	95.1384	90.8989	89.7522	129.787	119.857	109.794	111.737	126.635	76.6463	73.0685	82.1273	94.2408	80.1907	73.9317	70.1284	101.558
Storvum000591t1	30.7777	31.2881	39.1223	41.4499	30.4034	36.2321	43.4609	44.0083	36.6876	30.5143	38.4559	36.001	32.2648	31.1467	46.1658	43.4105	30.7033	40.9084	52.3938	49.7595	40.9111	41.8137	41.6144	45.8363	41.1943	39.7651	42.7379	40.293	32.188	41.5996	38.7824	44.1225	35.6829	39.8511	50.3963	46.4514
Storvum000592t1	78.146	78.3185	108.647	85.8735	57.7967	72.6358	93.0015	75.4328	105.249	64.7028	74.694	84.0464	78.1186	66.0788	95.4083	84.5179	59.1989	88.4964	64.7177	73.7766	64.9741	61.4136	57.1335	77.0561	76.0428	89.5595	93.4546	77.1973	61.5377	63.1575	77.8205	67.6411	60.6218	51.5774	54.9256	69.9335
Storvum000593t1	17.0996	15.9323	16.5842	28.6245	11.2305	20.0908	22.6735	19.8258	20.751	17.208	16.6397	17.8468	14.4658	14.0826	17.6454	25.5473	13.2534	18.6829	15.7336	15.932	22.4603	23.0296	16.4204	22.3443	20.599	16.8914	15.1897	21.8389	12.6274	9.69984	12.9278	18.7552	10.1676	8.47583	10.6653	12.7155
Storvum000594t1	49.7518	44.7206	58.9796	56.5242	48.9991	55.2879	59.4281	41.9121	57.1663	42.007	44.4639	44.2448	52.0916	38.8471	56.8362	51.8849	35.0688	51.5608	43.2418	46.3331	47.3069	48.4997	37.4601	48.6234	58.7118	59.9995	55.3558	48.4856	49.2342	51.7755	44.8288	44.8453	42.916	44.2173	44.7275	50.8834
Storvum000595t1	19.6592	20.1529	24.4533	23.7922	16.7053	23.01	20.793	17.1763	18.0945	22.9389	19.7817	21.973	24.2368	18.9655	22.7759	21.8957	18.5531	24.1982	24.1747	31.3826	24.3893	26.8562	26.9965	29.8933	29.788	27.6244	22.6583	22.5196	22.7534	39.6512	27.6264	34.7502	32.615	30.2828	44.8077	40.8175
Storvum000596t1	20.694	30.1394	37.8403	33.271	21.3683	20.6058	27.7046	36.0117	33.368	23.6357	20.8928	30.5007	25.8302	30.0529	32.4175	30.9275	21.2067	26.1501	22.2178	36.5146	21.1749	23.6422	22.7164	27.7712	28.2777	28.8561	30.8921	28.2692	23.8395	21.7743	22.055	33.5092	21.6773	15.5134	22.9261	29.6595
Storvum000597t1	84.1244	70.8296	86.7499	97.9558	58.8887	67.6561	81.0452	86.569	94.79	74.1052	78.9452	95.6487	71.8687	72.3165	80.2261	93.7355	79.7397	82.0152	76.8888	88.2449	67.8649	74.9394	70.4077	91.5067	78.0039	78.4745	86.5062	86.8509	70.0646	62.2906	75.7898	92.5507	63.8842	60.5864	62.1299	91.1396
Storvum000598t1	24.7984	21.8846	28.0639	19.5165	12.8757	19.7473	24.3467	24.1694	21.9133	17.4398	19.0438	25.9258	17.8135	16.5158	27.2882	20.9385	15.6841	29.2962	22.5424	26.4672	23.2604	16.1654	19.5677	26.785	25.4276	30.6157	26.7733	20.9904	17.7904	18.1092	26.111	19.9827	20.1427	18.3994	29.8575	20.3029
Storvum000599t1	90.7996	66.801	104.607	99.8141	43.8268	71.2621	96.3608	73.9826	92.3004	69.2915	83.7534	105.554	68.9931	59.5794	101.769	105.647	51.9094	75.1238	67.4753	70.5904	66.4181	66.0598	53.9845	93.3215	97.5184	93.9583	105.812	107.501	53.3562	61.6485	65.1461	88.7023	54.4829	61.4959	74.9229	95.3643
Storvum000600t1	48.9043	39.1588	64.8485	50	44.3739	40.6967	52.6957	40.1361	73.5414	40.3811	44.3725	52.3208	45.8441	40.082	48.4225	46.4845	37.3304	55.6561	42.4973	39.953	34.9742	28.0795	35.99	49.617	41.6355	55.6008	58.4419	34.7054	41.6163	37.2901	38.7831	44.8899	38.944	29.5453	40.7952	39.9133
Storvum000601t1	48.0481	31.8642	56.1317	54.8328	35.608	45.5047	58.7864	51.5027	56.9405	33.2679	44.5571	50.0343	48.2882	33.3127	51.7055	46.0999	36.6674	51.5278	41.6873	45.3466	39.4668	39.1886	41.3891	46.3299	38.785	45.7475	55.353	46.8953	40.3695	37.0737	49.1754	49.1953	33.1889	34.4423	38.6632	45.567
Storvum000602t1	99.5179	98.6646	121.193	94.7956	78.3388	101.828	96.9946	78.3389	100.767	84.8918	81.3495	89.2358	99.0303	89.102	91.7155	98.9234	55.2223	106.79	91.4833	90.2012	81.0184	78.3796	71.3055	93.6475	90.0633	91.6709	101.179	85.494	87.3221	74.1488	74.2707	73.3307	81.3412	56.9849	58.1269	57.0449
Storvum000603t1	51.7687	47.9831	60.3378	68.8488	47.925	54.0908	61.7487	60.7217	52.9965	52.3007	55.1734	58.3781	54.9223	47.6847	66.5989	59.733	42.2543	53.1179	55.4881	56.6357	56.4803	60.578	55.5677	63.893	60.8904	71.4362	52.7202	63.8337	61.3278	70.8982	50.4372	69.8078	64.8463	56.5465	59.4768	77.5981
Storvum000604t2	77.4688	80.6252	93.7609	90.8917	62.1838	76.07	86.9011	87.9881	85.9927	78.2457	74.5104	93.6454	76.8054	80.1498	90.6879	89.3228	85.7083	86.7161	90.175	106.611	77.965	75.9698	72.8753	96.2882	73.425	92.0229	89.8471	89.551	76.1344	81.2711	77.8237	95.46	78.4615	72.147	83.9798	96.23
Storvum000605t1	26.6742	29.2846	33.8067	34.015	25.2192	33.9998	33.5669	23.6337	26.9758	27.044	27.3665	24.0372	28.1938	28.1671	33.6497	31.6936	18.516	30.4843	27.7873	24.5119	27.9798	28.599	30.3014	34.6332	32.2109	33.1497	34.9336	29.1192	27.5512	39.6856	32.8813	31.8234	31.7416	28.6937	39.7301	41.5054
Storvum000606t1	12.7422	15.4981	11.3917	12.5366	8.84444	11.002	13.1283	9.7834	14.7278	16.5184	8.23461	16.4422	11.0439	8.12578	12.3959	15.618	10.6875	9.16287	13.464	11.9639	16.7707	17.0291	16.7181	19.7222	20.5098	13.8652	8.69004	17.6054	10.847	6.96548	6.98488	11.3041	9.74995	6.67143	7.03824	8.65517
Storvum000607t2	47.8792	39.735	57.8317	53.1598	30.4048	38.2926	55.2133	48.8382	56.7747	39.464	50.4739	53.8448	41.8409	29.7897	55.6036	66.0776	32.471	42.2818	44.2807	50.982	35.1342	39.1914	44.0873	53.3969	44.0476	57.0084	62.8181	57.8981	36.1043	42.8953	36.7555	62.8756	33.1885	34.8056	44.7938	60.7507
Storvum000608t1	6.66812	6.33424	5.31564	5.76212	3.5606	7.21208	5.87931	7.98053	6.14224	5.96492	5.91622	5.33952	6.22928	7.58424	7.38659	3.84156	4.63854	6.88415	6.16433	8.82486	6.25719	5.25147	6.7485	4.27122	6.35377	6.51021	7.98136	5.41773	7.82387	3.87954	4.30903	5.99599	6.52277	4.147	5.06662	6.18245
Storvum000609t1	35.5684	30.3295	45.7122	33.0854	26.5706	24.0402	37.787	36.0222	40.672	28.9103	31.061	42.4033	34.0543	34.3922	39.8046	35.9204	24.5191	35.7907	27.0867	34.804	22.4599	22.0208	22.0433	33.5178	31.7772	31.8473	47.6279	30.6415	20.4542	15.5203	25.6025	29.9768	17.8411	16.2313	21.3298	21.0144
Storvum000610t1	31.9721	24.185	28.9173	31.7846	21.911	27.1312	26.6679	23.9428	35.0273	22.9416	26.438	32.3432	24.6928	21.3992	29.1361	25.5462	21.2046	26.554	24.1712	26.2301	24.8686	23.0248	29.0189	30.3906	27.3858	35.3663	29.866	35.7237	29.6939	25.0009	20.7845	35.3616	24.7483	18.21	21.6004	28.0873
Storvum000611t1	24.6231	19.7714	30.617	29.1822	14.2435	25.4139	27.5026	23.6949	24.2371	22.4849	24.0351	28.6773	22.0318	15.9787	25.032	35.7277	17.4503	25.3698	26.277	23.5306	19.2519	22.6252	21.594	21.3583	25.6387	23.5775	21.1112	26.9179	16.5398	21.9861	18.7578	30.439	20.1434	17.4923	17.598	17.3076
Storvum000612t1	36.5893	34.5505	40.6114	37.5467	32.5933	38.2927	39.6851	38.935	44.1577	32.3483	36.2369	37.3765	37.5987	37.6501	49.4491	36.3028	26.506	42.2881	39.0947	48.2914	38.1848	36.9625	40.7158	46.6551	44.0385	49.4424	43.7687	39.6171	49.9665	45.2614	51.2016	47.5065	45.4675	38.7657	46.1327	56.8781
Storvum000613t2	70.7498	54.0237	65.5969	76.5168	62.4477	66.1274	77.7883	83.2772	72.1119	63.8993	66.2219	67.184	64.2382	59.9593	81.2883	65.0122	69.2509	76.9996	103.949	103.83	101.932	79.7242	99.4169	90.7115	70.2345	87.6904	84.1454	72.074	82.3031	106.903	100.841	99.0894	99.6976	80.5837	105.347	157.966
Storvum000614t1	85.841	65.8413	90.362	101.673	64.3708	67.656	81.4548	76.6414	76.8617	69.9801	69.5172	85.8767	67.4361	65.537	83.9183	90.2805	49.2588	68.0437	59.5272	69.8548	63.5302	65.0501	58.483	73.2774	84.3705	79.7062	85.9885	87.3548	59.4036	72.4265	62.3578	84.5513	55.6339	56.9877	70.9232	78.9399
Storvum000615t1	2.22301	4.41505	3.82707	4.27509	3.56099	4.12118	4.82838	4.10996	2.32411	4.58892	4.2524	4.11833	3.11602	4.33291	4.30875	4.61009	4.85964	4.91635	6.48788	6.61771	6.57756	5.45465	6.74798	8.708	4.82132	3.16713	2.05959	5.24801	3.73507	2.15558	2.78838	5.07302	4.60417	3.06588	3.73273	2.8255
Storvum000616t1	29.5464	23.1772	25.2221	31.3071	22.6806	27.0689	33.3506	24.6658	28.7777	23.2004	26.6266	41.2421	22.2754	14.919	29.6696	34.5074	31.7079	32.9924	40.9681	44.9992	52.3322	51.0593	52.2262	75.9399	39.5777	32.6533	24.3719	37.8862	28.0072	20.6077	26.8366	32.6599	35.9384	31.4113	31.94	33.5378
Storvum000617t1	18.1187	21.7378	20.7292	19.4799	15.9893	15.9697	16.7461	22.02	16.6286	16.8226	17.529	21.8892	15.679	13.9117	19.0308	21.2127	13.4726	15.2907	17.9566	20.8619	14.7261	15.52	18.6277	22.0068	18.6138	19.7699	16.9945	22.3713	12.7418	15.4487	16.727	21.044	16.116	12.8827	16.8049	23.6398
Storvum000618t1	16.7592	14.3973	22.324	18.5873	11.5054	18.8887	17.2123	14.2619	21.4152	13.3086	17.7494	17.692	16.2515	17.059	17.0296	16.3278	12.1494	17.5006	15.732	15.1951	14.9192	19.3965	14.6201	15.4455	18.6302	13.3723	20.3379	13.712	17.7883	14.6589	15.9703	17.3704	12.6613	10.822	12.2637	17.1272
Storvum000619t1	23.9379	23.226	28.704	28.9964	23.5555	23.6968	24.9854	35.3046	27.7232	24.7782	25.1441	30.815	24.4755	22.2095	32.2135	33.6142	24.5183	27.535	28.7015	39.9553	32.8896	26.2591	32.1671	31.5428	30.6758	35.1903	35.0144	34.3679	26.3187	35.5639	21.2921	40.587	29.1603	35.3422	35.7313	44.6866
Storvum000620t1	33.3442	22.8428	34.8692	34.3866	20.2698	24.5554	27.502	28.0462	29.8814	30.5156	27.3631	27.7616	30.7123	21.6655	40.8307	34.1912	24.5188	27.7292	31.7915	29.658	27.915	25.2519	30.8163	36.3096	32.4326	39.0613	45.0541	36.906	26.8555	30.3929	33.7136	39.3551	24.9394	32.6411	36.5286	40.7954
Storvum000621t1	40.8702	30.7137	47.838	40.1486	33.6931	39.4946	45.7629	33.845	52.2927	36.7121	37.3473	37.979	39.176	33.0371	43.2925	44.1805	35.564	54.4713	43.9543	39.9503	50.5342	53.7406	63.88	55.5355	40.3256	45.0437	46.8552	34.7041	44.1115	79.5429	46.389	50.7293	55.0579	63.3041	69.3202	80.3461
Storvum000622t1	28.6934	24.9545	39.4427	33.8933	18.0599	23.1994	31.3166	33.6056	36.1604	20.8822	30.4003	34.1999	22.2828	19.0537	31.7897	37.0178	21.7407	37.5673	27.9421	37.029	27.08	24.2844	27.3585	35.395	23.3592	32.9928	31.3089	25.3874	19.1388	24.357	31.0503	38.5316	21.3098	22.2378	30.949	35.9975
Storvum000623t1	268.612	177.745	208.796	232.157	188.442	237.999	197.999	180.157	253.492	226.213	185.992	222.27	229.389	172.806	202.31	231.072	147.33	200.814	163.351	144.626	192.205	235.72	206.051	255.294	257.23	172.433	199.275	206.548	208.053	154.97	124.963	161.889	192.421	146.594	134.128	165.682
Storvum000624t1	76.8937	62.4263	69.4832	75.2507	43.6998	57.6178	64.7089	66.4665	65.6021	48.4901	55.3346	73.6236	58.5844	53.8316	65.3181	73.1265	48.8531	55.5431	67.2929	70.9077	62.4496	56.9786	59.2552	83.348	68.7103	69.0294	60.815	71.0729	52.5627	63.9516	56.3432	80.3716	63.6219	47.4208	67.9728	88.42
Storvum000625t1	15.2206	13.0538	17.859	14.1263	9.86196	15.4544	19.7303	12.569	16.4349	11.2438	14.6063	11.2859	12.9134	12.9967	13.1312	16.328	9.27779	16.5167	9.40649	10.7833	11.0689	10.709	7.87221	12.4883	13.1514	17.4192	13.3868	10.4954	13.1641	10.7789	16.9846	11.6825	11.5102	10.2814	9.864	10.5936
Storvum000626t1	282.108	162.961	295.764	297.957	184.875	213.615	282.005	217.659	288.685	197.295	221.673	285.442	218.458	177.693	282.743	281.585	188.412	274.979	225.975	226.754	241.466	214.9	205.831	300.623	259.62	215.189	265.189	258.191	189.545	189.232	199.988	250.144	189.353	172.005	195.469	242.184
Storvum000627t1	51.6388	45.1089	62.7229	45.725	33.9645	55.8077	60.2562	44.7325	62.0867	39.9214	40.1199	50.3395	49.6231	40.3545	59.7076	46.0999	35.342	62.9348	43.4717	49.2686	36.0977	32.9264	28.7925	38.2796	44.263	51.5539	55.8679	36.5682	41.6142	33.4094	50.6962	37.6652	32.997	28.4915	25.3311	31.0846
Storvum000628t1	49.9276	43.9567	32.3186	69.1452	42.7287	48.4239	39.4726	44.9769	47.976	53.4568	37.5313	51.7142	41.1636	36.2935	52.7317	55.7035	41.0848	47.7929	42.0129	45.593	53.1046	75.7477	50.3875	79.5142	104.955	41.3486	32.9547	72.291	47.3027	29.7444	18.7574	43.9692	44.316	30.4737	19.9988	32.8525
Storvum000629t1	24.6266	21.8843	24.6625	29.9254	17.8063	26.7876	32.7272	26.5881	20.5852	26.159	19.2286	24.8593	21.374	15.7043	31.3918	27.4694	21.8691	20.6459	30.4899	28.9188	31.2817	32.1271	46.1086	34.6714	36.8241	35.7183	33.2096	26.5771	29.7083	52.6013	41.3207	45.8075	51.2103	40.9455	48.2535	63.3764
Storvum000630t1	20.8612	12.477	21.8997	23.0483	13.4217	14.7676	18.895	20.0683	24.4031	14.9134	21.4467	21.0505	16.9131	16.5204	19.4921	19.7847	11.928	19.2733	17.6803	17.8932	17.808	11.5145	13.0464	13.3078	21.9132	22.3459	23.9432	18.7918	11.7378	12.2863	17.7438	15.3733	12.0861	11.3609	11.1988	11.6562
Storvum000631t1	47.3434	48.5574	52.4738	54.2403	44.3497	47.6545	58.296	47.3354	52.9764	50.978	37.2711	54.9593	49.5536	40.6715	46.7999	51.7411	31.9543	42.4536	35.5534	50.2441	39.8924	42.8959	35.6752	49.2384	45.9197	47.4177	49.622	53.4319	42.6565	42.3948	42.1586	49.3624	50.7727	31.7736	36.5301	48.7385
Storvum000632t1	201.026	168.711	237.302	218.59	148.981	167.595	193.85	198.363	214.81	165.157	169.158	229.64	179.902	155.189	217.294	236.05	138.032	201.644	172.129	200.059	168.636	151.855	157.252	210.737	189.021	190.027	225.808	216.044	144.349	160.117	176.152	191.583	147.918	153.94	156.822	183.051
Storvum000633t1	38.9905	30.5222	49.7509	32.7136	29.0371	32.4542	34.6351	29.733	44.3244	34.4186	32.5404	40.5701	29.8305	30.3275	40.2146	34.3843	32.2509	40.3109	36.9787	60.291	25.5072	22.4268	19.5685	33.8483	29.5885	42.4044	45.5674	31.1484	43.047	40.3117	48.1642	35.2022	26.8573	32.2851	25.061	33.5489
Storvum000634t1	4.21029	3.64723	4.53068	3.38539	4.6567	3.43431	4.9112	5.07693	4.09022	3.2934	5.04489	5.79612	2.89352	3.52045	9.02785	4.8022	8.61483	10.6192	23.0191	27.6227	17.8942	13.6101	23.2508	12.1191	6.73928	11.6597	6.00073	7.72965	8.3122	18.2045	12.3035	11.7764	13.6206	13.5246	19.4285	23.5914
Storvum000635t1	56.569	52.3532	61.3999	54.5977	41.0649	46.3003	58.2665	68.1488	50.5701	50.1699	48.9634	61.6015	41.5503	39.8849	57.393	67.5634	49.7049	54.7886	59.2984	71.6821	47.1258	43.1804	47.4214	62.7188	54.9808	58.208	60.1602	60.3962	47.273	47.367	50.0198	61.7603	44.6316	45.0669	49.775	65.6321
Storvum000636t1	42.5751	36.2786	42.9497	43.8663	31.7725	42.929	47.2414	41.3501	45.3199	36.0201	39.3801	43.1716	40.0506	33.3144	53.7576	50.3252	25.181	41.106	44.2841	51.2311	35.9379	37.9746	32.842	46.4926	42.2886	56.3045	46.3426	47.404	38.411	49.7893	37.5147	49.0427	37.6015	32.8176	40.7978	45.3933
Storvum000637t1	22.3864	21.8072	27.9557	33.4449	17.5286	22.6027	29.8831	31.56	26.567	26.8413	26.7195	31.0273	25.8038	21.6405	26.9282	28.5523	16.9668	29.3923	23.6644	20.1019	24.5104	22.3966	23.7677	29.9734	30.4305	27.1515	34.9467	29.9039	23.5851	22.8107	20.9642	30.8527	24.5565	21.8031	25.764	28.5646
Storvum000638t1	100.036	88.1092	103.756	99.628	76.1506	82.767	90.0591	105.166	98.1109	85.3543	95.0319	109.516	84.3565	87.7408	92.7407	104.688	83.0557	88.4937	77.8541	92.6474	79.0909	79.8002	74.2276	89.7093	99.7145	94.4861	95.2559	92.2631	80.2159	65.9612	64.8933	87.1634	69.8298	71.0569	65.8557	84.5875
Storvum000639t1	43.7745	38.1991	56.769	52.0446	36.7044	42.0704	60.2535	50.7744	46.3161	44.7405	41.4143	53.541	48.9599	33.3113	59.7074	56.8571	43.5153	58.0159	55.4735	57.1107	49.8943	54.1391	50.386	64.7322	54.3455	62.4629	58.9567	57.5601	51.398	56.9053	57.7944	64.2601	49.1116	63.4776	63.4592	67.6406
Storvum000640t2	30.7775	24.1858	26.7903	23.7919	22.734	20.7776	22.4655	20.5536	24.403	21.337	24.9593	30.9672	24.6988	23.0217	26.4684	28.236	17.8918	20.4543	17.681	19.3646	18.1293	15.3517	20.4699	23.8216	18.4058	25.337	34.7568	30.9817	19.0281	17.6743	11.1531	23.6756	17.4578	11.9011	17.0655	26.6701
Storvum000641t1	27.6973	24.5687	34.8711	38.4762	18.3502	25.7574	24.3586	29.99	27.889	21.106	26.6228	30.8182	22.2446	22.7541	37.3435	30.7321	17.8913	28.7182	28.065	29.6625	27.7569	24.438	29.919	36.4682	31.5475	29.5599	35.0156	36.5705	23.6477	29.0954	30.6696	36.7457	24.5565	26.3227	29.601	35.5077
Storvum000642t1	13.3373	10.9414	12.5445	14.1264	7.94339	9.95952	9.02776	14.5075	10.7905	10.3246	9.98378	17.5423	10.4591	8.39574	11.2849	12.6775	10.1609	11.0134	8.11029	13.4813	8.82383	11.3124	8.5477	16.4292	12.0521	13.3723	7.20873	11.5121	9.6035	10.9929	6.33706	16.6033	8.63292	8.83614	9.86567	18.1911
Storvum000643t1	150.291	115.936	145.223	156.09	99.9429	124.838	145.71	121.156	144.079	128.476	121.098	156.782	124.145	106.99	144.859	146.748	101.156	134.715	148.105	158.11	161.884	159.933	171.845	183.336	157.25	163.444	155.701	171.619	134.253	163.589	154.366	182.631	142.713	157.589	159.197	205.239
Storvum000644t1	7.01162	6.7188	4.46478	14.3122	2.46546	8.41406	6.08714	7.97671	7.80243	8.71956	7.58048	9.6084	3.78478	5.14464	7.79668	9.22046	6.18516	11.0114	12.6503	9.06792	14.7587	12.3252	14.1701	10.6806	14.6854	5.98237	4.63392	13.0347	7.6492	4.95825	3.04199	9.06938	9.97552	5.77189	7.46476	6.53287
Storvum000645t1	19.3233	17.0844	23.3876	23.0483	15.8876	19.919	20.5728	21.7582	23.5732	18.8147	19.598	19.0661	17.5838	17.0606	22.7748	25.3556	15.9043	22.4183	19.7878	18.8725	16.3636	22.6271	18.2195	24.9741	30.9008	23.9295	23.9427	21.3305	19.3871	23.4961	21.8002	25.0575	17.0738	15.51	20.2632	21.8972
Storvum000646t1	54.548	51.2755	52.2184	73.5171	44.9224	52.2016	50.5949	60.6854	51.2964	40.1523	48.625	62.8037	43.3985	39.8101	55.3461	54.3603	38.1775	43.795	47.6123	54.851	46.3217	43.7412	38.8229	55.5327	57.1959	61.2312	54.5797	61.7374	41.4397	43.7574	31.4323	60.4161	45.4664	32.461	42.3622	51.2145
Storvum000647t1	150.286	115.551	178.182	171.377	102.16	129.817	153.918	150.187	166.67	119.067	128.307	168.429	130.137	113.226	169.892	163.073	111.103	168.372	158.979	185.817	156.753	152.085	151.168	175.773	173.297	184.045	182.801	165.412	111.841	174.791	176.161	201.407	145.804	162.087	174.67	222.049
Storvum000648t1	4.61754	4.79921	4.67734	3.15982	3.01341	4.29288	5.66708	2.41703	5.1463	3.44201	4.43738	5.64282	3.78514	2.97834	4.51385	2.68933	2.20901	3.73585	3.24357	2.94086	2.24585	3.23298	2.24918	3.12212	3.28795	3.51904	4.11899	4.40126	4.62535	1.94024	3.29553	3.53545	2.87754	1.26266	2.13272	2.64831
Storvum000649t1	29.5778	33.2103	30.1903	36.9886	28.4902	38.4642	30.1933	33.3559	33.2019	35.7966	31.2465	31.5698	33.8422	30.0547	31.1867	41.3002	31.8096	40.5052	36.1548	47.7896	37.0568	43.0382	42.2849	39.7596	51.51	47.1551	40.4178	45.875	36.2904	46.7807	31.6876	52.8785	41.053	44.0119	48.7539	51.0253
Storvum000651t1	30.5492	30.5858	33.4643	26.8629	26.2952	24.7177	28.3433	25.585	37.1231	27.991	27.8016	32.5387	27.4209	32.6829	27.6222	29.3004	28.1044	25.786	25.7317	24.6676	25.7856	23.6345	22.6744	31.7304	31.2253	27.0443	29.1594	27.0897	25.6592	19.1215	25.7473	27.0063	24.1045	24.801	23.6838	27.0644
Storvum000652t1	18.1291	10.9425	20.4099	18.2154	10.9583	14.5958	23.7158	15.9506	21.5813	12.8507	17.5648	18.4523	14.9204	11.3709	17.4397	15.56	12.8125	17.8915	16.7035	21.8102	15.8809	18.9953	12.82	20.2127	15.5644	19.1788	19.0499	13.8805	15.3007	15.5227	19.2667	21.5193	14.7712	15.8749	18.1271	19.2424
Storvum000653t1	35.059	24.3799	39.9701	30.483	29.0382	27.131	31.9038	30.9383	38.3482	26.1592	25.5149	38.8899	30.5033	32.4912	33.4435	34.9612	25.8454	31.8533	28.3814	37.006	33.0462	26.6719	31.7136	36.8079	29.372	35.8942	32.952	36.3952	27.0403	29.5346	26.6177	33.51	24.7468	33.0093	27.1923	37.4001
Storvum000654t1	11.4511	10.1714	11.2707	11.7118	10.5643	9.92915	11.7592	14.5221	10.2666	9.17389	7.76446	13.1264	8.66574	10.4731	12.9273	13.6357	10.601	16.1369	14.7677	14.4569	14.7638	12.515	16.1999	19.541	10.7281	15.1318	15.7077	12.7006	14.0374	14.4351	14.1919	15.5324	9.97683	10.2707	15.4731	12.9046
Storvum000655t1	22.3381	17.5235	16.7971	16.9455	13.6952	14.2524	15.2969	19.3446	10.3274	12.8481	17.8121	13.7266	13.9938	16.606	10.6979	19.4002	13.9808	11.0513	9.24602	6.90806	12.5431	10.8212	13.402	12.349	17.4364	13.5263	14.832	16.2001	13.2447	9.96639	7.35088	12.0788	10.6186	8.42476	7.49165	13.68
Storvum000656t1	11.8083	14.002	14.9207	15.1647	11.3655	10.1785	9.26983	14.0252	8.13944	8.39801	13.8202	9.76668	11.9317	12.9441	11.9863	14.6819	9.71896	6.09708	7.04504	8.82452	5.39518	5.83029	7.19825	5.58567	11.1747	7.33243	11.5857	12.3227	11.1792	8.40597	7.60431	6.91826	4.02874	4.68821	2.13322	4.89863
Storvum000657t1	18.1271	16.3169	18.0719	12.6393	12.327	16.4847	18.2622	11.8449	19.423	14.2263	12.3875	13.7268	15.8056	11.6437	9.84849	15.3673	15.4628	21.8269	12.0019	6.86241	15.2402	15.9614	13.4955	13.6379	20.1639	19.1788	13.387	14.3892	12.0958	15.521	10.9003	12.7589	12.6613	14.9701	17.3295	18.5403
Storvum000658t1	73.528	54.3235	82.2332	79.6681	64.0644	65.9389	79.5673	63.3461	81.4792	61.9488	68.4077	72.2365	76.2079	62.2887	68.5905	70.6874	32.6729	70.8729	54.4216	63.5075	60.9349	67.2706	58.7075	62.3631	76.0409	75.27	87.7912	79.4241	67.5538	71.4029	65.2326	70.5885	59.8546	55.3633	74.8712	75.0041
Storvum000659t1	32.4866	24.7614	36.5712	53.346	26.2942	42.4139	40.9434	37.4821	41.6677	33.4961	37.3463	36.46	34.2641	24.9186	56.4251	42.0655	21.4258	46.8105	50.4488	66.6749	45.404	55.3448	46.339	63.2488	46.4506	56.8324	46.3429	40.8016	47.4791	77.1617	57.539	82.4048	62.9252	53.0119	74.6637	88.316
Storvum000660t1	84.9826	67.3757	87.3866	81.4128	61.0818	66.1106	72.0124	77.6153	81.3436	71.8132	70.4411	88.0168	78.5538	76.3745	72.6339	78.5622	58.3145	67.4574	69.262	62.9945	64.8151	58.9856	60.7338	73.1099	63.5471	77.9466	79.0387	74.4903	65.8015	56.4732	59.0614	67.6431	54.6752	50.8527	54.128	67.8196
Storvum000661t1	408.775	276.393	405.063	424.354	255.799	311.15	378.422	367.166	379.987	292.033	320.58	420.949	322.506	286.341	386.364	416.222	270.133	377.488	311.323	325.811	302.444	268.195	271.526	395.548	349.626	353.838	369.472	391.11	272.196	257.539	266.136	337.332	255.927	219.402	266.154	302.28
Storvum000662t1	18.6401	18.2365	31.2538	20.6319	9.0398	14.0807	22.4606	23.4483	20.7511	21.11	19.0435	22.1155	17.1411	14.6224	23.5953	23.243	15.4627	21.2371	16.8676	21.0775	17.4862	12.9306	12.5959	16.5954	23.6706	18.299	20.8529	22.8535	14.4081	19.1857	16.2237	24.1343	14.0042	12.9861	18.1293	16.5981
Storvum000663t1	73.8663	75.2449	90.3641	74.3497	61.3545	69.8884	90.2816	61.4187	84.6636	63.0933	68.2221	69.1038	71.6494	75.565	90.8953	81.8269	73.5552	86.1439	96.1908	100.745	106.85	82.0109	96.9505	110.73	72.5279	84.1049	106.33	77.2002	101.899	101.735	124.205	91.3199	95.1546	101.34	86.394	102.088
Storvum000664t1	6.32738	9.40621	8.50444	6.50554	5.20475	5.4949	10.7055	10.1528	7.4704	6.8837	6.10133	7.32095	5.34273	8.66505	4.92424	7.10737	4.41793	6.29245	3.08157	3.18612	4.97312	6.46536	6.07299	4.1078	7.89024	9.32545	7.72329	6.09426	7.47093	8.19166	7.60487	8.45468	5.37147	7.39488	7.99821	10.2413
Storvum000665t1	107.033	87.3342	118.633	119.145	71.7679	84.4841	120.705	98.1495	97.9449	86.5016	95.3956	106.455	85.4539	73.1172	109.155	99.4918	68.4768	104.422	89.0408	114.461	97.2162	98.3727	92.2176	106.456	123.592	122.612	115.075	112.409	80.9147	109.504	109.995	122.674	84.6015	89.9904	97.0504	134.704
Storvum000666t1	9.40512	7.87033	8.7172	8.17842	7.66986	9.95951	10.9162	8.94506	10.2925	7.34232	9.1309	8.99923	8.68057	11.6446	6.36053	7.29934	7.51037	9.52259	5.19026	6.61765	5.61497	7.47499	4.9485	9.52959	6.57462	6.51022	6.17875	8.46449	6.22521	4.95788	5.83027	5.22672	5.17968	5.41045	5.33243	4.06159
Storvum000667t1	0.512958	0.767836	0.637932	0.557668	1.36954	0.171729	0.210001	0.725602	0.830094	0.917729	0.36979	0.91545	0.667414	0.279516	0	0.384182	0.441795	0.393425	0.973418	0.490322	1.12319	2.28522	1.79977	0.821428	0	0.527895	1.54492	0.33864	1.06692	3.44865	2.02791	1.8451	2.87793	3.6062	2.47577	4.01102
Storvum000668t1	30.6092	23.6109	31.2544	30.1115	21.0901	35.03	30.4397	32.6378	31.7076	27.9925	29.2121	31.1162	29.825	23.2893	32.6234	33.039	25.1818	30.2846	33.7369	32.5983	31.2835	34.7483	38.0136	30.8888	32.4344	43.2842	31.9236	40.1218	29.7029	40.0939	40.8118	44.8885	33.0581	34.2659	35.4608	52.2714
Storvum000669t1	1.53924	1.15183	1.27562	3.53156	1.36978	1.37372	2.72841	2.17513	1.99212	1.8358	1.29425	2.44001	2.00416	2.7074	1.84656	2.30517	3.09265	1.37629	1.78389	3.18579	0.962485	2.22282	2.02422	3.12225	2.63056	0.879761	1.28716	2.87768	2.31285	1.50913	2.53508	1.69081	1.34284	1.26275	1.06631	1.94193
Storvum000670t1	31.9784	33.9772	42.3098	44.0519	28.4887	29.7068	33.1669	38.4371	35.0278	25.4693	33.4648	36.148	28.0477	25.9959	42.2665	41.6835	25.1821	28.1201	27.248	35.7832	29.5182	26.2648	32.8395	33.6833	35.2857	36.2461	40.9337	35.2117	27.0367	28.6703	27.6308	35.8176	25.7064	22.184	26.9278	34.2566
Storvum000671t1	235.125	151.33	234.01	234.541	144.356	195.194	231.077	186.167	232.411	156.059	188.069	231.195	184.889	151.112	249.292	262.673	147.114	238.048	206.154	203	191.82	207.603	179.047	231.007	243.035	218.814	265.945	213.45	176.614	173.308	200.164	204.459	150.595	175.072	189.304	186.381
Storvum000672t1	27.8749	19.3884	32.5294	23.6058	20.2713	21.2927	26.6583	32.1499	30.2136	23.8637	24.4054	30.1986	27.1597	25.1824	34.4697	25.5482	28.4958	28.119	30.1666	31.1256	27.2718	25.0536	28.7903	28.2619	20.8218	27.8004	32.1803	32.3333	26.5044	30.6112	32.1941	30.7441	25.3226	21.6439	30.3929	32.1359
Storvum000673t1	8.20797	4.2486	6.01689	4.72909	5.19166	7.21206	7.67202	7.01123	6.64032	4.1275	5.40512	7.14598	3.46821	3.74854	6.01578	8.36193	5.57094	5.89968	7.63491	7.91467	4.77335	4.8851	4.97976	7.7246	6.80845	7.63355	5.96541	7.41817	5.8181	6.95111	5.83023	8.86993	3.26129	5.18265	7.3874	9.13737
Storvum000674t1	43.3797	38.7486	57.14	56.0224	34.7983	34.8003	52.3006	52.0613	55.6333	38.1617	42.4943	54.693	34.9862	35.9754	52.3734	51.1494	39.0533	50.994	43.1029	56.9482	38.9238	37.5036	37.8925	52.7069	41.97	48.6653	50.3354	56.1937	39.4938	42.2763	40.8876	58.2371	32.3355	34.8608	39.7301	55.787
Storvum000675t1	155.257	113.06	160.741	160.409	90.389	95.4741	139.199	161.523	159.201	107.604	130.343	164.749	118.826	109.419	158.605	163.654	124.139	150.062	128.307	153.199	132.038	123.624	125.967	151.639	145.058	155.541	152.672	165.065	100.656	111.22	114.827	161.577	116.641	110.719	133.056	166.199
Storvum000676t1	9.40373	6.71812	8.93028	5.76212	5.75172	6.18178	10.9188	4.35305	6.47425	6.65316	6.84062	10.2214	4.22697	4.33388	8.00214	6.1465	7.73088	5.70404	5.83991	7.35408	7.70117	7.27122	10.3477	9.03525	6.35373	7.38997	14.9329	7.6187	8.53508	12.9317	13.941	12.1458	10.7434	18.3909	17.0666	16.7811
Storvum000677t1	8.89264	7.87054	9.75277	9.29363	7.12235	6.18176	7.55666	9.91082	8.96449	7.71128	6.77073	9.30358	5.34292	5.41556	10.464	8.83622	6.18513	5.50581	7.29837	9.31316	7.12458	5.85934	10.1216	9.5302	7.8904	9.50141	9.52535	10.157	8.53838	9.26961	7.35141	12.2976	9.53528	7.93612	12.5304	12.0068
Storvum000678t1	61.0449	40.3106	66.9747	60.4089	41.159	50.3127	67.5354	58.7533	57.7786	47.421	53.4319	66.2017	47.4021	32.8199	65.5459	57.1771	45.8249	55.2626	46.3901	64.9104	51.7521	47.3171	48.3479	50.6564	53.4689	51.5539	64.8506	50.4497	47.4853	44.0448	48.669	61.6466	42.3971	43.3721	49.5941	56.6909
Storvum000679t1	94.5464	70.443	111.417	103.347	61.8975	70.7471	92.6056	95.5336	95.9514	72.2647	85.5996	104.203	79.6345	64.7414	99.7197	111.404	77.7496	93.63	87.9267	108.6	75.0881	76.5448	71.3109	104.312	93.1081	103.108	102.987	102.432	66.8531	79.3116	82.8838	104.241	62.5424	72.8376	106.404	109.174
Storvum000681t1	101.75	84.6555	97.1635	107.62	64.6479	83.6255	102.858	74.4555	105.416	68.8364	77.0985	93.4959	87.7069	79.8822	92.1245	82.5988	59.8628	96.5511	72.823	76.2226	75.7202	72.5321	68.8276	92.3422	90.5169	92.0229	93.7097	87.013	77.0202	72.6464	79.5973	74.4018	62.923	60.4206	59.7206	70.4544
Storvum000682t1	99.7365	68.2265	122.287	115.829	57.8261	71.5248	111.302	93.1604	106.05	68.0892	88.057	113.52	89.8511	68.785	131.723	129.423	63.7615	114.386	104.043	110.367	100.544	88.2572	91.7359	121.759	99.3296	101.457	129.35	109.678	74.6426	89.7526	105.744	124.337	82.6443	90.7971	111.378	127.106
Storvum000683t1	301.961	213.641	340.407	329.369	211.453	238.514	318.508	243.985	327.864	228.053	257.543	308.3	266.567	210.988	321.93	318.279	200.565	311.536	228.718	234.827	238.408	252.696	204.024	311.651	289.451	287.681	342.677	264.615	243.807	228.041	252.972	265.505	197.599	194.745	223.986	264.407
Storvum000684t1	33.5105	25.0679	39.0989	29.216	24.1019	31.2524	34.8577	35.271	33.1237	29.8238	26.8921	37.3782	28.2132	27.0744	33.8554	34.7399	31.5928	33.8321	32.5702	33.9416	31.2865	30.6557	36.5282	37.3194	31.767	35.8918	41.8785	35.0271	29.2747	37.4597	37.276	42.1281	31.0793	36.4195	38.1343	44.5165
Storvum000685t1	91.2842	63.8952	98.0132	104.462	62.4434	76.7109	88.8311	75.9493	86.1568	63.7744	78.2038	95.506	72.0627	63.1199	90.0713	107.945	59.4158	83.209	76.2493	83.1078	74.7688	75.5304	73.3223	92.6446	90.2421	78.2984	98.3542	96	64.1707	86.8517	82.6289	99.7854	60.4259	70.3091	72.8059	91.3384
Storvum000686t1	79.1015	66.6144	89.9311	85.784	50.4081	58.5549	77.7352	80.9623	82.8391	56.771	66.0066	94.3258	66.1387	56.0427	85.0966	97.89	63.8413	77.7531	68.1117	80.3795	62.4009	54.2394	62.3007	91.6305	81.0098	78.7349	78.2594	88.6187	51.7729	53.5838	54.5043	82.5421	50.2604	51.588	60.8989	81.8426
Storvum000687t1	9.06264	7.87014	3.82713	6.13383	4.38259	9.7878	5.87845	6.28644	8.6324	5.27706	6.2861	5.49143	4.89589	3.79157	6.1554	6.53087	11.8303	20.6499	18.0047	23.5307	26.5834	14.7467	28.7468	24.9538	8.10791	8.09378	9.52578	8.46475	11.9157	12.0707	10.6463	13.3324	17.3288	16.7709	18.9312	19.7217
Storvum000688t1	12.3116	13.2449	12.1192	13.9405	6.84787	12.5353	16.1654	12.8143	12.1186	10.7837	11.278	13.5758	10.6824	11.6453	12.516	15.3668	9.94006	11.6031	17.8423	13.9712	12.6741	18.9893	11.4718	16.7582	15.5587	15.1319	16.477	15.0672	9.78173	15.9508	15.4626	17.8329	16.6902	16.7712	19.7309	18.0137
Storvum000689t1	18.9776	16.507	24.2397	17.4723	13.968	14.9393	21.8391	18.3814	21.4148	16.747	19.4124	19.0709	17.7951	17.6077	18.877	17.2867	16.7868	22.6208	14.4382	19.857	14.2796	10.7041	8.99825	17.7411	18.8405	23.0497	25.2319	21.1636	17.2465	16.164	15.208	21.5248	12.8538	10.0962	17.3341	18.9025
Storvum000690t1	37.4391	34.7402	37.4239	41.8221	33.4113	36.0605	34.4433	35.56	34.695	35.3267	34.9418	35.8573	33.3566	37.9293	32.6248	38.798	26.063	34.427	32.935	25.4976	34.9788	34.7329	37.7944	34.9861	38.5513	38.8853	38.6216	38.4351	37.5096	32.5408	26.3595	41.9761	35.3007	34.7908	39.7389	39.4016
Storvum000691t1	180.775	165.672	222.808	189.961	144.101	158.15	211.557	193.587	216.477	145.258	166.403	189.406	193.29	178.96	196.762	182.301	138.286	212.146	154.063	193.598	161.377	130.136	139.446	186.02	176.685	178.943	193.075	163.012	157.274	156.519	182.018	168.774	143.3	138.722	136.221	165.771
Storvum000692t1	133.212	90.797	133.096	144.795	92.3128	118.999	130.153	92.1085	122.182	103.94	98.5449	124.92	110.847	85.5729	124.953	143.298	79.5217	116.023	109.157	89.2151	109.572	119.601	106.167	136.701	131.932	131.788	136.19	123.92	107.431	108.859	92.2707	127.439	120.092	103.882	111.713	130.499
Storvum000693t1	129.274	103.657	144.579	141.821	92.3101	91.1811	111.267	117.986	127.328	103.478	110.747	134.536	116.175	99.9312	124.544	134.46	82.8341	114.063	112.729	109.072	103.157	103.635	98.5217	127.331	118.994	111.202	119.2	127.308	86.2589	92.257	106.718	114.222	86.3286	86.0219	94.1204	104.901
Storvum000694t1	77.5922	64.2955	73.1087	73.5679	49.3004	65.3531	62.9703	60.2175	49.4533	56.8959	59.9017	72.886	71.3199	65.821	51.501	73.3293	27.6039	42.6215	39.744	36.5253	36.5806	44.1804	41.3909	59.2973	63.4574	57.6548	52.7801	74.0522	49.5515	31.6827	30.4166	45.9694	37.1306	29.0287	30.3284	35.8586
Storvum000696t1	4.39083	3.26322	4.25237	2.29427	1.64347	2.64777	4.11146	2.98958	3.24217	2.06493	2.47006	3.20335	2.22539	3.24993	2.66734	2.96218	2.87156	4.8585	3.08189	2.20601	2.08562	2.07398	3.14914	2.36262	1.13723	2.81523	2.31709	3.83248	2.84552	2.80213	3.54877	2.05632	1.38096	2.4057	2.74509	4.06204
Storvum000697t1	106.52	92.3266	126.742	110.224	84.6331	86.3732	102.208	109.902	125.169	91.3223	106.862	121.13	99.4481	90.0032	118.185	114.575	83.9143	101.885	80.1358	115.213	68.8288	70.3592	63.8534	94.2961	96.6223	94.662	108.649	95.5867	74.5132	77.3737	72.9871	97.6265	50.916	62.4671	47.4635	75.425
Storvum000698t1	80.0091	59.0236	88.4223	85.3027	56.6811	65.7585	78.8254	75.1675	79.9906	64.6851	81.1478	98.0369	67.4185	59.5522	86.7576	93.4986	66.489	73.112	72.6481	68.8629	61.4352	64.634	66.5445	87.2325	76.6879	76.2697	77.1928	87.1718	64.0315	61.6505	54.9622	70.377	50.065	61.8488	63.4187	66.2191
Storvum000699t1	51.2989	40.1188	58.4697	59.4795	34.7873	34.8583	49.5455	38.9296	46.3162	32.1217	39.1958	48.5065	43.1754	41.1644	54.3726	59.1623	24.298	45.4287	41.5235	43.8742	43.6372	39.191	39.3638	58.6541	48.6491	48.9146	51.4903	54.6817	31.8355	31.4707	47.1484	37.8178	36.2581	35.8872	42.1278	44.8572
Storvum000700t1	7.31303	5.71111	10.0919	11.2878	6.82271	8.52337	9.30943	8.84658	8.76872	6.05826	9.57958	11.4367	8.88109	6.77239	11.08	11.6497	6.81635	11.0974	13.3566	15.6895	12.1883	10.6599	15.625	12.5497	6.86996	12.1407	10.6155	7.64213	11.3274	8.77972	11.1745	12.0166	9.98883	9.70809	14.1599	12.8726
Storvum000701t1	42.5696	38.7716	41.038	40.1492	31.7692	29.1918	34.8609	36.766	42.8294	39.6867	37.1606	35.7027	36.2527	37.3849	39.8061	37.0699	45.9422	40.9165	37.1516	46.0897	32.2503	33.1198	34.6441	39.5871	49.9455	48.2107	43.5129	44.0214	40.1795	32.7577	34.4708	40.4372	28.7775	23.0754	29.336	28.2677
Storvum000702t1	56.2003	52.5093	52.7893	56.9938	47.4377	58.3154	64.288	54.7252	49.9517	67.0513	53.5208	50.7496	55.5263	62.1965	55.5779	55.4179	39.8341	63.9816	54.1698	57.6901	60.4819	71.8828	79.3154	63.6566	52.3853	62.4666	58.3833	60.5544	58.3703	65.4221	50.7867	48.205	62.5563	57.3586	51.901	53.2676
Storvum000703t1	139.882	111.721	142.664	147.955	104.366	113.332	129.522	131.271	145.091	103.482	122.396	144.138	118.862	120.234	120.85	141.185	102.053	121.529	94.721	118.871	99.7852	106.874	94.0207	124.379	120.099	114.545	125.119	134.923	96.2264	77.1715	82.6382	112.373	85.9441	76.6498	82.3848	94.8268
Storvum000704t1	5.98505	7.10248	4.46491	9.66541	6.30022	10.3029	7.97728	5.5605	7.30436	9.40731	7.21059	6.40627	3.56121	5.58842	4.10357	5.18636	2.65071	6.09624	3.56832	2.20589	6.25669	7.07089	3.14905	5.42198	9.64269	3.87094	5.30692	10.3267	4.26868	1.94003	2.02792	5.53419	4.41233	1.26243	2.66623	3.35526
Storvum000705t1	1.02616	1.15186	1.06308	1.11528	0	2.91928	0.839605	0.966857	0.830082	1.14738	1.10939	1.37264	0.222663	0.812311	3.89849	1.92103	1.32546	1.1798	4.37901	2.20574	4.17105	2.6269	3.59885	3.28657	2.19205	5.45474	3.86172	2.03144	4.80343	10.1328	3.29567	8.45469	4.02872	7.57627	6.13184	10.5937
Storvum000706t1	31.1203	19.1953	35.2949	35.6878	20.2692	26.9594	29.8129	20.5525	25.5651	19.9608	28.2873	29.5933	24.4782	20.3125	32.0082	28.6204	19.4382	26.9438	23.6822	21.3251	20.8564	20.6044	19.3449	28.9152	30.2394	30.4397	31.9245	30.812	21.6965	23.4945	19.2646	32.8992	15.7311	16.5901	22.9312	25.6092
Storvum000707t1	8.54781	7.67743	14.4592	8.73618	7.39435	7.89896	7.56062	8.9503	8.30024	5.04671	5.91608	9.30753	8.89536	4.87656	8.41267	9.02728	9.49756	6.68859	4.21823	7.10984	4.17176	5.85622	4.49932	9.69109	6.57136	9.67733	9.26915	6.60334	7.99983	7.32712	10.1383	6.1503	5.94739	3.78559	3.73382	4.06377
Storvum000708t1	88.9214	71.4089	86.9592	81.7842	65.7419	74.1812	78.0924	68.1754	84.4982	74.3412	70.8118	89.8394	76.1228	65.2633	74.4797	87.4001	58.095	61.1584	57.5792	52.6959	54.2244	69.2956	57.8073	86.9168	69.2531	68.9731	79.5514	83.629	59.9403	42.4655	41.3189	59.031	45.6579	46.1694	41.5928	51.3876
Storvum000709t1	4.27486	2.68737	3.82712	4.64684	3.83479	4.80804	3.35908	3.38496	5.47825	4.58877	3.88259	4.11854	3.33818	4.06235	3.48806	4.22586	4.63869	4.71994	5.67711	4.16687	4.81295	6.06035	6.97306	5.42174	4.16357	4.92665	2.05962	3.55518	5.33544	7.54426	3.04181	6.61048	6.13895	5.04936	4.5328	6.71107
Storvum000710t1	67.8739	76.2007	68.0416	69.7033	52.3108	58.3836	61.7389	57.5643	62.2521	56.4344	63.7835	72.013	55.3849	58.5128	62.9918	69.915	53.4525	58.6185	60.1871	79.9192	60.1674	58.3662	59.8388	75.5627	64.4067	65.9818	62.3077	77.7134	56.3609	57.7585	45.6237	63.8064	44.5089	47.0545	54.1366	63.4221
Storvum000711t1	61.9861	32.1859	66.7448	58.3235	27.0896	45.1122	56.7489	43.1909	62.4303	36.4314	32.043	59.4977	48.5076	31.193	64.0785	48.9122	31.8831	52.2737	34.9323	39.5103	35.7814	35.1914	27.603	57.2942	50.1163	64.3811	60.2394	50.1124	36.5733	34.3455	39.9156	52.9271	31.1474	28.6907	35.2726	54.1066
Storvum000712t1	47.7012	31.5764	51.8814	50.1676	33.0665	40.3172	50.2965	44.6097	44.6306	35.2288	38.888	52.9975	39.1202	32.2289	39.1302	46.1424	30.8328	48.0613	27.6943	37.5005	32.4566	28.4214	31.8757	40.4075	38.9582	44.6944	47.5309	44.6415	30.8806	28.1971	27.8658	39.7293	26.7647	22.6906	28.4766	33.303
Storvum000713t1	96.8131	89.4956	101.088	101.215	74.2776	84.2749	99.3629	107.032	98.7505	81.5542	92.5233	110.984	95.0677	84.7254	117.122	116.2	70.339	119.222	121.751	143.218	104.023	107.62	102.134	115.807	117.177	160.65	122.375	128.863	115.891	163.942	133.939	174.893	110.232	133.82	138.172	180.68
Storvum000714t1	14.193	10.5577	12.1509	8.37523	14.8741	7.91461	7.97734	14.5058	7.81161	12.849	9.05945	16.0343	12.0189	8.1385	10.6693	9.79645	9.71927	8.84944	10.2184	10.5393	12.0321	10.5052	12.1464	12.8155	9.42345	9.86547	13.4334	11.7309	11.383	8.40676	10.9	10.2998	12.086	7.39417	6.93223	6.71058
Storvum000715t1	18.467	16.7	15.096	19.8885	19.4476	14.4241	17.6357	22.0031	19.4229	16.7488	18.4885	20.4407	16.0223	15.7082	24.4165	20.1688	14.5786	17.3069	18.9781	20.5897	15.8829	15.5544	22.7189	22.508	19.7215	18.8268	18.7942	16.9296	18.4955	21.9857	14.702	21.8303	16.1148	14.9673	19.9981	21.3703
Storvum000716t1	29.9269	32.4419	36.7816	31.0407	23.2845	27.3028	39.2532	32.3921	35.1939	28.2232	32.5404	28.3686	31.3888	28.7028	33.0335	30.3504	28.4957	33.6252	25.6256	32.5964	27.4323	26.2656	27.6658	31.3836	32.657	36.0701	33.725	30.4713	28.1051	33.1979	21.0402	32.1277	25.5145	22.0044	23.9946	31.9597
Storvum000717t1	37.9608	38.059	40.5291	40.2835	19.342	26.1008	35.6901	43.691	32.063	25.6972	29.9514	37.7329	27.8183	27.7381	36.217	35.6557	33.3239	28.9096	33.5918	37.992	33.5302	28.0645	40.8648	41.4024	33.8675	35.1904	36.5583	42.8314	24.5543	37.4971	36.5018	46.6311	31.2817	36.4439	38.6617	52.4522
Storvum000718t1	48.3812	45.5072	44.7401	49.5515	40.822	38.528	40.4041	48.4528	44.9044	42.5529	46.0332	54.0158	41.8001	52.4728	40.7305	45.3408	42.6608	42.5311	37.6506	44.5199	40.3165	39.3653	33.8388	41.374	41.4835	45.8917	48.6764	50.9355	39.1716	41.4503	34.2588	39.1592	39.3508	36.6798	34.4201	41.467
Storvum000719t1	54.6372	32.4349	57.8398	59.4809	38.6103	46.3058	70.3087	52.9123	61.0891	45.8734	54.6506	59.6715	57.7911	40.8395	58.6849	63.1876	34.1247	49.978	39.2562	43.2022	47.3375	44.4155	42.4143	57.48	52.2748	50.322	58.142	50.6278	41.2318	36.0994	45.8725	53.9749	45.0866	39.8286	49.8816	47.1894
Storvum000721t1	44.4626	31.8659	45.7114	55.9477	28.7631	38.2926	38.8336	36.0184	39.5101	34.8774	39.5662	44.5359	32.7241	26.5368	56.6288	51.2883	34.0181	47.7834	52.7111	53.6739	49.8917	50.1064	52.6326	53.8942	45.3688	52.7856	49.1717	58.0648	36.4651	56.4793	49.4316	64.7168	56.2086	58.6178	71.1842	78.2225
Storvum000722t1	34.8856	32.2497	45.9242	38.1039	29.0367	30.7371	41.9831	35.5358	40.3401	31.6647	30.8763	37.8256	33.6132	24.6418	42.6769	41.1073	29.6	32.0528	27.2479	34.3125	24.5449	21.214	22.0429	33.8477	31.1218	35.0144	40.4188	35.7194	24.3688	18.3232	24.8424	26.5941	16.4981	14.9698	24.7948	21.1894
Storvum000723t1	6.84173	8.83109	9.77943	9.66527	4.10964	8.0706	6.71508	8.45711	7.96854	5.04886	8.6901	6.55672	8.01914	6.22609	9.64301	7.49205	8.39461	8.25669	7.45918	7.59614	6.57663	7.68002	4.04822	6.0808	8.33155	9.32547	8.75237	7.4477	10.1428	3.88099	8.11261	6.14799	6.71405	7.3973	4.53134	7.58976
Storvum000724t1	46.6849	41.2717	44.436	40.892	31.7758	33.4845	37.9951	41.3382	42.1662	43.3666	35.8683	49.4178	35.8384	37.6401	40.42	48.7908	29.5999	38.739	34.0601	34.3128	32.085	27.0728	31.7149	42.2272	43.833	45.9234	39.904	44.6918	34.5072	30.8259	30.1657	42.889	32.4208	26.5124	31.4604	38.3181
Storvum000725t1	15.393	16.8938	24.0239	18.5871	10.6846	14.5958	16.999	20.0579	16.435	14.9164	19.9685	17.9941	17.5944	16.5141	20.9276	16.3285	12.1499	19.2671	14.5949	19.359	10.1059	14.1461	14.3941	15.4476	20.1691	20.9383	21.624	19.6355	11.2093	16.1699	14.9572	15.8317	14.3874	12.4479	15.1943	14.122
Storvum000726t1	209.311	175.644	226.645	222.862	162.987	166.221	199.424	212.979	195.06	165.205	183.039	226.652	181.414	169.788	204.562	215.332	134.525	193.107	174.357	215.192	190.907	178.8	169.821	230.523	198.999	221.172	208.274	222.613	155.103	165.338	161.475	213.216	155.39	154.744	174.366	220.906
Storvum000727t1	141.058	122.655	138.419	150.001	92.3025	118.484	136.901	119.221	120.853	108.975	112.963	130.282	107.904	99.9477	125.777	149.053	72.008	102.671	81.9198	84.5706	113.912	141.186	103.026	110.396	160.819	123.518	123.839	136.966	81.0855	116.172	96.827	135.6	99.7598	94.1206	105.598	116.404
Storvum000728t1	14.5354	5.18294	12.119	11.1524	8.21782	8.92921	14.0647	7.73599	11.9526	7.34242	12.0177	16.3203	8.68105	6.76991	10.8744	12.4858	8.17309	12.9787	7.94745	13.9704	12.1924	14.5463	12.5961	16.5949	11.3964	10.5571	10.2979	11.8502	7.47049	9.05367	9.63269	10.9145	8.24909	14.0676	10.6647	11.3014
Storvum000729t1	44.4573	41.0779	57.8326	52.9741	34.5124	42.5856	53.5376	51.0191	53.9524	38.3154	50.1037	52.0174	42.5025	37.646	49.2434	55.512	37.1092	49.5611	45.2559	52.7001	44.4403	44.4407	35.9905	49.2871	44.4823	52.6096	56.8977	56.7145	43.5706	49.3598	47.9079	55.1909	36.0665	44.1799	41.063	46.0969
Storvum000730t1	206.236	165.471	253.433	247.768	137.239	163.13	221.461	197.986	259.472	150.751	188.216	235.8	175.411	147.58	233.902	234.158	174.066	210.998	161.055	226.708	175.184	163.247	153.625	229.869	206.237	186.333	222.175	219.565	160.443	154.346	160.462	211.83	132.561	131.121	153.568	194.943
Storvum000731t1	76.6109	60.2759	81.0054	80.2971	41.3633	51.8581	70.7425	72.04	79.6841	44.2843	61.013	73.2116	50.9748	53.6169	70.5811	74.1433	60.7461	70.3971	60.1702	79.6548	60.9616	56.1578	60.7307	78.8678	64.645	79.5265	82.8974	76.6871	45.713	54.538	59.5709	71.1742	55.4415	67.8139	64.7871	83.696
Storvum000732t1	190.809	182.541	177.543	176.953	153.279	150.595	158.743	182.72	172.554	164.574	161.008	188.411	157.499	167.471	156.555	181.129	167.914	144.09	151.52	185.814	149.96	134.381	146.199	171.012	159.61	173.831	157.497	174.723	156.267	132.314	109.486	165.275	132.264	106.266	129.74	149.264
Storvum000733t1	34.0383	25.3416	35.7159	33.4567	24.1103	24.7269	32.5251	35.035	29.218	24.5562	25.8855	36.4421	24.0591	23.2794	33.4427	36.3079	21.2076	33.2224	32.917	36.5097	27.2686	20.0092	26.538	38.4578	30.0386	43.2843	39.9002	38.4229	23.1336	30.8329	22.3099	41.652	24.1705	15.8777	29.0532	44.6541
Storvum000734t1	55.9188	39.352	65.2722	66.5425	35.3367	52.0298	64.0257	61.1623	52.4587	44.743	54.5419	64.9758	51.8642	41.7024	57.0394	59.7397	43.5162	53.4879	57.0917	56.1264	49.732	47.6798	48.1348	67.2015	63.9953	58.416	66.1636	60.4358	40.7322	42.035	50.6985	57.4931	37.9842	42.744	55.7226	60.0385
Storvum000735t1	113.19	111.138	119.92	131.971	96.1379	125.696	113.802	100.84	111.059	105.076	111.854	120.517	112.136	103.196	101.36	125.236	70.683	97.9486	96.356	90.2075	107.815	111.497	126.645	133.89	117.221	130.556	108.134	131.548	110.962	83.843	65.6501	108.848	89.3999	72.3049	70.6642	91.8493
Storvum000736t1	38.1259	31.3712	33.3829	39.4056	25.4708	32.6259	32.9292	34.1027	33.426	29.7948	31.0875	41.8038	31.1408	26.2856	35.0866	37.6466	28.4931	31.0794	30.701	34.8112	33.7667	34.7077	28.5577	47.4734	38.9473	32.0232	36.5606	41.4809	28.6028	28.5105	27.054	40.578	25.4096	26.4301	31.0379	39.2188
Storvum000737t1	32.8146	36.8471	43.5944	41.0793	30.94	36.2324	39.0803	35.0965	34.0303	35.5483	38.6373	40.6013	37.3271	31.4405	40.834	46.4765	30.9195	40.54	39.7598	48.5569	39.3169	37.342	44.5501	47.4559	36.562	40.8206	46.0934	51.8192	45.4868	44.1665	38.2671	50.7502	37.2214	36.2167	42.1517	41.7206
Storvum000738t1	40.7018	33.0182	47.4117	48.5127	31.7772	31.0805	40.3008	45.6843	46.3166	35.1078	38.2722	50.9395	31.3919	40.0738	46.3697	44.3735	35.1229	44.8317	37.6263	49.7508	40.9071	33.9449	35.3127	50.7741	43.6181	45.2197	50.973	45.029	28.6403	28.025	30.6735	49.3434	29.1592	26.8756	37.5902	47.6718
Storvum000739t1	89.8697	73.1212	86.7326	85.1089	65.9882	75.0245	90.0505	87.2682	84.8124	72.9414	83.0132	91.6511	77.8523	68.4955	83.5085	97.5476	77.3026	79.8403	87.5727	86.4841	74.7512	76.7615	74.8619	96.7631	80.1804	84.6135	82.0908	92.2537	69.7007	76.7144	70.7213	92.833	69.622	72.4915	76.7628	95.7256
Storvum000740t1	127.229	131.462	142.186	129.182	108.19	103.69	114.579	108.68	129.007	113.795	104.361	140.663	112.839	129.871	125.187	121.9	136.345	134.78	108.247	136.678	105.693	92.3688	102.254	123.453	108.896	130.168	127.948	116.515	110.785	91.6026	108.81	101.838	98.3331	67.5927	84.1493	94.8953
Storvum000741t1	428.099	318.624	404.062	436.621	254.984	349.395	345.952	322.883	372.351	304.758	286.631	426.183	308.3	267.324	354.764	408.209	381.237	350.011	355.765	392.972	458.206	414.227	437.315	605.331	464.002	296.654	326.985	425.71	286.149	217.119	192.635	312.418	307.22	220.314	262.922	303.147
Storvum000742t1	258.938	184.102	247.895	272.859	190.127	212.755	262.133	233.217	246.691	200.105	221.871	270.074	212.227	183.829	270.623	248.383	183.13	277.023	259.471	336.219	279.44	311.201	304.98	372.539	234.563	242.99	272.105	254.757	244.101	321.018	287.733	361.985	293.697	300.721	331.352	425.979
Storvum000743t1	98.9203	86.8683	110.229	120.074	81.1308	97.8271	112.511	93.1979	114.502	88.2697	90.9087	119.911	114.577	76.9765	105.212	116.407	60.2388	103.761	91.8995	114.53	88.7942	94.0947	92.7943	108.447	117.091	129.962	128.206	115.422	106.853	115.762	104.395	118.866	88.8744	91.6256	96.3917	115.154
Storvum000744t1	109.438	107.687	109.073	101.859	89.8445	97.0194	109.168	93.084	107.241	96.3652	88.0056	108.911	96.5883	82.3288	104.436	95.4665	81.9504	106	88.7241	84.8071	137.489	107.876	116.967	127.659	135.648	102.228	101.693	111.564	79.8554	86.8678	85.4247	90.7012	109.542	88.7262	93.8543	106.138
Storvum000745t1	22.229	32.2483	24.4512	31.7844	17.5303	27.6463	28.5528	24.9043	15.1067	23.8614	26.6234	24.5591	23.8113	21.9372	24.2113	29.9651	14.1369	15.9301	16.3827	18.1384	14.9203	18.9887	17.9951	18.2365	33.746	24.4573	24.2007	27.9338	24.7202	25.8657	18.5042	24.5974	22.6374	13.3444	16.265	22.6063
Storvum000746t1	32.6566	34.7423	33.3823	37.9185	28.2108	30.7372	37.7958	30.7133	43.3277	27.3009	35.4973	35.6987	31.1459	29.5246	41.8574	41.1047	28.7147	28.5202	36.8239	35.7899	26.4728	31.3066	29.4685	36.9623	37.465	36.7739	33.4703	40.9717	29.6949	31.2517	28.8958	35.5148	27.434	27.406	31.7332	28.0863
Storvum000747t1	14.7094	13.8224	17.8582	13.5686	9.86297	11.3332	13.8503	15.9485	17.7632	13.0809	14.052	18.6033	13.8097	10.5577	13.3361	15.5603	11.9291	15.9241	21.5672	21.3187	17.6448	14.5511	17.7674	19.8854	11.4006	21.6421	17.2475	15.5727	13.5231	15.9548	13.9434	18.7517	14.771	19.3044	22.6573	24.3589
Storvum000748t1	31.8095	29.755	29.3398	34.944	27.3945	26.6159	27.4962	32.6305	29.0517	39.2387	27.3638	33.5523	25.8273	27.8885	34.0591	40.3398	29.6006	33.4265	39.8962	32.3497	35.7734	39.6034	34.8625	43.7092	49.5376	28.6802	29.8628	37.4109	20.458	18.7555	24.0826	29.0523	24.555	22.5472	19.7279	23.8352
Storvum000749t1	49.084	42.8094	66.3327	52.9735	44.3802	41.3834	41.5569	44.7127	49.3049	32.8145	43.4495	47.4287	41.6398	45.2148	45.5487	47.832	32.6936	44.6321	29.3536	35.5345	24.704	23.8442	19.7925	28.7571	34.8538	36.4221	48.1402	35.3789	36.8266	31.4757	43.603	38.5818	31.8446	31.0267	36.5218	37.251
Storvum000750t1	3.24871	3.45511	5.7408	3.34574	1.64341	3.09089	3.14942	2.41812	4.6482	2.06485	1.84883	2.89844	3.56008	1.08339	4.30882	3.0733	2.20886	2.7535	3.08204	1.71587	2.40655	2.42392	1.79956	3.61428	3.72491	3.34308	2.83205	4.0632	2.84527	2.15539	2.53478	2.76729	1.34291	1.26222	2.39986	1.05976
Storvum000751t1	1.55924	3.26317	1.27573	2.78811	1.36952	4.97976	4.61906	2.90167	2.15809	4.64361	3.70871	2.8984	2.00262	2.43758	2.11369	3.26539	1.76709	1.96676	1.46589	2.45121	3.52959	5.04993	1.79955	1.47859	4.38235	1.93547	2.06615	2.87808	1.6005	2.58649	1.0691	3.22848	2.54419	4.38836	2.95252	4.94543
Storvum000752t1	53.0088	41.2706	66.5492	56.8773	38.8961	40.1815	57.7332	57.7847	61.4229	39.6932	54.1715	58.574	49.8519	41.9769	62.7849	53.0156	39.9812	55.4585	53.8509	67.6496	43.958	37.7768	45.887	54.5466	52.3743	57.5362	59.4714	46.725	38.2381	38.3684	60.8366	48.579	31.0783	35.8872	44.5275	46.6233
Storvum000753t1	50.443	35.3197	54.4303	49.2565	38.3477	50.4845	44.7182	48.3572	55.6125	37.6277	44.0027	54.7618	45.6208	41.1656	44.5241	44.3715	30.7036	49.7564	39.9022	45.3457	49.734	51.3104	54.66	59.1458	49.524	42.5803	41.45	47.7412	46.062	37.0744	23.3205	38.1258	39.1358	38.0501	42.6619	34.9686
Storvum000754t1	178.393	158.539	184.708	171.165	130.599	148.439	142.886	147.782	147.253	127.524	140.63	170.32	155.617	144.041	121.462	158.184	112.152	127.351	106.191	112.233	110.001	105.81	98.6331	134.482	147.986	134.514	146.034	153.662	112.487	77.096	74.9924	97.9441	88.7792	56.2222	59.8662	73.912
Storvum000755t1	80.8925	71.0283	67.8215	79.3674	57.5288	64.7367	60.8686	58.7339	64.7437	59.2026	67.4851	66.4937	71.027	72.0216	59.5007	73.5723	39.7622	57.0209	41.6798	47.0537	46.3608	52.738	46.5581	60.6348	64.8821	58.2401	59.7254	63.3105	52.3021	38.158	35.4904	50.1111	42.7794	35.3546	30.6579	39.9012
Storvum000756t1	33.5168	35.8966	37.2074	34.0148	28.4883	37.2623	37.7862	36.5046	34.6958	34.8763	35.6833	36.454	26.4878	31.4126	37.3424	33.0392	30.7043	42.6728	28.8705	39.7055	37.219	34.5472	30.5905	36.9687	29.8055	39.7651	37.5873	38.09	32.1939	37.939	34.4748	38.7389	34.3393	33.1847	35.1936	39.3789
Storvum000758t1	112.533	131.691	124.374	109.107	103.827	111.787	101.375	92.3278	108.902	99.8196	97.8075	97.7563	116.009	118.319	84.5319	105.268	78.862	81.9906	70.8709	60.2867	80.6896	82.2408	78.271	75.0962	91.8456	93.4305	110.44	103.26	89.1293	61.4417	53.2359	74.0899	66.9505	45.0962	54.6501	45.3731
Storvum000759t1	55.9187	55.8606	70.1624	58.1782	42.7327	52.545	56.6787	57.778	55.2808	53.4621	50.4743	65.1285	51.8639	52.8052	65.6569	60.8922	41.9699	58.7975	50.6041	77.4496	53.7427	51.3163	49.7094	61.2863	63.7759	73.196	67.9658	65.8531	52.2935	71.9983	62.866	73.1731	52.1803	55.1882	64.7877	74.8719
Storvum000760t1	58.1285	54.1116	65.4902	56.1344	46.5592	45.5048	51.0161	57.2874	53.7858	42.4403	54.5394	68.3518	48.4889	47.9483	55.5827	56.2776	57.6491	47.6033	65.0543	60.0623	65.9437	55.9423	60.5138	70.7987	52.7956	53.4893	56.386	56.2112	51.0267	43.7497	48.9187	57.9641	49.1133	41.4653	54.4035	67.6428
Storvum000761t1	188.828	140.158	176.59	170.748	126.207	132.959	145.046	159.995	152.356	143.337	148.976	188.978	149.016	137.318	157.719	181.361	126.212	145.939	142.691	154.642	149.592	149.476	150.708	181.25	150.217	162.181	147.237	165.66	119.414	113.719	107.516	161.463	113.301	114.332	129.194	170.242
Storvum000762t1	610.928	428.575	576.13	597.997	348.945	497.793	493.523	436.119	564.349	405.114	424.49	632.084	499.526	401.809	531.247	579.056	513.098	565.922	531.295	611.754	620.237	573.808	543.69	826.047	584.79	473.087	506.564	586.111	399.63	374.938	351.732	440.648	406.724	385.613	398.887	488.23
Storvum000763t1	66.1055	38.4322	59.4087	67.5085	42.9218	52.2495	66.9554	55.5168	64.4326	44.9387	48.171	68.2604	52.9071	50.5898	79.6153	67.2288	70.8258	86.4342	85.7932	84.1976	100.29	87.3567	97.1868	99.639	63.8852	67.9517	73.966	68.113	55.9874	81.8646	65.8326	82.0368	72.8646	82.3608	83.1008	95.5524
Storvum000764t1	3.41917	4.3479	3.18951	4.91196	2.19094	2.91918	3.3602	3.66158	1.99206	3.67038	2.58823	4.16179	3.57885	2.98005	4.10373	5.18591	1.10437	3.14751	1.78461	4.16778	1.98219	3.83692	1.57475	2.36317	3.50481	1.05571	2.0598	4.74083	1.60001	1.72405	2.53459	2.76761	2.11036	0.721081	1.86688	2.29685
Storvum000765t1	15.7276	10.1725	19.3619	16.9244	13.9669	15.9696	16.8019	12.0955	19.5973	14.2223	12.3867	16.3267	15.5658	11.9209	19.9032	15.7496	19.8785	21.05	23.6875	25.7431	24.7099	21.8087	29.4709	30.564	18.3991	24.2813	19.07	16.9319	19.3766	27.6141	26.3593	26.1552	21.4874	23.7943	30.1379	34.9851
Storvum000766t1	87.5679	94.6432	93.97	109.478	67.9422	84.999	100.528	101.501	87.8195	69.7619	98.1782	96.6825	89.9714	76.0753	93.5588	106.423	62.2953	88.2765	65.0293	88.71	79.7248	85.8849	80.5179	94.3273	103.911	98.3572	108.893	113.413	89.6714	96.8023	81.8838	108.825	81.7209	79.0152	84.7696	108.567
Storvum000767t1	6.49811	4.60703	5.74058	9.6654	4.93064	6.5252	7.76725	7.7362	7.30437	5.96565	8.50481	7.01631	5.78712	7.04085	6.5657	8.0677	5.74323	4.52297	6.81219	8.33331	6.73794	4.44462	8.32245	8.3795	5.9172	5.45451	6.95109	7.27945	7.64817	6.68238	8.11169	8.45496	4.41232	5.59084	5.86564	5.29768
Storvum000768t1	11.9691	10.7493	11.2689	12.6394	7.39543	9.6161	15.9567	12.8156	13.2806	11.9304	12.0175	14.3394	9.12315	12.4587	11.0798	14.4062	7.28926	11.6038	9.24596	14.7072	10.2679	9.49392	6.07345	11.1716	9.64123	11.6128	10.8132	12.3588	11.0257	7.11288	5.57655	10.1466	4.98794	8.83577	9.066	9.8908
Storvum000769t1	76.4232	65.4523	92.7063	83.6439	66.0054	80.0198	82.1068	77.879	88.6471	79.6055	71.7335	79.4877	73.6272	66.3673	75.7131	76.0617	63.834	83.7955	64.7287	81.6342	63.8572	60.1851	57.3638	68.8287	79.3054	88.5036	91.1438	71.6177	71.8308	84.4836	74.7727	77.6432	60.0485	62.7407	60.8028	79.1432
Storvum000770t1	4.27591	4.41546	2.97639	4.83265	3.28761	5.6666	5.87608	3.14149	2.82218	2.75383	3.3281	4.5747	3.78631	3.24861	4.71895	4.41833	2.20908	5.11157	2.75677	1.47028	3.36859	3.83975	1.57434	2.62942	4.60393	2.46333	2.05942	3.21613	1.95723	1.50921	2.28163	3.6889	3.06931	1.62368	1.06625	1.41216
Storvum000771t1	20.6922	15.549	20.6233	19.1449	12.8749	17.8584	19.7317	21.7561	18.925	13.3085	18.6738	25.4709	20.0351	13.81	23.3902	24.2035	15.4628	22.2203	18.6516	26.9595	20.6946	19.5981	22.4926	28.4259	20.1639	20.9383	26.7741	23.6999	13.163	19.1857	17.4912	27.2087	20.5267	17.4952	23.7281	27.8988
Storvum000772t1	217.345	177.528	208.149	212.825	148.193	199.19	209.925	182.526	207.137	169.792	171.39	246.273	170.275	163.564	268.14	224.359	218.548	295.369	368.413	436.676	360.289	364.742	438.616	573.401	264.051	272.549	245.047	258.593	185.992	242.668	201.525	304.791	216.717	232.247	262.273	317.113
Storvum000773t1	34.0343	22.6527	38.4813	32.7134	32.3267	24.727	35.4695	32.8689	46.4828	33.2739	35.1295	38.8877	26.4993	25.9912	36.7261	33.8091	42.1926	46.4008	48.9759	57.0993	55.8242	43.0417	42.9585	46.3407	36.3892	35.1904	38.3575	37.5792	33.0915	26.0864	32.1954	32.5867	34.9138	28.1412	30.6565	38.8388
Storvum000774t1	14.1941	12.6697	15.3079	17.2861	10.6836	14.4241	17.4221	12.0862	16.4349	16.9801	15.9005	15.5566	10.6861	14.8926	16.4141	16.5199	13.9166	14.9442	15.5697	15.4401	12.3525	15.5578	15.2948	15.6099	16.2194	15.6597	13.6444	17.4362	11.2068	18.7549	14.4494	17.8314	11.5102	13.5277	15.7295	18.0099
Storvum000775t1	80.5379	65.2646	92.489	94.7956	68.2042	80.5347	92.1655	68.9088	85.3279	67.2252	82.8286	79.0154	74.3289	64.7273	94.1153	82.4042	60.7446	94.5961	87.5902	84.3183	77.8096	72.1919	64.5573	88.5546	81.9558	79.5302	95.0003	84.4782	74.1619	85.3575	85.931	86.2441	71.9408	65.6411	75.1915	84.9489
Storvum000776t1	186.91	155.681	239.189	225.464	131.76	154.029	213.487	193.879	265.282	149.374	181.005	219.177	167.616	163.559	227.132	206.88	182.901	234.597	196.414	229.161	203.58	162.84	175.669	236.11	184.975	209.207	223.205	195.696	164.709	163.614	224.848	210.602	162.871	173.322	168.233	220.904
Storvum000777t1	140.072	91.5709	133.302	136.244	78.3517	94.4434	117.321	119.147	117.037	86.5127	101.691	144.874	103.774	97.1947	123.104	138.887	81.2928	111.872	104.113	112.237	93.3607	102.453	89.5151	125.055	112.238	100.469	135.152	131.019	82.908	73.9481	80.8692	122.199	76.7335	80.817	98.0999	110.159
Storvum000778t1	29.5853	28.2188	40.6084	36.6169	20.2714	24.727	35.474	36.2587	37.6841	25.929	25.145	37.3666	25.1567	23.0159	44.1129	39.1868	33.1347	36.574	30.653	41.6639	36.2553	30.7113	31.0394	43.7077	40.9867	42.5804	38.6162	34.8724	25.6154	35.7852	35.9967	37.3539	28.0083	27.2356	32.5254	42.0232
Storvum000779t1	91.8484	88.379	107.574	93.1213	75.6162	87.7463	93.3846	87.7161	93.1322	78.4855	86.7157	101.62	82.4135	94.7478	96.4304	93.3618	70.4701	92.9886	89.2764	84.7845	81.3089	70.1284	66.7964	88.4162	83.5317	96.5978	92.4155	81.7564	77.9363	67.4848	76.3085	81.462	74.814	68.9757	64.5064	90.5512
Storvum000780t1	10.7751	9.02284	12.1182	9.85117	11.2325	8.92918	13.2215	13.2914	14.2769	9.40879	13.867	11.8945	9.79935	11.0997	12.7207	9.2208	9.27808	10.6166	10.2164	11.0273	9.94546	9.4981	12.37	11.6679	9.42682	9.85332	12.3566	10.4948	8.36245	7.97715	10.1405	8.30013	8.82429	7.21619	12.2621	10.2385
Storvum000781t1	34.2003	24.3788	35.7193	31.2267	26.5705	36.0603	41.3558	27.8024	34.3637	32.352	33.6494	32.794	38.5057	33.0382	38.5736	29.7736	22.5311	37.364	36.9807	32.108	37.0588	36.5666	34.4146	28.9173	32.2154	37.4777	38.3598	25.0549	32.0152	35.3517	32.7001	31.6678	29.9271	36.0695	33.0612	35.3184
Storvum000782t1	16.2377	19.3838	9.65161	4.64695	9.03614	13.3812	11.9747	6.05005	9.36631	13.8259	10.3527	4.12384	20.4639	21.6803	9.26112	4.92578	19.8773	10.4291	13.3063	4.4139	8.73052	6.41266	9.67459	2.85995	7.8828	5.41508	8.49739	5.21579	9.46414	12.9278	16.3748	5.2285	9.40112	8.64994	12.8044	5.08809
Storvum000783t1	201.976	135.09	226.909	217.562	130.481	147.92	195.412	183.541	220.627	139.046	178.749	228.442	146.804	137.215	218.943	202.941	142.439	205.196	181.523	237.914	189.303	182.848	181.94	261.998	187.736	180.973	197.308	196.576	147.802	156.959	165.417	211.505	151.047	140.246	174.42	198.633
Storvum000784t1	98.8598	73.9113	109.488	118.214	75.3415	91.6958	123.186	87.477	105.417	81.468	89.2228	106.228	94.6601	57.1206	110.382	109.114	49.4835	105.769	82.378	93.1172	75.2316	74.573	69.0459	101.891	92.2992	100.293	109.921	90.3897	92.083	73.7364	85.9416	103.596	71.3613	62.7833	66.029	87.1997
Storvum000785t1	41.8962	27.4414	48.4194	43.2971	23.1452	26.3622	39.5677	38.9724	42.2786	21.7865	37.0563	43.5565	32.3608	24.1037	44.1564	45.7205	28.3554	36.8256	34.4128	39.5469	36.0312	20.6304	29.6194	38.3436	30.8196	36.9142	40.8919	35.7432	32.7677	33.2719	37.2995	41.1277	34.4672	33.9991	32.3544	33.8464
Storvum000786t1	232.038	167.768	285.334	276.023	164.074	173.948	251.933	232.114	259.802	156.247	208.735	270.605	178.701	166.016	261.194	254.32	189.081	227.149	218.489	277.221	202.786	180.799	190.073	257.942	210.587	238.943	283.456	247.848	175.712	186.881	198.985	255.043	168.629	175.824	203.977	247.253
Storvum000787t1	8.72163	9.40626	7.01613	10.9665	8.49204	8.41406	8.81609	7.2518	8.46646	8.71944	11.4631	10.9813	7.56916	9.47721	9.43812	9.22041	6.62693	9.63516	10.2177	11.0287	7.86068	10.3044	9.44681	10.3518	10.9589	11.2609	10.0402	10.4956	8.53839	10.1319	11.4074	11.6827	7.48167	9.7398	15.1964	12.8896
Storvum000788t1	84.3061	64.8829	100.141	102.602	50.129	62.6762	99.2916	108.302	102.095	62.411	80.9809	106.462	67.2242	64.1779	106.077	95.8526	82.3938	110.318	102.992	156.124	94.0092	80.4099	93.3453	126.846	83.0631	89.0317	108.127	84.6437	61.5435	98.9444	121.93	118.06	80.7642	91.2601	106.646	139.5
Storvum000789t1	31.9762	26.8738	40.8225	37.1747	26.022	31.424	31.7009	40.1352	40.6719	31.6627	28.8422	39.8121	32.2699	25.6938	34.0598	35.7279	32.25	38.5457	35.5222	38.2369	34.6531	31.7162	31.4911	41.2384	33.7473	38.8853	33.9837	36.3981	26.144	29.5306	30.9252	36.8955	28.2007	26.5095	33.5957	38.6692
Storvum000790t1	3.93331	5.18306	6.8035	5.01224	5.20483	5.32318	6.04664	3.97677	3.81821	2.75352	4.17191	5.6431	4.09974	5.68627	2.31708	5.32219	2.65078	3.93268	1.33359	3.52373	1.60421	3.10591	1.79939	0.985891	4.82198	4.3988	5.02238	2.87781	4.00741	2.87335	3.80247	2.99916	2.95341	1.84746	3.19922	2.03498
Storvum000791t1	51.6304	47.8528	59.5726	49.2193	37.2212	40.8403	49.4544	46.6801	58.9812	40.9461	42.091	52.2491	50.3595	47.122	45.7884	42.3248	41.8307	41.0344	35.1036	46.2617	31.9338	33.5369	28.1368	40.0792	41.8882	56.1813	45.2715	42.1628	39.7057	34.7696	40.6674	39.2984	33.138	23.2652	32.9053	45.0116
Storvum000792t1	67.2017	64.4974	86.3225	87.1747	54.7834	65.9389	81.4557	75.9173	78.6877	54.8365	63.231	77.488	67.4345	57.684	67.2988	76.4501	53.0138	84.3672	64.8803	75.7378	64.9743	62.4231	62.757	64.0761	73.6315	88.5038	78.2652	78.044	53.7116	71.3482	65.6529	80.8622	57.5524	50.4949	61.8583	81.2368
Storvum000793t1	311.945	231.516	339.743	347.209	196.961	239.371	320.914	290.999	317.908	228.783	264.763	336.876	273.659	231.484	326.635	346.15	216.257	292.961	236.772	283.047	265.166	247.128	235.937	328.321	302.499	278.356	328.745	308.421	206.013	220.108	233.224	292.668	200.659	228.729	217.255	274.173
Storvum000794t1	24.4029	19.0272	21.4773	26.9736	17.1781	27.2332	22.9527	28.606	25.9349	20.5165	22.3254	30.4204	20.1001	18.0941	23.5806	26.7392	24.9679	35.2117	33.9774	38.6935	44.9466	42.2828	38.9233	46.6102	28.5278	25.9808	25.6006	30.2525	23.0498	27.6478	32.0996	31.701	39.6065	37.8583	43.5479	50.6621
Storvum000795t1	69.9444	58.9332	98.8635	79.3676	48.2131	53.7469	74.0966	74.9345	87.1548	56.6766	67.8544	83.7316	54.5433	51.4473	85.5585	76.6448	60.9678	83.963	67.4689	94.8466	65.452	72.5352	66.3524	91.1947	65.3157	83.9291	91.6491	72.284	56.7452	73.295	87.2032	82.24	60.0451	67.2773	89.5783	88.4606
Storvum000796t1	134.408	109.417	177.101	175.836	93.4081	120.367	169.201	149.89	141.77	106.464	129.976	155.878	127.093	116.716	165.784	159.433	106.691	165.378	142.233	154.902	121.761	116.57	116.964	161.675	150.778	162.58	177.124	144.912	115.958	125.672	138.081	167.099	105.884	115.063	141.842	154.163
Storvum000797t1	64.1183	60.0801	86.3251	85.3164	57.5186	68.343	73.6981	73.2714	85.4935	57.3563	69.7008	80.5476	57.626	66.9009	101.36	81.4419	60.7433	74.3461	68.7791	75.9897	62.0896	52.921	65.0095	78.8557	60.0352	80.5859	87.5365	86.0051	67.0398	72.4199	66.4107	76.4089	56.5943	54.0938	62.1308	74.362
Storvum000798t1	1.19721	0.575921	0.850408	1.3011	1.3698	2.74744	1.25923	1.20836	1.49409	1.37688	2.21872	2.74494	1.55889	0.812195	2.05173	1.92099	0.441811	1.76947	0.97301	2.45056	1.2833	1.81873	2.47402	2.62932	1.75377	0.527856	3.3466	2.03128	0.533755	1.07797	0.50702	1.22967	0.959166	0.541197	0.799716	0.353065
Storvum000800t1	13.8531	11.5183	19.7722	23.0481	10.4103	20.2624	20.3583	12.8093	16.601	13.08	18.4892	17.3852	15.365	12.4542	26.2622	19.786	10.6034	13.1732	15.2442	19.605	16.2019	17.9845	15.0692	19.8837	19.2906	18.475	22.6541	22.683	19.3922	25.0084	19.52	24.9012	19.7589	18.2195	28.2574	32.1305
Storvum000801t1	29.0738	22.2685	29.3396	36.0591	21.916	29.7067	30.6435	27.795	28.5537	30.749	25.6999	32.4837	23.8252	23.5554	28.7244	32.4642	25.1828	27.92	27.5699	34.5546	27.1104	26.2686	29.4641	37.9589	28.4963	34.6626	31.922	34.1941	30.5993	27.5949	23.3224	35.6615	27.4324	23.2696	26.1254	33.0146
Storvum000802t1	3.41985	1.91954	2.76404	4.46097	1.91738	2.40402	3.98897	4.35219	2.98814	2.5238	3.51282	2.44065	2.67045	1.08331	3.0777	2.30501	3.53422	5.50667	9.40789	12.5008	8.3425	5.65623	10.1222	11.5005	2.8487	2.99118	5.66399	3.04732	2.48982	5.17315	5.57663	5.22694	2.49395	6.13125	5.06613	4.59188
Storvum000803t1	86.6613	51.0634	76.1682	79.1399	56.9805	57.8169	71.7155	65.0601	83.0047	60.579	60.5692	75.4502	63.8771	70.1273	72.3215	80.6161	54.3414	74.3247	55.9059	66.5171	47.5391	54.1516	47.9078	65.0045	71.4569	77.9467	75.9442	73.0816	54.371	42.7894	54.3152	62.5624	45.3218	46.1767	44.2544	52.7398
Storvum000804t1	40.0152	33.0172	46.7749	39.7768	32.5974	36.9189	42.614	37.7129	35.5258	37.171	35.4984	42.0972	37.3953	34.1203	42.677	40.1466	27.2895	37.7563	38.7641	40.6856	32.2456	34.9516	34.4142	45.8415	35.9424	33.4309	41.4489	40.6291	34.1508	37.2925	28.8981	38.8924	28.5841	32.4636	28.5279	34.9638
Storvum000805t1	23.083	22.0743	25.5146	28.067	18.3515	17.8585	26.6649	17.6521	23.573	16.06	20.5221	28.5266	18.2457	18.6883	29.9565	21.5131	20.3215	27.7315	28.387	42.8965	25.8303	24.2394	28.5679	31.5429	26.9511	31.8473	28.8353	25.9028	20.0949	40.3059	28.643	34.7448	23.7887	32.9983	33.0646	38.151
Storvum000806t1	17.1001	13.6291	20.1984	16.171	13.97	13.7373	18.8937	13.5387	11.1225	14.4551	14.2363	16.0157	12.6867	11.6447	17.4402	17.0958	9.0566	13.3725	9.73181	6.1275	10.2674	9.69717	6.52305	13.1442	14.2448	14.78	17.764	16.2519	11.0274	6.03564	7.35118	12.1445	10.1675	9.0173	7.73208	7.9467
Storvum000807t1	23.4308	19.5812	24.4494	28.4384	16.9853	19.919	23.5062	19.5761	25.2335	18.5876	21.6324	21.1975	22.9368	15.7029	20.5173	26.8937	15.4633	19.4646	16.5414	19.1147	16.0414	16.5702	11.9204	23.8278	22.1407	26.2169	22.654	21.8365	15.3005	17.0317	14.7035	21.212	16.3059	11.3648	13.0623	18.0069
Storvum000808t1	76.1024	70.2598	70.7985	72.1184	56.1582	67.9993	62.9695	66.713	52.625	52.0883	61.1986	65.8854	49.4262	51.1749	68.3235	61.8541	72.8968	61.1517	75.4145	63.7199	67.5367	61.4246	85.6949	74.2719	55.4546	44.6918	56.1217	67.7125	42.1603	50.8764	51.4605	64.8687	72.5142	45.0936	73.0473	78.393
Storvum000809t1	344.749	225.555	345.708	306.876	233.914	269.25	342.782	231.834	339.155	234.959	248.304	293.762	292.046	241.006	318.025	309.456	201.898	328.398	229.339	249.259	219.943	247.695	187.366	302.983	329.403	307.212	326.956	276.277	242.261	207.805	231.439	244.575	205.076	198.572	190.629	211.016
Storvum000811t1	13.8507	13.8209	16.3715	14.1264	11.5045	11.3332	15.5354	15.9571	16.2688	12.1604	14.606	18.1517	12.9083	16.249	12.1056	16.7115	12.3699	14.7495	13.4627	16.6672	12.0323	12.9291	11.9216	13.801	11.8336	15.3078	12.6151	13.3741	11.5604	12.071	16.2231	15.1495	11.5105	10.8203	11.1985	14.1281
Storvum000812t1	84.6409	67.7597	77.1262	84.9443	71.2167	81.9085	68.023	90.6714	82.8377	73.6489	75.433	98.8468	74.104	66.0825	73.6598	77.986	70.6844	70.9971	70.0728	77.7011	70.751	68.2425	76.4794	92.1681	69.9022	72.3162	71.0574	77.3682	94.6125	74.5446	67.6799	97.4673	81.9168	55.9022	66.6598	104.025
Storvum000813t1	95.4044	80.6172	84.8379	77.8816	67.3769	66.7462	74.3325	79.2563	66.0705	77.5433	75.9863	82.84	74.0694	79.9068	67.8577	88.0486	72.0075	73.3664	72.0261	69.6191	67.3855	63.2185	70.5937	80.3309	63.7556	68.2692	70.8027	83.2722	55.6551	58.408	49.9339	69.6463	58.6063	54.6312	70.4002	65.1821
Storvum000814t1	42.5822	31.8661	42.0967	49.0703	37.2555	34.8582	47.8585	44.2357	41.0042	40.1554	44.0037	51.0931	43.1892	37.9087	39.8042	40.3393	38.6571	35.5909	46.8715	47.3009	38.3408	31.3174	32.8389	43.379	42.9592	45.7475	44.5374	42.8287	40.2018	35.1384	39.0386	47.8069	32.6124	28.4981	39.9904	42.9062
Storvum000815t1	40.2809	26.7639	35.719	45.7248	28.2146	35.3734	39.3681	45.0814	38.182	39.6951	40.7635	46.3678	36.06	28.0115	39.8045	45.4491	26.7282	38.7394	39.0884	41.4064	31.9247	39.3964	36.4385	41.9768	39.6683	43.988	40.9339	41.2172	40.3764	40.526	33.968	47.2685	32.4208	33.0726	35.9931	49.267
Storvum000816t1	78.7907	61.5732	91.8269	72.3054	58.5208	67.2493	93.6547	65.4546	86.1571	59.6473	64.1535	76.4352	71.4054	62.2845	81.8454	73.7488	63.3101	77.288	59.9801	65.4537	50.5399	47.8518	47.6904	63.9014	76.4146	70.7751	85.1978	59.751	63.8312	46.9838	61.0858	56.5791	42.782	39.8447	35.4678	45.7311
Storvum000817t1	17.459	13.0102	15.1265	17.6684	12.8201	12.8335	15.9837	18.8552	15.5682	10.899	13.7821	18.7646	11.2065	13.3233	18.4989	19.4632	11.9423	15.1527	16.3131	13.6817	13.2913	14.1488	15.3495	15.5101	13.8359	19.8272	14.029	12.8431	14.2814	12.3449	13.3363	16.0098	12.7888	15.0417	11.0954	14.3926
Storvum000818t1	166.193	130.909	192.23	202.975	105.685	136.7	177.004	155.732	168.641	111.923	147.479	193.845	135.495	137.413	189.383	184.78	103.911	152.672	139.189	167.179	127.87	121.797	132.269	172.276	145.681	164.163	182.025	182.315	123.68	129.105	129.779	180.646	107.05	98.5071	137.525	138.146
Storvum000819t1	7.69655	9.98273	11.693	9.10769	9.04084	5.83831	9.02414	13.4443	11.9528	5.96657	9.0598	13.2668	6.23604	7.85094	11.0793	9.60502	9.499	7.07766	6.97308	9.55696	6.256	5.2543	6.29742	8.70984	7.01536	9.85332	9.52485	11.6797	7.29496	5.60559	5.83079	7.99269	4.60397	3.42771	6.131	5.29573
Storvum000820t1	41.1249	38.9848	39.9534	41.1752	32.7252	41.7976	42.7518	35.611	43.8878	37.3248	38.7994	42.4525	35.1417	25.2049	43.8892	47.6729	21.1395	32.1534	36.8184	36.7279	34.0112	35.9261	37.6663	44.8249	42.1604	48.8583	42.2946	44.2042	33.0745	37.7796	30.6047	43.6441	30.4144	31.726	32.9399	44.2674
Storvum000821t1	68.401	65.2463	70.1628	64.498	45.9919	62.6451	70.9552	55.5691	71.2176	53.0024	56.1784	61.9071	55.8516	58.7274	56.6292	57.4055	52.3517	63.3218	49.1269	51.2255	56.9517	56.3656	51.9433	73.595	76.7041	59.1198	68.7386	60.6057	61.8966	51.7345	41.5466	52.5592	57.9357	38.9553	45.8588	52.4473
Storvum000822t1	31.9749	26.4895	33.3814	32.528	28.4863	30.7372	34.0123	26.3561	36.6876	34.1855	22.0012	32.0343	31.5983	27.3545	31.3927	32.0778	26.0647	32.6476	28.5486	29.6593	26.7926	25.4522	24.0687	31.8722	28.2669	25.8649	30.3798	32.6744	27.5649	25.8653	22.3063	26.5963	25.1315	20.1964	26.1311	25.6096
Storvum000823t1	70.4422	67.9489	72.5055	76.5804	60.5298	63.3633	66.353	78.5975	60.4263	69.7432	70.4399	74.2964	58.7317	66.0921	65.4535	81.0568	49.2567	63.1382	72.0757	81.8758	63.3744	66.656	67.4853	78.6884	76.2442	74.9554	67.7131	77.3723	59.5673	65.7361	49.9339	78.717	65.036	58.0572	81.3333	75.2505
Storvum000824t1	35.7445	23.4205	34.2292	32.3417	22.4643	28.8482	37.5684	26.8269	39.1784	28.9138	30.3223	33.8553	32.2889	31.9476	30.9812	37.2669	24.9621	33.8176	30.3262	37.9846	28.8746	31.5234	26.5398	31.7154	33.3201	33.2549	35.2683	31.1467	34.5146	31.2605	26.6182	31.9719	25.1303	26.3372	23.459	27.5404
Storvum000825t1	9.74829	9.79045	12.5437	11.3382	10.1361	9.95949	11.3339	14.5017	10.7906	7.11358	12.3877	13.878	7.79329	10.5593	11.9001	12.4862	14.1377	10.2242	9.89273	13.7238	7.37917	6.87024	9.44649	12.4887	9.4257	10.909	13.3866	14.8965	9.78466	5.8208	6.84462	12.4508	7.0979	5.77232	10.6634	12.8881
Storvum000826t1	43.2663	39.3528	46.3489	39.5908	27.9416	39.4946	38.2028	42.5436	42.3323	36.943	41.4152	46.6701	43.1893	39.5333	37.7524	40.9156	39.7616	42.2765	31.7883	34.5566	29.678	31.1153	28.5653	42.7218	43.1784	43.812	45.8246	39.1045	31.4855	22.4196	30.9267	34.2795	28.7756	28.3177	29.5929	35.1371
Storvum000827t1	20.179	19.2346	25.5134	28.0641	13.2857	20.4342	21.9985	16.68	21.1974	16.0618	20.1528	20.2855	19.1725	16.8623	20.5177	21.5141	7.4581	21.434	15.0482	12.2545	13.4756	16.8084	16.4197	22.5104	18.8485	18.299	17.9482	21.3301	16.1866	14.5416	11.4975	17.8319	12.153	10.2488	7.99832	13.2434
Storvum000828t1	89.9841	55.7675	68.1556	93.0637	66.1782	58.3476	74.0723	69.18	80.9493	68.0096	65.2812	90.5538	61.6471	48.7339	72.3169	76.2345	65.5164	66.6642	54.0441	58.5294	64.2999	77.9703	57.995	106.729	81.3613	69.188	67.0723	81.7798	55.6162	39.7063	43.1296	73.9789	48.7532	39.8632	43.1219	50.761
Storvum000829t1	13.5115	14.2061	13.8191	13.9404	9.58862	11.3332	13.012	11.8418	12.2848	10.6125	13.3123	13.5721	11.3578	10.017	13.8834	13.8311	9.71984	11.01	11.7691	15.1934	12.0309	8.89162	12.3701	16.269	13.1533	13.3019	18.535	15.7424	11.9206	13.1513	9.12637	16.1393	11.51	10.2828	10.9294	14.6521
Storvum000830t1	21.7128	17.047	26.4466	28.2526	16.7107	17.515	23.7072	26.0643	22.4035	19.9636	19.2286	23.3307	15.8084	16.7372	30.5711	27.0813	26.5081	24.3507	31.787	33.0624	23.7301	23.439	25.4158	30.0708	21.0112	25.149	28.0442	24.5455	18.6666	22.6361	22.0547	27.2714	20.5264	21.1044	26.5903	32.6626
Storvum000831t1	351.782	221.146	332.094	369.328	226.824	263.755	335.417	297.791	361.734	239.79	286.765	387.839	270.732	251.271	365.623	388.797	178.045	319.325	324.525	320.56	298.22	320.459	290.373	380.233	338.866	316.01	358.613	376.312	224.144	222.477	261.612	313.583	206.992	252.524	263.663	270.491
Storvum000833t1	59.3468	40.3142	70.3716	65.6127	33.1488	42.0702	59.1849	55.1026	63.4159	42.4532	60.6448	64.8121	45.8741	37.9032	63.1934	61.6635	51.2498	55.8376	65.3547	75.2332	51.974	47.0839	53.0793	62.6099	41.8702	50.6742	67.962	52.8137	46.6135	55.6228	64.3911	67.0174	45.0809	57.1852	64.5113	63.3768
Storvum000834t1	23.4349	16.3189	21.0464	26.9511	17.2616	19.232	17.6248	22.4677	17.9293	18.1312	17.5654	21.8026	16.9339	17.0518	22.9788	25.1663	17.8943	17.2978	19.4571	22.0514	18.927	22.0325	23.3886	29.2562	16.8849	27.0967	18.5338	22.342	19.5768	25.6597	17.4935	31.3528	23.0192	16.6011	29.5843	35.1189
Storvum000835t1	62.6057	56.0598	70.3678	68.9577	50.1401	54.0901	58.961	61.6078	65.9068	50.0322	61.571	62.2076	55.254	55.7586	61.7557	67.4299	59.2053	58.5783	63.7233	60.5202	59.348	53.5634	59.8216	70.5091	55.2576	60.3517	70.5321	58.9024	52.4993	44.8497	48.9306	49.3353	45.8467	40.9601	49.0418	46.7684
Storvum000836t1	24.1164	24.9571	27.8504	25.6502	17.5341	17.1715	25.1827	21.2649	23.0755	17.6706	17.3801	23.1781	26.0599	21.9276	30.5705	30.9284	23.4163	23.5914	24.4862	30.3854	19.0886	20.6139	24.0648	24.4868	31.1321	31.1435	26.5148	28.9449	20.6404	33.8499	29.4078	34.2757	21.4851	27.2424	35.4522	40.9516
Storvum000837t1	25.3131	18.4297	28.4884	29.1818	15.616	17.3432	29.3809	23.9242	21.5814	18.3587	20.3383	23.6362	19.1536	19.7627	28.3138	26.5099	19.4398	25.7548	25.1355	26.7104	29.8363	24.8569	26.0893	31.717	24.5538	29.384	29.8617	28.2682	17.9706	29.3216	30.9286	29.9726	27.2402	37.3441	41.8507	38.3057
Storvum000838t1	12.1433	13.2463	21.0475	17.8436	9.86267	12.7069	16.9992	16.9165	16.9331	12.392	15.1613	18.9092	15.8124	14.0777	21.5431	13.6391	11.9289	15.5317	13.7841	15.9284	16.3619	15.5606	13.2696	20.3776	14.469	16.7155	20.8518	20.1434	11.7429	12.9359	17.2388	16.4466	14.3874	13.1694	16.7938	16.9466
Storvum000839t1	26.1671	27.644	31.4653	29.5536	19.1769	29.1916	34.2101	29.4852	30.8779	20.4233	28.2885	23.7901	30.7305	21.6592	32.0071	31.1198	19.8813	24.5766	23.5149	22.7907	25.185	22.4303	25.1903	26.1283	32.2243	32.1992	34.2386	27.5919	22.5948	22.8526	25.3507	27.6679	20.3344	18.4001	17.8607	21.3613
Storvum000840t1	37.7942	32.2502	35.0805	35.5016	24.9285	24.5553	30.016	36.0163	28.2216	30.5184	26.4392	35.9935	32.059	31.4095	29.135	36.6897	26.5078	28.5117	26.2737	28.9194	21.8172	27.2769	25.1913	31.0558	29.809	33.9587	39.9033	37.5807	20.9907	21.9887	22.5614	31.3586	21.4857	19.8408	22.3944	28.9567
Storvum000841t1	8.38052	7.67896	7.01586	19.3306	6.30109	22.6664	11.1231	11.3585	6.97244	11.015	10.1691	14.4871	4.45402	5.95608	12.1052	16.5205	7.06897	5.89821	6.81105	9.80221	11.0684	17.177	9.44623	17.255	17.0993	10.7331	10.2972	18.1122	7.4726	6.03667	1.77457	14.756	7.67332	3.42759	6.39771	5.64901
Storvum000842t1	23.0891	17.6616	34.9925	27.4202	19.7251	18.717	30.0117	22.3272	30.0362	15.3751	23.4814	29.9884	23.0253	17.8684	24.8259	26.6086	14.3588	24.6725	18.0459	22.0551	20.6932	17.1768	14.4641	20.0485	31.1292	30.1876	29.0897	23.1905	22.1125	20.3382	20.349	22.7488	19.1833	15.1535	18.9267	19.4187
Storvum000843t1	185.592	118.647	175.389	184.011	98.3615	118.14	162.408	150.761	174.811	119.112	139.043	174.58	125.654	112.331	153.261	173.857	119.073	133.081	111.558	123.737	100.732	107.529	101.652	163.533	154.587	149.559	178.648	154.535	100.37	99.4014	108.762	135.404	79.2249	87.5123	93.5535	122.306
Storvum000844t1	29.9321	24.7653	34.0156	31.0404	22.1918	25.0704	33.5762	36.9709	33.8663	20.1952	25.1457	30.497	23.1653	18.6787	32.0067	30.9286	23.8582	27.7195	27.8913	24.014	25.3443	20.6143	21.1409	28.267	26.0902	30.0878	35.0097	27.5906	26.8687	24.7948	23.3236	30.894	23.2115	21.8305	25.3226	29.1244
Storvum000845t1	15.0499	13.8218	17.0085	19.7024	14.2454	11.5049	16.1614	14.5018	14.6089	14.6861	13.8668	14.3356	15.1411	11.1009	13.1312	14.2151	12.3705	11.9939	12.6498	13.2337	15.7209	14.3466	9.44651	12.3243	12.4944	15.1319	13.3867	13.7115	12.8089	12.9351	14.7032	13.6805	14.3876	9.56034	13.8625	14.6536
Storvum000846t1	16.7595	14.0135	17.2213	13.9404	10.6837	8.9292	17.0019	18.6122	15.9369	13.3088	14.0516	16.0139	12.6903	15.1631	19.6969	11.9098	13.4748	17.6968	19.6241	21.0767	16.8441	11.315	15.2947	16.2674	12.2744	19.7066	15.4464	12.8654	14.4091	12.0723	20.0265	21.0594	12.6612	12.085	18.3952	20.4813
Storvum000847t1	3.76264	3.83946	2.76383	3.71743	2.73958	3.26259	4.40735	5.07517	3.56625	3.21269	3.32807	2.74496	3.11772	2.97808	4.30864	3.26567	1.76724	4.1288	6.81112	6.3715	7.86024	10.306	9.89611	7.23058	5.91889	5.45452	7.72294	5.41677	4.80373	18.3254	11.4079	18.2914	12.0855	20.2044	16.261	22.4199
Storvum000848t1	148.455	127.471	170.719	192.749	112.872	172.574	178.6	178.835	160.698	149.391	136.081	166.678	126.049	115.06	200.659	178.844	125.033	179.502	148.059	201.925	129.773	160.858	164.184	186.683	220.538	208.855	198.479	227.672	151.054	156.738	120.924	218.88	137.544	111.487	148.213	153.406
Storvum000849t1	99.0254	94.391	116.506	106.319	65.1189	74.1599	104.662	102.955	102.428	73.7505	94.0958	103.089	86.3929	83.5451	102.176	99.1226	94.9132	106.956	91.9729	102.302	87.265	82.8516	80.861	100.899	99.7432	101.454	114.3	102.411	68.4381	87.9171	89.9955	110.825	77.5677	93.0839	90.2091	110.675
Storvum000850t1	37.625	30.5232	37.8438	36.245	23.2857	31.7673	32.7423	36.496	35.8581	29.1427	30.692	45.2942	30.7279	31.1364	37.5469	40.7243	34.4607	32.8355	33.7326	37.0052	36.8958	36.3719	35.7617	46.5038	36.826	45.0437	37.0707	39.9496	34.1574	45.7041	35.2371	49.6494	40.8609	45.457	47.9854	58.0845
Storvum000851t1	48.1393	27.362	59.6352	46.2984	32.2295	35.8388	54.7896	50.5168	46.1504	25.0599	43.8184	54.9459	35.8034	39.7589	45.7547	50.3768	35.0561	50.875	44.4409	47.8895	43.5719	38.3486	38.4145	49.949	38.0973	43.8424	51.7467	50.266	38.9472	36.6456	36.9504	45.2183	33.6285	37.1248	35.5239	47.4293
Storvum000852t1	103.621	96.7449	105.459	97.3979	87.3776	98.3932	103.714	89.2202	107.075	85.1209	90.5936	102.507	101.254	97.4984	91.5104	90.0873	81.2871	90.8603	86.4554	78.9265	79.2539	74.9448	83.0025	98.5758	99.9234	86.3923	90.8814	87.3565	87.1434	62.9399	63.3707	79.9415	73.4757	59.3287	63.1934	73.1171
Storvum000853t1	42.0711	33.4026	41.2456	40.5201	28.7645	37.6057	39.0396	33.8382	32.0399	39.698	36.4235	38.737	33.6213	30.5955	45.1385	43.2214	26.5081	38.5381	37.463	42.6423	32.0835	35.1589	33.7377	40.5877	43.182	41.7006	39.3878	47.5674	33.623	37.727	29.1529	41.3492	31.6529	31.206	36.2561	37.4291
Storvum000854t1	13.1396	10.5395	17.0087	14.8698	12.6013	14.4241	15.1129	16.171	14.5846	11.4731	14.0159	12.3411	14.46	13.5385	13.1313	16.4913	14.1375	14.9281	14.9152	19.0883	11.7037	12.5272	13.2473	18.8203	12.7127	17.9151	18.452	13.683	13.6655	11.8567	10.9005	15.833	9.96368	12.2473	11.7303	12.5361
Storvum000855t1	44.9864	39.7407	58.8882	45.3523	31.7824	33.3127	45.7432	46.3888	58.9342	38.0974	40.8623	47.8765	40.3243	47.369	50.6768	50.9083	37.5554	44.8193	36.8077	50.4752	34.6467	26.6799	33.2845	38.6232	41.6612	50.1464	56.3745	49.2551	29.0072	26.9525	46.902	37.0404	30.8843	22.7349	31.1847	33.0037
Storvum000856t1	37.9728	34.5569	39.9676	39.4045	33.9739	37.7773	41.3376	40.3497	42.001	32.1299	32.9116	37.6615	38.5404	33.565	39.1874	36.8843	36.8925	38.1364	31.9437	36.7543	34.8074	35.1682	35.7586	42.7314	39.029	41.7007	42.989	37.5763	30.964	33.6363	31.4368	36.7334	33.7618	24.8996	33.5841	37.9464
Storvum000857t1	62.9299	44.151	71.8632	73.9775	43.8971	51.3572	73.2624	71.0742	63.7473	56.2155	57.685	69.8568	54.7576	54.1591	64.631	65.1182	42.8535	73.9393	53.8479	59.5578	55.5849	54.9676	53.9145	85.2751	61.6275	61.8454	74.402	63.483	50.1713	50.0436	50.1914	70.0986	44.6986	39.0318	46.4436	58.5901
Storvum000858t1	51.8143	38.0081	49.7516	55.0184	35.3365	40.8683	47.2327	41.5813	53.2887	42.6777	43.6334	47.5884	45.4079	33.8498	46.165	52.8244	39.3191	49.7521	48.6581	50.2445	40.9087	44.2447	40.7124	56.6854	48.4341	48.0349	49.4298	51.4637	40.0201	34.2744	34.9818	42.8894	34.3393	25.0689	29.8612	36.3768
Storvum000859t1	274.62	264.709	262.581	309.479	204.175	231.278	249.355	263.948	262.623	221.18	230.183	268.527	234.994	219.453	281.711	275.259	320.512	311.333	331.212	438.893	342.519	335.149	351.464	447.547	317.097	264.392	255.825	273.068	208.624	183.853	192.33	222.779	167.753	141.49	126.163	175.412
Storvum000860t1	98.9984	84.2655	98.6574	95.1677	84.3604	73.1511	93.4354	95.2777	107.904	88.7873	82.0879	103.584	83.8794	86.132	95.4098	104.107	91.0044	92.4413	83.2165	75.99	81.8237	66.8578	75.8071	77.5411	92.9007	96.4215	104.272	89.8992	69.5289	61.8585	68.9453	76.8703	64.6518	53.192	65.8643	61.2917
Storvum000861t1	25.9985	26.4932	27.8502	27.8806	22.466	26.7875	28.1196	29.4794	28.5539	20.6543	23.4817	26.9894	25.6163	24.6338	29.7497	21.5156	28.2765	28.702	26.5937	35.7755	21.4944	20.2104	24.2894	23.9944	28.0639	32.9031	31.6631	28.4367	28.2928	33.6351	26.3659	34.2751	26.8562	27.2435	30.3868	29.8298
Storvum000862t1	1.02614	1.53576	0.425211	2.04459	1.36975	1.37372	2.09887	1.93356	0.498029	0.229471	1.84891	0.915033	0.890665	1.62451	1.02587	2.11305	1.98812	1.17972	2.43264	2.69574	2.40625	1.41446	3.14883	2.13622	2.19203	0.703808	0.772306	1.01567	1.24532	2.58702	2.02804	2.15199	2.49386	2.70578	3.46561	6.53229
Storvum000863t1	43.0945	38.2007	45.4988	46.654	37.8029	39.6663	44.2913	50.5224	45.6524	46.3502	40.3057	39.5027	41.6285	44.9501	44.9337	43.2204	41.5285	40.901	37.4654	46.8115	45.2394	41.2165	38.0125	45.8429	55.889	55.9527	44.0228	44.1834	39.6669	48.072	39.0383	49.0372	41.8207	34.6296	37.8583	51.5598
Storvum000864t1	16.2451	15.5487	22.9624	19.3308	16.9832	14.9393	18.8935	20.5496	19.921	14.2257	17.3794	22.4219	15.3578	15.7067	20.723	22.6663	14.358	19.6653	20.7611	23.5295	18.6096	16.1621	22.9431	17.7447	15.779	19.1788	19.3086	19.9762	18.8534	20.4781	21.2931	21.2144	18.8003	18.0347	20.7965	22.7804
Storvum000865t1	64.4581	56.6497	62.6602	87.3276	55.0398	73.0573	75.5935	59.7395	70.7769	62.014	64.4163	83.4314	66.2438	51.5708	68.5165	71.5904	42.9396	65.6354	57.5125	59.8666	66.5257	71.423	69.4652	77.7449	79.6287	60.6393	69.755	77.3113	63.0592	65.3872	53.7532	71.9243	61.6809	61.9227	56.4724	81.3167
Storvum000866t1	61.9189	49.5983	68.6871	64.3486	40.7777	46.2324	58.8562	63.6521	68.8886	45.6528	52.6357	72.2312	48.8517	46.4404	65.2142	72.3487	46.6844	58.9912	51.6295	73.046	56.4074	50.5622	50.2126	67.0558	61.0164	56.2683	69.3629	66.2102	42.1304	42.2757	46.5365	62.9315	40.7901	56.1029	59.5324	71.5015
Storvum000867t1	1.36833	0.383959	1.27558	1.11522	3.28769	1.202	1.88865	2.89965	1.82612	1.60644	2.58853	2.28726	0.445492	0.541408	2.25688	1.53683	5.30184	2.55568	5.18905	5.63591	3.04772	3.83994	4.04824	2.46516	1.75398	3.51904	2.83166	3.0468	3.20292	10.7804	5.83091	5.68693	6.3304	5.95382	5.59761	7.94294
Storvum000868t1	38.4826	25.7247	38.9059	35.6873	22.4651	30.2219	35.8868	42.2906	41.1706	32.1276	34.2053	42.5454	37.8614	27.343	36.1103	33.8096	32.9151	35.7816	31.6222	34.3071	31.6009	28.0902	26.5392	35.3323	31.1305	36.5981	40.1588	33.1772	28.468	33.2022	30.4215	34.7375	28.7748	26.7	25.8569	37.0703
Storvum000869t1	4.78884	4.79933	5.10245	7.8066	5.20522	4.63631	7.55541	5.55848	3.65223	4.58957	4.06764	6.40489	5.12202	5.41467	5.95002	4.80247	5.96444	7.27452	6.16242	8.57699	5.61444	4.44576	9.89609	6.73761	7.45347	5.63047	4.89119	5.58603	5.1596	9.27054	8.61932	8.60768	9.01616	9.92189	10.6629	14.6523
Storvum000870t1	116.805	73.5707	138.833	122.49	79.9285	85.8173	123.839	123.515	120.025	91.0974	96.8825	122.62	92.1741	84.5525	139.725	109.493	100.643	109.129	110.37	130.571	96.7369	88.3757	90.8296	108.943	89.8677	110.674	140.562	107.832	95.0537	90.0425	106.555	115.903	85.7447	79.9274	95.2854	115.294
Storvum000871t1	42.5906	40.5082	46.7709	55.5752	38.3573	46.8781	53.719	38.9011	40.3408	31.9001	37.1642	40.8641	38.7616	41.9571	48.8304	52.6368	31.3695	51.1115	38.1059	42.6355	44.2714	51.5386	53.0761	46.3465	60.7348	49.7945	44.0189	49.5943	44.6654	49.807	34.2254	49.6443	47.7655	30.6727	41.3143	43.2423
Storvum000872t1	45.3184	31.0983	51.239	42.1931	32.0506	40.8683	47.4388	43.9941	49.8027	38.7786	39.1965	47.4328	37.6234	36.2841	48.2164	47.4467	26.9495	43.4564	43.3035	42.6444	37.6992	38.1869	38.462	42.7217	47.5618	47.8589	52.7755	43.6752	45.1825	41.6056	45.1225	51.1888	39.1349	37.6967	43.9895	47.144
Storvum000873t1	31.4628	29.561	37.4208	38.29	23.0086	31.7674	41.7789	39.1692	34.6956	28.4503	34.3886	39.3552	32.2685	28.7075	38.3687	43.6032	25.6232	31.8598	40.0644	48.0418	35.1347	28.4834	29.242	40.9093	33.9656	35.3663	45.5693	43.0009	32.1902	38.1522	36.7551	41.3541	32.4213	34.6239	47.4613	49.2739
Storvum000874t1	16.7619	14.9743	21.4724	16.9142	13.9726	16.8281	16.5784	16.9149	18.7592	13.0809	13.4973	17.0784	13.8099	17.0546	13.7465	15.1761	10.3827	16.7104	11.189	14.2124	17.8052	20.412	14.6187	16.5986	15.347	21.4662	16.4752	15.7419	14.4129	7.76183	11.4082	16.5998	21.2932	12.6291	11.995	15.8862
Storvum000875t1	87.2287	81.5901	96.52	94.2366	56.7113	70.4032	86.8818	85.7866	91.97	61.9612	73.2181	95.3059	66.8176	73.3641	92.9428	87.5982	59.4242	94.3672	70.5407	89.4421	82.6107	79.2204	76.9179	100.247	81.9941	97.3016	87.5251	79.3875	64.4108	75.0296	85.6878	94.8354	69.8267	68.195	73.0378	96.3798
Storvum000876t1	44.9778	33.5943	62.294	79.5533	45.2008	42.7571	72.414	65.7449	52.791	45.8931	52.5089	63.1395	48.3143	33.3039	97.0479	57.244	48.1562	89.2686	99.5787	163.465	92.8826	105.676	116.508	133.099	58.5242	85.8646	82.8951	70.0821	67.9556	108.221	127.765	146.338	132.942	118.508	167.954	217.519
Storvum000877t2	3.76292	4.85027	5.37828	3.52624	3.83564	3.07559	5.45608	3.62455	5.81039	3.90136	4.80728	3.6596	6.68242	3.24844	5.12927	3.07365	2.03344	5.50453	3.24315	1.71527	1.92488	4.24416	3.59844	3.12254	6.57743	7.21404	6.17817	4.40094	3.3641	1.58776	3.04221	2.15181	2.11013	2.34545	1.59931	0.882546
Storvum000878t1	42.5858	33.0192	60.5919	51.4864	30.4091	35.3733	51.0002	46.886	52.2932	34.1919	46.2231	52.7651	42.3104	40.8817	54.1658	51.4822	41.0881	51.3159	37.1372	50.7275	39.4619	34.1507	32.1625	46.9982	37.2663	45.9235	56.1203	48.9205	33.6254	31.0451	36.7586	46.1131	28.1996	33.012	31.4561	36.367
Storvum000879t1	66.5247	63.7326	69.9484	82.8991	51.2267	58.0398	72.8362	63.089	64.4116	60.3483	63.602	74.5798	63.6726	58.7575	68.521	70.6901	53.6783	65.3911	61.7767	58.8191	63.8475	67.2829	65.6645	72.7921	66.8509	68.4453	68.4792	73.4686	55.6788	64.457	46.6438	75.7833	51.9878	60.0634	58.1187	78.5715
Storvum000880t1	119.883	83.1216	119.06	145.166	80.5391	113.332	129.927	102.97	131.147	95.916	103.354	118.502	107.759	76.0853	138.288	151.754	83.2791	114.635	105.094	110.039	97.2143	105.877	102.114	131.619	130.417	111.905	118.679	137.118	98.1964	105.633	97.8511	126.202	84.2162	95.779	114.636	123.769
Storvum000881t1	65.8397	55.8616	85.044	66.1706	40.8166	56.3227	70.7387	59.3168	80.0163	49.3337	61.0134	67.5653	61.2211	57.4049	71.241	64.1587	51.4691	68.626	56.8816	67.9974	49.5704	42.8338	40.7113	57.1812	54.7945	61.2313	67.1923	58.5722	51.2303	47.8571	50.6994	55.1856	40.4777	33.7285	43.4564	51.3818
Storvum000882t1	6.85884	4.19194	6.65998	5.71607	3.37453	3.43835	5.74293	6.15811	6.42416	2.31399	4.55317	6.20243	5.9739	3.44738	5.5739	5.89123	5.65161	5.02636	5.73027	5.63204	3.76952	3.28312	3.88272	5.45311	3.38947	5.06151	6.52614	5.80908	3.30636	3.29148	2.90941	4.48733	1.56739	1.84445	4.20694	2.3918
Storvum000883t2	4.95938	5.00643	4.25219	4.83269	4.10906	5.34408	6.71699	7.73521	5.31229	7.34271	8.6898	7.01578	5.12037	6.49863	4.3087	5.76276	5.74334	3.76474	4.21682	7.35246	7.25709	8.31365	8.09725	11.5281	6.57538	4.92666	5.69562	7.95633	6.22595	5.02886	4.81645	5.8551	6.1388	5.60787	11.2368	9.35813
Storvum000884t1	47.7705	35.0278	46.4933	52.1778	38.2538	35.9784	41.3878	47.0932	40.133	41.3132	37.2038	47.3228	36.3345	41.8484	49.432	44.7694	34.3106	40.2676	39.0274	44.4366	42.2907	42.0105	49.4684	48.3848	48.0664	51.5775	47.734	52.1877	42.8523	43.3348	37.4233	61.797	39.4153	32.9069	45.3894	56.0369
Storvum000885t1	2.56557	5.56735	2.76378	5.35287	1.1387	2.85755	5.03655	3.52953	2.906	3.9013	3.513	4.92026	1.35619	1.89498	3.48791	3.92573	3.97636	3.53872	2.10809	3.69249	4.01021	3.56679	3.21063	2.95813	5.70023	5.98238	2.72323	6.94002	2.35383	4.09648	1.26758	8.79637	3.83662	3.78867	6.43149	8.41134
Storvum000886t1	322.864	214.422	305.948	352.972	213.119	257.745	299.338	268.571	316.579	238.633	255.701	351.868	272.025	207.965	304.893	363.435	228.848	293.193	284.156	302.194	311.383	336.597	267.213	387.772	404.805	302.109	286.793	351.269	218.431	207.161	206.598	278.392	212.749	227.073	227.418	251.27
Storvum000887t1	41.5497	40.5017	49.9661	52.6024	47.6592	39.4947	48.7103	47.636	45.4859	37.6265	41.0442	52.3238	44.0573	40.8974	50.2694	44.5629	38.876	43.6621	40.2283	47.7988	36.0981	29.4915	36.2159	45.0146	42.7277	45.3955	52.7789	45.5414	48.1926	44.4014	42.331	43.9689	37.6014	28.6709	34.931	45.5688
Storvum000888t1	72.0239	55.4824	82.5182	76.5286	55.0378	61.4703	74.5574	67.412	65.9705	60.2552	56.7259	82.2848	60.5405	54.5761	71.852	76.4092	56.7651	69.8553	70.682	70.1467	61.7331	65.5785	59.9406	79.1763	65.9124	64.333	79.1822	81.0012	52.7154	50.8425	52.1347	66.6095	53.3857	46.7346	58.66	65.5647
Storvum000889t1	23.7767	20.1586	26.3613	26.0218	15.0696	19.4038	28.326	22.9514	27.226	18.1311	25.3311	29.5787	21.6122	17.0521	26.4667	17.674	14.5805	26.1437	23.8352	25.2369	19.7291	19.8087	15.5175	27.4479	22.5859	23.7536	29.6027	24.3733	16.5509	16.3875	19.2681	25.5128	16.3053	17.6835	15.1921	21.8836
Storvum000890t1	72.1775	59.7048	96.3074	83.8278	50.1361	63.0194	78.2775	83.3699	89.6458	56.6831	68.7807	81.5818	62.1405	54.1432	91.3014	79.3378	72.016	87.6827	73.946	104.39	70.9008	64.0635	70.6205	88.9075	70.1554	83.4013	83.9211	71.4318	63.3433	60.5843	91.7722	84.6909	60.2351	59.7158	70.1056	83.6703
Storvum000891t1	8.03766	11.7703	18.0708	19.3881	11.623	17.8253	15.0419	13.7781	15.7709	14.915	15.1609	13.8789	7.18421	11.0727	13.952	17.5295	12.8099	14.3542	12.0814	24.7474	18.2571	16.057	20.468	20.0465	19.836	19.6447	20.6776	20.0052	16.9459	26.3001	16.9844	35.4451	22.5786	21.6444	27.5223	38.626
Storvum000892t1	41.9854	29.3141	49.2051	51.6725	29.5853	31.3489	44.4942	43.5103	45.8276	31.895	37.5377	45.8548	35.6203	29.2365	41.7433	43.0287	33.3556	45.2259	35.5926	40.1934	32.0325	30.1222	27.6374	42.5576	38.0788	39.0613	44.2147	43.7074	30.5962	33.4139	38.844	40.5413	31.1313	29.0393	29.0596	38.1386
Storvum000893t1	6.32779	7.48679	5.10255	7.9925	4.65712	7.21204	8.39558	11.1182	7.96846	8.94929	5.91651	10.218	8.23842	4.06133	10.0536	7.87591	11.266	8.25813	9.08193	7.59716	9.46462	9.90111	7.64719	13.6388	13.3711	7.74189	7.72309	10.326	7.11601	4.74283	3.54905	7.37829	7.09791	6.67415	4.79858	2.82482
Storvum000894t1	65.3015	51.2853	68.8234	78.3362	44.5213	52.3824	63.2063	75.6667	77.4584	42.3808	53.9097	75.9574	49.3779	44.4102	69.6049	68.9	56.1438	64.488	53.4148	70.9768	51.1018	50.2645	43.3037	59.8668	67.9527	61.8758	68.484	63.6322	46.3116	43.2039	49.9711	61.1542	33.5529	45.245	36.851	59.24
Storvum000895t1	94.2563	79.4842	101.617	98.139	69.8707	85.8986	106.581	84.3074	104.09	77.1176	96.148	95.2862	106.741	80.3822	103.199	97.0165	71.1361	107.32	89.8235	91.8772	82.122	84.4967	75.1119	94.1825	97.15	98.5334	120.21	95.2899	73.6852	88.8419	114.851	99.2811	83.8275	77.7777	77.822	89.2906
Storvum000896t1	46.1849	37.8213	51.0218	49.8131	23.2893	30.9086	45.7414	43.9704	46.1514	27.3113	34.9458	52.6015	30.5241	37.0817	47.4732	45.7218	39.3146	47.1767	41.8292	49.7389	42.987	40.6278	38.2317	64.5928	46.0487	48.3869	50.9683	50.947	30.2508	39.2437	32.198	50.5646	34.1452	40.2388	46.1095	59.1163
Storvum000897t1	27.6716	17.2788	20.4087	22.4902	17.2616	19.5755	23.7096	17.8777	20.9175	16.0656	19.2294	24.8308	20.7215	15.9692	22.9788	23.8215	14.3596	19.4601	23.9972	24.0116	17.6438	14.7556	18.7999	27.7768	26.5333	24.6333	24.197	23.0191	21.3564	20.0533	13.9441	30.1234	16.3053	10.4659	21.5886	32.8249
Storvum000898t1	5.13158	12.287	8.92887	7.06306	3.56185	9.27259	4.19656	4.59046	3.32024	5.7376	7.3959	5.03155	6.01541	12.9924	10.6688	8.06851	4.41829	4.91434	5.67515	4.65544	1.60401	2.42548	4.94767	2.79404	8.11311	8.26976	8.23735	11.0019	6.76253	5.82179	3.04231	6.91621	6.33031	3.78921	2.66533	6.00056
Storvum000899t1	2.56565	5.56743	5.95269	5.39025	2.46579	4.12116	5.456	6.28242	4.64832	3.21291	3.51302	3.65956	2.8958	2.70699	5.33443	4.9947	2.20911	4.12834	4.86468	7.84118	3.20811	2.02106	4.27312	5.91645	3.94652	4.39881	5.14845	4.90871	2.66915	4.52782	6.67623	6.45539	4.60392	1.80422	6.66374	6.35422
Storvum000900t1	162.489	130.354	166.251	162.265	113.973	128.443	160.325	141.841	152.564	114.746	134.049	159.498	139.439	128.043	154.494	164.056	84.1667	121.493	118.537	142.123	126.561	118.634	118.299	156.455	148.43	137.067	152.91	154.879	110.856	100.258	101.407	137.87	95.5316	90.7505	104.489	117.909
Storvum000901t1	155.969	115.757	192.835	156.504	93.4154	106.292	165.606	169.194	173.978	93.8518	136.634	177.064	117.56	112.907	171.321	167.122	132.54	151.008	131.527	156.847	117.908	112.749	110.885	157.584	134.366	131.612	166.305	143.549	100.333	97.0113	139.68	141.88	83.065	93.7969	116.767	129.945
Storvum000902t1	63.209	77.7439	83.7697	66.5426	69.0295	63.7065	61.9272	63.339	84.9963	57.3625	59.956	54.147	75.7884	83.4058	84.7898	56.282	107.134	92.0315	89.0965	113.383	73.4753	79.9174	81.1986	68.0225	82.0382	117.98	104.266	75.2386	100.139	113.176	96.5229	92.5594	76.431	81.3389	64.5214	83.0558
Storvum000903t1	8.37966	8.44646	8.07916	7.32355	5.7527	6.35347	6.92686	7.25171	6.64036	6.65435	6.10135	7.01575	8.2372	6.76937	9.53397	8.83624	5.52245	7.07883	7.62268	8.82293	6.09602	6.2635	12.0406	10.5162	5.6987	8.44569	9.52532	7.44846	7.47118	5.60492	5.32346	8.91573	6.33063	3.06627	6.39844	5.86657
Storvum000904t1	24.1552	18.7636	28.9036	30.2035	20.6702	23.5117	28.7248	29.2037	30.6086	21.0283	26.3591	26.4871	22.8563	16.2794	27.1342	26.9103	18.5256	21.6879	22.3734	21.2786	20.8873	26.2043	20.3962	23.7075	27.7217	26.9373	20.8702	25.8604	20.9898	27.7495	18.854	30.8186	16.0261	17.8967	19.5155	24.9687
Storvum000905t1	39.1545	40.0763	39.1215	41.1246	28.4031	40.2471	40.3191	44.6211	36.3684	32.9808	31.2456	42.8285	25.7835	27.8938	51.9932	41.3605	43.6809	51.2929	50.8124	57.8877	44.4192	47.8378	49.5639	55.5477	58.1673	50.7923	40.3735	51.0711	37.4852	47.8957	40.8425	53.6319	38.762	52.1881	44.3894	54.7483
Storvum000906t1	7.01068	9.40576	11.2688	9.1016	7.83586	8.58579	7.76801	10.1551	9.96045	5.24053	8.13494	13.7287	10.6818	8.63181	10.5951	9.14386	6.01503	10.03	8.29993	9.40186	7.05905	5.59884	5.78722	10.1639	6.35479	7.03807	10.0407	9.04052	8.98374	6.43781	4.15785	9.53148	6.21966	5.6603	8.19855	7.77089
Storvum000907t1	152.222	115.186	129.048	130.853	115.888	123.291	102.412	88.2044	113.717	103.039	107.423	114.978	124.946	119.658	77.555	118.142	72.8994	80.4094	62.433	38.2276	65.2868	68.1046	58.7007	67.8715	94.9278	90.7913	94.4759	106.979	86.651	45.0606	46.9	63.6338	68.2922	42.7567	39.4514	43.601
Storvum000908t1	25.311	23.996	30.828	26.7656	15.341	20.7776	27.076	29.2461	22.4113	23.8646	24.0358	26.2315	24.4921	27.8881	28.3141	24.9723	26.9499	24.9712	23.0293	23.5269	18.2876	19.3979	21.1423	22.8407	27.6187	29.208	30.635	26.4076	20.8141	27.5945	22.0547	28.1299	24.555	24.3514	27.4588	29.3079
Storvum000909t1	53.1856	52.5986	60.5935	55.2041	47.1177	68.5145	63.3904	72.274	62.5855	60.8074	56.0216	60.2433	54.9904	61.4651	77.7143	57.4357	76.8727	98.1193	89.2008	123.952	95.4503	103.004	107.011	99.2472	93.9767	107.331	88.2302	84.6412	84.1411	146.16	100.893	118.517	108.004	116.159	121.036	155.88
Storvum000910t11	2.952	3.02949	5.78686	4.50528	3.01387	4.97037	3.85213	4.95039	3.76733	5.01048	2.51882	3.63546	2.42875	6.94605	6.76584	4.08078	8.26763	5.46819	13.2429	16.5356	13.5987	10.4163	16.9609	11.4464	5.8389	10.5943	8.76648	8.29613	10.6027	24.7104	20.562	15.8283	20.3587	25.6636	23.9092	37.7507
Storvum000911t1	26.1653	25.7234	19.7726	21.7471	20.5455	19.5756	20.7803	18.3707	23.2413	19.0453	20.8925	24.2498	18.7011	19.7663	20.7228	18.4409	18.9973	20.0565	24.1653	24.0178	25.1861	20.8112	26.3159	21.8541	20.1649	27.8004	29.0908	23.6995	19.9234	26.9469	21.5474	27.6693	25.7062	26.8753	31.1921	31.7817
Storvum000912t1	3.59089	3.26324	4.03974	3.5316	3.56088	3.77775	3.98889	4.59385	0.498023	2.75327	3.51282	2.44061	3.56075	3.52069	1.43626	4.03378	2.2089	2.55662	3.40626	1.71577	3.85036	2.62616	4.04887	3.94309	5.91668	2.99118	2.31707	5.9253	3.73482	7.54428	2.78833	4.76569	7.28999	4.50837	6.93249	7.24086
Storvum000913t1	122.284	119.982	150.949	133.642	98.8979	108.009	143.767	113.832	135.464	99.1333	120.365	130.846	115.573	102.34	131.927	129.09	118.184	136.646	144.009	147.772	131.379	128.519	128.425	171.066	147.749	153.782	154.717	130.342	123.826	134.313	151.344	147.101	124.692	143.412	143.419	174.774
Storvum000914t1	82.262	77.9194	80.3648	79.3673	77.0669	73.3962	67.9004	80.9831	72.7845	77.715	68.8242	78.8913	71.6846	71.8758	63.8092	75.395	74.1927	75.0762	63.2703	62.2018	61.5115	60.5985	54.6387	69.7802	70.2733	69.8003	77.6807	76.3443	61.6241	52.261	42.1713	55.0914	48.6141	40.2811	31.5962	35.9724
Storvum000915t1	0	0.384029	0	0.371857	0	0.687066	0.209994	0.241838	0	0.459025	0.184941	0.762887	0	1.35445	0.410479	0	0.220957	0	1.94695	1.22587	0.641905	1.01041	0.675	0	0.438426	0.352008	0.257526	0.169341	1.42329	4.52803	1.52138	3.69058	3.26226	3.42755	6.40091	9.18571
Storvum000916t1	46.6819	46.4534	57.6193	51.487	33.4177	42.5855	44.0872	46.9048	47.8102	44.0526	39.5656	49.2693	44.0654	39.2688	48.2172	51.671	34.6798	48.9687	48.9849	55.1492	46.525	47.4735	52.6351	62.1042	51.2786	54.0172	54.8373	51.4652	43.7514	57.1214	46.6414	61.0312	54.6749	49.9535	50.1268	70.4648
Storvum000917t1	168.256	148.189	176.899	191.078	116.96	134.969	174.676	149.426	183.106	133.532	153.824	178.473	149.989	122.685	186.919	184.401	101.83	159.104	132.197	154.912	128.186	117.164	113.369	162.157	149.885	170.145	179.446	165.402	139.252	111.869	126.488	158.653	107.24	104.592	114.388	135.638
Storvum000918t1	11.4609	7.48752	8.92877	7.62066	6.84988	7.89887	6.50433	7.006	11.2888	7.80335	8.69024	9.60527	10.4724	8.39052	7.18087	10.1818	7.95302	10.2214	9.24208	12.2507	8.66147	6.4683	11.2445	6.73881	11.4029	16.8914	8.75206	13.3713	7.65281	7.33137	8.36647	8.91401	8.24853	6.3157	8.79528	11.4709
Storvum000919t1	25.308	24.7626	34.0185	30.4832	17.257	25.2422	31.2797	24.4182	28.5534	23.8623	22.3713	22.7272	22.0345	19.2274	30.982	29.7735	22.0892	31.6614	26.4382	33.5789	26.1499	22.0205	27.8917	31.0529	31.1192	39.9411	32.1812	30.9802	23.1217	31.687	32.1931	37.0485	29.1598	28.1338	29.3287	39.9104
Storvum000921t1	14.3683	9.79121	15.9444	12.825	9.31555	11.3332	16.7864	14.738	18.2613	7.80309	15.1616	16.772	14.2585	12.9926	18.8755	19.4028	13.0339	13.3671	11.0261	19.847	11.8697	10.7124	8.32111	17.2572	13.5948	14.4281	18.2767	16.0798	10.4996	8.4092	9.12689	14.1399	9.5914	10.1045	9.0622	12.0013
Storvum000922t1	0.171037	0	0.212578	0	0.273964	1.03021	0.20982	0.483192	0.331999	0.458967	0.55465	0.609856	0.222762	0	0.615464	0.192092	1.10449	3.14503	2.1078	3.92016	3.84938	4.44625	5.17225	2.79378	1.09625	2.81503	3.34621	0.677001	2.49119	4.31204	6.84463	4.30317	8.63166	5.05174	10.6608	12.1772
Storvum000923t1	70.4709	53.9468	62.9282	66.3557	56.1658	47.3933	45.5356	49.0497	41.5029	49.3417	44.0053	59.7717	51.9041	56.0335	32.0065	57.0551	36.8923	22.4106	14.2695	8.33112	29.1936	24.4554	18.4417	33.0341	41.0011	38.3576	39.128	51.2871	28.1158	9.91822	11.4084	19.2122	27.8153	12.9907	9.32908	12.7081
Storvum000924t1	57.4627	57.2065	51.876	48.8844	40.544	46.0197	53.1028	41.8148	53.1231	41.763	48.8112	46.6677	47.8706	44.6752	50.4731	50.5209	40.2039	53.2852	43.3017	44.6031	42.6712	44.2513	38.4611	59.3201	62.0324	49.4425	47.3684	47.3983	40.027	40.9605	39.7999	41.042	41.6284	32.288	31.9909	43.962
Storvum000925t1	15.0532	21.1187	18.2827	25.5325	8.49387	24.5931	24.7583	19.3268	18.5934	15.6067	14.9768	17.4075	14.2604	18.9463	23.745	27.2796	11.4877	20.4427	18.8084	23.8577	20.562	20.2903	26.7619	19.3947	33.3317	31.3425	24.1969	31.6511	19.399	35.5788	22.8177	33.5043	29.3494	30.135	37.0467	40.7657
Storvum000926t1	9.01709	7.70353	10.5855	12.1715	10.0613	12.0528	10.8812	10.6447	12.2078	13.8259	11.4875	17.8722	8.55087	7.43828	22.2211	10.9416	13.4233	16.2429	21.162	27.4874	17.5586	20.0958	24.2855	25.7537	16.7933	30.4623	18.0981	18.5612	19.0694	34.2027	18.1511	37.8055	25.4038	31.0857	28.8537	41.1819
Storvum000927t1	67.5508	53.7504	69.7357	60.9661	43.8303	63.1913	65.4896	70.0988	74.5381	48.1869	59.1647	75.1898	66.7896	57.9452	67.7081	64.9273	32.693	60.3661	49.9525	40.4381	41.3886	33.1363	42.2854	49.2949	57.2069	53.6654	63.3303	63.3117	48.3854	32.5519	50.4463	51.0346	42.0123	34.2704	27.9929	33.7239
Storvum000928t1	153.562	123.019	166.9	188.103	113.682	131.534	161.423	151.326	146.918	133.296	139.93	188.192	150.023	119.687	165.572	190.17	118.365	166.216	152.133	175.482	184.006	187.271	171.369	255.161	173.578	138.65	146.895	188.415	111.707	122.443	118.382	179.846	132.752	138.873	151.434	177.451
Storvum000929t1	9.7462	15.548	12.9699	11.7101	14.7908	14.0807	15.7469	12.8217	14.1106	13.5363	14.4209	15.5599	9.56795	13.8131	14.7731	16.9032	15.2354	13.3908	15.7345	17.8939	13.9579	15.5537	16.8708	16.7572	15.7763	14.9559	12.8729	14.3904	16.5384	18.3342	15.9692	16.4499	18.0333	15.902	15.7323	19.4286
Storvum000931t1	24.4568	22.2687	23.1738	23.4198	18.355	22.2832	24.5558	21.7515	30.7119	27.078	25.5151	24.5527	21.8229	21.6593	20.5174	25.6546	15.3246	26.7395	23.1228	30.8778	20.8539	26.4717	24.0657	29.4148	26.2479	24.1915	23.169	22.8522	22.9505	21.559	21.5481	17.9842	20.1426	17.6784	19.1937	20.8318
Storvum000932t1	19.1548	14.7818	23.3865	22.6764	18.6288	18.717	16.7906	15.468	20.2532	21.5705	18.1194	20.5879	19.1502	17.8692	22.5691	20.7464	15.905	21.0379	21.0826	21.3206	22.2977	19.1967	23.616	17.4187	20.6056	22.2342	20.3373	19.6361	19.7478	23.7147	16.7314	30.8961	20.3345	22.9094	28.5242	33.3667
Storvum000933t1	83.6299	68.7251	88.8691	83.6424	59.1731	58.0398	83.7057	88.7025	83.8349	75.0367	70.2249	85.2508	72.8114	77.4352	85.9681	80.8723	68.4796	86.9062	79.6285	92.1456	84.0584	67.0858	79.6205	87.9135	85.9271	95.366	92.9343	83.5965	64.561	84.9018	74.0232	90.3836	67.526	80.0907	89.8395	94.4538
Storvum000934t1	75.2454	74.8661	69.9487	94.0515	57.2527	82.7669	67.8	63.3326	57.1071	76.8687	63.9716	78.3941	64.3377	62.8205	59.5012	85.2887	56.5498	57.811	50.4398	39.9486	66.0939	69.908	65.9028	65.2326	96.219	64.2225	63.0733	88.0277	57.2783	42.0366	23.8287	66.7146	55.4411	41.4843	41.8568	47.8505
Storvum000935t1	194.836	153.875	206.203	212.116	128.213	150.092	181.805	166.635	176.588	135.756	160.067	195.912	170.364	141.844	198.321	212.681	116.909	169.853	157.66	175.936	155.238	160.17	151.356	193.05	186.012	189.571	200.279	195.754	129.058	153.088	141.096	184.321	123.161	139.052	142.301	167.765
Storvum000936t1	95.0755	63.1541	84.8337	94.7954	67.6582	78.9892	76.8354	81.4757	86.4902	64.9327	75.4337	99.6039	70.9986	63.3698	80.225	94.1225	52.7932	62.1908	75.0979	73.5308	73.7974	77.7781	71.304	93.1582	79.112	69.8529	75.6903	93.1104	65.4515	59.0624	60.3301	84.7046	59.4707	60.7756	68.523	79.9984
Storvum000937t1	45.1581	43.1967	61.0139	56.1327	38.3585	48.767	64.207	40.1977	54.95	43.1469	42.3416	54.2794	54.1394	37.353	61.1402	49.3364	30.9281	56.8094	52.8597	51.9446	44.9121	44.2653	45.6534	52.1009	61.1777	59.9998	69.7599	44.0076	46.0923	55.8463	60.0856	59.9403	44.8876	40.7794	51.7073	51.4706
Storvum000938t1	83.9827	67.9611	97.7941	83.0841	56.7133	93.928	93.1711	66.2064	87.156	66.0944	67.3021	77.9177	88.2118	73.6297	80.632	86.639	56.5532	102.028	87.4017	77.9213	82.9304	80.6408	69.4943	99.9228	85.9472	92.199	90.3552	65.8442	71	67.702	74.2812	63.9388	63.112	53.2249	62.3723	58.5995
Storvum000939t1	34.3786	28.6046	35.0788	36.2448	25.2052	31.0804	33.787	24.4066	30.546	28.2269	26.0701	37.0547	34.3004	30.8614	30.1602	31.5047	23.1954	26.1474	28.2161	28.1802	23.4196	27.687	28.3381	35.3331	35.2973	32.7271	34.7525	37.4085	24.0209	31.6937	29.1542	38.1184	22.2524	24.1752	29.055	35.48
Storvum000940t1	303.293	208.234	333.312	358.996	190.623	237.652	309.623	273.835	320.883	204.772	250.405	318.888	256.912	196.685	300.868	346.437	187.467	275.372	206.252	264.957	230.98	235.461	195.846	313.688	294.919	269.459	334.916	310.549	211.084	220.632	212.992	292.229	172.997	197.383	209.86	275.288
Storvum000941t1	7.86684	7.87067	9.35472	8.73599	6.84861	8.9292	10.7047	12.3271	11.6207	8.26076	8.87474	13.2684	9.12855	8.39364	11.4898	9.60471	8.836	12.3875	8.9199	12.0086	9.3043	8.48643	9.89646	10.5165	8.5485	9.14951	10.0401	9.81826	10.14	12.9348	14.7031	14.4493	12.6612	13.8891	11.7301	19.4213
Storvum000942t1	71.5819	56.5836	73.1177	64.2393	54.7793	60.2282	73.2212	68.3432	68.8667	59.8233	62.0415	71.0143	61.1771	58.4781	69.5197	76.9698	53.8067	69.217	68.5556	77.426	56.9111	57.7661	63.389	73.2334	64.9772	73.175	65.6194	75.1106	65.2112	60.1072	65.1285	66.0623	57.1356	50.4908	60.768	69.8932
Storvum000943t1	55.0323	52.1406	76.9012	59.459	39.3572	43.0645	58.7885	67.3232	58.5388	43.1935	57.1091	62.8641	52.63	54.1715	67.8198	64.6556	42.649	63.7503	50.5562	71.607	46.1165	41.6758	44.7288	54.6272	51.5207	55.1893	68.6194	60.0665	41.648	34.3881	47.2428	48.4607	38.267	38.7951	38.6343	48.0813
Storvum000944t1	3.24964	2.11173	1.70081	2.23045	1.91775	2.74744	3.56772	2.89995	0.830053	2.29482	2.58851	2.1349	1.55898	2.70724	1.23103	2.6894	1.32544	2.94905	3.40548	2.20546	3.84986	5.05217	6.07253	4.43706	4.16533	1.93547	4.63372	3.04689	3.55848	6.89915	6.3378	7.07049	4.22031	7.03577	7.73044	8.47327
Storvum000945t1	38.6522	30.5236	40.3946	39.7765	30.1352	34.1713	35.2593	36.977	36.1902	27.5371	34.2051	42.5475	31.8442	34.9253	38.3674	47.256	24.9622	36.5699	39.0832	32.8381	36.7348	40.011	35.3113	40.0964	40.3354	45.3956	43.2486	42.8266	31.3126	32.5543	27.3789	36.8904	31.4608	28.3218	38.1205	40.0742
Storvum000946t1	9.57691	7.10276	10.6304	11.8517	7.39642	4.05425	11.7544	7.719	10.1266	8.94846	7.95027	11.7435	5.47494	10.5599	6.97597	9.60467	7.4885	8.90334	7.51445	5.547	6.75951	8.2842	7.86527	11.5023	12.7129	11.9647	8.73812	11.1726	6.9333	6.68289	6.591	6.79948	3.55019	4.62628	6.13173	7.76872
Storvum000947t1	19.7015	17.9985	21.374	24.9154	14.2518	18.1412	22.7013	19.3448	22.838	18.3457	21.7906	21.1844	19.0297	16.0136	25.5505	24.028	20.5621	23.4915	20.8834	26.9387	20.7198	18.617	23.0163	24.5493	16.166	14.7767	19.694	19.1967	17.838	25.1636	22.7795	30.9265	19.9616	16.509	19.0756	22.7834
Storvum000948t1	30.6177	23.2299	32.9521	27.6947	12.6032	25.7572	25.8099	17.638	21.7475	17.6714	23.4819	21.9565	22.0548	27.0687	25.6462	31.8896	21.6495	22.2135	30.8087	27.4433	23.4188	20.2116	23.1644	21.8587	24.119	35.3664	37.0684	28.7747	21.1764	39.6735	32.7044	31.8151	25.5132	33.5602	32.2514	41.653
Storvum000949t1	59.522	52.2182	54.2124	87.1734	47.9452	62.8477	64.8443	59.4437	73.2109	70.224	54.1743	76.2426	61.4765	41.9596	118.179	85.6778	100.735	134.469	175.456	236.955	203.717	214.024	240.422	263.935	140.755	147.976	97.3065	105.792	90.7481	117.29	112.308	120.963	104.164	105.002	97.026	139.092
Storvum000950t1	47.4987	31.6243	53.5344	52.9451	32.5988	46.4355	49.3272	41.8015	59.3815	38.6503	41.3992	44.811	44.2986	36.1989	50.4524	41.8562	24.6679	47.1601	38.0675	39.9117	40.0891	40.3749	36.1911	43.6008	44.2749	46.9636	41.1491	39.8911	45.0971	45.2506	47.3745	40.0823	32.1328	37.682	32.7728	42.3021
Storvum000951t1	49.0911	45.1114	60.3214	58.9216	45.747	48.8489	59.4059	53.501	55.401	49.6669	51.0174	55.6346	46.2004	46.0331	59.5013	55.4023	39.0369	55.9608	53.8546	47.829	46.4898	40.6105	40.8783	51.7582	51.7249	51.6205	62.8161	54.1132	43.8117	42.686	51.5291	54.4174	44.9702	45.084	51.5318	54.7682
Storvum000952t1	281.995	248.208	272.78	267.657	192.301	223.23	261.13	224.813	274.579	209.952	204.117	243.423	246.208	235.853	272.475	244.147	271.04	314.427	330.54	383.806	371.541	338.622	344.587	445.941	249.199	229.089	255.384	221.764	180.902	165.773	160.463	185.696	150.977	141.404	140.502	166.157
Storvum000953t1	16.075	13.6201	15.0849	14.6268	13.2913	12.9522	16.0474	13.5371	20.2354	15.7682	15.9179	14.9469	13.5794	10.575	17.104	15.9292	11.7075	14.039	16.0332	13.379	16.2027	12.0407	14.1268	13.4736	17.753	16.7154	16.9051	17.6056	13.2883	16.4763	16.4772	18.3978	14.0042	15.1505	14.93	18.9453
Storvum000954t1	381.852	294.275	440.534	416.913	276.118	303.765	393.812	373.991	411.701	305.627	337.974	418.382	322.306	298.691	425.334	417.793	277.443	375.993	339.144	410.045	331.923	315.976	315.802	403.696	370.597	366.684	409.598	394.443	282.453	353.307	341.96	402.915	272.22	254.657	308.993	384.253
Storvum000955t1	34.5497	28.0287	36.3544	32.3415	26.0271	34.8581	36.5151	31.4143	32.5381	27.0795	21.6327	29.2777	25.6141	31.4027	30.3654	33.8099	20.3236	30.8656	27.5674	27.6901	25.6653	25.6661	18.892	27.2805	34.6397	39.0614	33.4654	28.2679	33.6293	32.5562	40.0554	26.1295	27.0482	28.5052	22.9241	22.7707
Storvum000956t1	26.8504	31.6749	29.7648	33.8287	25.2033	30.5653	26.4459	35.0462	29.2177	32.1257	27.179	34.4665	26.7195	31.6782	31.8021	30.3511	30.2635	28.1168	38.7602	38.966	30.4792	32.1283	39.1356	33.8507	28.9345	30.2638	30.3774	37.7491	32.0223	41.6077	36.7581	41.5028	39.3262	34.9944	44.2534	50.1403
Storvum000957t1	5.4719	9.78978	7.44159	9.8513	8.76534	7.04035	7.76769	8.22035	5.97628	5.5066	7.76521	7.01663	6.89924	5.95797	11.2849	6.33883	5.74316	7.47308	4.05502	7.10808	4.01076	5.05041	4.94858	7.0648	7.66994	6.15831	8.4959	9.98828	8.00338	9.91546	7.09761	11.8372	5.94708	4.32813	6.39913	9.18329
Storvum000958t1	930.841	573.222	879.548	1025.26	564.398	696.477	839.812	714.951	861.57	643.207	740.853	937.165	783.564	577.782	885.738	965.857	475.823	766.801	666.054	786.266	782.368	833.558	669.801	1042.81	974.343	823.79	819.926	903.462	581.033	628.647	594.461	832.993	608.916	615.511	632.873	820.763
Storvum000959t1	15.9053	11.5182	15.3075	17.8437	7.94463	14.0807	14.0621	13.7762	14.4429	13.08	13.8669	16.1653	11.8018	10.5591	17.4398	12.2942	13.2542	11.797	9.8926	17.6446	12.352	14.9532	17.3184	15.9397	12.2756	16.8914	15.1886	16.5891	12.2756	16.3847	14.1963	19.6751	15.5386	15.3331	16.5281	18.8902
Storvum000960t1	10.603	16.5091	11.2682	16.9144	13.1492	16.8281	16.1622	14.5029	14.6088	13.5383	15.161	9.4558	13.3584	14.0799	18.4658	13.8307	13.9167	20.0562	22.5433	31.1248	26.6297	37.38	39.3612	22.0186	17.3158	24.1054	20.8526	19.6367	20.8132	60.1461	34.983	33.3567	49.6857	53.3906	56.5185	61.9731
Storvum000961t1	21.0305	18.5705	22.8981	20.2581	14.993	19.9566	23.9224	18.9561	23.1412	19.8531	14.9754	19.3036	17.9196	19.7445	19.8336	20.7151	12.3967	25.53	17.3129	21.5273	15.2635	17.9919	13.7346	19.6195	18.6693	21.956	24.2096	22.6581	16.591	17.7425	21.3266	24.4667	19.7303	12.3868	16.199	19.2571
Storvum000962t1	9.0637	8.44645	14.0322	13.5687	7.9442	8.58577	15.6376	11.6028	13.6127	8.94894	10.9085	11.8963	7.12403	7.04016	15.3526	13.6385	11.2658	11.4048	8.75799	12.7443	6.57729	6.06144	8.09724	10.8448	8.98638	9.67736	9.78277	13.5427	7.11539	7.40334	9.63291	13.8348	9.56278	7.16065	10.8542	11.4769
Storvum000963t1	36.2224	28.6632	33.4113	40.4975	29.0033	33.9997	41.5007	33.9604	39.0021	31.4916	33.6918	42.0647	32.1939	31.41	40.7636	43.8853	24.3548	40.7173	44.2495	42.5084	42.5305	42.1116	47.7347	44.6854	38.5114	46.9252	41.6548	38.6255	39.9181	41.7486	30.9665	50.8544	35.1909	31.5574	41.0967	42.8426
Storvum000964t1	35.7447	35.3228	48.0484	44.6092	23.2862	34.343	43.2349	45.4362	43.8267	27.537	34.0202	45.5977	34.7388	32.4889	46.5744	43.6061	31.3683	49.5465	41.1916	51.2178	41.3869	35.9693	42.9584	50.449	36.6085	47.683	44.021	34.0243	29.5333	39.2375	37.7726	48.7262	35.873	39.3256	41.3196	45.7238
Storvum000965t1	0.342029	0	0	0	0	0.68683	0.419757	0.241686	0.166002	0.917838	0.369766	0.457498	0.222654	0	3.89814	0.576261	0.662675	3.93224	6.00026	12.2529	2.56656	3.43495	5.39776	4.27223	1.53434	11.9642	7.4653	2.8776	5.8705	16.8148	15.463	12.4503	11.3178	10.6422	19.4599	29.3059
Storvum000966t1	35.2847	35.6126	36.5556	35.3082	29.9606	26.1717	29.3682	38.5512	32.5091	30.9782	27.6626	45.3501	33.8203	31.8475	38.5729	34.8739	26.6962	29.3318	32.8751	42.2376	25.9877	21.6206	23.6164	34.5077	27.838	33.6068	30.3025	31.9019	26.7634	24.1305	28.1388	34.4321	21.4419	17.8577	25.326	22.1467
Storvum000967t1	61.7446	44.4503	68.0316	56.6906	55.8897	50.1408	59.8094	51.4713	79.1872	53.1937	49.7366	52.9135	49.4459	45.4799	54.1653	47.257	69.3652	75.2966	54.6484	59.301	62.8802	57.597	47.455	66.3934	48.89	44.5159	52.2575	39.9475	54.2693	28.4597	31.1823	37.3499	39.7091	34.639	33.8531	37.7748
Storvum000968t1	13.1697	7.87102	17.2206	14.8697	9.31483	8.07061	16.789	14.4994	14.6089	9.17937	13.4973	17.384	9.13145	11.0995	17.2345	13.447	18.1144	22.2159	19.6218	29.896	19.57	22.0278	23.6153	25.6366	14.9077	18.6509	15.4457	12.6953	13.1666	21.56	23.8302	25.2077	23.7872	23.4529	39.1849	28.7733
Storvum000969t1	5.81495	7.29495	7.86631	8.55009	6.301	9.44434	8.60493	7.49205	4.64828	7.34324	7.58059	7.77748	6.23527	5.68551	11.9001	7.68391	6.62713	11.6001	11.1898	11.5178	8.34152	7.6789	7.87194	9.03815	8.98781	8.62165	9.01013	9.64867	9.25149	15.307	17.4921	13.5265	8.82435	12.9884	12.5291	16.0649
Storvum000970t1	186.41	152.998	184.968	188.103	141.903	147.675	153.853	189.016	173.812	151.906	163.073	199.789	156.521	155.959	168.654	197.473	161.478	157.498	160.396	157.338	140.046	143.057	150.921	176.808	167.901	180.351	175.315	186.208	142.671	118.353	124.216	169.856	114.526	107.685	119.7	155.018
Storvum000971t1	36.9429	26.1085	29.1264	35.306	32.209	40.3531	39.9696	36.25	38.3484	36.4874	29.398	37.0563	30.956	27.885	33.8535	29.1991	46.832	40.6287	46.5419	46.8248	69.6183	68.5064	63.8743	72.307	46.914	49.9704	40.4165	47.9041	40.7678	46.9202	41.0688	53.4901	54.0523	47.8064	52.1726	68.4935
Storvum000972t1	32.1516	30.5229	35.9306	45.3528	28.2164	38.8077	38.2006	42.0568	39.3443	29.1423	31.2465	34.6197	26.0502	25.1807	33.0332	43.0292	28.938	38.9318	26.7596	19.8509	31.9233	41.2201	25.6408	32.6999	35.7287	33.7828	32.4371	38.9344	24.3718	7.97649	15.9706	27.054	17.0734	14.0695	11.73	8.29812
Storvum000973t1	48.3928	43.7079	49.7521	55.0185	33.2158	43.4441	42.6164	51.98	36.8391	38.5466	42.8936	50.3358	45.6374	46.0379	40.6254	57.2418	29.5863	36.7748	36.4947	42.4028	34.7938	38.6001	47.2785	37.3364	54.5676	40.293	42.7367	50.4489	29.702	35.9979	30.5012	47.1948	28.968	29.3834	33.0617	37.6152
Storvum000974t1	65.1718	54.908	82.9106	59.4784	54.2501	52.2013	64.8357	76.3447	79.6858	56.9175	61.3861	74.4048	51.4671	49.5328	66.4745	67.6221	72.9021	70.9619	53.5079	74.9761	66.7262	53.3616	51.9502	79.056	71.0461	74.6038	73.3635	68.0423	48.0506	55.8467	52.4801	62.7064	46.9977	45.6518	53.8391	63.3574
Storvum000975t1	83.8089	54.3297	80.1496	78.4375	62.1913	79.504	89.6083	52.4372	87.9858	57.3721	65.4527	63.5872	75.7295	64.1586	74.0669	70.8857	22.3118	60.9445	40.5401	35.0413	43.1498	32.7397	22.9403	54.2326	73.6647	57.5364	72.0792	55.5201	48.2202	21.9917	47.4074	32.585	25.8972	19.1238	19.7253	20.6523
Storvum000976t1	49.5993	44.1542	49.7487	46.6537	32.8755	40.8682	47.2203	55.8248	49.9692	39.9297	45.4838	51.5432	38.3055	40.3384	45.9587	47.0644	39.3213	45.809	48.3257	48.2755	42.3486	42.6398	43.1826	53.4087	43.845	53.4895	39.6442	52.6437	40.0324	37.945	46.139	51.6456	35.6809	33.0136	41.8513	46.074
Storvum000977t1	7.35422	10.3665	5.31507	8.92183	5.47914	6.52518	6.9259	11.6005	10.7907	8.49064	9.42952	7.16746	7.79415	7.85138	9.84832	10.5654	11.487	11.4034	17.6766	17.1541	16.2018	11.5184	23.8407	16.2687	9.6455	8.0938	8.75269	11.1721	7.82822	21.9904	20.2807	17.984	17.0732	22.369	26.1244	31.7766
Storvum000978t1	40.6456	29.3701	39.7047	40.3531	26.9763	30.6063	42.185	38.3999	37.9391	31.4755	39.12	45.1398	42.5334	44.6885	44.933	40.6767	25.6992	36.5696	27.7685	33.2027	28.6215	21.769	25.261	28.9015	42.648	38.1816	39.1767	40.1575	27.3479	21.3436	38.2577	37.1977	19.119	21.5078	27.4489	23.4004
Storvum000979t1	10.3457	12.6701	15.5201	15.4274	10.003	15.4223	13.8523	14.7431	10.9567	15.1452	12.2029	12.5053	9.35224	10.7704	11.0794	13.6388	8.53076	13.37	8.10872	6.61676	11.2291	9.69932	13.9447	10.8455	10.7411	10.5841	12.0994	13.8807	9.63473	6.52109	7.35166	7.68562	7.8162	4.87047	6.93115	8.65072
Storvum000980t1	117.837	102.897	111.192	126.95	126.841	140.635	116.274	116.009	118.365	108.312	126.836	127.797	124.032	107.756	128.234	134.852	104.487	127.603	156.659	152.429	124.803	139.025	136.523	132.941	114.208	130.908	113.786	144.054	146.419	128.922	115.092	156.325	119.321	114.007	125.293	110.692
Storvum000981t1	4.7897	6.14365	4.67695	7.43478	4.93197	8.92916	7.97286	5.5563	6.14246	4.13123	4.25268	4.72631	5.34786	6.76639	7.59119	4.99488	9.05764	7.27275	8.59339	8.33037	12.0297	7.68128	15.5173	8.2182	9.42958	8.79762	6.17789	10.3246	6.76313	14.2317	8.36653	10.1434	10.7422	10.4663	10.1277	11.1176
Storvum000982t1	10.6052	11.1351	9.77927	12.0816	5.75371	8.75745	13.8488	8.69788	6.64047	8.49158	8.32038	9.75826	8.91147	7.57903	4.92406	7.30006	8.83656	4.91439	6.81024	4.65548	12.5113	10.7124	14.6182	11.8335	11.8406	8.09381	10.0393	13.2024	7.83017	7.97794	7.35221	11.5271	10.1669	11.5479	17.3248	13.9427
Storvum000983t1	20.8661	21.8852	27.8507	17.1001	15.068	15.6261	21.8259	21.0245	24.4036	16.5228	22.557	25.3138	18.9307	19.2213	20.3121	20.7468	16.7889	20.0534	14.757	14.2129	9.30381	10.7107	7.87178	13.9686	17.9768	20.4105	21.1091	18.2813	14.4119	10.5643	17.4924	12.6039	11.8936	9.38107	9.86294	11.4741
Storvum000984t1	21.7207	31.4836	23.8115	31.784	27.6698	32.6259	27.9132	32.1428	22.4114	26.8489	23.2965	20.8922	23.8282	23.554	44.7278	23.436	40.2047	49.7423	78.1657	79.8889	73.9504	60.6236	89.5148	46.0128	38.3631	74.2518	58.9518	43.5034	71.5222	192.309	140.444	120.047	133.132	161.094	149.282	225.082
Storvum000985t1	85.5106	64.1176	83.3416	83.6424	62.4601	64.7367	86.4746	64.2922	90.1432	69.0701	70.4435	82.2015	70.3604	65.7936	84.3268	87.2112	66.4913	73.5367	70.2228	64.2083	71.0649	76.1778	70.6241	84.1334	93.5979	88.6798	94.7366	90.3949	58.5292	57.1296	64.8969	77.3183	57.167	73.2352	63.1814	72.3862
Storvum000986t1	27.7041	23.4197	22.1114	33.2712	17.532	24.2119	32.1155	27.3149	24.4033	25.6995	20.7076	26.3854	19.591	19.2251	40.8301	33.0398	18.3345	25.5625	28.3824	37.9877	35.6136	40.2075	33.2887	35.6563	37.9181	48.3868	30.6355	36.3959	32.9086	44.1926	41.0666	49.1903	39.1348	37.8773	43.9894	56.6784
Storvum000987t1	0.342149	0.384002	0.425192	1.6729	0	2.40412	0.419623	2.89887	0.332042	1.14765	1.10946	0.457388	0.891448	0.811963	2.87246	0.576366	4.41862	4.12779	5.35068	9.31054	3.36842	3.84103	6.97174	4.76695	1.53521	5.63075	2.83163	1.86187	3.38193	8.19466	10.3954	8.91412	5.75501	8.66264	11.4605	14.6468
Storvum000988t1	0	0	0.212683	0	0	0	0.210117	0	0.166028	0	0.554695	0	0	0	0.615675	0.192086	1.32535	1.37765	4.21974	4.16935	3.53089	1.00952	6.52574	0.98547	0	1.05587	0.515073	0.169362	1.24414	6.03384	3.29513	2.15325	10.1701	6.48836	10.1385	10.9606
Storvum000990t1	4.6181	6.52728	4.88974	14.312	9.0411	7.38374	9.35246	8.94069	10.4587	8.72064	17.0103	16.7734	6.23677	3.51918	9.84821	10.9499	18.9614	20.249	27.5319	22.2987	44.0943	39.9874	34.7507	56.0259	18.4166	8.21932	6.95046	11.9884	12.2777	7.76185	10.1407	15.3702	12.8527	14.7942	17.5926	17.1216
Storvum000991t1	0	0.575922	0.425186	1.48693	0	0.515133	1.04924	0	0.830036	1.37691	0.369782	0.457448	0.222733	0.541406	2.25683	0.576294	2.65085	1.17954	2.91881	4.16563	2.72687	2.42513	4.49798	2.62941	1.31543	4.22276	1.54452	3.21602	1.77932	7.11483	3.29564	6.14795	3.26105	5.05151	4.53135	12.3557
Storvum000992t1	26.3395	32.252	37.6302	32.7133	20.8214	26.2724	30.8497	36.2484	30.878	24.5549	30.8773	31.7181	28.5082	26.2598	37.7517	34.386	21.2071	30.0798	31.2976	36.2672	27.9113	22.4321	30.8123	29.7451	24.1156	36.0702	31.6636	34.0234	27.5788	24.5785	27.8865	30.1262	23.2117	24.355	25.057	25.9488
Storvum000993t1	30.9558	24.5724	33.5914	36.4308	23.834	24.727	35.6795	32.869	36.0242	22.718	31.2468	32.4828	29.8393	24.6376	32.8278	35.9222	24.5203	37.5533	29.8397	35.534	25.1851	29.3006	27.4395	31.2224	30.6896	33.4309	41.9616	38.4256	25.4412	31.2605	34.2234	35.9684	28.5833	34.2744	25.0584	35.8378
Storvum000994t1	88.0693	72.1779	97.8014	82.3416	63.5522	54.949	81.0271	92.3443	106.91	70.4425	78.7624	91.9708	75.4633	66.343	99.3058	77.2203	68.0359	80.2299	58.3882	75.4874	55.1859	49.9036	46.11	66.3812	76.7091	72.6681	88.3034	73.6395	59.2325	45.0536	67.683	68.7141	46.2331	40.0398	42.1244	52.7968
Storvum000995t1	59.3543	43.1963	78.2344	73.047	47.6733	56.4942	75.5401	69.101	78.1915	47.5067	61.7556	65.7165	60.8192	52.5125	80.4264	72.8083	57.6584	74.1099	58.8604	75.7134	61.434	55.5825	57.1237	67.0559	56.3515	65.6302	83.1463	62.627	52.1411	56.7076	83.6627	75.0034	52.1773	54.4909	64.5023	64.9494
Storvum000996t1	49.7651	48.3753	58.4675	57.8063	42.4605	48.5955	54.575	59.7053	59.0993	39.9262	48.8108	57.1934	47.6427	47.1146	57.6545	55.8989	45.7259	54.8607	51.5746	59.3095	44.2763	37.9853	49.0332	49.9519	53.6996	52.9615	63.8453	58.2333	45.0052	43.7616	50.6997	62.7174	43.547	44.3709	51.4539	54.0293
Storvum000997t1	470.451	360.983	556.827	518.027	302.329	353.58	498.746	405.058	531.062	343.309	385.46	501.026	408.945	345.84	514.583	490.217	251.194	498.675	372.956	434.291	404.906	384.671	330.005	502.138	479.334	500.407	556.334	453.514	340.522	374.113	446.889	436.261	337.709	341.54	355.483	428.013
Storvum000998t1	51.8135	38.9677	63.7844	57.8066	38.3492	40.0098	58.9898	50.2861	54.7827	38.3176	46.9613	61.4696	47.854	43.5996	55.193	58.5867	33.7966	52.1129	43.6308	50.0002	43.6364	39.395	36.2141	54.0556	46.0221	45.5715	60.7578	52.8185	38.5961	33.8428	33.7141	50.4226	34.7231	36.6105	30.3949	43.0884
Storvum000999t1	25.6621	23.2319	27.6354	28.9954	16.9895	25.4137	28.739	20.2875	25.8982	23.4126	21.079	26.6768	27.1951	22.4603	31.8003	21.5172	24.7438	39.3061	27.0741	32.3376	34.6433	32.3483	35.9798	58.192	32.2428	29.0322	30.1158	28.7715	24.7441	27.6039	25.101	26.7395	28.5813	22.7415	29.8463	28.5817
Storvum001000t1	8.552	5.95133	11.4803	7.6207	4.10958	7.21203	10.7025	6.52433	11.4548	8.9501	9.79943	8.53919	6.45945	9.47477	8.41202	7.1078	3.75546	6.68416	2.43239	2.69546	5.13303	4.64829	2.24904	3.77988	7.89277	8.62166	7.46532	7.78632	4.98223	1.72485	2.53517	3.68884	2.11014	0.90208	2.13244	2.47118
Storvum001001t1	79.1885	84.0851	62.5046	102.973	68.4909	95.4736	96.9579	80.9568	80.8471	78.7125	71.9236	88.2936	73.4949	64.1617	87.4034	95.8579	57.8775	78.2481	89.3532	82.8274	89.6696	107.914	90.4132	101.724	115.314	88.152	79.0307	115.951	79.71	117.932	82.1379	114.204	107.234	105.176	121.021	138.22
Storvum001002t1	7.69573	10.7501	11.2682	8.92187	7.80268	7.55548	11.7544	11.1189	9.29652	5.96604	8.68983	9.76084	7.34706	8.39381	13.5416	12.6782	8.83597	9.8315	8.92002	10.0482	6.25638	7.27393	6.41986	9.2018	7.45236	12.4926	9.52526	11.5112	8.18296	8.40751	8.61899	7.8396	8.24898	4.50933	6.39833	7.85784
Storvum001003t1	61.0477	61.4269	61.8709	88.8474	57.25	77.4438	75.3639	72.5277	67.0673	63.3275	69.1477	76.2648	63.4347	53.3484	91.5096	93.5467	64.5008	84.1671	93.1004	98.0394	81.4973	87.4774	93.1218	97.7604	99.2765	88.1519	77.4919	92.7709	77.7261	100.882	79.8493	114.373	81.9157	89.0919	99.4499	118.316
Storvum001004t1	5.75054	7.673	4.99757	7.00466	7.82751	6.32471	6.21515	6.93557	5.77515	6.07406	6.81118	7.34775	7.00978	8.08231	7.73137	7.61147	11.6975	7.4253	14.3062	13.5299	11.9818	11.5249	12.1849	13.8747	5.57805	7.9097	8.36661	8.81899	11.2304	9.94478	7.54701	11.8064	8.70091	11.3702	12.2677	14.4704
Storvum001005t1	1.02631	1.95312	1.27555	2.04457	1.09595	1.88886	1.88846	3.62407	1.16208	5.27858	1.29428	1.37224	2.22791	2.97745	8.00158	2.74243	3.53463	7.66639	10.2153	13.9663	6.73683	7.88278	14.6181	8.54646	4.38544	16.8914	11.218	7.27821	14.0589	28.6522	25.3525	24.591	22.6357	22.5547	27.453	46.7693
Storvum001006t1	117.334	92.5339	105.236	118.771	81.6441	83.7969	117.097	106.079	117.204	71.8307	100.398	113.753	101.794	83.1064	138.08	127.172	63.622	112.843	110.43	118.599	95.6024	99.2319	87.0373	115.698	146.457	179.823	160.375	136.768	100.002	114.919	129.801	134.335	89.393	120.519	132.21	124.793
Storvum001007t1	85.512	64.3101	79.5142	87.5456	69.3098	67.3124	70.5211	74.6826	94.1276	70.4479	73.2171	81.7422	78.8258	73.6435	77.3507	73.9571	57.6556	76.681	71.1946	78.421	60.958	64.0558	62.3016	81.67	83.5173	90.0875	83.1514	85.8235	74.0088	69.6345	62.1088	64.0981	54.2892	53.9358	49.0513	64.2627
Storvum001008t1	50.4493	45.6878	55.4909	50.1855	28.2158	38.8077	52.2657	41.3341	49.8028	35.5665	38.4571	52.3126	37.4022	40.345	41.2404	55.3227	38.2154	42.6692	32.7611	34.0661	42.5115	41.4204	42.7353	49.2949	43.6175	40.6449	42.7351	44.8599	25.26	17.4616	22.3079	31.9735	34.5307	18.9389	23.1942	21.3644
Storvum001009t1	42.068	38.2005	42.735	39.9627	31.5021	34.1714	42.4029	44.9637	48.8066	31.6647	41.5999	44.8416	42.2948	31.1407	42.4717	44.3728	35.3433	37.7554	35.033	37.0085	30.1598	28.8915	36.8881	43.7063	31.341	31.8473	42.9932	43.5066	31.306	19.6166	33.4612	31.3595	22.0614	20.9216	30.3936	28.4291
Storvum001010t1	158.223	124.982	160.933	167.655	124.664	145.271	147.301	116.455	155.387	111.768	144.405	132.194	153.946	125.054	160.032	148.883	73.3435	119.714	88.6951	94.3346	75.0678	85.9015	62.7457	86.779	143.622	120.175	144.926	127.961	123.326	109.751	104.199	110.814	72.3192	85.5268	56.239	83.6561
Storvum001011t1	91.3273	75.6314	93.7537	97.396	76.9896	80.9968	86.4398	94.9477	90.1398	80.5547	84.1281	98.3378	77.7434	76.585	96.6263	92.3956	93.2255	99.851	116.569	114.673	85.7931	86.2851	108.171	107.809	80.6725	87.0964	95.7598	108.328	92.359	87.9722	83.9162	102.192	88.4329	94.361	102.84	108.363
Storvum001013t1	57.8944	55.4768	64.2073	62.2896	42.1549	40.6966	69.6933	62.1289	67.8975	46.5787	53.9872	73.3645	53.38	45.4934	65.2268	60.0087	53.6774	64.1066	52.388	55.4363	47.3255	43.4373	40.1259	63.676	52.1608	69.325	63.5891	62.1286	38.9359	47.0476	52.98	63.7956	43.4859	35.1428	45.8577	56.8906
Storvum001014t1	12.8251	9.59794	17.2218	17.4721	8.76552	13.5655	17.0042	11.6045	13.7787	11.4723	11.463	14.4904	9.12558	7.58256	13.5418	13.8303	13.4745	11.2092	11.1916	12.7452	13.1551	13.9397	13.7209	16.7588	16.6555	10.909	13.3873	13.2046	12.2724	7.76012	10.3931	15.219	9.59202	8.29595	10.3983	12.0083
Storvum001015t1	186.902	140.513	174.983	222.676	137.782	180.645	183.271	172.622	178.127	159.693	162.885	200.733	160.693	140.551	206.82	209.375	141.592	173.057	180.851	177.209	186.258	196.163	186.47	224.763	196.137	192.139	183.562	221.264	182.126	196.372	173.639	237.819	168.436	193.148	193.571	234.52
Storvum001016t1	42.2335	36.0868	45.5011	53.7176	39.7159	46.3633	47.8706	49.8125	41.0037	36.7087	46.2209	48.6628	34.044	29.5221	53.142	54.3591	35.5627	42.2856	54.0163	59.0745	51.9814	60.1947	65.9085	62.5931	48.8627	50.1462	49.1745	57.731	46.7697	54.9627	47.654	79.3287	65.227	56.9809	75.4618	81.4238
Storvum001017t1	34.2124	28.0305	41.2421	38.1032	27.948	31.5955	35.8774	34.3035	38.0169	30.2959	37.5346	36.2855	26.5172	30.5837	38.7765	38.8065	26.0684	35.5771	31.6169	33.8112	34.485	28.7041	33.2833	35.3386	34.2102	38.1817	39.6413	39.0979	34.8841	36.0108	30.6774	35.8091	31.2675	29.4143	38.3784	37.764
Storvum001018t1	38.9191	34.2697	43.8824	43.4438	25.3528	31.4976	41.2471	40.9428	48.1695	33.9544	40.3521	44.7673	30.19	30.0261	49.8347	40.3208	29.5601	42.7753	30.7933	36.2031	38.4876	34.0925	37.7267	39.7198	42.8882	36.3833	45.951	50.2932	34.6443	33.6262	32.3538	42.5571	28.1352	33.7925	35.9317	45.379
Storvum001019t1	6.84105	6.91097	11.4806	9.8512	7.39677	7.72719	9.02483	5.55874	8.46651	6.42528	9.2446	7.16757	8.01652	7.58079	9.23282	6.9155	8.83614	8.84765	10.7034	8.57718	9.30405	11.3161	10.346	9.53104	6.79554	9.14951	9.01016	11.1722	7.29431	6.03651	6.84469	10.1449	8.63254	7.21566	6.66448	9.0036
Storvum001020t1	79.7014	59.7973	90.3568	79.3484	57.379	62.3312	90.5885	69.2544	95.7034	57.7742	58.8763	76.4265	72.3235	62.0783	86.4391	83.8646	42.004	91.3572	77.5332	73.0289	75.0387	69.4514	63.9213	90.987	74.0927	81.6418	77.1734	71.4813	59.1145	71.2106	87.825	77.9317	63.5687	56.1956	80.0481	70.2553
Storvum001021t1	16.7768	12.2859	20.9793	16.3528	8.76196	12.2116	20.4492	15.3648	17.265	13.5817	14.9761	19.8265	15.585	17.864	21.6737	16.4789	10.2353	15.8788	16.0708	16.577	16.7482	13.2359	13.0851	15.8356	18.7544	18.4327	22.0615	18.385	12.0896	13.2325	13.7082	19.7239	12.207	13.6348	15.5997	18.4932
Storvum001022t1	75.7788	51.8881	69.8077	67.8417	46.4676	50.8279	64.3071	61.5941	64.8057	53.9949	57.9097	72.867	58.3926	51.6638	60.7489	72.2112	46.4884	54.3566	55.5064	60.5153	49.7174	47.4935	44.6592	69.3314	59.7838	60.6508	63.1801	63.19	46.5556	44.668	46.2746	63.3866	36.119	39.0237	43.4623	55.7042
Storvum001023t1	105.204	84.4757	132.867	130.48	73.1583	82.5947	125.046	121.752	127.332	82.8551	107.427	126.084	90.4717	88.5026	119.817	127.37	78.4263	112.627	92.5804	131.569	102.172	79.8466	77.5859	119.987	91.0085	101.173	115.32	111.877	75.1081	70.0812	98.8777	112.96	76.1546	77.0551	84.4855	102.703
Storvum001024t1	47.7211	30.5249	44.4326	34.3861	30.4114	33.6561	31.0572	32.137	41.8348	36.26	30.6927	46.9643	38.3137	36.8151	32.8273	36.884	31.3693	30.4711	20.2695	22.0533	28.3918	23.6464	20.2411	32.5405	32.6685	29.9119	37.8411	32.8376	27.5813	14.6615	20.535	22.1327	14.7709	15.6967	15.4599	17.4741
Storvum001026t1	9.17532	8.692	16.4882	13.2884	7.11323	10.4562	15.178	9.14006	10.2936	7.9963	8.47498	8.25948	6.35712	11.0067	11.2603	7.76665	7.73849	13.1018	14.6105	15.2007	16.1966	11.0177	16.4914	17.1089	9.78332	15.5866	16.0408	10.0087	12.8233	24.1616	31.5655	20.2447	27.4418	25.921	27.1148	27.1942
Storvum001027t1	24.4557	18.237	25.0876	26.0221	24.1072	19.7473	20.7795	25.6208	25.0674	19.0457	16.825	23.1815	22.9331	20.5778	20.7227	24.396	18.1138	21.8254	20.2724	18.3805	21.6565	19.5998	20.0178	25.7984	16.4396	24.1054	24.1991	20.6521	16.9002	17.462	16.4776	22.4425	21.6775	15.1518	20.7941	17.8321
Storvum001028t1	110.809	99.4348	107.583	118.773	84.9162	109.898	92.3683	98.8797	87.4863	98.6622	93.5528	106.618	93.4823	104.26	89.663	129.659	70.0231	88.8869	77.2053	80.1474	81.9786	91.7198	78.9511	102.854	98.8379	106.979	93.7112	117.657	81.2831	67.2545	57.7956	84.3963	62.1562	58.613	60.5232	74.1685
Storvum001029t1	59.6847	54.1345	58.2547	63.9401	44.9264	54.9489	54.3639	53.9024	57.7712	45.4337	56.2066	61.3102	55.4371	43.0521	62.7838	64.5434	34.6812	59.1856	62.4401	50.2408	53.4199	59.808	51.5069	63.4267	62.9068	58.592	62.3003	60.4335	52.8336	60.7928	59.826	62.7168	48.5347	53.7513	64.5164	64.7981
Storvum001030t1	1.19707	1.53571	1.48828	0.743491	0.821803	1.36519	1.04955	0.241733	0.664035	1.14728	0.184889	0.457559	0.445228	2.70782	1.02588	0.576273	0.932176	0.786556	1.45969	3.67629	3.04804	2.52394	2.02433	1.64312	1.31504	1.40762	0.514886	0.846425	1.24516	2.1557	2.02797	3.99676	2.30206	2.16436	2.39946	3.3549
Storvum001031t1	118.046	101.952	122.021	128.621	82.2074	102.342	104.466	103.127	107.411	87.2237	95.965	106.554	113.241	86.3225	109.557	107.971	76.2198	102.392	89.6521	96.0322	104.411	96.6413	103.217	120.33	113.399	105.572	101.93	99.3461	71.5629	92.9482	78.5991	101.118	93.2248	92.2303	95.6676	106.915
Storvum001032t4	14.5417	13.0559	19.77	14.4977	14.2491	11.6766	17.4115	16.1821	13.4471	15.1492	12.3885	17.2259	14.4887	11.6363	16.2079	15.7536	10.1626	14.3469	14.7531	17.8839	13.6329	12.1304	11.6935	15.2876	13.1601	17.9472	16.9885	14.2166	10.5027	10.567	15.9732	14.5993	12.0847	10.2876	13.3244	14.9969
Storvum001033t1	934.808	557.287	851.273	914.862	521.6	583.66	814.993	688.593	879.52	576.888	652.851	837.868	743.699	558.292	764.07	855.978	430.758	707.441	575.401	541.846	588.73	559.317	469.176	714.153	768.301	689.019	789.555	796.284	569.821	501.881	523.233	664.811	473.449	459.619	494.517	612.45
Storvum001034t1	11.8025	11.903	12.7556	13.0109	6.0277	7.21202	9.86204	10.6307	12.4509	8.49159	10.724	13.875	6.68363	10.2858	10.6688	10.9501	10.1621	8.45274	9.08031	12.0062	8.82207	5.86151	9.2207	11.0117	8.113	9.85333	10.8115	9.81715	8.71999	7.33109	7.09869	9.06797	5.56301	5.9544	10.3949	10.0599
Storvum001036t1	27.3642	29.9475	31.8906	32.7134	22.7382	30.0502	30.8524	33.8359	24.9015	25.2422	24.036	27.1453	26.2762	28.9695	29.3399	32.8486	36.2281	25.1667	42.4893	30.8779	48.4453	33.9482	51.5053	43.3826	39.2386	31.8473	33.9812	32.8395	27.3981	31.6916	34.2234	33.8165	37.7913	37.8821	38.6541	37.9565
Storvum001037t1	57.9692	41.0791	50.6024	47.0259	36.4316	43.4441	50.803	47.2357	45.9843	40.6119	42.8937	46.0644	43.4016	49.6122	45.3336	47.8297	56.6379	49.7535	45.461	48.8363	44.4387	41.1907	48.5855	52.9052	51.1882	52.0817	46.0834	50.6179	44.2872	43.5418	43.3466	50.3504	45.658	44.7257	38.3938	48.0335
Storvum001038t1	102.989	72.896	115.935	115.302	75.5699	79.1284	104.18	107.555	120.204	76.9444	96.7156	119.938	92.1505	76.9175	107.399	104.785	84.6581	102.789	91.7021	96.9552	93.4615	86.4513	82.7318	108.216	93.0076	105.989	119.223	96.0061	79.8429	78.4936	97.5291	102.686	71.4429	75.1796	91.0358	98.2704
Storvum001039t1	103.523	87.3272	108.776	114.022	71.606	91.7461	102.922	97.4418	99.639	69.9549	89.8147	107.89	83.1538	76.4401	97.7495	111.054	90.7269	103.291	88.4688	94.552	101.74	91.2414	108.778	114.618	108.198	101.688	108.694	116.061	72.5931	94.374	84.1652	104.164	95.7513	98.25	80.4154	113.268
Storvum001040t1	100.791	80.3387	101.901	115.772	77.5071	99.2437	95.8188	93.2123	103.055	80.2806	87.447	108.936	85.6367	76.0656	104.764	117.809	50.3902	75.1361	80.9532	76.6875	79.5581	95.8091	79.1385	108.3	108.688	93.4435	83.6405	107.893	75.9171	77.7661	65.3233	93.0534	70.3502	66.1167	73.8534	81.2716
Storvum001041t1	10.2629	8.44724	8.92895	10.5946	7.94549	7.72717	11.541	10.3895	12.4509	7.80297	10.5391	9.30105	7.57433	11.0982	8.61712	10.3737	9.49925	12.3846	9.40478	8.82106	8.66176	9.49941	6.97182	12.655	12.7172	6.86214	9.52453	7.44757	7.82992	9.05589	6.08454	8.14591	8.05681	6.31507	8.26278	7.41283
Storvum001042t1	25.4798	19.7538	28.0649	29.3314	22.943	23.9691	22.2516	21.6147	29.8286	22.0926	29.9518	28.3447	24.7078	25.9964	24.6213	22.6665	26.7282	26.5128	25.1398	26.807	21.6343	24.0138	19.8979	26.3799	28.7101	29.5395	27.0318	26.6331	30.5935	21.6667	28.1939	23.9235	17.6147	19.4782	17.33	19.4243
Storvum001043t1	39.0707	30.8373	32.855	36.7243	24.2505	26.9447	32.9582	26.999	37.0324	27.5529	29.3942	34.7034	39.7893	22.8995	35.2162	37.0124	27.5017	29.4207	27.3838	27.9741	26.5688	25.9579	26.935	34.7614	34.5747	30.5124	31.704	37.5543	23.0355	25.9455	20.3436	28.1161	21.1026	22.7028	27.7729	28.4377
Storvum001044t1	70.1473	64.312	74.8427	81.2775	47.3744	74.8758	66.5482	65.8705	63.1781	61.9113	62.8455	75.6718	49.9389	53.8914	68.9908	82.3891	42.1937	59.2748	56.4405	62.5936	65.2835	61.3622	60.6258	74.9483	70.9062	62.7083	69.0345	78.8491	62.5592	66.5661	45.8631	74.7241	57.8147	56.2772	71.5085	78.8106
Storvum001045t1	32.3211	31.0982	33.5925	43.3083	29.859	39.3229	40.0926	43.9949	37.518	35.566	34.5742	39.9599	28.2725	28.7027	40.8301	38.2262	33.7973	33.8217	38.7626	41.4193	46.683	39.6007	43.1856	52.7444	31.9996	35.5423	38.8738	35.8883	39.8454	35.3537	37.771	43.6567	41.0533	32.4657	42.3902	44.6727
Storvum001046t1	11.6284	8.83023	15.5207	12.8252	10.9572	12.3635	12.5951	13.296	8.79845	8.03083	11.4631	12.507	9.57169	10.2901	11.9003	13.4463	15.2418	12.7819	11.84	14.4604	13.1549	12.3241	15.9699	12.4874	10.739	15.8357	13.9021	13.0351	14.0519	16.5985	14.7026	13.8352	13.2369	11.3624	19.1962	16.9518
Storvum001047t2	2.74537	2.1242	2.56509	1.67294	1.09494	1.72497	4.41458	1.45329	4.66338	1.37569	2.40909	1.98511	1.33171	3.26576	2.4716	1.73333	1.32498	3.54388	2.6044	2.4532	3.04963	1.4122	0.450083	1.80565	3.28205	2.28735	2.57539	1.52438	1.4206	1.72303	1.26693	1.8459	1.91876	2.52938	1.60128	2.47655
Storvum001048t1	19.3473	12.6864	22.3215	18.401	12.3446	14.5957	18.9041	21.0158	20.2706	15.3778	18.6956	21.8011	15.5996	11.1168	25.4406	18.0586	15.0383	18.6725	17.3753	21.1213	18.1244	11.9268	13.0433	21.2037	15.5707	15.5003	24.4538	16.4175	16.4107	15.972	16.9869	22.5916	14.195	14.8102	17.8561	18.7046
Storvum001049t1	50.2903	39.9332	60.3758	57.062	35.071	40.5247	52.6654	54.8419	54.95	34.1966	47.8886	51.5341	41.6646	35.4576	55.8057	57.4405	39.1021	56.8084	48.8055	56.1093	44.4305	41.4365	42.2797	45.0342	51.7501	50.6743	51.4831	48.2388	35.9493	33.2063	49.1843	48.4129	38.9409	39.1563	44.5103	45.1791
Storvum001050t1	51.9949	47.2262	57.6145	73.6049	46.8483	53.9185	55.823	54.3723	53.1234	47.5034	54.5438	56.2689	53.0079	46.2928	72.6309	64.5459	38.4379	51.3124	51.73	59.7917	56.9454	60.2233	66.3474	69.5151	55.4662	59.6478	61.7826	66.0154	47.6849	54.9784	50.9563	71.9337	53.5211	72.8851	64.5081	74.1389
Storvum001051t1	16.4132	15.0938	17.3817	14.6308	11.4656	14.2096	12.3893	14.2694	13.7785	16.8546	11.8324	18.8793	11.5627	11.3631	16.7794	17.075	16.6926	14.2787	14.1136	18.631	17.7131	10.9255	21.3864	16.7568	16.2119	18.6509	17.5078	19.4704	14.1458	15.8446	16.9824	20.5754	12.548	17.0987	13.6397	20.439
Storvum001052t1	53.534	39.1631	54.0004	59.107	46.3002	48.0802	42.3922	62.3476	47.6451	45.6674	39.7522	56.4218	36.5258	35.4644	52.5241	48.7936	48.5996	44.6284	50.2709	62.2425	58.2288	47.8953	51.2789	53.4096	43.8463	49.0907	43.5053	51.9661	45.9052	43.7668	40.8156	58.5617	48.7253	51.5964	54.1125	51.8978
Storvum001053t1	98.856	81.073	114.167	106.178	75.3131	83.1513	114.306	116.63	117.964	80.0649	99.8058	117.991	85.89	97.7256	121.237	109.881	93.9562	113.568	98.2845	103.407	82.8924	75.5302	77.0078	92.4949	95.1425	118.533	120.992	105.649	86.0332	80.0847	101.404	109.532	71.9178	75.4928	87.2686	93.1583
Storvum001054t1	138.983	122.476	168.048	150.811	87.1151	104.124	157.37	131.802	136.44	108.997	121.828	153.702	120.234	114.166	149.983	152.212	84.4698	133.637	104.364	140.551	99.5566	90.9277	78.4964	115.409	132.833	158.181	172.431	142.598	91.4258	100.056	113.838	116.557	76.1588	94.5954	89.041	112.031
Storvum001055t1	44.63	37.8713	47.932	53.9024	34.2616	35.4254	49.5408	57.4978	54.2546	35.7663	47.7559	59.1584	42.6393	35.2354	57.6596	52.2014	33.8669	54.05	48.0922	61.5026	45.839	34.7794	43.0862	53.6727	33.0296	44.2697	55.5202	44.0813	42.0094	48.5626	46.2644	54.1823	33.7796	37.7384	39.7855	46.382
Storvum001056t1	108.404	106.148	114.178	106.506	100.522	102.336	113.17	109.784	113.881	99.1126	111.477	128.136	108.581	93.7138	117.159	131.765	102.917	127.629	126.185	124.468	104.284	127.85	130	151.635	117.224	119.295	120.233	131.541	108.475	88.9828	70.7202	107.002	94.5463	102.42	98.3948	88.6119
Storvum001057t1	4.61843	5.1836	6.59035	7.06306	6.02775	9.44431	5.03586	6.76486	7.96858	8.49166	3.69795	5.79389	4.67869	5.4135	8.20675	7.6843	4.19738	8.25606	5.1887	10.2909	8.82202	9.70196	15.9675	9.20393	14.0335	11.4369	5.92059	11.8482	9.60995	19.406	9.38045	15.6767	16.8808	13.7134	19.99	20.1194
Storvum001058t1	48.4031	40.315	51.4491	47.0254	32.0541	34.1713	39.6637	42.7729	45.1549	33.5048	32.7263	47.577	36.5264	41.4199	37.9568	40.5333	40.4261	40.1063	30.6489	37.7374	38.1775	27.6865	31.262	39.9342	39.0236	42.0526	40.4161	42.4868	26.8672	31.909	27.8865	42.4225	28.9666	27.7829	29.0553	43.0712
Storvum001059t1	50.1116	47.6093	53.3632	51.4864	35.8886	49.1105	46.8018	51.235	51.2972	42.9124	52.5095	55.9667	43.4254	40.0687	58.4744	56.669	36.8911	45.0236	47.6778	60.0391	42.1886	44.4574	50.6051	52.9148	45.5974	50.6742	53.5457	56.0297	46.2582	49.3709	48.1667	58.2557	43.9298	41.8521	57.3134	60.5514
Storvum001060t1	13.4115	13.9285	10.2785	18.9925	11.4426	15.8046	15.0749	17.0097	13.5576	14.4809	11.496	14.3032	12.0251	12.2417	22.1599	17.3446	13.5113	15.4331	21.1123	35.103	17.8513	22.3511	25.546	21.5845	23.6494	32.1115	19.9109	23.6484	19.2288	33.0364	20.2875	30.7024	27.1259	19.9314	27.4692	36.8185
Storvum001061t1	47.5405	33.9774	29.3404	51.3009	31.5022	38.1209	28.9681	34.0849	29.5496	42.2198	32.9102	43.011	33.3912	27.891	29.7507	48.5989	22.3105	18.8775	24.4905	17.6463	25.347	30.7101	31.9396	37.1342	56.9843	37.8297	30.8933	45.7072	29.8833	23.2814	16.2237	34.7413	28.2002	28.6773	27.1941	25.0739
Storvum001062t1	122.294	95.8527	137.268	151.109	94.3753	99.9408	143.438	119.029	137.593	90.2171	113.75	148.212	111.535	96.7828	144.764	144.494	86.7616	133.857	124.097	147.433	111.625	101.754	98.1895	131.548	110.521	151.629	143.238	139.364	100.697	114.325	115.293	148.391	89.0348	92.2437	99.5506	137.262
Storvum001063t1	6.10304	7.40921	6.29658	9.78888	7.31808	7.1751	8.63641	8.46162	7.13835	8.416	5.73149	7.49363	7.03692	4.42658	7.71631	7.39819	6.185	8.57673	6.32565	11.6392	4.94392	5.85874	8.35586	6.3765	4.74063	6.98775	10.2979	9.27435	8.35951	10.778	6.3477	7.7714	8.845	4.86937	9.01228	9.91247
Storvum001064t1	0.342011	0	0	0.185891	0	0	0	0.483637	0	0.229455	0	0	0	0.27086	2.6676	0.192101	1.32545	2.55696	5.02889	4.41251	2.56718	3.6364	4.94915	1.97167	0.219145	2.63952	3.34723	1.18519	2.31213	13.365	4.30958	9.9937	6.90699	9.1975	10.9334	25.7883
Storvum001065t1	5.30278	4.79968	5.10216	14.4978	4.10991	10.818	10.9106	8.93879	4.98037	9.86889	9.24493	11.13	4.23344	2.97731	8.00155	12.1029	7.51117	7.66609	9.07999	11.2707	18.6062	23.0431	11.0196	29.4205	10.5256	3.695	4.89087	16.2487	6.94085	2.58753	2.28176	14.1395	10.1668	2.52626	6.39661	7.41205
Storvum001066t1	35.4034	31.6757	42.5204	42.7504	26.8481	36.2319	46.3815	41.809	40.6725	30.9797	42.3405	43.7665	41.4222	37.3609	40.6242	41.4934	23.1951	31.2606	30.0011	34.5528	30.6387	24.0477	27.664	32.0449	35.2947	38.0057	44.278	35.3781	33.0929	26.7338	30.1677	35.6603	24.171	26.5187	23.4583	24.3614
Storvum001067t1	18.983	17.853	21.4734	20.0742	19.9979	17.3433	23.2985	19.8202	21.4152	19.9635	19.9682	19.2164	19.8155	20.3073	24.8262	22.0908	13.4749	28.7076	28.7059	32.1048	23.742	25.2571	27.4402	26.9484	23.4535	28.3283	32.6947	20.8215	28.8188	31.259	33.2086	28.4375	25.3224	31.2052	29.3253	35.4882
Storvum001068t1	49.2508	34.1694	49.3258	49.4421	33.6938	37.6057	41.5626	49.5556	45.1544	31.6649	39.3813	57.1952	39.6248	30.3278	53.1408	47.0622	48.1554	41.2944	48.3321	59.311	45.8811	38.792	38.9122	56.5231	42.7386	43.4601	41.1909	39.4435	34.1526	39.2336	42.8407	50.4208	41.6289	34.6295	44.2569	56.6806
Storvum001069t1	11.1572	9.8797	7.23922	9.34685	7.71434	6.31644	10.064	8.07343	11.0846	9.45197	8.07477	10.7927	12.5451	11.216	7.32876	9.85344	7.31057	8.29627	7.94669	7.32242	6.76034	9.76084	6.68318	12.438	8.44972	12.0741	10.1631	12.4359	6.38195	11.2748	11.0749	14.072	10.909	8.94151	13.7418	15.3084
Storvum001071t1	44.4711	38.204	48.472	42.3735	31.5072	40.1813	41.1301	34.0704	45.4871	39.4728	44.5598	38.1206	45.2185	36.0032	41.6496	43.9917	29.602	42.07	37.6203	31.6099	35.6101	33.9536	39.0205	38.2925	39.465	48.035	40.9303	41.1317	39.3252	37.5161	32.4504	35.6584	32.0356	32.6562	28.7875	34.9485
Storvum001072t1	94.2411	93.1087	110.339	96.8388	81.0944	83.6252	101.362	100.286	110.729	93.4008	77.8405	102.778	89.9808	106.933	88.0187	91.6323	85.2704	94.5638	93.8921	101.449	93.8394	70.5304	86.8138	88.5787	94.7096	142.169	117.129	94.114	97.5057	111.466	102.673	96.8336	95.1485	90.9265	97.2949	113.326
Storvum001073t1	43.6128	29.7559	45.2842	45.5385	25.7522	36.2319	44.9125	37.7007	47.811	33.504	32.911	47.7314	35.4092	28.9683	43.4967	47.2563	21.6487	38.5351	34.8662	31.1221	34.6491	26.4726	33.2868	42.8908	33.1024	43.6361	44.2781	37.5787	39.4979	34.9263	42.8432	40.579	33.9545	29.405	34.3878	39.3667
Storvum001074t1	70.965	52.7885	73.5516	83.4571	60.501	68.3217	74.8766	64.7725	69.5196	60.3441	70.4249	80.3842	68.9771	54.1143	77.5576	84.9025	37.5517	63.5084	57.901	68.3644	60.3212	68.6877	69.9453	73.5983	75.5965	67.0377	75.9409	89.5371	59.405	66.1593	57.2884	74.3741	59.2788	56.6051	69.8557	67.6359
Storvum001075t1	2.80461	2.34361	3.82664	3.7174	2.19193	3.09086	3.56701	1.93278	3.19685	2.8101	3.88286	5.24042	3.78763	3.86233	2.92241	3.26584	2.65099	4.39719	3.60122	3.92032	2.88719	2.2234	2.02403	2.49271	3.06989	4.62715	3.43091	4.73926	3.02541	3.01874	3.54938	4.34216	2.30193	3.78929	6.49819	2.67081
Storvum001076t1	32.8587	27.7235	31.6296	35.2994	23.5968	22.8354	28.3088	30.6697	32.7042	19.3376	30.6093	35.2618	31.8425	24.4779	30.4036	36.052	21.1118	24.0767	24.28	25.6834	19.9896	23.5917	19.7757	31.6318	30.6781	28.7481	34.5216	31.7776	21.24	20.6141	19.9805	26.0441	14.3335	17.1505	20.206	23.2127
Storvum001077t1	108.949	98.8676	133.938	136.987	79.9979	102.17	137.25	119.379	127.33	86.0565	103.944	120.621	123.163	94.8017	132.131	120.063	79.3394	128.97	94.0552	130.738	106.352	110.341	98.5094	129.169	124.085	125.806	138.239	121.745	103.02	110.172	121.179	124.501	90.9284	91.6467	105.026	118.677
Storvum001078t1	16.9313	13.6299	15.9454	17.2861	13.6975	17.6867	17.0008	13.5349	12.6167	9.17884	15.346	16.9281	12.4694	10.5593	13.1312	18.6333	9.27789	13.3701	15.5688	12.9886	17.4854	15.9633	20.6923	17.0898	23.8932	16.5395	14.6738	17.9434	12.2754	20.4806	11.6612	24.133	23.5957	24.1717	27.4582	39.7232
Storvum001079t1	111.498	83.7859	121.826	120.943	67.2565	89.9789	111.044	119.659	119.692	96.8381	96.9675	113.78	91.7155	90.9433	110.18	124.283	96.4363	105.485	91.7387	108.819	104.18	96.7831	106.615	133.256	115.284	124.574	124.86	125.61	80.4879	92.5268	77.2901	118.827	84.9276	85.3363	100.755	132.255
Storvum001080t1	13.1604	12.4745	11.6959	11.5245	9.30962	14.4243	12.6059	13.3115	9.79411	11.9262	14.2349	13.7367	9.99941	8.67277	16.6208	14.9802	13.4722	16.9237	21.0963	24.7681	22.1454	21.3971	29.4745	31.5289	12.48	21.8179	19.8276	21.1676	24.6994	35.1189	31.6786	29.8342	29.7385	36.0385	51.4872	48.7887
Storvum001081t1	18.1303	16.1262	18.7086	16.1708	20.2739	18.7169	17.2079	17.8815	21.9135	21.5721	17.565	20.5855	15.5918	16.5132	26.8774	20.1708	25.6255	24.9673	33.4048	43.3724	38.6581	40.0157	44.9807	35.498	32.0096	40.9969	30.3761	27.5906	42.527	93.5732	61.8581	63.4788	65.4143	71.8056	84.2314	83.314
Storvum001082t1	245.9	197.718	300.425	277.695	200.786	212.584	270.807	230.639	293.503	199.16	246.824	284.621	220.129	178.731	289.712	285.634	155.73	240.113	169.17	218.628	196.364	192.531	155.878	235.775	230.33	257.242	290.659	252.073	191.736	174.172	195.441	227.363	153.856	154.197	159.173	176.592
Storvum001083t1	2.9084	2.496	3.40126	10.2227	3.83637	12.5351	12.1666	8.21139	5.47847	4.36121	6.65654	6.70721	2.67504	1.6236	6.97554	7.49265	3.75577	5.30623	2.91813	2.44978	12.0288	13.9505	7.42078	4.43844	10.7479	3.51905	5.92017	10.6623	2.84831	9.05765	4.05674	10.9108	5.37097	2.34639	6.12907	1.94068
Storvum001084t1	66.8921	37.0557	68.4508	73.6038	37.267	46.7063	70.065	53.6176	61.7572	36.7254	56.0257	74.8481	49.2625	34.3673	66.6782	72.4285	26.2902	49.9191	52.6895	55.3662	42.1816	45.6915	46.3203	65.0958	55.9309	51.906	70.2703	63.9746	41.1211	41.4057	51.4695	60.5482	35.1033	33.2095	42.1049	58.9283
Storvum001085t1	18.6447	14.2069	16.5822	22.6761	16.4393	20.9492	25.599	18.1202	25.2338	13.5407	20.5236	21.8034	18.9374	13.8045	22.3634	24.5898	16.5686	22.0162	22.8627	26.4625	24.5413	24.2548	18.8911	23.6672	23.0237	31.6714	25.7417	22.1731	20.9994	28.2465	29.409	29.6628	20.7174	26.8853	28.5191	32.8266
Storvum001086t1	12.9989	7.48713	13.0428	10.7805	5.4794	9.95947	12.3815	10.6325	10.7907	7.34362	8.57232	13.1139	9.13205	7.03851	10.8741	8.64459	7.95271	10.6162	9.89181	10.5369	8.02041	8.48805	8.32148	9.03875	8.11187	7.38999	9.52475	10.3254	7.82909	9.4866	6.5914	12.4499	6.71409	6.67529	11.1954	10.591
Storvum001087t1	10.6031	11.3256	14.8825	13.5687	10.4098	11.6766	14.0631	11.1187	12.2847	8.26073	16.2703	14.1836	12.2454	9.206	15.7985	13.2545	8.61509	12.6952	10.4661	9.06779	10.5877	9.29449	6.74761	13.4742	15.1241	15.1319	15.1889	11.4604	11.7409	11.4257	13.0526	11.8362	7.21101	8.47766	9.5974	9.5342
Storvum001088t1	168.705	151.027	157.711	157.806	121.349	134.394	135.612	161.977	153.392	126.426	143.76	180.412	138.001	132.151	144.651	173.456	107.573	129.572	133.162	143.031	133.135	131.278	133.384	160.689	154.286	148.151	131.556	166.887	120.592	114.463	104.438	147.866	119.9	116.686	110.597	124.452
Storvum001089t1	7.5249	7.67874	6.16559	4.27506	6.30078	4.63631	5.66706	4.10894	6.47437	5.27776	7.58053	6.71036	6.67969	4.60288	4.71902	6.33913	3.97622	4.71896	5.83841	4.41128	4.81253	3.63711	2.02426	5.09399	5.47993	8.62165	5.92105	5.41693	5.69276	2.15582	2.53503	3.68916	2.30203	4.87029	2.39931	1.94209
Storvum001090t1	56.1081	49.9172	55.273	49.4413	41.0999	39.3226	45.9486	47.8322	50.3018	37.8697	46.2249	53.8188	51.2509	53.5895	46.1626	40.1512	38.2189	42.8501	32.9142	36.7515	30.6356	30.9275	26.5368	34.1878	44.2974	44.6919	46.0767	41.8061	38.6213	31.4823	33.4662	32.7355	23.2109	20.7522	22.3875	24.5292
Storvum001091t1	249.714	160.438	271.893	241.573	171.892	192.656	231.943	190.875	296.924	181.02	189.146	224.843	198.303	171.552	224.249	227.138	200.415	230.207	177.63	181.42	175.231	186.164	145.772	212.847	228.89	209.712	245.559	212.515	176.615	151.328	154.587	173.761	139.347	144.379	130.178	155.603
Storvum001092t1	67.391	45.1091	63.1411	65.0704	48.3872	52.1987	62.9539	44.1341	73.045	47.8354	49.961	63.8899	64.3757	52.8776	52.9	56.2864	34.7242	60.8177	39.8706	43.7493	44.9136	45.0695	38.934	60.9723	66.6523	56.6566	59.4412	50.6105	46.6009	40.2111	40.3866	50.1061	35.8483	35.5266	35.8774	42.0085
Storvum001093t1	78.157	66.0374	83.5541	85.1294	61.0906	70.9184	67.794	84.1109	84.0009	61.2684	80.0579	85.0987	68.8027	68.5007	88.4303	87.4034	62.0733	68.8174	72.8173	80.3826	70.5835	70.7226	78.0462	87.7488	64.8833	73.0201	86.7559	76.006	75.9639	72.4363	73.2626	86.6947	66.375	72.3338	79.4429	85.0973
Storvum001094t1	51.9892	51.831	61.2311	68.7727	43.009	56.3227	64.0189	54.8688	61.5895	53.2357	58.6102	57.6496	49.8717	46.301	70.3752	71.4588	50.8069	58.5954	59.1962	57.838	61.7616	64.0515	61.1784	62.7697	55.8932	57.5363	59.9833	69.236	53.5455	66.6136	46.1371	63.4852	57.7428	62.7704	63.7163	67.2695
Storvum001095t1	12.4841	8.44649	8.92958	10.9665	9.04001	8.41406	9.2357	10.6357	9.62853	11.4731	11.6481	13.4213	8.46003	9.47701	9.64327	10.9493	5.96426	6.48886	7.13607	4.65651	4.81262	8.08204	6.0729	7.39424	9.86327	7.91784	6.17857	9.31054	9.96171	8.19187	5.57697	8.3008	5.1796	3.60742	4.53219	6.17977
Storvum001096t1	64.1271	51.2536	68.2488	60.037	53.416	44.1309	55.2091	51.4923	73.0437	52.0854	61.9374	58.5698	52.9772	52.5342	60.1171	55.8979	38.6566	59.7806	47.198	43.8717	41.3898	42.427	31.0402	53.564	55.4479	52.0818	63.0743	55.1878	40.5543	35.5681	37.7704	41.0445	29.5432	27.2335	30.9274	26.1344
Storvum001097t1	128.287	91.0001	128.619	119.143	92.6066	86.8877	118.557	117.928	119.528	100.062	103.727	137.685	103.085	91.4913	105.423	127.467	91.679	111.657	89.507	113.938	99.1286	90.9528	80.513	139.042	106.782	109.266	118.67	123.179	80.2577	63.4852	90.2542	91.4489	67.0416	83.9012	73.0317	110.662
Storvum001098t1	61.9168	52.9862	86.5271	77.694	57.8083	58.0396	78.4843	79.4993	86.2399	63.5689	71.9242	86.4588	58.136	56.8482	80.2219	82.4122	64.4364	97.3129	67.2957	67.8762	52.1322	57.8009	47.9043	68.5152	63.3074	80.0138	76.455	73.8005	50.3566	30.4006	31.9432	60.6971	36.256	33.0164	43.1817	36.1848
Storvum001099t1	1.88144	2.87968	4.67715	11.7099	4.65753	10.4746	10.7025	9.66564	5.9764	6.19624	8.87496	4.72704	3.7866	2.70707	5.53962	7.49201	2.43	5.308	3.08102	3.67562	6.25588	14.7533	5.62258	5.58766	3.9464	3.16714	2.83167	9.14045	1.77937	4.52774	6.0844	5.37956	3.06929	3.06708	0.799664	3.88327
Storvum001101t1	1.02625	2.49573	1.91338	1.3011	1.36987	2.23229	3.14776	2.89966	1.32809	2.29491	1.29427	1.9823	0.445488	0.812115	4.51376	2.68944	3.09274	5.50456	5.51338	7.3512	7.0579	6.87145	9.44592	6.90243	2.19246	3.695	3.08909	4.90875	1.60145	6.03702	1.77462	8.29986	5.17942	4.69087	5.06452	11.4732
Storvum001102t1	0.342004	0.191934	0.425091	0.185826	0	0.686696	0	0	0.663886	0	1.10911	0.457337	0.222699	0.270636	0	0.768231	0.883431	0	1.45906	1.22489	1.28294	1.21234	1.79878	1.15014	0.438396	1.23137	1.54417	0.676902	1.6011	6.03564	4.30879	3.22693	3.83568	6.13286	7.72811	5.4704
Storvum001103t1	14.536	11.3259	13.8197	15.6133	8.76594	9.44435	13.2243	10.8778	10.7906	10.5551	9.42934	13.2691	12.9119	14.8929	10.0537	14.9831	7.5105	13.9613	8.27152	10.2935	11.7108	10.1022	10.1216	12.4878	14.4656	16.8914	11.07	11.5113	7.11525	14.4433	8.87238	14.1423	8.24903	14.2488	14.9299	13.9492
Storvum001104t1	36.945	30.9087	34.8659	41.0774	26.3015	29.7067	33.1562	39.6285	36.5225	33.9648	37.9035	45.4402	31.63	31.6723	36.5204	43.0311	28.0556	29.6852	31.2964	38.9613	27.5899	31.1238	29.0124	39.6069	33.1063	38.7095	37.3265	45.5328	30.7836	38.8095	28.901	44.1121	28.9664	27.4237	30.387	42.3623
Storvum001105t1	56.7808	44.7294	49.1115	60.9659	40.5453	55.2923	55.4081	43.9864	47.8109	42.9118	44.559	56.7305	47.2086	40.6113	52.3193	53.7872	37.7745	48.1704	45.2461	59.305	50.691	51.3266	49.0312	59.1582	56.1181	65.982	50.1995	57.2152	50.8824	59.7184	45.6313	72.2441	58.7012	53.0352	59.4471	77.8545
Storvum001106t1	226.797	168.94	268.937	250.926	164.93	157.806	224.337	213.617	230.423	172.575	203.384	257.704	205.804	189.228	237.383	240.896	176.064	234.146	191.188	226.911	198.906	177.036	193.643	267.382	226.035	228.738	245.842	232.068	159.072	180.029	204.587	230.708	158.644	180.773	198.053	227.001
Storvum001107t1	1.19725	3.26359	3.6142	2.41632	1.91776	3.77773	5.45641	3.62485	2.98819	2.29485	2.03383	4.72722	3.78623	2.7072	4.10344	2.49731	6.84813	6.68441	7.29737	16.9084	10.9079	8.2857	12.3699	28.1017	2.63079	3.16714	3.60399	4.73958	3.38063	5.82122	8.36594	5.07226	6.90595	7.0359	6.93065	13.9453
Storvum001108t1	29.5883	19.9653	25.7248	28.8101	19.7251	20.0907	30.4313	28.2755	28.7198	25.4722	22.1872	29.2793	24.2743	16.7854	24.0052	27.8543	19.6606	27.9183	22.7036	24.9957	21.3348	24.4518	27.2142	34.3455	25.8681	26.7447	25.4856	21.667	23.3073	24.3622	25.858	27.2063	17.4568	20.2047	23.1917	30.3635
Storvum001109t1	210.346	150.884	230.044	250.37	146.556	177.897	231.526	201.116	215.148	166.358	193.949	235.639	171.643	142.97	238.62	261.629	122.156	183.461	183.432	188.468	184.164	209.523	192.76	241.542	210.631	223.635	238.906	269.33	154.403	181.944	167.562	248.719	169.968	205.258	213.016	226.891
Storvum001111t1	41.0392	32.8245	39.972	43.6803	31.5461	33.2397	44.087	38.2006	40.1739	36.94	34.3888	42.0999	34.0509	35.4771	40.01	43.0272	31.2923	40.1188	38.2794	39.2171	36.4177	37.1709	34.6401	42.2244	45.646	39.9411	44.5391	42.3233	34.1378	33.1952	35.488	43.5058	34.9152	32.2805	37.3284	43.974
Storvum001112t1	28.2234	25.1499	26.3615	32.7131	20.5489	29.7067	27.4879	27.785	25.7318	22.9502	25.5158	29.8847	21.6102	22.1958	26.2616	26.7028	27.8352	27.7173	27.8896	23.0324	39.94	37.7964	39.3567	44.0468	38.8106	22.17	21.3657	31.4826	18.5076	10.1341	10.648	24.1301	21.4848	9.92394	19.4572	19.2375
Storvum001113t1	105.878	75.641	129.683	128.436	75.6188	80.5342	117.09	96.4063	116.208	80.0948	89.1201	115.12	87.5487	58.469	130.283	101.624	73.3429	101.043	92.7511	109.284	100.894	109.95	100.08	121.619	110.727	105.571	117.126	109.683	71.5362	91.2052	103.437	117.271	78.2662	93.4621	111.148	126.02
Storvum001114t1	56.6978	50.6393	57.1636	57.0623	44.6583	47.3737	60.4008	55.7451	52.4106	50.914	54.3395	56.5194	52.6286	36.8149	61.7092	57.5621	42.8199	55.1783	57.5513	60.6321	47.2702	43.605	46.2741	56.6705	56.2644	58.8325	60.7175	56.8528	47.631	47.8657	44.8729	53.9192	42.2026	45.4666	50.3337	47.8328
Storvum001115t1	52.6705	51.2539	70.5871	56.1336	51.773	47.7369	57.097	76.1481	59.9291	38.7778	49.3652	58.1111	52.9798	47.6588	63.8101	51.6722	44.1791	68.8249	53.6849	52.204	44.4376	44.2464	50.1588	54.0578	51.2853	61.7591	62.8164	50.278	45.7138	35.1375	42.08	45.502	39.9024	38.7772	32.2599	31.7841
Storvum001116t1	136.27	121.88	141.395	152.406	94.7607	125.863	139.206	128.886	124.661	112.869	125.165	148.886	118.13	115.911	143.218	164.418	87.028	118.799	141.289	132.243	142.309	138.758	152.29	149.823	143.719	142.514	139.026	169.104	125.888	150.226	113.81	180.794	132.737	150.376	150.124	166.213
Storvum001117t1	1.71221	1.92206	0.212584	1.48835	0.548022	0.860174	0.839171	1.20774	0.66489	0.688572	0.554704	1.22059	0.893947	0.27063	1.64267	1.53846	1.76738	1.37582	0.486389	2.44996	0.160391	0.404316	1.79905	1.31499	1.3159	1.5852	1.02962	2.03443	0.890988	0.862576	2.03181	1.6905	1.34432	0.721883	3.99753	2.1174
Storvum001118t1	20.5262	17.6626	20.6215	21.1892	20.275	20.6058	22.8714	20.7781	19.2574	20.8848	23.482	23.4807	20.9422	18.1354	23.3893	20.9397	15.0222	23.7855	22.5386	26.4626	22.6165	22.2334	22.0397	21.5305	18.4188	18.299	22.9102	21.6654	26.338	25.2276	21.0426	22.9004	21.1011	26.8851	21.8559	31.415
Storvum001119t1	24.2859	19.5812	27.6384	28.6242	23.2862	26.1007	22.6668	24.1681	18.0951	19.5054	22.1871	26.0775	22.7139	21.1177	23.595	29.583	15.2424	21.6274	21.8931	20.5851	22.7788	22.2283	25.4152	21.8558	29.1554	29.9119	27.8027	30.3003	20.8157	32.5542	21.2946	34.7385	25.3221	27.059	25.858	28.5993
Storvum001120t1	45.845	32.6384	55.0601	52.2293	34.2502	37.6055	52.0322	48.3141	52.46	39.2472	45.3005	51.9885	44.5677	38.1615	50.2658	47.0673	33.5797	50.122	46.3712	47.5314	44.1086	44.4717	41.3791	47.0088	42.1053	48.9148	55.0858	43.8369	38.8001	42.2644	47.6642	50.5628	36.4468	39.8811	36.7791	44.9986
Storvum001121t1	10.9466	6.91125	14.8818	13.9403	9.04112	15.0449	11.5418	12.0819	13.2809	10.3271	12.2031	13.7236	12.2509	12.821	14.362	11.3341	10.3828	11.2057	12.4862	13.4772	11.7097	12.3282	10.3455	14.6266	8.98909	12.4926	13.3861	9.64823	11.3881	8.4087	11.4083	15.6775	10.3588	9.38173	10.129	8.82553
Storvum001122t1	34.0348	33.9792	38.4811	44.9809	23.0125	31.5956	39.8761	36.9763	39.3444	29.3731	34.8761	43.6145	26.9459	31.1346	42.2657	41.8774	29.6012	36.5694	41.6776	48.7307	38.1783	34.9596	37.7852	42.6958	37.4862	44.3399	40.6742	47.7353	32.3807	37.082	36.2518	47.3424	37.2157	34.4557	42.3853	59.3159
Storvum001123t1	133.57	103.664	168.383	149.813	102.458	110.756	150.697	158.308	150.073	107.852	119.255	159.52	111.335	103.697	141.775	156.366	115.311	127.802	123.739	131.355	102.506	91.3348	103.686	130.31	109.822	133.02	147.253	133.052	105.676	91.4086	116.612	123.124	84.791	85.8642	111.392	119.522
Storvum001124t1	4.10371	3.83904	3.18931	4.2751	3.01296	4.2929	1.88959	3.38522	3.65216	4.58864	3.14303	4.72891	3.56031	3.52091	2.25699	2.11291	2.65065	4.91684	4.37964	2.69631	5.13392	5.858	4.04896	5.58582	5.2589	4.39879	3.08948	3.21666	4.97941	4.74194	2.78828	5.22703	7.67374	5.04905	4.26633	8.65436
Storvum001125t1	40.0276	52.0287	56.1237	51.8576	29.3175	52.8881	57.9095	50.2498	46.9815	41.3119	40.3079	43.7573	38.993	46.8245	37.1353	45.7221	48.8227	50.7137	34.6983	36.0171	64.159	66.098	68.1417	58.8414	63.3739	46.0995	42.4732	47.8998	33.9927	25.8755	23.0712	35.1949	48.3402	21.6538	41.3112	22.9418
Storvum001126t1	42.2247	29.4549	62.7528	55.4972	30.5255	36.9937	55.1993	51.7391	59.9592	28.8566	45.3154	62.5449	42.3083	29.6999	62.1199	52.3065	37.8046	45.0499	49.3617	61.0321	41.459	40.0264	43.9279	58.1589	35.8193	45.3021	52.0975	43.3761	37.0749	44.4762	48.6465	55.5227	34.7384	39.7322	43.6768	48.583
Storvum001127t1	53.8644	43.7662	54.855	58.5501	40.54	55.4642	59.6215	50.2883	55.9447	50.7069	53.4321	54.9122	50.9667	46.3091	60.733	62.0439	47.0499	51.3277	60.0138	56.1289	52.3001	57.3734	53.0846	57.6913	54.7861	57.7122	67.1946	58.0672	53.7124	52.5954	58.302	63.3366	49.6868	39.4947	54.3922	56.3351
Storvum001128t1	23.5965	13.4367	28.4911	23.606	18.6257	17.6867	23.7247	24.4217	31.3754	13.766	21.8163	24.7122	22.4747	25.1879	22.9803	22.4737	21.4261	26.5508	16.7075	23.5313	14.5996	14.9481	16.6457	21.3576	18.1872	20.9383	29.6075	26.0718	22.941	15.5191	20.025	19.9857	16.3067	12.4424	18.9318	17.8384
Storvum001129t1	0.513347	1.63849	0.850491	1.67315	0.82224	1.71749	1.46871	1.44939	1.16233	2.06624	2.58918	0.914816	0	0.541318	1.23123	2.30589	0.441943	0.589708	1.45937	0.980121	2.40627	2.42663	1.57443	1.76517	2.63262	1.23192	1.02981	2.3699	1.78053	0.862802	0.507194	3.18992	1.9186	1.62473	1.06615	1.94111
Storvum001130t1	32.67	31.1011	34.8655	35.6871	26.8501	29.0198	33.1546	34.3101	34.0324	22.9498	33.836	34.4599	33.1926	24.0914	33.2375	34.3868	22.5331	33.419	32.4305	40.1851	29.5143	28.9021	29.4617	35.9926	30.2579	33.079	37.8408	33.0064	27.5823	26.5206	27.6338	36.5799	29.158	31.3945	31.7187	32.2992
Storvum001131t1	10.947	16.3185	17.858	18.4012	13.973	17.3432	15.9479	14.739	13.779	16.0648	12.7578	16.6201	13.8115	15.4294	9.02748	15.7526	11.0456	14.154	9.89134	12.4966	18.4464	13.9457	14.1686	17.421	16.2251	12.6686	12.0988	12.0177	10.8549	6.89966	6.33803	11.9884	13.0444	6.67581	10.1287	8.82499
Storvum001132t1	5.81529	7.29514	4.46457	10.4088	5.75336	14.4241	8.39428	11.1158	5.97639	10.3269	7.95047	11.8941	3.34096	6.2264	7.79652	9.02878	5.3018	6.68427	7.62158	7.59639	13.6347	15.9655	10.3456	16.2697	13.5928	6.51023	6.43565	14.3879	6.58351	4.95889	1.26758	13.2185	8.63241	1.26289	3.19871	4.76597
Storvum001133t1	30.9581	27.161	38.9055	33.6426	22.7396	32.6258	31.0301	29.4806	33.2022	33.0464	34.2776	36.9916	31.7858	29.2367	34.8791	35.7339	31.59	36.8448	34.7022	41.354	33.7767	35.7713	32.6111	43.9912	31.79	34.6227	38.8712	32.838	32.3842	28.7822	22.5629	34.0452	35.435	32.0218	35.6591	32.635
Storvum001134t1	52.6754	38.778	46.9857	54.2746	43.2843	43.1005	43.0263	43.7461	48.1429	41.7639	32.7258	50.4789	36.9634	28.6993	43.0866	42.0691	46.3895	34.4081	37.9489	41.9062	40.4248	37.9889	38.6855	38.9452	43.6219	44.164	39.9024	41.1343	39.8508	30.8289	32.4487	58.4108	39.1343	36.9794	34.3893	38.1339
Storvum001135t1	38.82	37.4332	45.0732	39.0332	31.2289	35.8885	31.4857	27.3148	38.1821	24.0933	37.7174	31.3184	40.0728	38.7208	36.7265	39.9552	33.5765	43.0629	33.7344	27.4491	32.4052	23.8417	26.316	31.3842	36.384	36.0702	45.3096	30.471	33.9761	26.3	25.3498	25.21	29.3511	23.0872	28.2598	21.3647
Storvum001136t1	177.505	139.941	170.089	163.568	98.6161	125.009	158.274	134.163	158.87	115.416	128.128	171.422	147.591	129.164	133.365	167.119	117.296	139.614	106.72	119.602	122.403	112.739	108.189	150.673	192.871	149.383	155.238	153.711	95.3427	80.623	77.8231	110.372	91.1232	89.0989	83.1817	94.6442
Storvum001137t1	62.9255	72.5589	69.101	76.2082	61.6303	63.1914	65.5027	71.3268	50.6323	59.1949	54.1714	71.236	58.9734	69.3315	45.55	70.687	64.2788	51.9197	45.9038	50.2479	42.675	38.7859	48.1368	58.3244	56.7554	49.6184	59.2143	58.4068	49.4412	34.7034	40.3039	43.1989	36.6419	23.2629	25.8638	34.2622
Storvum001138t1	112.626	90.6927	134.678	126.766	99.5104	102.836	120.246	104.895	128.184	87.8166	100.815	129.41	102.693	81.4373	137.555	119.229	85.0026	118.486	120.198	140.823	113.31	96.3863	104.025	128.174	111.213	118.099	146.136	121.695	111.765	126.631	120.186	134.638	108.758	104.114	124.711	144.272
Storvum001139t1	21.8927	16.1261	21.6851	25.4643	19.4517	21.6361	21.6154	19.5738	20.5853	20.1948	17.9348	21.9584	16.9272	18.4087	20.7223	22.2838	15.4636	21.2326	23.8378	20.0938	19.4095	21.0177	17.5427	20.7068	21.2659	25.5131	22.1387	19.2967	18.8607	23.7163	19.2671	26.8982	16.3057	22.1905	24.5236	27.3605
Storvum001140t1	170.515	127.662	194.957	186.968	121.363	132.049	171.048	173.041	162.69	139.751	157.159	183.609	140.963	128.6	193.273	181.533	157.505	168.496	150.49	188.443	145.174	148.931	150.241	182.571	179.538	182.286	192.044	199.575	133.258	151.993	149.317	203.961	148.287	149.728	160.478	214.315
Storvum001141t1	32.1604	37.4384	47.1941	39.0325	20.8244	23.6966	37.7643	40.5824	39.6771	28.6899	38.0895	42.9925	31.6447	30.5825	40.4177	44.1859	29.1615	45.0106	36.1559	48.5106	33.2014	34.1632	36.4312	40.5993	36.4047	36.4222	44.0169	37.2356	28.834	28.2486	33.2131	36.2696	26.0881	27.0694	31.4482	33.5273
Storvum001142t1	24.7832	18.016	21.8965	20.2598	17.8101	20.434	19.722	18.6011	23.6415	20.6082	16.3812	23.0269	17.3812	17.5923	17.6443	19.4033	16.1271	19.4592	16.538	16.6605	16.5207	18.7993	18.6656	23.1756	23.162	21.3479	26.2559	18.9565	16.9082	18.1133	13.4372	18.9035	15.1542	16.2411	13.5923	15.7055
Storvum001143t1	43.449	41.0855	48.8955	43.4935	29.8656	38.6358	41.1238	50.7325	39.0129	38.7874	41.7872	48.0261	39.8849	33.0205	49.035	46.2985	35.3468	35.9711	44.5888	48.5126	39.4577	38.2037	35.9823	47.8294	38.3755	39.4133	42.7306	41.1294	43.2476	34.932	37.0154	56.2503	36.6388	44.932	54.3706	51.5303
Storvum001144t1	3.24998	6.52747	2.9763	9.47937	3.56182	5.49487	5.87525	6.765	5.47839	6.42607	4.62243	5.79396	2.89624	3.78951	6.56541	8.06849	4.41828	5.50411	4.54015	6.61567	6.09525	11.9251	7.64644	7.5603	10.0864	6.68619	4.3761	9.64789	5.33877	10.5654	3.54934	13.8325	9.39957	10.4653	14.3929	18.5314
Storvum001145t1	15.392	11.1342	15.9454	11.7099	10.958	12.5352	14.2724	17.4022	13.6128	13.7682	13.3122	17.6907	11.1332	9.47636	15.1829	11.5257	13.2541	12.5837	15.0824	16.6647	12.6729	9.90119	11.9206	14.9535	11.6177	16.1876	18.0205	12.188	10.6741	6.25195	8.36563	15.3714	9.7836	8.47805	11.4632	13.0647
Storvum001146t1	34.375	24.7639	30.4268	34.0146	29.3123	34.5148	36.7232	29.4879	35.8581	29.3718	35.6839	39.1948	33.6207	27.8882	37.9574	32.6561	30.7052	32.443	42.4908	41.9073	42.5108	47.4843	47.008	48.6392	34.8521	37.1259	33.4668	35.2101	32.0216	28.6724	28.858	33.8174	31.0774	27.4178	37.5893	36.3702
Storvum001147t1	120.903	100.013	135.859	121.933	111.491	114.363	132.875	112.166	140.277	105.779	129.792	140.625	124.661	112.376	148.138	131.39	87.6958	125.654	122.777	141.416	119.195	91.3221	113.138	133.913	111.338	112.257	134.386	115.791	116.153	96.3591	114.833	120.211	91.3151	102.625	117.308	100.119
Storvum001148t1	11.285	12.0929	14.2457	14.3123	12.8734	10.303	13.8575	14.5088	14.9406	10.0948	12.5721	14.0346	14.0178	14.3549	9.43836	11.7169	6.1848	9.4406	8.59726	5.63787	6.89879	9.89766	6.74834	8.54282	10.2983	12.4926	9.78344	12.3589	9.42494	6.03508	7.09737	9.22432	5.1798	7.21268	5.06639	5.82869
Storvum001149t1	19.8621	20.9403	23.7301	24.2393	16.9776	25.5992	28.7342	23.2404	22.2355	23.1226	20.1255	21.6021	19.6682	14.9991	11.0545	21.5541	10.8049	20.678	13.3219	9.9299	19.9822	20.5838	14.8176	18.0434	20.1756	15.282	14.7907	19.8165	10.9978	7.68591	8.5594	13.352	10.7789	5.43549	7.3409	9.17724
Storvum001150t1	56.3256	34.6278	55.9444	66.0532	40.832	48.7479	49.1644	45.1771	50.1223	39.705	48.3719	53.0944	43.9751	40.4696	59.0381	65.4211	27.8348	48.3932	51.5733	45.9821	48.6863	47.0915	48.8962	59.2557	52.5747	53.9997	53.2232	61.8961	43.2407	54.301	41.5283	54.5092	44.0217	52.2705	57.0412	61.7543
Storvum001151t1	351.921	320.571	352.303	298.512	228.726	285.048	317.831	249.98	333.344	259.275	252.001	300.027	315.168	332.278	257.294	262.776	285.173	302.845	203.232	213.726	223.636	215.763	197.49	248.426	292.349	279.06	280.104	251.057	228.019	153.694	207.861	180.015	181.097	131.112	140.777	168.645
Storvum001152t1	0.684326	0.383982	0.212555	0.743407	0	0.858498	0.629179	0.724353	0.830007	0.918132	0.554674	0.762044	0.445915	0	0.410287	1.15265	0.220915	0.982452	1.29674	1.22469	1.12255	2.22408	3.37265	0.821932	1.31614	0.703753	0	1.18455	1.06818	2.58788	0.507069	2.30478	1.34261	1.444	2.66436	2.82214
Storvum001153t1	77.8361	55.8699	71.8538	71.002	56.9937	66.7969	63.7784	56.7654	57.9386	55.3147	64.1606	85.3737	67.7494	62.517	65.2427	63.0133	54.5676	66.0405	64.8528	57.3299	54.6937	59.4332	53.7469	71.173	58.3366	60.5277	63.837	72.1011	67.6369	59.7326	46.6507	67.0058	56.7799	51.2525	61.5629	47.1134
Storvum001154t1	47.8136	41.5151	55.3772	42.7412	41.276	44.7685	41.8016	39.6849	48.0862	40.1349	46.41	42.9544	46.1936	37.1528	41.8916	42.8883	39.0933	54.5563	41.3077	39.9782	36.3051	35.5824	36.5608	39.33	36.3088	41.8767	43.5256	37.4098	41.9537	26.8938	35.1528	34.373	31.5399	27.1473	29.5648	31.9487
Storvum001155t1	32.6675	26.3007	32.3152	35.5014	28.4923	29.7067	33.7881	36.0073	27.7238	32.5866	33.4658	39.343	27.6166	27.8844	34.0586	33.8097	25.8461	33.8156	35.3519	35.7774	45.3962	39.2051	40.0336	48.9723	36.1729	34.3107	35.7825	39.6095	29.0019	37.2987	31.4355	45.8043	43.5459	46.5446	37.8523	53.134
Storvum001156t1	145.182	111.529	145.428	147.955	102.448	108.868	129.733	129.339	125.502	106.235	118.698	148.41	129.766	117.527	131.109	158.276	119.503	131.755	110.454	137.744	119.197	111.722	106.167	153.132	129.302	121.759	143.141	153.37	102.095	105.41	119.394	133.896	103.21	98.832	102.915	124.495
Storvum001158t1	92.3685	81.0177	74.4072	123.232	81.6485	86.3725	98.1993	111.379	89.4805	109.932	102.433	104.138	74.636	70.6463	147.721	105.659	129.898	134.849	192.306	264.379	141.313	154.423	162.598	186.873	167.964	245.629	170.667	164.352	181.165	363.323	291.554	393.148	249.951	317.753	356.621	496.28
Storvum001159t1	68.9415	51.8384	91.6237	83.2692	46.0339	67.6555	76.784	66.184	79.3544	53.2496	63.791	84	63.0724	50.0665	87.1952	91.8308	35.6627	79.6008	68.5808	81.0936	71.2135	69.7447	65.4403	91.5565	73.9096	72.4924	79.7958	90.7179	64.0788	80.6509	66.1735	95.8972	65.0281	72.0079	74.6205	102.341
Storvum001160t1	23.9478	21.3105	25.5109	24.3489	21.6454	21.4643	22.4509	22.4682	23.2417	18.1311	23.2972	20.1257	23.6175	22.7361	20.1065	21.3241	26.7308	22.0157	17.998	22.2967	21.1727	19.6066	17.3167	22.5172	21.7088	26.9207	24.7119	20.9881	23.8476	23.7188	22.3104	20.7483	18.2236	19.8488	18.3904	25.4132
Storvum001161t1	1.8816	1.53589	1.91332	1.8587	1.36996	1.54543	2.51788	3.14075	1.66012	2.06556	2.95837	2.41815	1.55962	1.62402	2.05168	1.53687	2.20916	2.55541	4.21577	7.35059	4.00998	2.82979	4.72274	3.1228	3.0699	4.57476	3.53348	1.86185	5.16101	10.5656	5.5776	7.88873	6.52212	6.31549	5.59712	12.9904
Storvum001162t1	59.5225	52.0264	64.8421	62.4526	64.6579	60.2719	65.4731	55.8182	64.3987	57.1434	64.8983	63.1283	64.3737	56.0357	69.1426	61.6651	34.0201	58.3874	55.4579	56.3591	53.2549	56.7908	63.1976	58.3422	54.8118	64.3985	63.5837	66.3526	61.3893	77.1878	59.3231	65.1691	52.7317	47.811	56.7757	59.3072
Storvum001163t1	81.5839	49.7218	71.4298	86.4301	58.3548	63.1856	76.5995	78.0548	72.0486	64.0263	71.1787	70.7539	62.139	54.1361	72.8361	90.6571	54.1223	68.2202	59.0275	60.527	57.9079	58.8043	57.1264	85.4538	80.4482	70.7328	78.5154	84.1235	59.428	51.0974	46.4633	67.9038	50.26	61.8768	59.177	63.0156
Storvum001164t1	5.13049	5.56703	7.8665	4.25166	4.38307	2.40402	5.4462	3.38401	4.11555	3.44195	4.25247	4.42288	3.33944	2.6344	4.86759	4.80233	1.76719	3.34271	3.08146	4.02852	2.07696	3.03081	2.69905	3.00514	3.06862	3.16714	4.89135	4.06276	4.20538	2.37135	2.028	3.48328	1.72653	1.55066	3.19916	2.82499
Storvum001165t1	18.6482	9.79206	15.9433	15.0553	14.2495	14.7674	13.6348	13.7658	10.1269	11.9361	11.2792	14.9386	11.3694	7.03548	12.9252	11.143	15.465	6.09224	8.75429	8.08419	10.1042	13.142	10.7938	13.3155	16.8899	10.5572	7.72192	14.2163	11.2155	13.1553	8.62063	19.0554	12.7749	11.9127	15.9887	19.0535
Storvum001166t1	11.9744	10.5595	9.14127	11.338	12.056	11.6766	14.8964	11.3539	12.2849	11.9348	13.6826	12.9591	9.13627	9.20212	14.5668	12.4872	7.95308	16.5109	17.9973	20.8257	17.4831	20.2143	21.814	20.0526	11.4034	17.4193	15.1872	14.7252	19.2219	33.4233	21.8038	31.1984	22.8272	29.4144	31.4489	40.0579
Storvum001167t1	53.2641	39.6657	45.6344	76.9222	40.3206	61.3588	68.6678	58.7562	56.994	51.1241	54.2911	57.2573	42.2202	34.3259	50.1351	64.4193	29.293	54.035	46.5939	43.3598	88.8292	95.6965	78.0613	86.5997	64.5864	54.3648	50.8305	69.6629	39.8055	54.1508	45.4504	72.9977	67.944	81.9713	83.8527	95.7788
Storvum001168t1	30.9574	25.5328	29.5514	34.2003	21.6433	29.3633	33.5779	31.4153	30.546	30.0625	29.2133	32.6331	24.2765	20.0332	40.2137	37.4597	28.0552	32.439	44.1085	42.1484	40.4233	43.0453	48.1301	43.5495	36.8311	39.5892	42.733	44.5181	32.7387	46.1386	41.3227	53.4893	41.2439	40.4113	54.3789	56.8402
Storvum001169t1	34.547	33.1399	40.6075	31.9699	26.4932	34.2756	40.7172	28.8396	33.9736	28.4924	29.6967	27.9081	35.7696	29.7821	33.8537	25.5489	24.7812	32.2451	21.567	28.9176	28.2735	29.4882	23.0427	26.8896	30.2506	34.1347	36.2982	31.3162	26.1452	26.2881	21.548	23.3642	25.3211	19.482	18.6607	22.2446
Storvum001170t1	124.674	109.806	144.36	130.296	99.9907	112.817	121.947	106.591	135.962	94.5408	104.833	119.109	124.02	109.115	117.155	124.862	116.415	119.154	109.632	118.859	111.651	113.559	93.341	108.946	130.861	126.158	143.907	119.003	98.378	108.654	107.485	101.452	92.6566	93.257	90.907	102.754
Storvum001171t1	11.6319	6.33559	10.2043	18.0294	7.12385	16.3129	19.7229	10.8715	12.949	13.5411	15.5315	17.2286	5.79316	6.49593	15.5928	12.8713	12.3713	15.5287	19.6192	23.0315	34.3252	39.0116	35.7576	45.3635	16.8849	10.7331	12.6133	15.5717	18.8649	37.088	23.8317	35.6561	42.7773	73.442	67.9639	112.769
Storvum001172t1	52.3405	40.3163	54.8494	54.46	36.4396	44.6459	51.83	47.1157	46.977	49.5716	48.4429	45.2857	51.0147	41.6861	56.2165	48.7948	43.0779	56.0257	53.4968	54.3968	46.0357	48.3052	42.5057	54.3999	54.8153	53.3135	55.0879	51.9639	52.4957	53.6883	43.8593	58.8659	48.5327	49.9789	56.7735	51.8902
Storvum001173t1	9.9206	7.67924	7.86604	7.99243	8.21935	12.7069	7.34451	7.00718	8.96462	6.42587	8.32032	9.30128	8.01937	7.03808	7.18096	8.6447	8.83646	8.06	4.37817	2.69538	7.69943	8.28646	5.1727	5.09477	8.33169	8.44571	7.46523	7.78619	6.22812	2.80296	1.01408	6.91644	3.64476	3.06722	2.13238	2.64754
Storvum001174t1	894.724	751.409	936.7	1003.7	620.828	627.103	896.678	635.497	794.364	627.892	825.374	789.25	754.903	644.81	904.597	917.487	462.807	703.985	520.685	572.163	525.329	607.324	479.04	652.122	976.32	874.307	872.407	852.594	566.746	537.731	526.558	709.326	458.282	503.013	410.222	558.999
Storvum001175t1	8.21062	8.44738	11.6925	11.5239	9.86366	7.55545	11.7502	12.0799	10.7908	8.49173	5.54694	9.60554	6.90684	7.57879	9.84808	6.53168	7.95296	8.45253	9.08013	6.37052	7.53878	4.64893	9.4455	10.6832	6.35906	9.85333	6.95023	8.63223	6.94064	6.68435	10.1411	7.37723	5.56299	7.21768	9.06202	10.236
Storvum001176t1	13.3421	16.5107	14.8814	16.7283	11.5075	14.7675	18.8845	17.8786	14.9411	16.9833	12.7579	15.0946	12.2536	11.6391	12.9256	14.4081	21.4287	18.6745	24.1599	24.5023	40.4209	32.5419	36.208	37.1444	17.5419	15.1319	13.3857	17.9416	17.6182	22.2091	32.7048	25.2057	31.4597	27.968	37.8477	34.0619
Storvum001177t1	23.4323	11.5187	22.9606	26.5795	15.8903	19.5755	27.4911	21.9899	24.4036	17.6706	24.591	22.1107	16.705	15.7013	25.4413	20.5549	18.1145	23.0017	21.4052	33.081	22.778	23.4432	28.5629	29.5814	28.2819	36.5981	27.5446	28.0986	24.7328	34.9279	25.3515	36.4276	26.8564	25.9795	25.8561	46.4237
Storvum001178t1	79.5285	66.4227	85.2536	71.9323	59.175	70.9184	77.6534	58.7271	71.0524	62.6474	71.7384	74.8766	78.388	65.7887	80.4279	75.6867	62.0742	78.0541	66.3274	69.5965	57.5883	56.9861	64.7746	71.3198	71.9034	79.8823	78.2592	67.8789	65.1171	59.5037	58.5606	63.4819	56.5909	56.1033	58.9129	73.9683
Storvum001179t1	41.5587	34.1707	47.8361	41.8212	37.2574	47.05	47.434	43.5046	46.8148	38.0923	40.4912	41.9387	44.9793	39.5294	52.1143	52.6344	33.3563	48.958	49.6255	56.6103	39.4624	47.2839	38.6855	57.5139	48.8827	54.3692	47.1106	48.5826	45.7216	55.6213	48.9265	48.4195	38.1751	51.5906	50.6509	45.549
Storvum001180t1	14.8788	14.5896	16.7959	14.6839	14.2782	15.7978	13.2231	13.7769	11.1226	12.1618	12.0179	14.1832	16.922	12.184	16.0036	16.7123	14.3586	18.0893	23.8401	19.8507	29.0356	26.8743	31.0387	28.7565	14.9055	14.9559	13.9016	14.7273	16.9005	10.7791	10.1401	14.7566	20.1427	14.4305	18.128	16.4194
Storvum001181t1	39.1641	32.0589	37.6312	49.4419	29.8605	34.3431	37.9897	37.2213	38.0162	30.5195	32.1711	46.5144	39.6342	36.5516	39.5987	45.1425	28.7172	34.212	32.1109	36.2701	34.4896	35.5635	32.388	42.2313	40.1138	35.5423	44.279	41.4731	30.955	30.8286	34.4766	43.0398	31.0773	29.2222	35.9892	40.4298
Storvum001182t1	27.8669	27.2553	20.6253	42.0079	24.9225	36.7473	31.7107	41.3615	25.8968	34.1811	30.3201	38.2963	22.0187	18.6923	30.3675	38.9907	16.5657	21.8352	28.2286	20.5932	37.3846	33.3219	53.3158	34.1666	49.5076	35.3662	33.9864	50.6245	27.5569	41.5937	28.3878	50.431	44.5092	42.3653	59.4719	69.9622
Storvum001183t1	29.2523	28.0308	26.5733	37.1738	25.7565	25.9289	31.6801	29.4706	25.4	30.2965	31.618	37.0467	22.7307	22.1926	38.3661	37.2699	32.2544	32.4312	36.4802	40.1805	38.1736	38.8127	43.1778	39.613	40.7908	35.8943	29.8594	41.2976	32.2157	37.5211	33.7201	44.1075	32.6101	38.9799	47.1723	48.5263
Storvum001184t1	24.4615	21.1187	28.0618	23.0478	20.5498	23.3532	26.017	25.1245	30.7123	19.279	25.1463	21.4973	22.2823	20.8407	26.8769	22.0927	13.2551	26.536	20.754	18.6209	22.7763	16.5752	22.7138	21.6959	26.5341	21.4662	28.3154	23.0189	25.0945	22.8568	22.8177	24.5902	21.1009	16.421	19.4561	18.3531
Storvum001185t1	17.6205	15.9356	20.3862	23.7331	13.922	20.0787	21.1104	16.1832	17.0994	20.402	20.3392	20.4279	20.0593	15.9233	21.5423	28.5912	13.4763	16.3129	12.8081	16.8088	15.7182	19.4931	15.0669	22.343	25.2118	21.9941	19.3053	20.4653	16.9101	17.2518	13.9447	18.9026	17.5975	13.3552	13.3249	19.056
Storvum001186t1	3.59222	3.83976	1.91331	8.36413	3.01395	6.69687	5.45524	4.10696	2.49019	5.27874	3.32818	6.09858	2.45099	4.33059	4.92402	4.61063	5.08109	3.93129	3.40497	4.16525	8.18027	6.06403	6.97159	9.53296	8.99076	5.27857	3.60379	7.1088	3.38148	2.80317	2.53529	5.07176	8.44036	4.51122	3.73133	5.11778
Storvum001187t1	25.9989	27.2613	32.1019	29.1817	16.4387	25.0704	27.4893	29.9615	26.7278	22.9496	28.1042	32.0207	22.0535	24.0918	33.2376	26.3183	27.8349	36.9579	43.6194	44.3511	36.2514	30.5186	38.008	34.8418	29.3803	32.9031	32.9499	28.9443	26.1583	44.6319	49.4365	49.1834	38.7496	48.3541	47.7117	64.5996
Storvum001188t1	48.23	43.5778	52.5129	48.1407	34.7925	41.5551	40.2962	50.5107	53.1233	38.3226	34.2051	48.9523	40.0841	43.0473	51.9089	48.6008	35.5656	55.4444	38.9209	44.6008	40.9055	35.5655	36.2109	43.5475	44.5008	49.9704	43.7634	45.1963	37.3619	30.1829	33.4631	40.8868	33.7627	32.8319	30.1231	33.0124
Storvum001189t1	75.048	48.5119	79.0243	65.7285	38.9002	49.4915	67.7536	69.9801	68.5345	52.0889	55.6855	76.2071	59.7785	64.1152	68.6766	63.1195	53.7897	67.6392	57.6727	68.4857	55.4403	49.4882	46.7847	65.4874	60.5625	73.9564	63.5128	60.5467	45.4611	43.6723	43.4704	60.8487	41.9562	44.5465	42.1437	66.8339
Storvum001190t1	146.879	123.233	131.187	137.884	104.006	123.423	134.158	107.843	126.83	118.157	116.107	144.886	125.724	102.648	128.033	145.983	92.7726	121.741	120.846	130.051	116.797	124.028	107.297	135.046	129.062	140.193	140.571	140.348	124.13	124.153	99.0848	136.793	105.68	109.794	117.057	122.185
Storvum001191t1	23.9512	20.5439	26.9977	26.0216	19.1816	17.1714	25.8022	22.4613	28.5544	24.7671	22.5582	28.2013	25.1888	18.1306	19.4905	25.1675	15.2439	21.4219	18.4818	23.0283	27.1052	25.6764	22.7123	28.7672	23.9079	22.6979	20.8494	24.202	22.4299	16.3898	17.7481	20.1315	21.2921	20.9366	22.6513	23.1124
Storvum001193t1	117.503	125.361	97.1575	134.942	94.7935	107.665	107.866	109.225	94.9582	88.1233	88.1947	118.026	102.011	85.5452	117.153	145.613	81.7362	83.3567	97.1345	96.5476	98.0095	102.665	121.898	101.398	175.172	112.258	96.0199	148.957	82.3831	95.9438	61.6042	116.813	108.96	95.0774	107.956	130.093
Storvum001194t1	29.4278	25.1527	39.5389	31.7833	22.7452	24.3834	30.2042	26.3216	34.8631	27.7753	27.7359	31.2473	28.5389	25.9754	35.6981	25.9366	36.4537	29.8699	28.6934	26.4561	25.1796	18.6023	22.4865	25.4814	27.2014	26.5689	30.6297	28.4319	29.3762	26.5274	26.6231	28.7358	23.5936	22.0221	26.6465	28.5778
Storvum001195t1	25.3209	25.9204	27.4224	24.3487	21.6486	23.3531	26.8493	27.0476	27.3924	22.4952	26.2565	26.2181	23.4088	26.5176	25.8504	25.36	29.1627	25.7441	22.6959	23.2722	21.4912	19.6125	19.5635	25.8095	21.7162	24.6334	24.71	22.0012	20.8294	21.7821	20.5375	20.7455	21.1001	19.1331	24.249	21.8755
Storvum001196t1	32.842	31.1015	38.2666	44.7947	27.9467	33.9995	32.9431	40.8311	35.6926	29.8355	35.6852	42.692	39.4341	30.3158	36.52	37.4609	25.1843	36.7593	31.2945	33.8132	34.3258	36.9885	36.8827	36.3225	35.7414	35.1905	34.2365	42.3152	30.9652	34.0682	31.4371	35.1959	27.815	31.7571	30.1184	32.1208
Storvum001197t1	52.6795	44.9227	50.1733	57.2483	40.2734	41.2116	50.1561	45.4303	40.3406	46.8153	43.2653	48.034	41.2047	32.4858	47.1895	57.0541	35.3453	38.5331	32.4324	27.6902	42.8291	44.6628	40.7079	43.3857	50.4245	48.9147	40.1585	55.0126	41.458	32.7717	20.7882	43.3444	31.6522	27.9637	31.7207	34.5976
Storvum001198t1	440.024	306.186	483.046	445.908	319.69	359.4	483.189	416.476	531.396	342.588	371.999	442.289	392.065	349.833	464.313	443.927	284.518	487.643	351.611	362.47	366.4	347.532	314.44	422.461	406.591	414.543	465.193	395.781	325.895	318.407	421.57	388.291	283.535	290.581	294.323	342.001
Storvum001199t1	172.766	146.486	163.057	172.859	128.776	157.291	182.336	161.386	161.364	149.409	146.994	172.441	149.279	157.8	165.571	183.079	118.19	173.767	150.957	155.832	158.635	155.639	152.027	171.097	175.643	166.627	174.528	165.197	116.034	157.406	148.313	147.39	152.886	125.408	144.192	152.833
Storvum001200t1	6.32821	4.60739	5.74023	4.27504	5.75321	5.49488	6.71575	3.86663	4.98032	5.04859	5.91659	6.25226	6.23583	4.0609	7.18104	4.80249	6.18537	5.30832	2.59466	3.43074	2.72699	3.03128	2.92382	4.60138	5.69988	7.03809	6.69316	4.06253	4.27014	3.66515	2.53511	4.6112	3.26115	1.98443	4.26509	2.11834
Storvum001201t1	70.2923	48.7609	68.033	78.6237	50.134	64.9083	71.1484	74.6792	73.0445	60.3522	60.4598	79.605	65.6925	50.0868	72.6314	71.4603	50.8079	69.7974	72.3284	73.028	68.1759	68.0994	60.5016	80.3572	67.5179	64.7504	70.0216	69.2335	61.2019	56.0537	66.419	71.1678	53.5216	54.8397	53.0488	79.0893
Storvum001202t1	25.6542	25.1484	24.2367	25.6503	22.7384	24.5553	27.4937	26.8262	24.7355	30.0615	19.5986	28.3648	21.3782	21.1175	26.057	24.5885	23.8577	25.5595	22.866	24.5059	23.5808	21.4202	17.5432	23.1706	22.1408	27.2726	26.7729	27.761	24.1963	23.0684	17.4921	20.9045	19.9507	17.8591	18.1272	19.4191
Storvum001203t1	3.76358	6.14383	3.40134	9.47931	3.56216	7.04029	7.34266	5.07243	4.64837	7.80386	5.91685	5.94551	2.22875	3.78878	6.77045	5.1871	5.52307	7.27212	2.91832	3.91991	5.29288	8.08642	6.7464	6.41064	7.45684	3.3431	3.86108	11.0012	2.49198	1.50952	4.05662	7.83772	4.22011	1.9852	3.198	2.11737
Storvum001204t1	31.3056	25.7271	34.6513	26.7651	26.8529	26.6157	26.6441	36.7161	35.0288	30.2969	30.8785	28.8135	28.9721	27.8754	33.0317	27.2802	24.9641	26.7306	21.5635	27.9298	20.049	20.8219	22.2633	26.2996	25.8788	29.9119	35.7796	28.6034	24.2071	15.0949	21.8042	27.8166	20.717	22.5585	19.4549	20.8215
Storvum001205t1	7.5263	6.14351	6.59036	8.36415	7.39766	4.97973	7.9735	7.48974	6.47447	5.04907	6.84121	8.84335	6.68374	6.22557	8.00158	6.53165	5.74378	5.89723	5.99946	4.41043	8.66164	9.29764	6.52194	6.90291	7.8938	8.44571	6.69285	8.29378	7.11842	10.1342	7.60575	8.60685	7.67311	9.74363	13.3267	8.8244
Storvum001206t1	15.3946	18.8144	17.4326	15.2413	16.1652	16.6563	18.0455	20.0535	16.4352	16.5242	17.935	16.772	14.0355	16.5115	19.2859	18.058	13.2548	15.7261	18.6471	18.867	14.7569	16.9781	21.3651	16.1067	17.7608	22.8738	15.4451	19.9728	14.9485	20.2683	14.4509	25.5133	17.6482	20.5697	21.856	23.2967
Storvum001207t1	14.7095	16.7021	21.0472	14.4979	12.8767	12.5352	12.5911	15.2234	16.7671	12.622	11.6484	17.5358	18.4875	15.701	13.1309	13.8314	15.4637	15.5308	13.297	13.7223	10.4265	16.3701	16.8677	16.1056	15.7856	21.2902	21.1088	16.9268	14.5909	15.7393	21.8024	17.6757	13.8118	17.1396	14.1274	22.5936
Storvum001208t1	3.59179	3.26361	3.40158	6.13374	1.91778	5.6666	4.82673	4.833	4.48229	6.42563	3.14321	4.57466	3.56365	3.79	4.71895	4.22623	5.74361	7.47069	7.29728	8.33155	11.5494	9.49843	15.0687	13.8045	6.35788	10.2052	4.37625	7.78639	7.65106	21.9915	11.9152	17.2148	18.7995	26.7009	22.1245	32.1263
Storvum001209t1	559.376	397.512	565.49	584.166	381.598	486.287	553.227	434.722	563.828	460.404	451.087	585.249	457.34	399.724	561.751	557.986	459.115	660.918	596.952	604.85	651.687	706.794	594.827	757.937	642.41	485.579	517.9	557.833	475.556	430.899	450.933	493.177	508.709	513.354	491.415	564.679
Storvum001210t1	50.2447	47.7482	45.0193	55.5821	40.2489	55.0699	57.5675	43.3206	46.716	50.8255	49.5854	59.57	45.3793	43.2879	50.9576	51.3623	37.5536	53.7759	47.776	41.0844	62.4611	59.4775	63.6713	60.3368	61.8577	46.3708	46.2264	53.595	46.4042	52.0969	39.0283	52.7073	51.9775	43.9922	48.6229	55.663
Storvum001212t1	61.2233	71.341	65.9088	66.9141	43.5564	60.9956	66.9588	68.1648	69.5579	59.66	65.6358	85.1032	47.866	60.4486	73.6582	77.9897	50.144	71.5741	69.2001	77.9352	67.5454	57.7866	68.8262	64.5764	71.2348	64.8584	75.6874	78.3778	67.0813	72.0939	68.4583	76.8593	67.8058	75.5755	73.848	84.3979
Storvum001213t1	5.81659	4.60793	4.6768	5.76192	3.83626	4.12114	5.24454	4.10602	6.14251	3.44295	5.36217	4.26843	2.45183	4.05924	4.92394	4.6108	2.6511	3.7342	3.72886	4.40978	4.49086	3.43687	3.8229	2.79446	6.79921	6.6862	4.89065	4.40042	3.56015	7.54778	4.31022	5.5324	5.56283	5.23394	3.73089	7.23397
Storvum001214t1	179.621	150.522	235.12	212.077	134.811	153.341	211.478	176.337	216.149	159.517	177.32	193.464	164.913	159.406	219.938	212.669	169.005	215.616	177.374	200.901	167.129	155.455	164.165	207.6	194.307	198.474	240.162	186.177	148.444	155.261	171.644	195.332	149.815	160.975	166.834	157.929
Storvum001215t1	70.4769	57.5967	69.7291	76.3924	44.9357	59.4132	72.8051	66.4344	65.907	56.4601	66.9335	73.7917	52.1413	45.7409	72.0137	76.2679	43.9627	64.4722	50.9119	57.5777	52.61	62.6629	52.399	65.2523	72.5855	64.9264	67.1846	81.2429	47.8757	47.0076	44.6214	66.5471	41.6262	45.8349	56.2357	57.8825
Storvum001216t1	21.5532	19.1987	23.8101	28.2522	24.9334	17.8583	22.4507	21.9847	22.7437	25.9345	20.8935	22.8699	17.8249	24.6306	19.491	23.8215	18.557	20.2464	18.16	20.8264	18.927	17.9897	20.2402	17.5865	24.9983	19.3548	26.2563	23.6961	16.0173	20.2689	17.4935	25.6664	21.2928	19.6686	21.8552	21.3539
Storvum001218t1	52.3508	44.5439	51.6568	58.5485	42.4738	45.3325	52.6529	53.3751	52.6264	45.448	52.1428	46.1889	47.2576	44.3792	51.0857	57.4434	30.7088	37.5372	32.7482	29.8877	32.0771	26.2831	23.8366	36.0003	43.6487	39.5893	54.5687	48.7423	35.4253	16.3899	27.1294	31.657	23.7858	16.966	27.9809	25.7586
Storvum001219t1	86.5434	70.0711	82.2763	99.9987	58.9025	67.8275	75.341	87.4806	81.6772	65.1734	70.9992	86.768	72.3827	66.5976	81.043	89.1346	72.6784	74.1188	70.0551	72.7799	66.089	64.0621	58.476	73.7872	77.3883	80.2342	88.5553	87.6824	61.0286	60.3679	67.1809	77.9287	54.2885	55.5651	58.1112	60.3713
Storvum001220t1	59.6906	54.913	64.1605	61.5461	49.3228	57.7941	63.6413	64.4333	55.681	63.1034	63.9228	73.4938	61.1944	49.85	61.8966	63.351	52.5897	57.9377	64.446	58.7569	59.4837	62.303	67.6566	70.9394	57.2923	54.2153	57.4282	67.7717	57.9273	63.9621	48.4351	66.433	53.6846	60.1284	68.3035	75.7035
Storvum001221t1	83.1264	69.4966	74.8341	74.72	60.5484	63.3628	79.3229	74.1823	80.0174	68.1591	67.4868	78.9864	68.8291	65.7808	67.0908	75.8808	70.4703	74.311	53.5119	70.8162	64.6437	66.4919	58.6995	71.9829	76.5176	76.5392	73.6232	82.2636	51.4248	54.549	58.3091	68.2431	59.4674	64.0489	60.5073	69.5445
Storvum001222t1	57.9791	44.9218	49.7489	56.1332	37.8063	47.7368	51.6287	50.7514	51.4632	51.4032	53.2491	54.1366	44.5393	51.9808	52.0918	63.9688	43.0765	47.776	60.1647	59.3038	56.7861	56.5824	56.6776	58.3378	52.3934	60.7035	62.0409	63.1391	51.5959	56.4856	58.3072	67.2841	56.5908	50.331	58.6461	65.8471
Storvum001223t1	8.89596	8.06387	11.2668	12.2673	5.20634	7.89886	8.1815	11.835	8.96474	6.19731	10.7243	11.8906	8.46994	10.554	10.4634	9.79795	10.3835	7.86148	7.45773	5.87971	5.61358	7.0759	6.97118	6.5752	9.21182	7.74191	10.0387	11.3395	8.01032	6.68517	8.11334	9.37435	4.79555	5.5949	5.59634	6.88111
Storvum001224t1	2079.54	1750.99	1962.58	2433.39	1548.16	2038.25	2018.41	1717.16	1940.03	1590.37	1724.39	2023.62	1894.4	1570.74	1962	2244.09	1243.13	1726.45	1586.28	1556.21	1825.89	2036.34	1696.28	2084.1	2310.71	1879.7	1847.92	2073.31	1688.3	1988.67	1339.19	2064.86	1778.2	1629.65	1524.92	2110.87
Storvum001225t1	114.443	118.459	112.671	123.045	96.4494	123.634	125.463	113.294	102.596	100.758	105.393	123.642	87.1328	85.5237	136.436	139.089	79.9731	119.701	127.763	130.097	125.909	129.779	134.706	121.633	164.039	138.651	113.775	154.697	111.953	186.957	111.555	198.869	154.419	160.43	169.502	206.107
Storvum001226t1	24.9743	20.5426	24.0227	24.3489	18.6316	19.0603	22.4507	23.4342	26.562	21.5738	21.6331	25.1569	20.7216	17.8639	28.108	20.7478	21.4289	25.3571	22.7	25.9717	25.1825	20.0111	22.9389	21.8599	23.4634	23.9295	25.9988	21.665	20.2886	25.0128	24.0852	25.82	23.211	23.6385	25.0534	22.0597
Storvum001227t1	18.6424	15.166	18.7089	18.9589	13.698	16.9998	19.5179	17.1585	18.0951	15.6046	15.9008	17.537	13.8075	12.7243	18.4656	16.7126	12.8125	14.5489	16.5411	19.8494	14.1163	15.5604	18.6675	18.5697	17.9763	16.8914	19.5647	15.5731	19.0374	18.11	12.6755	18.4449	16.114	15.1536	16.794	18.0062
Storvum001228t1	43.4399	37.6261	51.4504	49.256	30.4085	40.1814	52.4714	43.0214	48.3089	33.7323	32.9107	48.1916	42.7523	32.7608	51.2936	44.1821	34.0189	41.4866	45.8956	49.0134	40.7457	41.2217	38.4606	47.1613	41.6487	48.9147	52.2593	40.6266	38.7831	38.3743	46.1379	50.2641	37.5996	38.9634	37.855	48.0209
Storvum001229t1	251.929	184.144	232.291	232.868	165.675	183.891	217.637	213.452	214.232	190.564	198.398	233.986	198.589	193.201	212.579	234.376	193.59	205.007	179.237	183.066	200.358	188.731	181.873	226.664	227.34	226.393	222.67	229.942	163.229	173.011	166.644	198.549	162.626	155.874	169.104	197.181
Storvum001230t1	17.1057	8.83141	15.7317	15.4272	9.58978	13.0503	14.8972	11.8379	12.949	12.3935	12.758	9.9103	11.809	9.47328	9.64289	9.79757	6.84841	9.63177	3.08072	4.90033	8.34071	5.86182	4.49782	3.94464	14.692	17.9471	13.9004	12.1866	8.00864	9.05634	5.3241	11.0657	7.28941	5.05249	6.39662	7.41208
Storvum001231t1	1.36843	1.87412	0.898334	1.8587	1.91793	1.54543	1.46878	1.208	0.996072	1.83604	0.641286	1.06729	1.11399	2.16539	1.52793	1.67395	1.98824	1.57258	1.13502	1.84007	0.9624	1.41488	1.57425	0.657426	0.657826	0.879762	1.02967	1.35408	0.711853	0.216218	1.4354	1.91364	1.26101	0.217503	1.33266	0.882425
Storvum001232t1	13.8543	11.9027	12.118	16.3566	9.31509	17.3432	14.4797	14.0151	13.6129	11.4745	15.5312	13.8761	12.2509	11.911	13.3361	16.5209	12.5919	18.283	17.0266	16.9078	16.2011	17.1786	19.1167	18.5708	20.3899	15.8357	15.9603	20.4813	15.3027	21.7764	15.211	19.2127	18.9912	22.3718	22.6571	25.5941
Storvum001234t1	2.81281	1.99555	2.12462	2.3073	1.80067	2.46961	3.47423	2.14531	1.27543	3.48233	3.37798	2.56988	1.75003	0.964548	1.55069	2.33862	2.28128	3.21631	1.1063	1.47821	3.31691	4.7464	3.94013	4.40715	2.74808	1.79891	4.28189	2.07714	2.40371	1.88243	1.47723	2.01438	2.3412	2.21183	1.61981	2.77535
Storvum001235t1	6.95483	8.81401	6.37891	10.2909	6.0007	9.68412	9.01366	8.10624	9.01403	9.33167	7.3349	8.61729	6.0146	5.41787	8.57449	7.01736	7.83895	7.27817	6.29158	8.20345	9.05332	10.7357	8.69838	8.73655	10.7283	10.1058	11.0312	11.68	10.7413	10.9913	9.78811	10.7664	9.41836	8.82927	10.8789	13.2498
Storvum001236t1	47.3887	43.3915	58.4597	41.6345	37.2668	38.2923	55.3814	32.8473	56.1127	35.348	39.939	35.9762	45.6949	39.2386	54.3684	38.8077	55.2314	57.1913	38.2609	42.3824	46.5122	32.1455	35.0805	46.6845	46.7181	46.9793	57.1431	32.6644	36.6703	30.6228	44.8772	38.2655	34.1442	31.4043	38.9074	44.1086
Storvum001237t1	13.0001	15.7428	9.99181	20.074	6.02776	16.6563	18.2549	16.9121	9.46269	14.4588	16.271	14.3322	9.13466	8.93224	17.029	19.9792	12.8131	18.6744	21.079	24.2572	19.0876	20.6168	37.1074	19.3941	19.5155	16.1876	22.1378	23.0194	20.8217	37.3027	16.7327	42.2656	33.378	34.1031	55.7052	52.9456
Storvum001238t1	1.88146	2.87969	2.55116	2.78806	1.36987	4.46459	2.51819	4.10782	2.15815	5.27831	3.8828	3.65961	3.7867	3.24844	6.77064	3.26576	4.86002	5.70112	9.40514	15.4375	6.57666	6.87149	8.99609	7.72418	5.70044	12.4926	6.69302	7.10921	9.07495	19.1892	13.4364	14.4479	15.1546	14.9748	15.7266	27.0059
Storvum001239t1	62.971	72.0043	56.4177	94.609	58.8944	89.6505	71.2088	97.6703	60.5485	90.7036	71.5515	89.0108	58.8677	54.9518	64.0155	93.0391	52.6703	62.3505	50.6024	50.455	60.0847	79.8197	68.3405	72.5665	111.971	67.2136	51.2318	99.9482	56.3845	53.4598	37.7822	90.2366	79.6535	60.8755	55.9894	69.354
Storvum001240t1	335.948	253.228	393.72	341.815	256.453	244.865	326.282	329.063	389.962	277.93	304.526	345.804	288.518	293.954	340.99	333.691	222.903	334.567	282.46	312.159	259.047	245.176	222.645	294.854	334.393	392.902	360.126	310.931	262.85	192.766	234.511	277.57	211.97	184.048	185.774	232.08
Storvum001241t1	71.5154	55.6239	90.3259	80.0909	48.2192	55.8074	79.189	93.0315	80.4435	61.0445	64.4355	89.5173	59.4721	55.4026	92.3508	82.9966	61.6338	67.6277	72.7128	80.3294	62.2113	61.4385	60.499	67.3915	61.827	73.3721	79.2867	76.7408	53.3814	58.4295	75.0413	73.623	54.2881	57.3726	60.8765	64.6033
Storvum001242t1	33.5242	32.6365	35.0785	38.6611	24.1098	29.0198	33.366	36.487	30.8781	29.834	33.2812	37.9684	32.0757	30.5894	28.9291	38.4207	34.6829	32.6339	36.3233	43.862	36.2518	32.7407	34.8598	36.8132	33.3257	39.2374	33.2076	39.6084	31.1396	39.0252	32.7038	43.651	36.4478	30.6713	38.9166	40.7736
Storvum001243t1	310.229	230.72	320	321.104	204.385	230.098	273.291	269.424	318.527	237.091	249.642	314.494	250.956	239.843	259.494	311.207	216.694	277.192	209.168	247.172	229.789	219.89	200.163	289.023	278.007	272.663	281.026	272.95	195.034	194.379	205.925	246.678	167.304	169.142	171.514	219.754
Storvum001244t1	35.0625	25.9169	42.0947	36.9883	33.698	33.3127	37.5649	36.7312	40.8387	27.7678	36.2393	37.055	27.8406	26.801	41.2395	39.3807	31.148	36.3707	29.1893	34.7967	33.0443	25.4637	33.0612	35.6615	37.0507	38.7095	43.2477	38.9321	30.0702	37.0835	35.2385	40.2705	32.6114	27.7831	34.1199	38.8345
Storvum001245t1	269.791	182.59	268.277	274.899	142.765	173.775	234.531	210.126	260.476	164.116	193.778	251.376	193.925	185.098	220.551	231.117	140.288	216.383	147.694	191.823	159.104	156.684	128.404	225.368	220.212	186.686	229.859	208.68	138.315	112.355	146.295	175.499	120.272	114.788	114.057	149.616
Storvum001246t1	0.855361	0.191995	0.42517	0.929348	0.274013	1.54544	2.30772	2.41547	0	1.37716	2.03393	1.37205	0.445748	0.81189	2.25683	0.768463	2.20924	2.75164	2.43195	4.65493	3.04743	3.03241	5.17227	1.97251	1.75455	1.58358	0.514813	2.53876	1.95798	5.82244	3.04248	3.68836	6.33019	4.15087	3.73103	7.05797
Storvum001247t1	15.3934	18.4298	14.4567	21.7469	10.9588	20.9492	15.1097	13.7739	9.29661	11.0154	15.5311	12.199	11.3593	13.2649	17.6447	15.3681	11.4872	13.1719	18.6485	19.6036	18.1261	19.1991	23.615	17.9131	22.1431	20.4105	20.3367	19.8045	18.505	30.4002	17.4926	27.8203	27.8155	31.2114	29.8546	37.245
Storvum001248t1	7.35468	5.95132	5.10236	10.2229	5.20545	7.72717	11.9617	7.73264	6.14241	7.57313	8.32027	6.55693	6.01386	5.68491	7.59134	7.49199	4.86	7.86378	5.18912	5.14591	8.50161	7.67971	7.64675	8.21708	10.5236	8.44571	4.63366	7.95561	6.04979	6.68376	5.07032	8.45364	8.24873	6.49491	11.1954	10.7674
Storvum001249t1	77.6821	56.1756	84.3816	87.3144	51.3897	65.1509	83.7565	80.1303	82.5302	60.4736	74.4465	87.5706	69.4843	60.2024	76.1289	91.866	50.2921	73.3666	65.4249	63.3155	62.057	59.9419	54.9784	84.5144	83.8849	76.3899	79.0726	77.4527	59.5791	54.5308	73.8861	88.3372	53.4986	42.5934	58.5351	66.833
Storvum001250t1	41.386	37.0495	34.4425	52.2301	38.8997	42.5854	44.9184	47.1343	35.526	40.615	46.9621	44.2287	41.6336	39.2613	52.7301	48.0233	39.9828	43.4552	60.1695	63.2299	64.6492	73.1436	88.394	77.5581	61.3725	57.3604	52.7751	64.8348	56.9251	90.1114	64.389	90.0785	81.7224	70.1654	93.3088	105.76
Storvum001251t1	1.02602	0.575879	0.850456	1.48699	0.821775	0.858578	1.04963	1.45053	0.99605	1.37669	0.924436	2.89804	0.890331	0.270801	0.615535	1.53671	0.883574	0.786601	2.27073	0.980388	0.802135	0.606086	1.79945	2.95748	1.31494	0.879759	0.772343	1.69289	0.889325	1.50893	1.52094	1.53726	1.15104	0.7214	1.86634	2.64883
Storvum001252t1	29.0855	26.6886	32.9491	27.3225	17.5384	22.1511	30.6239	28.2538	30.0487	26.1683	22.0038	30.7563	21.8497	21.9169	28.5174	24.7838	27.3955	34.5865	22.8576	27.6811	22.6136	22.0395	20.6877	26.7964	24.5688	30.6158	32.4316	25.555	18.6938	30.4093	23.0733	28.4286	21.1	20.7583	23.4491	26.2848
Storvum001253t1	22.5787	21.5022	22.3223	23.2338	18.357	22.8381	29.5863	28.7515	24.4037	19.2782	22.1877	23.3284	23.3925	21.1131	27.903	28.0476	14.5803	31.6488	22.5387	25.4827	20.6918	20.6162	20.9153	21.6947	24.5581	25.5131	27.5437	24.7122	24.7361	21.3463	19.0143	27.5114	23.0194	16.7805	19.9902	23.1203
Storvum001254t1	76.1096	62.0079	80.5757	92.0063	57.8062	72.6355	74.7126	78.5408	81.5112	67.4677	82.2776	78.2294	58.7952	69.3058	77.5552	87.7896	61.8538	65.6658	58.0555	70.8202	71.7038	65.0716	64.5489	79.7025	79.1408	78.2987	83.1496	84.8053	62.273	67.0509	53.7444	78.6978	61.3864	65.4864	57.8452	77.3191
Storvum001255t1	18.1354	14.5922	13.8175	24.5345	13.1536	19.4037	20.3465	18.3535	19.7557	10.559	16.4566	24.0839	11.5932	10.5528	20.5162	24.7837	13.6977	21.2239	20.7504	16.6579	28.2271	25.6784	23.836	39.1255	23.4713	20.5865	17.5029	32.1555	16.3789	10.999	9.88848	22.4358	17.8392	15.3427	15.1888	16.9357
Storvum001256t1	28.7383	26.1106	26.9987	36.8021	23.564	30.2218	28.3244	28.5059	33.5345	33.2795	23.1124	36.1332	23.8429	20.8403	30.7751	33.8115	32.9169	31.6461	28.05	27.4411	33.0415	37.1939	30.5847	42.7348	37.4994	30.2638	21.88	39.098	29.3665	20.2695	16.4796	27.9711	26.4719	20.5718	24.2531	25.5879
Storvum001257t1	19.8429	26.6864	27.2114	26.0217	17.5358	24.5552	20.352	18.6018	24.9019	24.0987	16.456	23.1744	24.5105	21.6527	21.3374	20.5558	27.1729	30.6638	21.7268	27.4414	27.2675	24.6607	21.5893	24.4901	24.1219	24.9852	27.2857	24.3729	25.2724	27.8163	23.8319	21.0554	28.9657	21.2932	18.1234	27.7062
Storvum001258t1	61.2346	58.3625	61.8651	65.2405	47.1246	57.3528	67.3587	57.2645	63.5824	57.6037	60.4611	64.0409	51.0136	59.0108	72.6302	66.0841	50.147	70.3767	66.3206	74.4898	62.2367	63.261	57.1243	69.3553	64.9006	65.1023	68.4739	74.1377	63.35	62.5281	63.3803	70.7009	55.4386	59.3606	62.3714	73.7769
Storvum001259t1	32.8361	27.6436	28.4892	34.7581	28.7646	32.7976	37.5701	29.2456	32.2059	28.6836	27.9186	31.5689	28.7233	27.617	29.34	35.5376	20.5438	36.1784	33.0841	29.6534	33.2064	33.3406	37.5612	37.4657	31.3456	36.774	35.5262	34.5328	34.6907	40.0986	37.5185	37.8137	40.4773	34.9943	38.9218	40.7833
Storvum001260t1	44.0091	42.2284	40.3987	48.885	34.7004	43.8753	45.0997	37.0001	48.9719	37.4914	42.5229	35.4091	45.9325	43.6089	43.7039	43.1192	27.8313	43.1843	33.9281	31.8673	36.2989	39.2099	32.6229	40.4721	47.9115	43.1082	43.4152	39.4477	41.7871	40.508	35.5269	38.2278	38.1773	32.2748	30.4206	36.211
Storvum001261t1	0.342147	0.575976	0	0.371724	0	0.686833	0.209768	0	0.332016	0.459052	0.184897	0	0	0.541197	0.410313	0	0	0	0.486347	1.46985	1.76419	0.404336	2.0238	0.657511	0.438659	0.527839	0.514783	0.676956	0.71203	3.45036	0.507071	1.99771	2.10996	1.98528	2.3983	3.70494
Storvum001262t1	36.2682	34.7515	49.5315	43.1215	30.142	36.4034	46.991	40.3355	46.6499	31.2162	37.5352	40.0926	30.9824	25.1673	41.6483	43.4184	31.3713	44.0242	35.5052	45.3227	38.8138	40.4339	35.3056	45.5333	31.5835	36.95	42.7288	33.8493	28.6593	29.9755	40.8203	44.1055	31.4588	38.0815	38.6413	43.2273
Storvum001263t1	47.3944	43.2543	45.7284	65.726	40.0745	47.1817	58.7071	53.7529	38.897	50.5648	46.1529	54.7023	42.7186	40.9447	82.7789	56.4943	56.9027	67.4965	97.3652	127.58	58.8373	69.7418	92.8293	91.4791	73.4319	123.582	95.9736	81.6755	80.436	184.333	130.069	182.62	110.975	132.984	173.18	241.706
Storvum001264t1	10.9482	8.63962	8.50345	12.825	8.76815	7.55544	8.8117	10.6288	11.6209	7.57411	8.87522	9.75718	9.35965	5.95415	8.61698	12.1031	7.29037	10.0242	13.295	12.2502	8.98204	11.7246	11.0193	11.3415	9.21078	9.67739	9.26672	12.1862	11.5691	13.3695	10.6485	14.2927	11.1258	12.9933	11.7265	15.1756
Storvum001265t1	65.0029	51.069	59.0997	55.2032	46.3057	47.7366	53.9219	53.6307	45.9855	50.7223	50.6624	55.9536	52.8098	47.0942	49.6505	58.9779	41.9744	42.8504	47.5069	50.9624	43.7882	48.5132	45.2026	66.0741	53.2879	52.0819	49.6806	71.4196	44.3161	50.4577	41.3255	66.3934	44.1199	49.4439	47.7071	68.6473
Storvum001266t1	17.2463	21.8388	18.8473	19.3151	15.8808	17.8125	22.7915	21.4362	20.7391	24.541	17.9086	20.3799	14.7021	18.1367	21.3244	21.0959	25.3393	26.9068	21.6895	19.8098	23.7177	27.9065	27.1272	34.6279	19.521	17.5952	14.6633	19.9308	14.5634	10.5479	12.3375	16.8725	17.4205	11.7276	15.927	15.3412
Storvum001267t1	116.671	110.815	123.404	124.664	85.9797	111.243	96.8708	87.2277	86.6589	99.5867	98.5325	101.135	105.562	110.986	105.404	121.503	74.3302	92.5437	90.944	117.737	67.4983	66.8815	68.3697	72.4292	106.508	107.935	119.646	121.946	92.9834	100.449	96.0667	103.411	73.1491	75.2368	72.1369	89.6163
Storvum001268t1	7.18139	7.72816	5.88789	6.43083	7.66927	6.35349	3.27558	5.59663	4.8142	6.42401	8.13488	6.71214	9.12282	8.93791	6.46511	5.65173	7.73101	6.49036	8.38317	2.20611	3.36917	3.8379	6.24163	4.92594	5.69697	6.51021	8.23867	6.43338	7.46889	5.17295	5.54958	5.84205	5.37164	4.14733	4.26641	3.5325
Storvum001269t1	20.527	16.7029	22.9597	24.3489	18.9057	24.5552	27.9057	18.8438	24.5698	17.6723	20.154	20.7352	20.7219	13.5331	28.108	19.5952	25.8352	33.023	27.402	26.9516	38.6558	36.5862	37.8427	35.6664	22.8057	21.994	19.5634	19.9724	29.1874	28.6786	26.4113	27.0494	34.5287	31.9387	33.582	34.6739
Storvum001270t1	45.1598	35.3259	48.2577	44.2369	38.3596	46.8781	46.7885	38.653	49.4717	39.7056	43.0815	42.3846	47.4615	43.8465	37.956	45.1459	27.6147	41.8678	52.5334	45.0822	57.422	45.8852	57.5715	59.0063	40.5687	45.9236	40.9286	36.2208	42.7141	41.4011	48.1708	39.1906	45.4627	40.4211	42.6433	42.8827
Storvum001271t1	21.7233	23.23	18.0704	22.1186	17.261	26.6158	23.2916	22.1669	23.2416	23.1795	16.086	21.9563	24.9514	22.072	19.0807	26.1265	15.6849	15.3331	23.3496	18.9403	21.6543	25.2647	22.905	22.5163	34.644	27.6245	22.3954	27.5897	17.7955	14.662	10.1409	19.5193	16.7988	11.9086	17.325	16.5904
Storvum001272t1	240.575	197.732	231.182	214.918	165.188	217.265	216.583	166.275	204.857	178.781	192.328	202.395	240.84	190.696	219.125	233.879	104.073	203.853	171.421	155.794	177.097	203.289	180.818	226.908	253.194	221.309	210.307	220.418	179.985	205.89	187.089	184.203	175.812	180.034	173.208	211.492
Storvum001273t1	204.719	276.625	263.202	256.299	225.194	247.951	274.47	244.815	244.189	269.637	224.453	244.745	259.215	292.663	215.432	233.4	202.557	242.205	297.237	256.802	239.974	223.898	247.852	214.755	256.255	383.216	289.589	262.857	305.48	364.569	266.945	270.367	284.482	241.549	280.159	320.393
Storvum001274t1	30.3097	25.0841	27.8139	25.4648	17.8921	23.3371	28.5552	24.1533	26.5611	23.172	20.3342	29.177	27.6023	21.6892	32.3825	28.2933	11.9143	26.784	21.9132	31.5843	23.4239	28.0413	23.1299	29.8996	26.293	27.8004	28.0752	26.3811	23.5664	27.2607	27.8701	30.1821	24.8956	24.6442	25.5006	33.0868
Storvum001275t1	99.8504	78.4826	108.652	100.346	78.059	110.414	100.789	89.2378	98.7738	89.4734	94.4745	97.1799	96.3298	94.262	104.233	112.75	56.7667	82.8071	82.2456	87.7588	84.3921	86.0182	79.8575	84.6026	98.373	103.811	106.333	104.292	89.4403	90.9531	77.0555	105.315	78.8489	75.1863	87.733	98.567
Storvum001276t1	79.9082	78.4973	78.463	72.1823	65.0495	74.98	80.1108	76.0707	83.6227	63.4278	71.9471	77.2975	67.3149	74.4689	76.0288	68.9512	83.7453	92.4511	83.9182	79.875	83.7635	81.8301	85.9429	91.8406	90.5728	81.1822	91.4076	72.5406	96.3147	79.3395	89.8319	89.7534	81.3741	66.524	62.1778	73.7221
Storvum001277t1	33.3552	39.7533	46.9829	42.7501	34.2485	40.0095	43.0148	44.2135	42.4991	30.7535	41.2322	43.9118	36.9835	30.3475	49.0353	45.7216	29.5047	40.3977	40.3747	37.2966	40.4624	35.8287	32.1599	38.9522	38.222	41.061	48.9093	43.9225	33.1007	38.4025	34.2991	41.0362	33.5699	33.7472	33.5833	39.3567
Storvum001278t1	197.733	169.905	200.263	241.631	182.473	216.876	221.375	215.519	201.87	193.469	207.639	246.552	206.517	175.945	219.326	211.701	122.165	195.792	254.251	201.168	200.824	207.372	209.604	244.227	171.027	195.483	189.203	238.491	214.614	224.674	212.96	262.358	203.53	193.604	214.297	235.089
Storvum001279t1	7.01312	10.5592	7.44074	9.10763	6.02772	7.72716	6.92438	8.21459	8.96464	6.42608	8.69018	9.45327	7.35206	6.22559	8.82226	11.3343	7.95292	6.68354	10.3775	11.2711	8.98246	11.3188	11.0198	10.5187	9.2094	7.7419	7.97994	8.63231	8.54207	9.70294	9.38042	10.7586	9.20774	6.3153	10.9279	11.4718
Storvum001280t1	257.575	192.935	301.468	292.376	173.692	208.29	273.877	276.706	279.728	208.599	233.52	283.182	225.826	195.735	288.678	265.098	148.67	265.023	245.033	268.088	211.583	197.841	221.086	264.086	261.098	264.104	281.113	253.4	205.5	214.304	250.976	280.054	169.772	186.717	201.259	253.142
Storvum001281t1	145.539	112.686	146.486	144.237	113.962	120.372	139.997	128.826	141.772	112.899	132.382	152.355	129.81	110.198	135.621	137.924	106.033	122.103	126.823	130.377	117.746	121.238	124.829	140.66	140.725	132.844	137.471	146.257	128.977	115.553	110.527	147.566	102.248	106.967	110.101	127.647
Storvum001282t1	25.9947	26.1075	17.859	27.695	27.1204	27.4745	22.249	20.7871	26.0635	28.4537	21.6322	26.0794	24.7136	19.7658	19.6968	30.1587	22.09	21.4324	24.9758	20.0961	29.9984	35.3599	26.3156	40.4226	49.9755	24.2814	20.3376	37.9189	19.9241	11.6413	9.37954	21.2129	20.5265	17.8573	9.0642	11.2998
Storvum001283t1	28.9009	33.2098	25.7259	47.2116	28.4893	34.3431	36.7341	34.0839	28.5535	31.2063	29.3973	28.3685	31.6117	29.515	30.9817	32.0793	25.845	24.973	23.6267	22.3027	40.5869	32.1251	34.4135	26.1257	42.7393	30.9675	24.9719	38.7661	27.7495	34.4914	22.5612	38.4302	38.1757	29.3995	30.393	33.5487
Storvum001284t1	116.824	108.469	120.116	99.2548	88.2212	109.726	103.032	86.0186	104.089	87.4379	91.3387	107.803	103.139	104.759	92.5317	113.15	73.1218	96.9162	66.9696	68.6094	62.8785	68.5152	62.747	82.3384	95.5957	85.5128	88.7555	86.325	85.0588	53.2564	50.197	57.6369	57.9325	52.143	44.5132	50.8325
Storvum001285t1	36.2616	29.9491	50.3851	41.2632	22.7402	26.4441	36.0929	40.5932	39.0127	26.851	35.6849	37.51	33.4143	26.2574	48.215	48.2183	23.1957	36.5648	28.7013	39.2054	28.552	24.6573	28.3374	32.5409	43.1934	41.1728	38.8707	39.2694	25.9803	24.5799	36.2534	33.66	24.5542	28.6876	28.787	31.7704
Storvum001286t1	34.891	30.1402	30.4018	34.572	27.3965	31.2521	37.1459	32.1406	30.0479	28.6855	25.7002	41.3253	30.2894	22.1992	38.7775	36.4991	32.0315	40.8931	49.6224	61.2625	47.4814	58.4037	50.3793	70.5005	41.2153	45.5716	38.8717	48.2422	45.1932	79.9875	58.0544	71.3194	51.6029	63.8638	66.6413	94.0874
Storvum001287t1	156.185	125.371	173.469	158.175	118.92	130.16	157.558	139.641	182.946	137.713	146.626	177.608	133.939	122.869	172.75	169.828	114.658	161.76	145.108	156.065	142.268	133.421	129.982	161.249	148.035	153.782	179.67	155.373	114.983	125.934	129.304	158.294	115.67	130.477	130.588	146.281
Storvum001288t1	67.9102	46.6531	77.17	68.0283	60.0051	71.0898	86.864	58.222	87.9866	52.3284	71.371	63.7301	63.9489	44.6591	80.6309	59.3619	42.4161	81.5742	62.7487	66.3988	55.4975	56.5978	60.9451	66.5665	67.9791	62.991	78.7685	55.8548	70.1213	70.5107	79.1012	68.8529	55.8214	59.0069	54.9038	58.4131
Storvum001289t1	27.0276	19.5829	30.4002	25.65	17.2619	15.626	26.4364	22.4669	29.0522	19.2791	24.4067	32.7793	18.4946	24.0884	31.1854	22.0927	24.7428	28.3048	23.9967	36.2617	21.8139	18.3946	25.1875	27.4487	22.8064	31.1436	34.7506	20.3107	20.8233	26.7383	31.4378	30.2766	20.7172	25.8047	25.0529	25.7647
Storvum001290t1	71.1442	58.5503	65.4829	68.7727	44.1053	59.2418	60.4491	69.8526	64.4117	58.5141	56.9463	64.9689	56.1086	50.9027	67.0922	67.2331	28.2753	57.611	59.1953	51.2201	51.013	59.4057	56.0048	63.5924	62.909	63.6946	67.1911	66.3576	57.4608	56.9135	53.2355	65.6365	50.4528	49.6044	56.2507	59.499
Storvum001291t4	18.6499	9.60045	18.0686	16.728	7.9474	9.78768	14.6815	12.0729	19.4238	12.1665	13.6832	15.5465	11.8186	9.74006	16.8231	14.2173	10.6049	18.4711	12.644	16.9017	11.547	9.90847	11.0181	15.2896	14.6988	13.5484	17.5024	12.354	9.08069	10.1369	13.6922	15.5199	9.97444	9.02613	8.79291	13.2293
Storvum001292t1	3.07933	3.45592	6.37748	3.71737	2.74015	2.06057	4.40551	2.41538	3.81831	2.98386	2.58863	3.81116	1.78307	2.70622	3.28263	3.45808	2.20924	2.75157	3.08041	1.95993	2.40584	3.43679	2.92342	3.12317	2.41256	3.3431	3.60365	3.04647	3.02605	1.94083	1.52124	1.99783	1.7264	1.80477	2.93146	1.76443
Storvum001293t1	29.423	28.9906	40.3915	33.0847	21.6462	29.1915	33.3591	35.5105	33.0365	29.1486	31.6179	39.0292	29.638	27.3353	38.161	32.4669	29.6032	33.8076	32.4272	39.4459	29.5126	29.5133	37.331	33.3666	29.3863	29.2081	36.8096	34.02	29.5453	31.6985	26.621	34.1183	29.9247	29.9562	34.1137	34.2339
Storvum001294t1	2.56575	7.10339	9.35411	6.31959	4.38375	4.97973	6.9245	4.83223	8.13458	5.04902	7.39588	5.64155	6.68345	8.39117	5.94991	4.80266	7.95289	6.48706	5.02664	4.65551	5.61407	4.4466	2.02407	4.27317	4.38534	7.03809	6.17805	4.9086	6.22846	3.01866	5.07047	4.61086	3.06925	3.42824	2.93192	3.00037
Storvum001295t2	35.4292	34.4341	40.6868	46.5768	26.2548	37.1465	39.9178	45.8991	29.4132	39.3643	33.0717	34.6987	33.0702	28.696	49.7262	50.0354	40.0108	50.6492	77.6539	87.0742	63.7191	73.6964	104.402	69.4648	56.1892	83.4116	75.7366	62.2988	65.9884	185.675	113.401	154.989	114.97	172.148	173.163	252.266
Storvum001296t1	65.5267	57.0249	78.6533	77.1351	52.3403	55.9788	75.9328	62.0642	86.4936	64.7312	67.8601	76.9774	61.9782	58.7174	72.217	66.2818	63.6278	82.3414	73.7615	88.9242	68.483	64.499	64.5371	76.4423	59.2263	81.9939	77.2186	69.3884	68.5415	70.3068	86.7142	81.1378	63.3003	70.7566	65.5522	74.6234
Storvum001297t1	4.96123	1.72798	5.10195	4.27497	2.19215	4.63628	6.29342	8.69505	4.31636	5.50874	3.14335	4.11597	2.22896	3.51799	9.84788	4.61081	7.0696	11.2026	7.16227	18.129	11.3875	11.5785	16.477	8.71217	12.7212	31.3196	15.4441	12.4416	10.1863	33.6416	20.2834	28.123	24.1695	24.1845	27.9816	47.8145
Storvum001298t1	22.0668	29.7583	29.975	23.2086	21.6458	19.7472	26.0168	25.6075	26.562	18.5905	19.0446	28.6629	18.7173	25.9831	23.7994	19.9795	15.9061	24.5702	16.214	25.2362	17.6436	16.1711	21.5893	25.4763	23.4642	26.1967	25.4407	21.834	19.7554	17.2505	21.2966	20.2869	18.5741	16.7023	11.9934	13.9412
Storvum001299t1	25.8286	25.5338	31.0386	32.899	20.2749	23.1815	26.6488	22.7115	28.388	24.7861	23.6668	26.683	26.9566	23.008	29.7495	28.6239	26.2887	34.0079	29.3491	32.3435	27.2683	26.2754	26.9875	35.0072	27.1891	29.7359	32.1773	32.8368	28.651	29.1085	27.127	28.1262	25.1295	19.4869	29.0526	33.5335
Storvum001300t1	208.507	164.721	206.004	228.992	155.348	182.018	201.864	201.751	225.61	179.927	193.772	212.095	191.584	172.158	191.834	217.271	159.499	185.966	139.451	166.376	128.643	144.916	124.144	149.723	203.913	190.556	202.075	208.871	152.505	157.4	129.043	200.267	127.374	122.873	140.201	154.082
Storvum001301t1	21.2084	25.1489	23.8112	24.1632	14.7942	29.1916	23.7144	24.6489	15.605	22.4895	18.8592	16.774	18.4858	19.2211	24.2103	22.0916	16.1262	20.643	23.0272	18.8687	22.7782	22.6342	26.9888	21.3639	30.4734	30.9676	22.1388	25.5598	22.9527	37.5146	29.154	31.8169	35.2971	32.6538	37.852	40.0705
Storvum001302t1	10.4327	16.5096	12.7562	15.7991	11.2322	13.0504	11.7531	13.0507	12.9488	11.2443	10.9086	11.59	12.4704	12.454	14.5673	18.2493	13.2542	15.3358	17.3523	16.6641	15.881	12.3266	16.4186	15.7756	14.4681	14.604	15.4459	15.5733	11.7422	15.5226	11.4079	18.5989	13.4284	12.0864	14.3952	15.0058
Storvum001303t1	90.1274	78.131	97.3739	105.947	68.2126	89.1203	95.6803	97.8904	94.9575	69.0696	76.175	97.9109	84.6082	83.1231	99.0995	101.426	88.5812	92.6038	81.7381	98.519	77.3171	75.3685	81.1956	83.311	82.6366	97.6534	103.985	101.568	82.6977	95.9337	96.8379	97.9116	87.0935	72.5126	78.6067	109.994
Storvum001304t2	7.52887	5.18439	10.4158	8.54985	4.385	8.24225	8.808	6.51847	7.47073	3.21396	8.32094	9.29665	6.24513	4.599	9.64241	9.22225	7.95382	7.85934	6.96993	8.57277	6.57515	6.26929	9.6686	10.8514	6.80174	7.03812	7.20667	6.93829	3.73956	8.41203	8.11412	8.91199	8.6316	9.56875	7.72654	13.4039
Storvum001305t1	0.855495	1.53607	1.06286	1.93837	0.822142	2.9728	1.25842	1.69023	0.830077	2.52511	2.5887	2.43868	0.89196	1.3528	1.0258	2.11338	2.87215	3.74949	2.59364	3.67431	5.2924	5.25752	6.7458	6.08293	3.44555	1.75953	1.28694	2.20004	1.24636	4.31357	2.53558	3.68791	4.02814	3.79094	4.5297	7.76124
Storvum001306t1	17.45	16.1279	18.7071	17.0816	14.7972	12.1917	19.0617	23.6692	19.2576	13.772	20.5242	20.7319	14.4888	15.1529	21.337	23.2283	19.438	21.1887	20.5895	25.7634	13.4725	16.9826	23.1621	23.4866	14.9148	20.5458	21.8791	18.7862	15.3091	20.6778	24.8749	23.9735	15.7132	19.6729	20.2531	21.5443
Storvum001307t1	12.659	12.6715	10.2041	16.7282	13.1523	13.3937	11.5389	13.7688	11.4549	16.755	16.6411	16.465	14.7085	19.486	13.7461	16.7139	10.8251	16.5102	18.6453	10.535	12.9918	15.7679	22.9381	13.8072	12.2813	11.7888	11.0685	17.2637	15.1292	14.2322	9.8879	13.6778	13.044	13.7153	14.1249	20.8219
Storvum001308t1	20.3536	19.3898	16.1575	18.9588	15.3423	17.1715	26.022	17.1569	16.1031	19.9655	18.3046	19.9758	16.7051	20.0326	20.5171	18.0576	17.8936	19.2663	22.7025	20.8287	20.5322	16.774	14.8437	18.7349	16.0046	17.2433	17.2475	23.1898	17.9714	20.9137	21.2953	26.4369	12.2772	20.928	15.9935	23.6531
Storvum001309t1	26.2575	20.349	20.8352	24.9068	19.9987	19.919	18.7891	17.869	20.0872	19.2759	19.4137	21.5027	23.1393	21.5117	20.5174	21.707	21.4276	16.934	13.1318	14.4586	17.1995	18.1866	21.1419	24.485	16.8793	16.4896	17.8153	18.9589	14.5887	5.98636	7.3478	11.5054	10.064	5.21593	6.66447	9.18011
Storvum001310t1	95.6206	89.2739	91.2013	92.749	71.5122	77.4433	87.2854	87.9393	93.7969	81.4754	83.759	101.543	83.3307	80.3879	87.6067	92.2123	62.0775	91.7971	72.9646	87.9612	80.5201	81.4587	73.9893	97.6295	96.9228	95.1902	93.1841	98.0005	81.3317	69.863	72.509	79.9193	73.6615	66.5843	74.361	79.945
Storvum001311t1	15.3925	15.3578	20.4099	19.5165	9.04058	18.717	25.8147	18.1259	19.7552	13.3096	18.859	19.0624	16.479	12.9954	22.7742	18.8256	13.0334	18.0882	17.3522	19.3597	17.1643	15.9641	15.7439	16.6248	15.3451	19.3547	23.6837	19.2973	17.2577	13.7979	21.0412	21.2119	14.3875	15.514	12.7956	13.7699
Storvum001312t1	0.684228	1.72787	0.850344	0.5576	0	1.54541	0.839247	0.724737	0.16601	1.37705	0.554689	0.914766	0.445637	1.08262	1.02582	0.960536	0.662743	1.37592	1.45924	0	1.76434	2.22347	3.1484	3.45156	1.535	1.7595	0.514818	1.18478	1.06783	0.862508	1.26763	1.38318	1.72641	2.88717	4.5308	3.17647
Storvum001313t1	22.5803	18.2391	22.7469	23.6054	22.4681	22.1512	25.177	21.7415	20.7516	22.0335	24.2219	22.1066	21.1695	16.7803	22.7735	16.9058	17.8944	27.7146	35.6702	42.8032	31.4374	29.7151	40.4796	43.7214	22.807	28.3283	26.7707	31.1428	20.8238	28.4637	28.3957	31.5058	26.6637	32.1213	31.1823	45.1753
Storvum001314t1	121.442	125.555	117.353	110.779	100.55	110.584	104.293	108.733	97.7807	103.502	104.651	114.97	106.701	112.88	93.968	110.268	119.292	94.5579	103.779	107.203	125.918	113.787	119.422	132.628	97.7873	92.7268	102.454	107.822	100.183	79.3451	76.8165	85.4566	117.783	76.8606	78.365	94.0765
Storvum001315t1	35.5769	28.0291	40.8185	35.3154	29.5894	26.1007	40.9202	28.7543	34.3643	28.2276	30.8776	37.9681	40.0953	26.7993	31.5963	40.5339	22.312	37.745	31.134	31.3648	29.8355	29.9115	31.2613	35.3343	31.7913	34.3107	35.267	37.2385	30.0723	31.9103	28.3941	36.888	24.3624	28.1457	23.1899	29.6532
Storvum001316t1	15.564	14.2062	18.0711	18.9589	14.794	14.7675	17.4188	20.2996	19.7553	17.2112	13.6821	19.9766	14.2536	15.1606	19.4914	17.6732	13.9171	15.9249	14.2706	23.0348	16.3619	16.369	17.9927	16.1049	12.496	15.1319	15.9606	14.7266	14.4119	14.2295	14.7037	15.9854	13.4283	15.6952	20.5256	15.5343
Storvum001317t1	74.0422	77.7427	81.2194	89.9627	66.5622	90.1508	93.0011	90.9058	76.1977	75.2573	91.8884	80.6904	68.5491	71.224	75.3007	87.2072	61.1869	75.32	71.5299	66.9135	79.4127	74.9491	91.5484	80.0137	92.0407	82.1695	75.1756	92.6028	73.2765	70.9176	47.4021	85.9348	62.732	67.9887	76.5223	75.0546
Storvum001318t1	6.84415	3.4562	5.31424	3.3456	2.46648	4.29284	5.2432	2.89736	3.98438	3.21385	2.40381	4.72478	2.67612	2.16438	4.5135	4.2268	2.4303	3.3404	2.43147	3.18431	2.08485	4.04443	2.47342	2.95935	3.9491	3.3431	4.37556	4.23077	3.38315	1.72548	3.2963	5.53175	2.10997	1.98583	4.26312	1.58744
Storvum001319t1	9.06173	6.91005	6.59141	12.4536	7.39504	8.75753	11.3388	13.406	10.4584	9.86499	9.9836	10.6792	8.4538	5.35919	7.18142	7.29895	5.506	8.06438	6.81327	6.3764	11.176	9.08896	11.2291	6.82045	8.5446	8.22719	8.03176	11.4327	7.00471	10.8219	6.59026	15.8357	14.7722	10.2772	10.8243	17.6368
Storvum001320t1	24.1141	23.9398	30.3756	27.3342	21.7838	21.1856	26.7452	23.0568	28.5035	23.1916	29.1207	30.4098	23.6384	23.1514	22.4225	26.3735	24.4322	20.6564	22.1958	27.8667	17.3554	17.8245	22.608	25.5179	16.7104	20.394	24.5137	23.1293	28.0641	17.4002	20.2227	20.3079	20.0183	17.1696	20.7009	20.1583
Storvum001321t1	12.3193	10.5605	10.416	6.69121	7.39936	6.52512	8.59904	7.48507	7.55296	7.05691	6.28687	10.2939	6.47845	4.32885	16.0024	9.92037	4.41871	4.71595	9.21665	8.81503	7.37723	4.98313	7.64518	10.77	9.11125	8.69468	9.95181	9.38723	6.62584	9.20596	4.56407	11.0636	6.71355	3.26587	9.85861	13.7916
Storvum001323t1	63.4661	38.5905	77.1685	78.2169	40.2791	53.7351	73.2198	64.4565	81.0076	55.0402	61.2021	78.0384	53.2627	46.8204	81.656	73.7715	53.0211	74.8636	62.259	71.5402	68.4758	67.0784	59.1265	85.966	55.4851	60.7036	77.2224	71.9195	58.1703	56.2736	67.6941	75.6123	50.4497	69.9994	68.1925	77.8172
Storvum001325t1	50.4545	46.8418	32.9532	64.4973	41.9162	37.4339	45.9611	54.8582	45.3209	57.5997	45.6687	55.6606	36.3011	32.4873	51.4983	57.2457	50.5875	46.7921	44.9202	47.2953	68.977	68.1024	56.9021	69.5134	92.7321	53.6654	35.0104	67.2011	41.8116	30.1835	21.802	51.7993	54.4805	42.7553	31.4552	35.6589
Storvum001326t1	2.56465	3.26308	1.27576	3.53162	3.56058	3.77776	3.14966	2.17654	3.32013	4.35896	3.51275	6.86516	4.67187	1.08347	3.6933	2.68909	4.41764	3.34376	5.83993	2.94164	6.09677	5.85735	6.07367	7.39245	8.76372	2.28737	2.57464	6.43358	3.37845	2.58634	1.52083	3.68986	4.02877	2.34393	3.19999	3.00294
Storvum001327t1	0.342167	0.384003	0	0.37174	0.274028	0	0.209773	0	0.498047	0	0	0.152439	0	0	0.615496	0.192121	0.220929	0.589592	1.13485	1.71488	0.48116	0.202181	0.674625	0.821936	0.219344	2.46336	2.31662	0.507736	2.13623	5.82281	2.53548	3.53455	1.34276	2.70738	2.13189	5.9986
Storvum001328t1	7.18522	9.02387	5.95228	7.24887	5.48038	10.4746	9.85969	9.66116	10.1268	9.6403	8.69043	9.29904	6.68688	5.14168	7.38591	6.72409	10.3835	10.0233	9.72744	10.2895	20.8504	15.5671	17.0906	15.123	5.0446	4.75072	7.20726	6.26212	9.07843	3.01912	4.81731	5.83974	14.3866	7.39975	6.92878	7.23393
Storvum001329t1	25.8305	22.8468	26.5735	32.1554	23.0161	29.1915	27.2751	18.8427	25.3999	25.4762	24.5917	26.3755	18.941	24.6292	27.4924	29.5852	38.219	40.2944	45.3985	44.3464	78.754	72.5693	89.2801	93.6886	32.2367	24.1055	29.0874	31.4814	33.4604	35.7953	30.1704	33.6574	58.123	55.0392	55.1688	68.6454
Storvum001330t1	77.134	72.1818	83.1276	83.828	64.1061	83.6253	69.0487	63.0775	63.9139	69.3022	78.9492	78.8417	87.2954	69.8499	74.8882	89.5178	42.8555	66.4543	65.7944	63.1485	64.6465	63.4525	70.1725	77.5642	68.8342	68.6213	79.8038	83.96	68.4974	55.1918	54.5044	68.5543	57.9337	55.3816	54.3812	66.554
Storvum001331t1	47.0289	52.5985	61.4441	52.416	36.16	41.2117	51.0065	52.6952	65.2416	41.303	46.0375	53.0754	44.7486	49.8222	46.1646	51.865	30.0422	45.8155	39.8973	41.1735	46.5221	32.53	36.2126	46.3371	48.8777	52.6096	55.8646	47.907	40.2024	31.4739	41.8272	39.9669	44.1225	33.5488	32.5252	39.0211
Storvum001333t1	7.24295	4.27432	7.86534	6.69124	15.0472	11.5048	14.2637	12.0117	15.1073	12.1658	6.84148	8.3837	5.35059	7.84705	17.7851	4.47871	30.7092	19.8485	32.2088	42.38	40.5766	30.2738	43.0343	22.6286	17.5485	48.8553	27.0265	11.5278	34.3876	62.0211	54.7185	36.4038	36.8261	47.0609	35.9916	71.4299
Storvum001334t1	15.0086	12.3281	17.3667	18.75	10.3352	15.6599	18.8683	17.7563	16.6426	13.4573	15.0045	17.4949	7.99814	15.9294	19.5197	15.1085	14.8476	18.5456	17.0151	20.1107	14.1756	13.0881	13.7667	21.8612	17.5745	18.2746	21.4879	19.6628	13.5464	14.6263	13.711	23.9432	15.6087	14.0643	18.3706	20.4724
Storvum001335t1	77.7661	58.3198	76.39	76.765	51.958	63.0195	72.6033	58.4884	74.0299	53.4648	65.1733	72.4094	71.1775	57.0518	77.3506	77.6071	46.0145	76.4836	64.4482	69.2616	67.1915	68.3199	69.0051	76.2059	79.753	88.8558	81.9275	83.6132	61.1696	69.4712	63.4201	77.7781	66.9502	63.8579	61.7789	81.563
Storvum001336t1	12.8393	11.008	12.3311	13.335	7.49832	8.66167	13.8525	14.207	14.7693	10.0307	11.0935	10.7556	12.692	10.0728	13.1682	13.5763	8.61518	10.5685	9.36965	15.4202	10.0084	10.1033	6.55591	11.6336	12.7138	11.9452	15.2826	14.6015	12.6045	8.09948	6.59112	13.9879	10.7428	5.59194	10.6147	10.3643
Storvum001337t1	17.4433	16.7009	17.434	22.1188	15.3405	18.0301	13.6439	21.5135	19.2571	17.6684	14.2365	21.0473	16.4743	16.5173	19.2866	17.4804	18.1136	19.6635	17.0294	16.1754	17.486	15.9618	18.2188	19.3891	17.7536	19.7066	18.5358	21.3297	16.5433	18.1082	15.9704	17.9852	17.649	17.4957	14.3965	18.01
Storvum001338t1	80.0192	81.3545	88.2611	103.088	58.4371	87.0342	99.9306	80.1163	81.5826	69.1554	81.6533	99.4665	78.5091	78.0903	89.7069	94.7539	61.1638	83.456	77.8013	91.4654	75.537	77.1491	72.8173	94.5235	105.235	87.9754	81.9145	83.4951	73.4935	70.1145	64.1917	86.4506	68.9467	57.2944	60.1478	85.7143
Storvum001339t1	18.9684	12.8573	18.0766	20.6327	15.0577	19.7476	20.1748	19.3692	23.24	15.3643	18.1165	23.0521	19.9879	14.6392	21.7512	20.3565	15.0174	20.2737	21.9114	25.5082	22.7895	17.3552	22.0517	24.9559	18.6048	20.0584	20.6016	16.2583	19.5402	24.3422	23.8204	25.07	22.6405	19.4553	24.8145	23.3415
Storvum001340t1	29.4237	29.3749	26.3606	26.7651	22.4686	26.2723	29.3718	31.8855	28.2222	24.0997	24.0371	24.0877	27.8572	27.3344	29.1335	27.8564	24.3013	26.7308	23.9956	30.87	24.2193	24.0562	24.2874	28.1075	33.1157	31.6714	33.7204	29.2805	27.4106	26.0925	29.9173	30.8904	26.0881	22.7387	32.5139	28.4094
Storvum001341t1	69.2817	52.8938	70.7912	70.397	52.1558	62.6758	73.4601	54.3516	73.8758	59.9044	62.8661	69.5199	62.8435	48.7236	67.91	73.1949	53.0002	62.3073	52.2556	59.5358	60.6136	65.2571	51.0488	67.227	67.3265	79.5305	81.2384	70.0707	63.0074	70.0824	64.6514	73.4613	53.3729	60.9962	58.5263	64.7608
Storvum001342t1	291.626	188.717	271.601	281.513	172.997	188.936	254.54	228.144	273.175	182.533	224.357	281.992	230.093	166.414	244.455	293.959	142.802	220.738	186.441	190.527	177.16	186.424	162.588	243.393	241.179	210.648	248.843	268.77	163.489	156.34	172.018	207.089	130.4	134.675	142.901	193.293
Storvum001343t1	62.6044	46.844	52.2979	57.6197	57.2629	58.2113	58.9629	56.5368	59.7642	55.3098	59.5369	64.8013	57.0326	48.1814	59.7042	61.282	42.8573	56.221	68.1027	58.0712	51.0078	52.1467	61.6215	61.4681	52.1858	51.0262	64.0972	63.981	63.3527	54.5516	58.8175	66.3962	52.3691	56.1151	65.5682	52.418
Storvum001344t1	32.1559	34.1724	37.417	29.5534	21.644	31.5955	37.563	34.0707	37.8506	26.1621	35.8697	31.1066	35.4169	30.3187	37.5463	30.1602	22.3119	34.7964	24.6479	28.4245	31.2792	26.0713	20.4661	27.4455	30.037	34.3107	42.4749	29.1139	28.2926	32.7725	24.5912	26.7439	23.9788	23.8154	26.1221	32.3011
Storvum001345t1	59.8624	59.1287	71.0083	71.5604	52.0536	50.3125	69.4643	65.2472	74.8708	60.584	58.4265	68.3159	60.1344	53.8732	68.3223	68.1958	44.8442	58.1937	53.1897	68.3686	56.6246	47.6934	43.632	58.3399	59.6313	65.9821	61.7826	65.8462	53.7342	36.8677	47.407	57.3319	36.6399	43.8391	42.9167	46.6019
Storvum001346t1	35.7349	33.7829	42.5248	43.4946	30.9502	33.1412	37.3746	34.581	33.8654	33.9546	36.6067	44.851	37.1553	34.6699	47.192	37.0713	36.6667	40.7139	48.9894	68.1464	53.7471	57.1618	72.4332	60.1268	31.5508	51.3779	47.8878	41.987	44.6331	80.3939	70.9729	79.0231	80.7669	94.8428	106.13	142.722
[truncated: 24,691 more rows]
