# Supplementary material for: Transcriptomic Analysis of Resistant and Susceptible Responses in a New Model Root-Knot Nematode Infection System Using Solanum torvum and Meloidogyne arenaria
Source: Front Plant Sci. 2021 May 25;12:680151. doi: 10.3389/fpls.2021.680151 (PMC8194700; doi:10.3389/fpls.2021.680151)
Supplement: Supplementary file 10 [file Table_4.XLSX]

## Sheet: A2-J (1DPI)
SUPPLEMENTARY TABLE 4| List of Differentially Expressed Genes in S. torvum Infected with M. arenaira A2-J or A2-O.
Genes significantly up-regulated (logFC ≥ 1, FDR ≤ 0.01) or down-regulated (logFC ≤ -1, FDR ≤ 0.01) by infection with M. arenaria A2-J or A2-O at 1, 2, and 3 DPI.
	A2-J vs Mock (1DPI)			Arabidopsis (TAIR10) BLASTX hit
Accession	logFC	PValue	FDR	AGI locus code	Short description	NCBI non-redundant database BLASTX hit
* There were no DEGs.

## Sheet: A2-J (2DPI)
	A2-J vs Mock (2DPI)			Arabidopsis (TAIR10) BLASTX hit
Accession	logFC	PValue	FDR	AGI locus code	Short description	NCBI non-redundant database BLASTX hit
Storvum047411t1	8.7523	6.15e-05	0.00432263	AT3G12770.1	mitochondrial editing factor 22	Ac1147-like protein
Storvum033378t1	8.72633	1.97e-06	0.000581866	AT1G47056.1	VIER F-box proteine 1	hypothetical protein Bm1_05555
Storvum011553t1	8.66404	3.3e-05	0.00308124	AT2G34080.1	Cysteine proteinases superfamily protein	zingipain-2-like
Storvum004940t1	8.08993	0.000146844	0.00711197	AT5G09360.1	laccase 14	laccase-14-like
Storvum006657t1	7.92033	4.53e-05	0.00364203	AT3G26310.1	cytochrome P450, family 71, subfamily B, polypeptide 35	premnaspirodiene oxygenase-like
Storvum025696t1	7.75496	4.71e-05	0.00367015	NA	NA	---NA---
Storvum015081t1	7.6238	7.21e-05	0.00473655	AT1G07440.1	NAD(P)-binding Rossmann-fold superfamily protein	tropinone reductase homolog
Storvum008660t1	7.47731	1.95e-07	0.000153545	AT4G16260.1	Glycosyl hydrolase superfamily protein	glucan endo-1,3-beta-glucosidase, acidic
Storvum012058t9	7.25587	9.28e-06	0.00142823	AT5G05340.1	Peroxidase superfamily protein	peroxidase P7-like
Storvum012050t1	7.17036	0.000145156	0.00709225	AT3G49340.1	Cysteine proteinases superfamily protein	cysteine protease
Storvum092876t1	7.15253	2.07e-05	0.00236588	AT5G07400.1	forkhead-associated domain-containing protein / FHA domain-containing protein	---NA---
Storvum023805t1	6.96849	0.000118045	0.00630143	AT3G04720.1	pathogenesis-related 4	pathogenesis-related protein P2
Storvum013322t1	6.70531	1.12e-05	0.00161631	AT1G79990.5	structural molecules	coatomer subunit beta'-2-like
Storvum012771t1	6.43622	0.000103416	0.00575938	AT5G06720.1	peroxidase 2	Lignin-forming anionic peroxidase
Storvum047068t1	6.43607	6.38e-05	0.00442505	NA	NA	PREDICTED: uncharacterized protein LOC107847078 isoform X2
Storvum059268t2	6.38187	5.08e-05	0.00384621	AT5G10490.2	MSCS-like 2	---NA---
Storvum022190t1	6.35127	5.73e-06	0.00102625	AT1G24020.2	MLP-like protein 423	pathogenesis-related protein STH-2-like
Storvum021621t1	6.34711	0.000175115	0.00790228	AT2G41180.1	VQ motif-containing protein	sigma factor binding protein 1, chloroplastic-like
Storvum012046t1	6.28037	5.28e-05	0.00391289	AT5G45890.1	senescence-associated gene 12	senescence-specific cysteine protease SAG39-like
Storvum016972t2	6.24171	2.6e-05	0.00268631	AT4G11650.1	osmotin 34	pathogenesis-related protein R major form
Storvum006070t1	6.23277	1.97e-06	0.000581866	AT3G48270.1	cytochrome P450, family 71, subfamily A, polypeptide 26	cytochrome P450 71A6-like
Storvum057605t1	6.16448	3.54e-06	0.000814186	AT1G17860.1	Kunitz family trypsin and protease inhibitor protein	miraculin
Storvum009163t1	6.12663	0.000116372	0.00625332	AT1G61820.1	beta glucosidase 46	beta-glucosidase 18-like
Storvum017507t1	6.10604	0.000172899	0.00786144	AT1G07900.1	LOB domain-containing protein 1	LOB domain-containing protein 1-like
Storvum014130t1	6.10031	2.8e-06	0.000707206	AT5G47650.1	nudix hydrolase homolog 2	nudix hydrolase 2-like
Storvum009282t1	6.03783	0.000242834	0.00985278	AT4G37050.1	PATATIN-like protein 4	Patatin-like protein 2
Storvum013093t1	5.91132	5.34e-07	0.000295301	AT5G05340.1	Peroxidase superfamily protein	cationic peroxidase 1-like
Storvum069819t1	5.79668	0.000125335	0.006572	AT2G24230.1	Leucine-rich repeat protein kinase family protein	senescence associated protein
Storvum012885t1	5.77003	7.92e-05	0.00500258	AT5G05340.1	Peroxidase superfamily protein	peroxidase P7-like
Storvum016866t1	5.64099	8.2e-05	0.00509795	AT4G14710.2	RmlC-like cupins superfamily protein	1,2-dihydroxy-3-keto-5-methylthiopentene dioxygenase 2
Storvum005388t1	5.62921	9.16e-07	0.000393365	AT5G23960.2	terpene synthase 21	germacrene C synthase-like
Storvum021466t1	5.52505	7.73e-05	0.00494908	AT4G25810.1	xyloglucan endotransglycosylase 6	PREDICTED: uncharacterized protein LOC102602980
Storvum011964t1	5.47544	5.17e-05	0.00386197	AT3G49340.1	Cysteine proteinases superfamily protein	zingipain-2-like
Storvum013181t1	5.30051	0.000193878	0.00838997	AT2G02060.1	Homeodomain-like superfamily protein	putative Myb family transcription factor At1g14600
Storvum000988t1	5.15198	2.23e-05	0.00247458	AT3G63380.1	ATPase E1-E2 type family protein / haloacid dehalogenase-like hydrolase family protein	putative calcium-transporting ATPase 13, plasma membrane-type
Storvum007246t1	5.05925	0.000103259	0.00575938	AT1G31650.1	RHO guanyl-nucleotide exchange factor 14	rop guanine nucleotide exchange factor 14
Storvum012512t1	5.04275	0.00012616	0.00659684	AT1G29860.1	WRKY DNA-binding protein 71	probable WRKY transcription factor 71
Storvum007945t3	4.96892	5.42e-05	0.00399663	AT2G13810.1	AGD2-like defense response protein 1	aminotransferase ALD1
Storvum015306t1	4.93907	1.15e-07	0.000119132	AT5G06060.1	NAD(P)-binding Rossmann-fold superfamily protein	tropinone reductase homolog
Storvum009613t1	4.90936	4.7e-05	0.00366782	AT3G23880.1	F-box and associated interaction domains-containing protein	F-box/kelch-repeat protein At3g23880-like
Storvum003506t1	4.83708	1.24e-06	0.000461477	AT5G45460.1		PREDICTED: uncharacterized protein LOC102605257 isoform X2
Storvum073082t1	4.83464	5.57e-06	0.00101294	AT1G72060.1	serine-type endopeptidase inhibitors	proteinase inhibitor PSI-1.2-like
Storvum022076t1	4.83155	5.07e-05	0.00384621	AT2G14580.1	basic pathogenesis-related protein 1	pathogenesis-related leaf protein 4
Storvum079028t1	4.78768	6.9e-08	8.69e-05	AT2G27650.1	Ubiquitin carboxyl-terminal hydrolase-related protein	---NA---
Storvum021108t1	4.73314	5.84e-06	0.00102625	AT4G03460.1	Ankyrin repeat family protein	ankyrin repeat-containing protein At3g12360-like
Storvum003695t1	4.72461	6.49e-05	0.0044648	AT5G38280.1	PR5-like receptor kinase	rust resistance kinase Lr10-like
Storvum022314t1	4.7173	2.87e-05	0.00282862	AT4G05030.1	Copper transport protein family	heavy metal-associated isoprenylated plant protein 47-like
Storvum014896t12	4.67712	2.34e-05	0.00255606	AT3G12500.1	basic chitinase	Acidic endochitinase Q
Storvum053117t1	4.67513	5.72e-07	0.00031004	AT5G23960.1	terpene synthase 21	vetispiradiene synthase 3-like
Storvum001064t1	4.66418	0.000141906	0.00698992	AT1G35710.1	Protein kinase family protein with leucine-rich repeat domain	probable LRR receptor-like serine/threonine-protein kinase At4g08850
Storvum017561t1	4.64659	3.18e-07	0.000212353	AT4G03460.1	Ankyrin repeat family protein	protein ACCELERATED CELL DEATH 6-like
Storvum011275t1	4.62844	9.89e-07	0.000414768	AT4G37970.1	cinnamyl alcohol dehydrogenase 6	probable mannitol dehydrogenase
Storvum012759t1	4.6213	0.000212211	0.00900354	AT5G49620.1	myb domain protein 78	transcription factor MYB108-like
Storvum018459t1	4.60702	8.66e-05	0.00522709	AT1G70520.1	cysteine-rich RLK (RECEPTOR-like protein kinase) 2	cysteine-rich receptor-like protein kinase 2
Storvum016121t1	4.5603	0.000167868	0.00772727	AT2G31180.1	myb domain protein 14	myb-related protein Myb4-like
Storvum010327t1	4.54171	2.37e-06	0.00065561	AT3G12120.2	fatty acid desaturase 2	Omega-6 fatty acid desaturase, endoplasmic reticulum (homologous to ACET1a/b in tomato)
Storvum013102t1	4.50348	1.23e-05	0.00174112	AT1G29860.1	WRKY DNA-binding protein 71	probable WRKY transcription factor 71
Storvum014128t1	4.49288	1.83e-05	0.00219317	AT1G08080.1	alpha carbonic anhydrase 7	alpha carbonic anhydrase 7
Storvum006295t1	4.41291	4.54e-06	0.000923144	AT3G26310.1	cytochrome P450, family 71, subfamily B, polypeptide 35	premnaspirodiene oxygenase
Storvum017440t1	4.30154	1.81e-05	0.00219317	AT3G29000.1	Calcium-binding EF-hand family protein	probable calcium-binding protein CML30
Storvum042515t1	4.21728	0.000169386	0.00774498	AT2G23270.1		F-box protein GID2
Storvum001463t1	4.19632	8.74e-09	3.32e-05	AT2G34930.1	disease resistance family protein / LRR family protein	probable leucine-rich repeat receptor-like protein kinase At1g35710
Storvum020218t1	4.16447	1.07e-11	2.78e-07	AT5G24560.1	phloem protein 2-B12	putative F-box protein PP2-B12
Storvum012402t1	4.1546	1.62e-07	0.000137504	AT5G58630.1		PREDICTED: uncharacterized protein LOC102591450
Storvum020057t1	4.13878	9.68e-05	0.00555149	AT4G14380.1		uncharacterized protein LOC101252628
Storvum013716t1	4.13803	5.27e-05	0.00391289	AT4G11070.2	WRKY family transcription factor	probable WRKY transcription factor 41
Storvum014209t1	4.10144	7.92e-07	0.000385711	AT5G24090.1	chitinase A	acidic endochitinase-like
Storvum016982t1	4.07966	4.24e-05	0.00349182	AT4G14746.1		Latent-transforming growth factor beta-binding protein like
Storvum004190t1	4.06582	1.26e-05	0.00175015	AT1G10340.1	Ankyrin repeat family protein	ankyrin repeat-containing protein At5g02620-like
Storvum024590t1	4.05678	9.43e-06	0.00143511	NA	NA	protein NIM1-INTERACTING 2-like
Storvum014881t1	4.03464	4.47e-05	0.00360784	AT2G37710.1	receptor lectin kinase	L-type lectin-domain containing receptor kinase IV.1-like
Storvum010279t1	4.02928	2.05e-06	0.00059834	AT3G12120.2	fatty acid desaturase 2	delta(12)-fatty-acid desaturase FAD2-like (homolgous to FAD2-7 in tomato)
Storvum014717t1	4.02096	3.74e-06	0.000814308	AT1G52340.1	NAD(P)-binding Rossmann-fold superfamily protein	secoisolariciresinol dehydrogenase-like
Storvum012332t1	3.98839	2.14e-05	0.00240429	AT2G41480.1	Peroxidase superfamily protein	peroxidase N1
Storvum023145t1	3.9697	1.35e-05	0.00183407	AT1G53350.1	Disease resistance protein (CC-NBS-LRR class) family	putative late blight resistance protein homolog R1A-3
Storvum008630t1	3.96257	2.26e-06	0.000640082	AT5G17330.1	glutamate decarboxylase	glutamate decarboxylase 4
Storvum009370t1	3.93503	3.57e-07	0.00022642	AT2G26560.1	phospholipase A 2A	patatin-like protein 2
Storvum009143t2	3.92909	2.53e-05	0.00264776	AT1G26360.1	methyl esterase 13	putative methylesterase 11, chloroplastic
Storvum002367t1	3.92242	3.36e-05	0.00310643	AT5G67090.1	Subtilisin-like serine endopeptidase family protein	subtilisin-like protease SBT1.9
Storvum024392t1	3.91261	9.34e-05	0.00545454	AT3G45730.1		---NA---
Storvum016637t1	3.87954	0.00013239	0.00676462	AT2G03090.1	expansin A15	expansin precursor
Storvum052540t1	3.85443	2.88e-05	0.0028288	AT5G25940.1	early nodulin-related	early nodulin-93-like
Storvum000965t1	3.81238	0.00014602	0.00709846	AT1G68940.1	Armadillo/beta-catenin-like repeat family protein	U-box domain-containing protein 43-like
Storvum019989t1	3.81093	2.37e-05	0.002564	AT5G52390.1	PAR1 protein	PREDICTED: uncharacterized protein LOC107858884
Storvum006517t3	3.80585	9.5e-05	0.00550409	AT3G50930.1	cytochrome BC1 synthesis	AAA-ATPase At3g50940-like
Storvum017730t1	3.75745	7.43e-05	0.004808	AT1G17180.1	glutathione S-transferase TAU 25	probable glutathione S-transferase parC
Storvum040699t1	3.75709	0.000100851	0.00568969	AT5G25940.1	early nodulin-related	early nodulin-93-like
Storvum016000t1	3.75343	9.23e-07	0.000393365	AT3G56400.1	WRKY DNA-binding protein 70	probable WRKY transcription factor 70
Storvum022120t1	3.71434	2.13e-06	0.000616359	AT4G05030.1	Copper transport protein family	heavy metal-associated isoprenylated plant protein 39-like
Storvum000566t1	3.7066	4.43e-06	0.000919944	AT1G65810.1	P-loop containing nucleoside triphosphate hydrolases superfamily protein	probable helicase MAGATAMA 3
Storvum031487t1	3.69814	8.32e-05	0.00510386	AT3G25882.1	NIM1-interacting 2	protein NIM1-INTERACTING 2-like
Storvum029578t1	3.68918	2.26e-05	0.00249076	AT4G03470.1	Ankyrin repeat family protein	protein ACCELERATED CELL DEATH 6-like
Storvum023215t2	3.67867	7.39e-06	0.00120869	AT5G22930.1	Protein of unknown function (DUF1635)	PREDICTED: uncharacterized protein LOC107853108
Storvum037356t3	3.67169	1.01e-05	0.001491	NA	NA	---NA---
Storvum012336t1	3.65901	3.78e-06	0.000814308	AT4G23060.1	IQ-domain 22	protein IQ-DOMAIN 14-like
Storvum114279t1	3.63419	6.63e-06	0.00112777	AT1G12280.1	LRR and NB-ARC domains-containing disease resistance protein	---NA---
Storvum029502t1	3.62347	1.35e-06	0.000486396	AT3G08680.2	Leucine-rich repeat protein kinase family protein	protein NIM1-INTERACTING 2-like
Storvum015848t1	3.595	0.000166767	0.00772414	AT4G17030.1	expansin-like B1	Expansin-like B1
Storvum012722t1	3.58021	2.48e-08	5.68e-05	AT5G06720.1	peroxidase 2	peroxidase 15-like
Storvum018719t1	3.56583	5.17e-05	0.00386197	AT1G17860.1	Kunitz family trypsin and protease inhibitor protein	kunitz-type trypsin inhibitor alpha chain-like
Storvum018664t1	3.55465	5.7e-05	0.00410816	AT2G28500.1	LOB domain-containing protein 11	LOB domain-containing protein 1-like
Storvum011189t1	3.55272	3.39e-06	0.000793829	AT5G62180.1	carboxyesterase 20	probable carboxylesterase 120
Storvum017768t1	3.55139	4.57e-07	0.000264314	AT5G64810.1	WRKY DNA-binding protein 51	probable WRKY transcription factor 51
Storvum005923t1	3.52691	4.2e-06	0.000880952	AT3G48990.1	AMP-dependent synthetase and ligase family protein	oxalate--CoA ligase-like
Storvum050712t1	3.49025	2.74e-05	0.00275896	NA	NA	---NA---
Storvum042798t1	3.47018	0.000127326	0.00661836	AT2G35140.3	DCD (Development and Cell Death) domain protein	---NA---
Storvum015765t1	3.46947	2.57e-05	0.00267521	AT2G39700.1	expansin A4	expansin-A6-like
Storvum007480t2	3.4546	0.000202532	0.00867786	AT3G48310.1	cytochrome P450, family 71, subfamily A, polypeptide 22	cytochrome P450 CYP736A12-like
Storvum021232t1	3.45452	5.83e-06	0.00102625	AT1G30790.1	F-box and associated interaction domains-containing protein	hypothetical protein A4A49_63750, partial
Storvum016248t1	3.44211	6.48e-05	0.0044648	AT3G56400.1	WRKY DNA-binding protein 70	probable WRKY transcription factor 70
Storvum015619t1	3.43988	4.44e-05	0.00359758	AT1G80840.1	WRKY DNA-binding protein 40	probable WRKY transcription factor 40
Storvum014212t1	3.43879	2.99e-07	0.000204564	AT1G50590.1	RmlC-like cupins superfamily protein	Pirin-like protein
Storvum014344t1	3.43571	6.61e-08	8.69e-05	AT2G43120.1	RmlC-like cupins superfamily protein	pirin-like protein
Storvum002849t1	3.41901	3.31e-05	0.00308124	AT5G53130.1	cyclic nucleotide gated channel 1	cyclic nucleotide-gated ion channel 1-like
Storvum017376t1	3.40173	0.000149082	0.00716696	AT4G30230.1		hypothetical protein T459_03514
Storvum014085t1	3.39579	6.19e-06	0.00106558	AT4G28500.1	NAC domain containing protein 73	NAC domain-containing protein 73
Storvum015469t1	3.39184	2.6e-06	0.000691999	AT3G12500.1	basic chitinase	basic endochitinase-like
Storvum001497t1	3.38521	8.38e-05	0.0051172	AT2G16250.1	Leucine-rich repeat protein kinase family protein	probable LRR receptor-like serine/threonine-protein kinase At2g16250
Storvum016378t1	3.37639	8.02e-05	0.005027	AT2G41690.1	heat shock transcription factor B3	heat stress transcription factor B-3-like
Storvum020125t1	3.37142	1.51e-05	0.00198911	AT5G44030.1	cellulose synthase A4	hypothetical protein POPTR_017G077100v3
Storvum051302t1	3.34148	0.000157535	0.00744942	AT3G05550.1	Hypoxia-responsive family protein	HIG1 domain family member 1B like
Storvum014943t1	3.33897	7.79e-05	0.00496484	AT2G37820.1	Cysteine/Histidine-rich C1 domain family protein	diacylglycerol kinase theta-like
Storvum020980t1	3.31596	2.5e-05	0.00264776	AT3G22560.1	Acyl-CoA N-acyltransferases (NAT) superfamily protein	uncharacterized N-acetyltransferase p20-like
Storvum035719t3	3.24507	3.81e-05	0.00330114	AT5G47400.1		WAT1-related protein At2g37460-like
Storvum005152t1	3.23213	1.99e-05	0.00230932	AT5G23960.2	terpene synthase 21	viridiflorene synthase
Storvum011691t8	3.21258	3.65e-05	0.00324021	AT1G23820.1	spermidine synthase 1	putrescine N-methyltransferase
Storvum023376t1	3.16113	3.35e-05	0.00310643	AT1G62790.1	Bifunctional inhibitor/lipid-transfer protein/seed storage 2S albumin superfamily protein	lipid transfer-like protein VAS
Storvum010307t1	3.159	1.88e-05	0.0022126	AT3G12120.2	fatty acid desaturase 2	Omega-6 fatty acid desaturase, endoplasmic reticulum (homologous to ACET1a/b in tomato)
Storvum018925t1	3.15012	1.54e-06	0.000546898	NA	NA	hypothetical protein A4A49_63750, partial
Storvum011806t1	3.1149	0.000141038	0.00696039	AT5G56960.1	basic helix-loop-helix (bHLH) DNA-binding family protein	putative transcription factor bHLH041
Storvum001893t1	3.06527	0.000139034	0.00689606	AT4G27290.1	S-locus lectin protein kinase family protein	G-type lectin S-receptor-like serine/threonine-protein kinase At4g27290 isoform X1
Storvum005756t1	3.03159	1.92e-06	0.000581866	AT1G55120.1	beta-fructofuranosidase 5	beta-fructofuranosidase, insoluble isoenzyme CWINV3-like
Storvum007811t1	3.02632	0.00018362	0.00813146	AT3G14610.1	cytochrome P450, family 72, subfamily A, polypeptide 7	cytochrome P450 CYP72A219-like
Storvum007594t1	3.0195	3.2e-06	0.000760486	AT5G03490.1	UDP-Glycosyltransferase superfamily protein	UDP-glycosyltransferase 89A2-like
Storvum055979t1	3.01546	0.000179605	0.00803987	AT2G27340.4	N-acetylglucosaminylphosphatidylinositol de-N-acetylase family protein	---NA---
Storvum001473t1	2.96657	7.77e-05	0.00496484	AT3G63380.1	ATPase E1-E2 type family protein / haloacid dehalogenase-like hydrolase family protein	putative calcium-transporting ATPase 13, plasma membrane-type
Storvum037821t1	2.94962	1.89e-05	0.0022159	AT3G47110.1	Leucine-rich repeat protein kinase family protein	probable LRR receptor-like serine/threonine-protein kinase At3g47570
Storvum035605t1	2.94451	7.24e-05	0.00474412	AT4G28240.1	Wound-responsive family protein	hypothetical protein A4A49_24889
Storvum009680t1	2.90736	1.55e-07	0.000137504	AT1G15710.1	prephenate dehydrogenase family protein	arogenate dehydrogenase 2, chloroplastic-like
Storvum030270t1	2.88005	4.33e-05	0.00353457	AT2G41180.1	VQ motif-containing protein	hypothetical protein T459_14019
Storvum023958t1	2.87578	8.94e-05	0.00532429	AT5G66170.3	sulfurtransferase 18	thiosulfate sulfurtransferase 18-like isoform X2
Storvum005195t1	2.87336	3.63e-05	0.00323424	AT5G23960.2	terpene synthase 21	Vetispiradiene synthase 1
Storvum012371t1	2.87239	6.63e-05	0.00449376	AT5G16080.1	carboxyesterase 17	probable carboxylesterase 15
Storvum014402t1	2.86908	9.54e-05	0.00551233	AT3G51680.1	NAD(P)-binding Rossmann-fold superfamily protein	secoisolariciresinol dehydrogenase-like
Storvum021618t1	2.8673	3.49e-09	1.81e-05	AT2G02360.1	phloem protein 2-B10	putative F-box protein PP2-B12
Storvum017131t1	2.85233	0.000145765	0.00709846	AT4G11650.1	osmotin 34	osmotin-like protein
Storvum016407t1	2.76876	4.65e-05	0.00366782	AT5G23960.2	terpene synthase 21	vetispiradiene synthase
Storvum012366t1	2.75833	1.75e-06	0.000568449	AT2G47260.1	WRKY DNA-binding protein 23	probable WRKY transcription factor 23
Storvum008080t1	2.7299	1.58e-05	0.00203967	AT3G12120.2	fatty acid desaturase 2	delta(12)-fatty-acid desaturase FAD2-like (similar to non canonical FAD2 family gene in tomato)
Storvum006797t1	2.72677	6.17e-07	0.000315055	AT1G06550.1	ATP-dependent caseinolytic (Clp) protease/crotonase family protein	3-hydroxyisobutyryl-CoA hydrolase-like protein 5
Storvum012894t1	2.6769	8.4e-11	7.28e-07	AT4G26010.1	Peroxidase superfamily protein	peroxidase 44-like
Storvum022090t1	2.65676	8.75e-06	0.0013688	AT1G24020.2	MLP-like protein 423	pathogenesis-related protein STH-2-like
Storvum105900t1	2.59341	5.64e-06	0.0010186	AT1G52540.1	Protein kinase superfamily protein	---NA---
Storvum047351t1	2.5863	0.000192225	0.00834623	AT1G50600.1	scarecrow-like 5	hypothetical protein T459_35480
Storvum003392t1	2.57036	1.85e-05	0.00220071	AT1G25390.1	Protein kinase superfamily protein	LEAF RUST 10 DISEASE-RESISTANCE LOCUS RECEPTOR-LIKE PROTEIN KINASE-like 1.1
Storvum013238t1	2.55975	0.000157823	0.00744948	AT1G29860.1	WRKY DNA-binding protein 71	probable WRKY transcription factor 71
Storvum058784t1	2.5359	0.000213396	0.00902735	AT3G15360.1	thioredoxin M-type 4	---NA---
Storvum022884t1	2.50513	5.33e-05	0.00394126	NA	NA	---NA---
Storvum014138t1	2.49595	5.54e-06	0.00101294	AT3G56400.1	WRKY DNA-binding protein 70	probable WRKY transcription factor 70
Storvum006283t1	2.49187	4.16e-05	0.00349182	AT3G48310.1	cytochrome P450, family 71, subfamily A, polypeptide 22	cytochrome P450 71A22-like
Storvum036687t1	2.48416	9.44e-05	0.0054901	AT3G09280.1		transcription factor DYSFUNCTIONAL TAPETUM 1
Storvum022016t1	2.47137	3.03e-05	0.00290474	AT1G24020.2	MLP-like protein 423	pathogenesis-related protein STH-2-like
Storvum006609t1	2.46613	2.68e-05	0.00271632	AT2G36800.1	don-glucosyltransferase 1	UDP-glycosyltransferase 73C3-like
Storvum032456t1	2.46025	4.34e-05	0.00353457	AT5G43150.1		MAGUK p55 subfamily member 4 like
Storvum005104t1	2.44227	1.77e-06	0.000568449	AT5G07990.1	Cytochrome P450 superfamily protein	cytochrome P450 71A1-like
Storvum020332t1	2.40691	2.84e-08	5.68e-05	AT3G13130.1		glutamic acid-rich protein-like
Storvum012256t1	2.40042	1.13e-05	0.00162595	AT4G21200.1	gibberellin 2-oxidase 8	gibberellin 2-beta-dioxygenase 8-like
Storvum034940t1	2.39505	0.000237208	0.00965462	AT4G37720.1	phytosulfokine 6 precursor	phytosulfokines 3-like
Storvum018008t1	2.39239	3.82e-05	0.00330114	AT1G68360.1	C2H2 and C2HC zinc fingers superfamily protein	zinc finger protein 6-like
Storvum007166t1	2.37736	2.6e-06	0.000691999	AT3G50930.1	cytochrome BC1 synthesis	AAA-ATPase At3g50940-like
Storvum015862t1	2.3585	1.51e-05	0.00198911	AT2G41690.1	heat shock transcription factor B3	heat stress transcription factor B-3
Storvum016612t1	2.35034	5.54e-05	0.00404996	AT1G10480.1	zinc finger protein 5	zinc finger protein 5
Storvum012954t1	2.34029	0.000180327	0.00804763	AT5G61430.1	NAC domain containing protein 100	NAC domain-containing protein 92
Storvum015126t1	2.34022	1.06e-06	0.000422582	AT1G21390.1	embryo defective 2170	hybrid signal transduction histidine kinase K-like
Storvum045497t1	2.337	9.47e-06	0.00143511	AT1G04420.1	NAD(P)-linked oxidoreductase superfamily protein	AF313765_1SAR8.2 protein precursor
Storvum012537t1	2.33639	7.31e-08	8.69e-05	AT2G36310.1	uridine-ribohydrolase 1	putative uridine nucleosidase 2
Storvum018453t1	2.33315	2.66e-07	0.000197473	AT2G42430.1	lateral organ boundaries-domain 16	LOB domain-containing protein 16
Storvum010434t1	2.33224	1.47e-05	0.00196206	AT1G04360.1	RING/U-box superfamily protein	RING-H2 finger protein ATL16-like
Storvum031091t1	2.33078	3.96e-05	0.00339082	NA	NA	---NA---
Storvum019603t1	2.31587	7.72e-08	8.69e-05	AT4G04630.1	Protein of unknown function, DUF584	transcription repressor OFP14-like
Storvum004429t1	2.276	1.09e-05	0.00159294	AT1G76490.1	hydroxy methylglutaryl CoA reductase 1	3-hydroxy-3-methylglutaryl-coenzyme A reductase 2
Storvum015009t1	2.26348	3.4e-05	0.00310643	AT5G07310.1	Integrase-type DNA-binding superfamily protein	ethylene-responsive transcription factor ERF114-like
Storvum011552t2	2.24077	1.08e-05	0.00158059	AT1G28400.1		protein E6
Storvum014605t1	2.23532	2.99e-06	0.000724961	AT3G55310.1	NAD(P)-binding Rossmann-fold superfamily protein	3-oxoacyl-[acyl-carrier-protein] reductase FabG-like
Storvum009121t1	2.23422	3.91e-05	0.00336654	AT4G35600.2	Protein kinase superfamily protein	probable serine/threonine-protein kinase Cx32, chloroplastic
Storvum010111t1	2.22026	4.54e-10	2.95e-06	AT5G65140.1	Haloacid dehalogenase-like hydrolase (HAD) superfamily protein	probable trehalose-phosphate phosphatase J
Storvum014591t1	2.20473	8.6e-07	0.000385711	AT3G56400.1	WRKY DNA-binding protein 70	probable WRKY transcription factor 70
Storvum009011t1	2.16944	5.48e-05	0.00401282	AT4G37050.1	PATATIN-like protein 4	Patatin-like protein 2
Storvum022542t1	2.16796	0.000115337	0.00623636	AT2G31940.1		PREDICTED: uncharacterized protein LOC104111156
Storvum027165t1	2.16606	0.000217951	0.00914268	AT1G03670.1	ankyrin repeat family protein	ankyrin repeat-containing protein At3g12360-like
Storvum013124t1	2.15978	0.000247997	0.00999984	AT3G02820.1	zinc knuckle (CCHC-type) family protein	PREDICTED: uncharacterized protein LOC107032682
Storvum009389t1	2.15169	0.000153012	0.00728851	AT2G40340.1	Integrase-type DNA-binding superfamily protein	Dehydration-responsive element-binding protein 2A
Storvum014950t3	2.1469	2.46e-05	0.00263517	AT1G68360.1	C2H2 and C2HC zinc fingers superfamily protein	zinc finger protein 6-like
Storvum025490t1	2.14488	0.000169342	0.00774498	AT4G03500.1	Ankyrin repeat family protein	ankyrin repeat-containing protein At5g02620-like
Storvum037377t1	2.14199	5.96e-05	0.0042598	NA	NA	---NA---
Storvum008155t1	2.13212	4.8e-06	0.000941069	AT1G34340.1	alpha/beta-Hydrolases superfamily protein	embryogenesis-associated protein EMB8-like
Storvum056021t1	2.13116	0.000135158	0.00681239	AT3G45730.1		---NA---
Storvum001625t1	2.12816	2.53e-06	0.000691999	AT3G51550.1	Malectin/receptor-like protein kinase family protein	receptor-like protein kinase FERONIA
Storvum015044t1	2.12151	0.000226315	0.00937695	AT5G57550.1	xyloglucan endotransglucosylase/hydrolase 25	probable xyloglucan endotransglucosylase/hydrolase protein 25
Storvum013814t1	2.10254	2.37e-05	0.002564	AT5G08790.1	NAC (No Apical Meristem) domain transcriptional regulator superfamily protein	NAC domain protein
Storvum035526t2	2.09351	9.86e-05	0.0056107	AT3G45730.1		---NA---
Storvum040181t1	2.06921	4.71e-07	0.000266491	AT1G33430.1	Galactosyltransferase family protein	---NA---
Storvum012015t1	2.05984	1.25e-05	0.00174634	AT4G20880.1	ethylene-responsive nuclear protein / ethylene-regulated nuclear protein (ERT2)	ethylene-responsive nuclear protein
Storvum006100t1	2.05268	3.6e-05	0.00321367	AT4G31940.1	cytochrome P450, family 82, subfamily C, polypeptide 4	cytochrome P450 CYP82D47-like
Storvum018221t1	2.04872	2.03e-08	5.27e-05	AT5G05270.2	Chalcone-flavanone isomerase family protein	probable chalcone--flavonone isomerase 3
Storvum004073t1	2.04761	9.18e-05	0.00540181	AT1G03670.1	ankyrin repeat family protein	protein ACCELERATED CELL DEATH 6-like
Storvum001005t1	2.04088	0.00024589	0.00993031	AT3G07040.1	NB-ARC domain-containing disease resistance protein	putative inactive disease susceptibility protein LOV1
Storvum011554t1	2.03922	0.000111362	0.00608465	AT1G76690.1	12-oxophytodienoate reductase 2	12-oxophytodienoate reductase-like protein
Storvum041748t1	2.03762	0.000158581	0.00745817	NA	NA	hypothetical protein COLO4_07391
Storvum008022t1	2.01586	6.01e-07	0.000315055	AT3G55740.1	proline transporter 2	proline transporter 2-like
Storvum008923t1	2.00696	3.75e-05	0.00329595	AT1G70230.1	TRICHOME BIREFRINGENCE-LIKE 27	protein ALTERED XYLOGLUCAN 4
Storvum015481t1	2.00479	9.47e-05	0.00549574	AT1G63830.3	PLAC8 family protein	pollen-specific leucine-rich repeat extensin-like protein 3
Storvum023226t1	1.99456	7.12e-06	0.00119306	AT1G48750.1	Bifunctional inhibitor/lipid-transfer protein/seed storage 2S albumin superfamily protein	non-specific lipid-transfer protein 2-like
Storvum013106t2	1.98701	3.78e-06	0.000814308	AT1G51700.1	DOF zinc finger protein 1	dof zinc finger protein DOF5.7-like
Storvum014786t5	1.98398	9.55e-06	0.00143511	AT3G28715.2	ATPase, V0/A0 complex, subunit C/D	pollen-specific leucine-rich repeat extensin-like protein 1 isoform X1
Storvum000634t1	1.95709	1.92e-06	0.000581866	AT5G46330.1	Leucine-rich receptor-like protein kinase family protein	probable LRR receptor-like serine/threonine-protein kinase At3g47570
Storvum019172t2	1.94727	0.000109263	0.00599522	AT5G25190.1	Integrase-type DNA-binding superfamily protein	ethylene-responsive transcription factor ERF003-like
Storvum009137t1	1.94721	2.71e-08	5.68e-05	AT3G21190.1	O-fucosyltransferase family protein	protein MANNAN SYNTHESIS-RELATED 1-like
Storvum007742t1	1.93888	0.000186333	0.00818608	AT5G50080.1	ethylene response factor 110	ethylene-responsive transcription factor ABR1-like isoform X1
Storvum025757t1	1.93886	1.87e-05	0.00220821	AT3G51950.2	Zinc finger (CCCH-type) family protein / RNA recognition motif (RRM)-containing protein	PREDICTED: uncharacterized protein LOC102582379
Storvum016926t1	1.93776	8.94e-09	3.32e-05	AT1G62770.1	Plant invertase/pectin methylesterase inhibitor superfamily protein	21 kDa protein-like
Storvum009241t1	1.91776	1.39e-05	0.00188395	AT2G33205.1	Serinc-domain containing serine and sphingolipid biosynthesis protein	probable serine incorporator
Storvum010323t1	1.9177	8.12e-05	0.00507587	AT1G35910.1	Haloacid dehalogenase-like hydrolase (HAD) superfamily protein	probable trehalose-phosphate phosphatase 2
Storvum013672t1	1.91543	6.85e-05	0.00455498	AT2G18360.1	alpha/beta-Hydrolases superfamily protein	putative aminoacrylate hydrolase RutD
Storvum010302t1	1.91105	1.64e-05	0.00205633	AT5G03980.1	SGNH hydrolase-type esterase superfamily protein	acetylajmalan esterase-like
Storvum004607t1	1.89689	4.69e-05	0.00366782	AT5G62570.1	Calmodulin binding protein-like	calmodulin-binding protein 60 A-like isoform X1
Storvum018187t1	1.88805	1.64e-06	0.000555402	AT4G14746.1		vitamin K-dependent protein S-like isoform X1
Storvum005321t1	1.86271	2.91e-05	0.00284609	AT5G57580.1	Calmodulin-binding protein	calmodulin-binding protein 60 C
Storvum004300t1	1.86235	3.17e-05	0.00301316	AT4G33070.1	Thiamine pyrophosphate dependent pyruvate decarboxylase family protein	pyruvate decarboxylase 1
Storvum044890t1	1.8566	1.59e-06	0.000555402	NA	NA	---NA---
Storvum024597t1	1.84053	4.28e-05	0.00351237	AT1G64405.1		PREDICTED: uncharacterized protein LOC109220985
Storvum006673t1	1.82778	0.000188659	0.00823765	AT2G02010.1	glutamate decarboxylase 4	glutamate decarboxylase 4
Storvum008812t1	1.81311	1.1e-06	0.000433634	AT4G19060.1	P-loop containing nucleoside triphosphate hydrolases superfamily protein	probable disease resistance protein At4g19060
Storvum006516t1	1.79736	8.77e-06	0.0013688	AT3G50930.1	cytochrome BC1 synthesis	AAA-ATPase At3g50940-like
Storvum014574t1	1.79187	4.23e-05	0.00349182	AT2G28690.1	Protein of unknown function (DUF1635)	PREDICTED: uncharacterized protein LOC102595295
Storvum015473t1	1.77526	0.000180759	0.00804996	AT3G53690.1	RING/U-box superfamily protein	probable E3 ubiquitin-protein ligase RNF217
Storvum077751t1	1.75765	9.12e-07	0.000393365	AT4G27130.1	Translation initiation factor SUI1 family protein	---NA---
Storvum010355t1	1.75196	1e-06	0.000414832	AT2G15760.1	Protein of unknown function (DUF1645)	Heat stress transcription factor A-2c, putative
Storvum022943t1	1.74333	0.000160461	0.0075059	AT1G28480.1	Thioredoxin superfamily protein	glutaredoxin-C9-like
Storvum011835t1	1.73171	3.99e-05	0.00340023	AT5G16530.1	Auxin efflux carrier family protein	putative auxin efflux carrier component 8
Storvum079402t1	1.73168	0.000176479	0.00793713	NA	NA	---NA---
Storvum023660t1	1.7277	2.94e-05	0.00286387	AT4G33040.1	Thioredoxin superfamily protein	glutaredoxin-C6
Storvum004593t1	1.72296	8.02e-08	8.69e-05	AT1G20560.1	acyl activating enzyme 1	probable acyl-activating enzyme 1, peroxisomal
Storvum004227t1	1.71639	3.04e-05	0.00290474	AT3G07420.1	asparaginyl-tRNA synthetase 2	asparagine--tRNA ligase, cytoplasmic 2
Storvum019695t1	1.71088	0.000183242	0.00813146	AT4G14305.1	Peroxisomal membrane 22 kDa (Mpv17/PMP22) family protein	Peroxisomal membrane protein PMP22
Storvum020702t1	1.70708	1.24e-06	0.000461477	AT3G09270.1	glutathione S-transferase TAU 8	probable glutathione S-transferase
Storvum012339t1	1.70386	3.57e-08	5.86e-05	AT1G61720.1	NAD(P)-binding Rossmann-fold superfamily protein	anthocyanidin reductase-like
Storvum017431t1	1.69551	2.16e-06	0.000618721	AT5G64620.1	cell wall / vacuolar inhibitor of fructosidase 2	cell wall / vacuolar inhibitor of fructosidase 2
Storvum010438t1	1.6907	3.31e-07	0.000215032	AT1G10070.2	branched-chain amino acid transaminase 2	branched-chain-amino-acid aminotransferase 2, chloroplastic-like
Storvum019719t2	1.68144	2.05e-05	0.00234896	AT3G46530.1	NB-ARC domain-containing disease resistance protein	putative late blight resistance protein homolog R1A-3
Storvum010110t1	1.6608	3.79e-06	0.000814308	AT3G08030.1	Protein of unknown function, DUF642	putative Galactose-binding domain-containing protein
Storvum006133t1	1.65473	6.04e-05	0.00428775	AT5G12960.1	Putative glycosyl hydrolase of unknown function (DUF1680)	probable glucan 1,3-beta-glucosidase A
Storvum009987t1	1.62169	3.79e-05	0.00330114	AT3G23280.2	XB3 ortholog 5 in Arabidopsis thaliana	putative E3 ubiquitin-protein ligase XBAT35 isoform X2
Storvum041939t1	1.62058	0.000127973	0.00661836	AT3G44735.2	PHYTOSULFOKINE 3 PRECURSOR	putative phytosulfokines 6
Storvum006726t1	1.61818	0.000128619	0.00661836	AT5G52450.1	MATE efflux family protein	protein DETOXIFICATION 16-like
Storvum012863t1	1.61477	7.58e-08	8.69e-05	AT4G11070.2	WRKY family transcription factor	probable WRKY transcription factor 41
Storvum022001t1	1.61387	3.4e-05	0.00310643	AT1G17180.1	glutathione S-transferase TAU 25	probable glutathione S-transferase parA
Storvum006492t1	1.57136	1.6e-05	0.00204011	AT3G21760.1	UDP-Glycosyltransferase superfamily protein	UDP-glucose flavonoid 3-O-glucosyltransferase 6-like
Storvum002826t1	1.55448	6.65e-05	0.00449376	AT1G55850.1	cellulose synthase like E1	cellulose synthase-like protein E6
Storvum043187t1	1.54322	3.41e-05	0.00310643	AT2G14900.1	Gibberellin-regulated family protein	snakin-1
Storvum010035t1	1.52632	8.37e-05	0.0051172	AT3G06240.1	F-box family protein	F-box protein At3g07870-like
Storvum004816t1	1.51113	8.37e-07	0.000385711	AT5G14930.2	senescence-associated gene 101	senescence-associated carboxylesterase 101-like isoform X1
Storvum004784t1	1.51098	4.75e-05	0.0036885	AT2G46370.4	Auxin-responsive GH3 family protein	jasmonic acid-amido synthetase JAR1-like isoform X2
Storvum021078t1	1.50137	6.18e-07	0.000315055	AT3G59920.1	RAB GDP dissociation inhibitor 2	guanosine nucleotide diphosphate dissociation inhibitor 2
Storvum004876t1	1.4963	6.53e-05	0.00448126	AT5G17860.1	calcium exchanger 7	cation/calcium exchanger 1-like
Storvum012574t1	1.4961	4.24e-05	0.00349182	AT5G22410.1	root hair specific 18	peroxidase 60-like
Storvum006760t1	1.49337	5.58e-05	0.00406461	AT3G48310.1	cytochrome P450, family 71, subfamily A, polypeptide 22	cytochrome P450 CYP736A12-like
Storvum019168t1	1.48635	0.000163157	0.00760466	AT5G43840.1	heat shock transcription factor A6A	uncharacterized protein LOC101268894 isoform 1
Storvum012149t1	1.46191	1.25e-05	0.00174634	AT2G30900.1	TRICHOME BIREFRINGENCE-LIKE 43	protein trichome birefringence-like 43
Storvum020521t1	1.46183	1.62e-06	0.000555402	AT1G61667.1	Protein of unknown function, DUF538	PREDICTED: uncharacterized protein LOC104224006
Storvum008037t1	1.46007	2.88e-07	0.000204564	AT1G72220.1	RING/U-box superfamily protein	RING-H2 finger protein ATL54-like
Storvum047142t1	1.45947	7.84e-05	0.00497698	AT1G29080.1	Papain family cysteine protease	---NA---
Storvum000949t1	1.4583	3.95e-07	0.000238762	AT4G37640.1	calcium ATPase 2	calcium-transporting ATPase 2, plasma membrane-type-like
Storvum000687t1	1.45665	6.96e-07	0.000348186	AT1G14790.1	RNA-dependent RNA polymerase 1	probable RNA-dependent RNA polymerase 1
Storvum014131t1	1.4536	1.5e-08	4.86e-05	AT5G02230.2	Haloacid dehalogenase-like hydrolase (HAD) superfamily protein	suppressor of disruption of TFIIS
Storvum010714t1	1.44768	2.99e-05	0.00287579	AT5G62520.1	similar to RCD one 5	probable inactive poly [ADP-ribose] polymerase SRO5
Storvum012282t1	1.44643	2.37e-06	0.00065561	AT5G24530.1	2-oxoglutarate (2OG) and Fe(II)-dependent oxygenase superfamily protein	protein DOWNY MILDEW RESISTANCE 6-like
Storvum007149t1	1.43446	5.19e-06	0.000981775	AT3G17180.1	serine carboxypeptidase-like 33	serine carboxypeptidase-like 33 isoform X1
Storvum038493t1	1.42863	8.27e-07	0.000385711	AT1G04110.1	Subtilase family protein	---NA---
Storvum004585t1	1.42144	1.62e-05	0.00204011	AT3G14680.1	cytochrome P450, family 72, subfamily A, polypeptide 14	cytochrome P450 CYP72A219-like
Storvum015763t1	1.41935	8.02e-05	0.005027	AT2G40610.1	expansin A8	expansin A10
Storvum008468t1	1.41633	2.69e-06	0.000691999	AT4G00770.1		myb-like protein X
Storvum006619t2	1.40739	1.81e-08	5.23e-05	AT2G24280.1	alpha/beta-Hydrolases superfamily protein	lysosomal Pro-X carboxypeptidase-like
Storvum002304t1	1.40618	4.35e-05	0.00353457	AT3G17700.1	cyclic nucleotide-binding transporter 1	probable cyclic nucleotide-gated ion channel 20, chloroplastic isoform X1
Storvum138553t1	1.39098	0.000243992	0.00987589	NA	NA	---NA---
Storvum012585t1	1.37559	4.52e-06	0.000923144	AT2G43120.1	RmlC-like cupins superfamily protein	pirin-like protein
Storvum009552t1	1.36672	8.28e-05	0.00510081	AT5G12300.1	Calcium-dependent lipid-binding (CaLB domain) family protein	C2 domain-containing protein
Storvum000990t1	1.3667	9.66e-05	0.00555149	AT5G66150.1	Glycosyl hydrolase family 38 protein	alpha-mannosidase
Storvum006942t1	1.35161	0.000215426	0.00908071	AT1G22360.1	UDP-glucosyl transferase 85A2	7-deoxyloganetin glucosyltransferase-like
Storvum006083t1	1.33485	6.05e-06	0.00104942	AT5G38710.1	Methylenetetrahydrofolate reductase family protein	proline dehydrogenase 2, mitochondrial-like
Storvum012949t1	1.33283	5.41e-11	7.04e-07	AT2G22430.1	homeobox protein 6	homeobox-leucine zipper protein ATHB-6-like
Storvum010805t1	1.32004	1.67e-05	0.00208251	AT1G77810.2	Galactosyltransferase family protein	beta-1,3-galactosyltransferase 7-like
Storvum008252t1	1.31923	1.82e-05	0.00219317	AT5G37540.1	Eukaryotic aspartyl protease family protein	aspartic proteinase PCS1-like
Storvum007218t1	1.30939	0.000115115	0.00623636	AT5G49630.1	amino acid permease 6	amino acid permease 6-like
Storvum014445t1	1.29797	8.56e-07	0.000385711	AT2G22430.1	homeobox protein 6	homeobox-leucine zipper protein ATHB-6-like
Storvum010301t1	1.29659	7.27e-05	0.00474903	AT2G25620.1	DNA-binding protein phosphatase 1	probable protein phosphatase 2C 27
Storvum016383t2	1.29069	1.69e-07	0.000137504	AT5G19860.1	Protein of unknown function, DUF538	uncharacterized protein LOC101247847
Storvum003656t1	1.29067	4.54e-05	0.00364203	AT2G23770.1	protein kinase family protein / peptidoglycan-binding LysM domain-containing protein	protein LYK5-like
Storvum009650t1	1.28929	3.11e-08	5.77e-05	AT4G19420.1	Pectinacetylesterase family protein	pectin acetylesterase 8-like
Storvum010152t1	1.27916	8.3e-05	0.00510081	AT5G09530.1	hydroxyproline-rich glycoprotein family protein	adhesive plaque matrix protein-like
Storvum012435t1	1.2784	3.22e-06	0.000760486	AT1G53920.1	GDSL-motif lipase 5	GDSL esterase/lipase 2-like
Storvum009566t1	1.24651	1.77e-05	0.00216722	AT3G19380.1	plant U-box 25	U-box domain-containing protein 26-like
Storvum016516t1	1.24556	0.000222613	0.00926354	AT4G24380.1		ovarian cancer-associated gene 2 protein homolog isoform X1
Storvum005935t2	1.24351	4.63e-05	0.00366742	AT4G04955.1	allantoinase	allantoinase isoform X1
Storvum004935t1	1.23544	0.000172492	0.00785669	AT5G28910.2		Alpha-internexin like
Storvum017288t2	1.23453	2.87e-05	0.00282862	AT1G72610.1	germin-like protein 1	auxin-binding protein ABP19a-like
Storvum027345t1	1.23446	4.85e-06	0.000941069	AT1G64065.1	Late embryogenesis abundant (LEA) hydroxyproline-rich glycoprotein family	---NA---
Storvum009854t1	1.22794	6.94e-05	0.00460495	AT4G39330.1	cinnamyl alcohol dehydrogenase 9	probable cinnamyl alcohol dehydrogenase 6
Storvum010491t1	1.21563	2.95e-05	0.00286652	AT3G48700.1	carboxyesterase 13	2-hydroxyisoflavanone dehydratase-like
Storvum009299t1	1.2156	0.000136976	0.00686411	AT5G18160.1	F-box and associated interaction domains-containing protein	F-box protein At5g07610-like
Storvum047159t1	1.2154	6.58e-05	0.00448338	AT4G19880.2	Glutathione S-transferase family protein	glutathionyl-hydroquinone reductase YqjG-like isoform X2
Storvum016271t1	1.2079	2.85e-05	0.00282862	AT2G40610.1	expansin A8	expansin precursor
Storvum011470t1	1.19483	0.000129676	0.00665211	AT4G24240.1	WRKY DNA-binding protein 7	probable WRKY transcription factor 7
Storvum004787t1	1.18724	2.11e-05	0.0023809	AT3G08970.1	DNAJ heat shock N-terminal domain-containing protein	dnaJ protein ERDJ3A
Storvum011453t1	1.17847	2.78e-06	0.000707206	AT3G10240.1	F-box and associated interaction domains-containing protein	F-box only protein 8-like
Storvum015542t1	1.1767	6.21e-05	0.00435424	AT5G46330.1	Leucine-rich receptor-like protein kinase family protein	LRR receptor-like serine/threonine-protein kinase FLS2
Storvum011987t1	1.16112	0.000133194	0.00677748	AT5G65640.1	beta HLH protein 93	transcription factor bHLH93-like
Storvum064509t1	1.15298	1.94e-06	0.000581866	AT2G37640.1	Barwin-like endoglucanases superfamily protein	expansin-A6
Storvum016099t2	1.13692	8.73e-05	0.00522709	AT5G16030.2		PREDICTED: uncharacterized protein LOC107799285
Storvum021476t1	1.1356	7.81e-08	8.69e-05	AT4G34590.1	G-box binding factor 6	bZIP transcription factor 53-like
Storvum016620t1	1.13013	7.09e-06	0.00119306	AT2G22880.1	VQ motif-containing protein	serine/arginine repetitive matrix protein 2-like
Storvum001603t1	1.12275	1.69e-07	0.000137504	AT2G34930.1	disease resistance family protein / LRR family protein	receptor-like protein 12
Storvum009791t1	1.11226	5.52e-06	0.00101294	AT5G47530.1	Auxin-responsive family protein	cytochrome b561 and DOMON domain-containing protein At5g47530-like
Storvum020135t1	1.104	3.46e-05	0.00311177	AT5G44030.1	cellulose synthase A4	PREDICTED: uncharacterized protein LOC100261167
Storvum035692t1	1.10074	5.61e-05	0.0040689	AT1G64390.1	glycosyl hydrolase 9C2	endoglucanase 6-like
Storvum019191t1	1.09818	0.000167503	0.00772414	AT5G47060.1	Protein of unknown function (DUF581)	myb-like protein D
Storvum014775t1	1.09264	2.98e-07	0.000204564	AT5G53420.1	CCT motif family protein	zinc finger protein CONSTANS-LIKE 1-like isoform X2
Storvum003238t2	1.08981	5.11e-06	0.000976682	AT4G19810.1	Glycosyl hydrolase family protein with chitinase insertion domain	G-type lectin S-receptor-like serine/threonine-protein kinase At1g11330
Storvum012980t1	1.08648	2.46e-07	0.00018805	AT3G48690.1	alpha/beta-Hydrolases superfamily protein	2-hydroxyisoflavanone dehydratase-like
Storvum014940t1	1.07888	9.8e-05	0.00558723	AT5G46700.1	Tetraspanin family protein	protein TORNADO 2
Storvum001660t1	1.06235	4.71e-06	0.000940028	AT5G12950.1	Putative glycosyl hydrolase of unknown function (DUF1680)	uncharacterized protein LOC101244563
Storvum016411t3	1.05905	7.59e-05	0.00488564	AT3G10300.3	Calcium-binding EF-hand family protein	probable calcium-binding protein CML49
Storvum010996t1	1.05904	0.000150503	0.00720862	AT3G61440.1	cysteine synthase C1	bifunctional L-3-cyanoalanine synthase/cysteine synthase 1, mitochondrial
Storvum003178t1	1.05786	1.11e-05	0.00161375	AT4G22730.1	Leucine-rich repeat protein kinase family protein	probable leucine-rich repeat receptor-like protein kinase At5g63930
Storvum001903t1	1.05566	2.63e-06	0.000691999	AT2G46060.1	transmembrane protein-related	PREDICTED: uncharacterized protein LOC102605461 isoform X2
Storvum006829t1	1.04625	1.61e-05	0.00204011	AT4G36220.1	ferulic acid 5-hydroxylase 1	cytochrome P450 CYP736A12-like
Storvum015590t1	1.0314	9.08e-06	0.00140635	AT5G06060.1	NAD(P)-binding Rossmann-fold superfamily protein	tropinone reductase 2
Storvum005752t1	1.02266	0.000183616	0.00813146	AT5G10600.1	cytochrome P450, family 81, subfamily K, polypeptide 2	isoflavone 2'-hydroxylase-like
Storvum001863t1	1.01734	3.75e-05	0.00329595	AT4G33300.2	ADR1-like 1	probable disease resistance protein At4g33300
Storvum007425t1	1.01233	1.58e-05	0.00203967	AT2G15490.1	UDP-glycosyltransferase 73B4	zeatin O-glucosyltransferase-like
Storvum005343t1	-1.00243	2.79e-05	0.00279449	AT2G44500.1	O-fucosyltransferase family protein	O-fucosyltransferase 20-like
Storvum037601t1	-1.00483	9.69e-05	0.00555149	AT5G59710.1	VIRE2 interacting protein 2	hypothetical protein BC332_00837
Storvum011466t1	-1.0104	0.000196691	0.00846945	AT1G07750.1	RmlC-like cupins superfamily protein	glutelin type-B 2-like
Storvum010182t1	-1.013	5.77e-06	0.00102625	AT2G42060.1	Cysteine/Histidine-rich C1 domain family protein	X-linked retinitis pigmentosa GTPase regulator-interacting protein 1-like
Storvum010673t1	-1.02856	0.000175199	0.00790228	AT1G29050.1	TRICHOME BIREFRINGENCE-LIKE 38	protein trichome birefringence-like 41
Storvum004602t1	-1.03041	1.57e-05	0.00203967	AT2G37080.1	ROP interactive partner 3	interactor of constitutive active ROPs 2, chloroplastic-like
Storvum011652t1	-1.03246	0.00014805	0.00714376	AT5G63160.1	BTB and TAZ domain protein 1	BTB/POZ and TAZ domain-containing protein 1-like
Storvum014486t1	-1.04531	0.000200209	0.00860669	AT4G17460.1	Homeobox-leucine zipper protein 4 (HB-4) / HD-ZIP protein	homeobox-leucine zipper protein HAT4-like
Storvum002524t1	-1.05045	3.42e-05	0.00310643	AT3G46530.1	NB-ARC domain-containing disease resistance protein	putative late blight resistance protein homolog R1A-3
Storvum020669t1	-1.05407	0.000201353	0.00864156	AT2G03440.1	nodulin-related protein 1	nodulin-related protein 1-like
Storvum006210t1	-1.0631	3.51e-05	0.00315051	AT4G36920.2	Integrase-type DNA-binding superfamily protein	AP2-like ethylene-responsive transcription factor TOE3 isoform X2
Storvum003762t1	-1.06402	2.38e-05	0.002564	AT2G46850.1	Protein kinase superfamily protein	probably inactive receptor-like protein kinase At2g46850
Storvum006864t1	-1.06754	8.74e-05	0.00522709	AT5G59070.1	UDP-Glycosyltransferase superfamily protein	D-inositol 3-phosphate glycosyltransferase 1
Storvum012641t1	-1.07327	5.34e-06	0.000999332	AT4G30170.1	Peroxidase family protein	peroxidase 16-like
Storvum008919t1	-1.08858	0.000128075	0.00661836	AT1G57680.2		Trichohyalin like
Storvum004756t1	-1.09157	4.6e-05	0.00365784	AT4G09160.1	SEC14 cytosolic factor family protein / phosphoglyceride transfer family protein	patellin-3-like
Storvum014850t1	-1.09677	0.00021411	0.00903991	AT2G28660.1	Chloroplast-targeted copper chaperone protein	protein SODIUM POTASSIUM ROOT DEFECTIVE 2
Storvum018426t10	-1.10732	1.28e-07	0.000127661	AT2G21100.1	Disease resistance-responsive (dirigent-like protein) family protein	dirigent protein 22-like
Storvum011530t1	-1.109	0.00012827	0.00661836	AT1G28220.1	purine permease 3	purine permease 3-like
Storvum025227t1	-1.11001	6.07e-05	0.00428775	AT2G21045.1	Rhodanese/Cell cycle control phosphatase superfamily protein	rhodanese-like domain-containing protein 19, mitochondrial
Storvum008481t1	-1.12216	1.85e-05	0.00220071	AT5G35770.1	Transducin/WD40 repeat-like superfamily protein	transcriptional regulator STERILE APETALA-like
Storvum018800t1	-1.12757	1.81e-05	0.00219317	AT5G23750.2	Remorin family protein	Remorin
Storvum007498t1	-1.12934	2.64e-05	0.00270277	AT2G44380.1	Cysteine/Histidine-rich C1 domain family protein	uncharacterized LOC107857153
Storvum019316t1	-1.13769	3.43e-06	0.00079679	AT4G15630.1	Uncharacterised protein family (UPF0497)	CASP-like protein 1E2
Storvum009515t1	-1.13988	7.31e-05	0.00476181	AT3G63140.1	chloroplast stem-loop binding protein of 41 kDa	chloroplast stem-loop binding protein of 41 kDa a, chloroplastic
Storvum021430t1	-1.14089	1.71e-05	0.00211308	AT1G50720.1	Stigma-specific Stig1 family protein	Stigma-specific STIG1-like protein 2
Storvum005866t2	-1.15076	0.000218693	0.00915905	AT4G24230.6	acyl-CoA-binding domain 3	acyl-CoA-binding domain-containing protein 3-like
Storvum012780t1	-1.15094	2.24e-05	0.00248125	AT3G01190.1	Peroxidase superfamily protein	peroxidase 27-like
Storvum014067t1	-1.15326	4.13e-05	0.00348006	AT1G78260.1	RNA-binding (RRM/RBD/RNP motifs) family protein	RNA-binding protein 38-like
Storvum013114t1	-1.15568	0.000109897	0.00601727	AT4G38690.1	PLC-like phosphodiesterases superfamily protein	PI-PLC X-box domain-containing protein DDB_G0293730-like
Storvum018640t1	-1.16366	0.000128293	0.00661836	AT2G38480.1	Uncharacterised protein family (UPF0497)	CASP-like protein 4B1
Storvum020660t1	-1.16529	5.09e-05	0.00384621	AT5G67620.1		PREDICTED: uncharacterized protein LOC107861376
Storvum004664t1	-1.17513	1.19e-05	0.00170751	AT3G10600.1	cationic amino acid transporter 7	cationic amino acid transporter 7, chloroplastic-like
Storvum009525t1	-1.18393	5.42e-06	0.00100681	AT5G03960.1	IQ-domain 12	protein IQ-DOMAIN 14-like
Storvum019323t1	-1.18502	0.000149019	0.00716696	AT1G67470.1	Protein kinase superfamily protein	PREDICTED: uncharacterized protein LOC107027787
Storvum014425t1	-1.19471	9.15e-05	0.00539449	AT2G37170.1	plasma membrane intrinsic protein 2	aquaporin PIP2-4-like
Storvum015141t1	-1.19897	7.16e-06	0.00119306	AT3G47550.6	RING/FYVE/PHD zinc finger superfamily protein	Protein involved in mRNA turnover and stability
Storvum017777t1	-1.21275	7.31e-06	0.00120351	AT1G52140.1		TRNA methyltransferase 10 B like
Storvum013759t1	-1.21277	1.45e-05	0.00194814	AT1G10380.1	Putative membrane lipoprotein	wall-associated receptor kinase-like 15
Storvum018130t1	-1.22461	1.34e-05	0.00183407	AT4G25250.1	Plant invertase/pectin methylesterase inhibitor superfamily protein	21 kDa protein-like
Storvum004975t1	-1.24282	2.6e-05	0.00268631	AT3G10720.2	Plant invertase/pectin methylesterase inhibitor superfamily	probable pectinesterase/pectinesterase inhibitor 25
Storvum014293t1	-1.25817	1.27e-06	0.000464749	AT3G23730.1	xyloglucan endotransglucosylase/hydrolase 16	probable xyloglucan endotransglucosylase/hydrolase protein 16
Storvum003955t1	-1.26323	0.000155613	0.00739888	AT2G14830.1	Regulator of Vps4 activity in the MVB pathway protein	IST1-like protein
Storvum000923t1	-1.2726	0.000175316	0.00790228	AT1G08590.1	Leucine-rich receptor-like protein kinase family protein	leucine-rich repeat receptor-like protein kinase PXL1
Storvum017980t1	-1.28751	3.92e-06	0.000828957	AT4G20260.5	plasma-membrane associated cation-binding protein 1	plasma membrane-associated cation-binding protein 1
Storvum007912t1	-1.29386	2.86e-05	0.00282862	AT3G51860.1	cation exchanger 3	vacuolar cation/proton exchanger 3
Storvum004468t1	-1.29466	3.44e-05	0.00311177	AT2G14960.1	Auxin-responsive GH3 family protein	probable indole-3-acetic acid-amido synthetase GH3.1
Storvum012233t1	-1.29817	6.35e-05	0.00441832	AT2G01820.1	Leucine-rich repeat protein kinase family protein	serine/threonine protein kinase
Storvum005766t1	-1.30477	3.01e-06	0.000724961	AT1G19250.1	flavin-dependent monooxygenase 1	probable flavin-containing monooxygenase 1
Storvum028721t1	-1.31576	3.45e-05	0.00311177	AT2G40320.1	TRICHOME BIREFRINGENCE-LIKE 33	protein trichome birefringence-like 33
Storvum003859t1	-1.31872	0.000158297	0.00745817	AT1G62660.1	Glycosyl hydrolases family 32 protein	vacuolar invertase
Storvum013830t1	-1.32437	5.16e-05	0.00386197	AT1G62990.1	KNOTTED-like homeobox of Arabidopsis thaliana 7	homeobox protein HD1
Storvum013694t1	-1.32572	0.000109264	0.00599522	AT2G37170.1	plasma membrane intrinsic protein 2	aquaporin PIP2-4-like
Storvum008577t1	-1.33183	0.000137314	0.00686784	AT3G20300.1	Protein of unknown function (DUF3537)	PREDICTED: uncharacterized protein LOC107001757
Storvum010320t1	-1.33697	1.01e-05	0.001491	AT5G02890.1	HXXXD-type acyl-transferase family protein	protein ECERIFERUM 1-like
Storvum014698t1	-1.34288	6.57e-05	0.00448338	AT5G06060.1	NAD(P)-binding Rossmann-fold superfamily protein	tropinone reductase homolog At5g06060-like
Storvum002922t1	-1.35576	4.47e-07	0.000264314	AT5G66200.1	armadillo repeat only 2	uncharacterized protein LOC101245822
Storvum013806t1	-1.35583	8.1e-06	0.00129288	AT3G58120.1	Basic-leucine zipper (bZIP) transcription factor family protein	basic leucine zipper 61-like
Storvum011479t1	-1.36843	0.000120883	0.00639012	AT1G66200.1	glutamine synthase clone F11	glutamine synthetase cytosolic isozyme 1-1
Storvum014517t1	-1.39362	4.46e-06	0.000919944	AT3G08940.2	light harvesting complex photosystem II	chlorophyll a-b binding protein CP29.1, chloroplastic
Storvum019330t1	-1.40342	0.000213466	0.00902735	AT4G02090.1		Multidrug resistance protein ABC transporter family protein, putative
Storvum013519t1	-1.40523	0.000118237	0.00630143	AT5G67210.1	Protein of unknown function (DUF579)	protein IRX15-LIKE-like
Storvum016621t1	-1.41615	0.000120252	0.00636971	AT1G17860.1	Kunitz family trypsin and protease inhibitor protein	Serine protease inhibitor 1
Storvum019048t1	-1.42163	7.46e-05	0.00481219	AT5G45970.1	RAC-like 2	rac-like GTP-binding protein RAC13
Storvum020202t1	-1.43245	4.81e-05	0.00371274	AT4G02790.1	GTP-binding family protein	Ribosomal protein S10
Storvum005896t1	-1.44159	0.000145281	0.00709225	AT3G55990.1	Plant protein of unknown function (DUF828)	protein ESKIMO 1-like
Storvum012210t1	-1.44258	2.01e-05	0.00232393	AT4G00430.1	plasma membrane intrinsic protein 1;4	probable aquaporin PIP-type pTOM75
Storvum015608t1	-1.44621	2.61e-05	0.00268631	AT2G47140.1	NAD(P)-binding Rossmann-fold superfamily protein	short-chain dehydrogenase reductase 3b-like
Storvum013999t1	-1.44787	5.99e-05	0.00426714	AT1G69780.1	Homeobox-leucine zipper protein family	homeobox-leucine zipper protein HAT7-like isoform X1
Storvum002549t1	-1.449	1.63e-07	0.000137504	AT2G47160.1	HCO3- transporter family	boron transporter 1-like isoform X2
Storvum035097t1	-1.46189	0.000231666	0.00948846	AT4G23160.1	cysteine-rich RLK (RECEPTOR-like protein kinase) 8	retrovirus-related Pol polyprotein from transposon TNT 1-94
Storvum003313t1	-1.46902	0.000152129	0.00725975	AT3G46730.1	NB-ARC domain-containing disease resistance protein	late blight resistance protein R1-A-like
Storvum017393t1	-1.47095	0.000160396	0.0075059	AT5G28640.1	SSXT family protein	GRF1-interacting factor 1-like isoform X1
Storvum028664t1	-1.47413	0.000138154	0.00688337	AT2G40170.1	Stress induced protein	em protein H5
Storvum009771t3	-1.48279	4.33e-08	6.63e-05	AT3G60220.1	TOXICOS EN LEVADURA 4	E3 ubiquitin-protein ligase ATL4
Storvum009858t1	-1.49939	6.81e-05	0.00455237	AT2G43870.1	Pectin lyase-like superfamily protein	polygalacturonase-like
Storvum004763t1	-1.50022	0.000128764	0.00661836	AT3G53950.1	glyoxal oxidase-related protein	aldehyde oxidase GLOX
Storvum023263t3	-1.50374	5.63e-05	0.0040689	AT2G38530.1	lipid transfer protein 2	Non-specific lipid-transfer protein 2
Storvum012782t1	-1.50481	0.000169741	0.00774498	AT5G18210.1	NAD(P)-binding Rossmann-fold superfamily protein	short-chain type dehydrogenase/reductase-like
Storvum016185t1	-1.5112	0.00018871	0.00823765	AT3G24020.1	Disease resistance-responsive (dirigent-like protein) family protein	dirigent protein 16-like
Storvum018358t1	-1.54339	3.93e-05	0.00337661	AT4G31320.1	SAUR-like auxin-responsive protein family	auxin-responsive protein SAUR72-like
Storvum021612t1	-1.5497	7.85e-06	0.00126006	AT1G68630.1	PLAC8 family protein	cell number regulator 2-like
Storvum008599t1	-1.56035	5.63e-05	0.0040689	AT5G15900.1	TRICHOME BIREFRINGENCE-LIKE 19	protein trichome birefringence-like 19
Storvum009732t2	-1.58001	0.000112496	0.00613376	AT2G39430.1	Disease resistance-responsive (dirigent-like protein) family protein	dirigent protein 24-like
Storvum011109t3	-1.59836	3.3e-05	0.00308124	AT2G28680.1	RmlC-like cupins superfamily protein	13S globulin seed storage protein 2-like
Storvum018679t1	-1.60751	2.53e-05	0.00264776	AT5G14920.1	Gibberellin-regulated family protein	gibberellin-regulated protein 14-like
Storvum014676t1	-1.6123	0.000105768	0.00586654	AT5G02140.1	Pathogenesis-related thaumatin superfamily protein	Thaumatin-like protein
Storvum023979t2	-1.61763	0.000133373	0.00677748	AT2G35730.1	Heavy metal transport/detoxification superfamily protein	Protein SODIUM POTASSIUM ROOT DEFECTIVE 1 like
Storvum003997t1	-1.63559	4.61e-06	0.000929524	AT5G59730.1	exocyst subunit exo70 family protein H7	exocyst complex component EXO70A1-like
Storvum010417t1	-1.64249	0.000133423	0.00677748	AT1G21880.2	lysm domain GPI-anchored protein 1 precursor	lysM domain-containing GPI-anchored protein 1-like
Storvum004674t1	-1.66142	2.61e-06	0.000691999	AT5G62730.1	Major facilitator superfamily protein	protein NRT1/ PTR FAMILY 4.5-like
Storvum008843t1	-1.69518	0.000167334	0.00772414	AT5G01360.1	Plant protein of unknown function (DUF828)	protein trichome birefringence-like 3
Storvum027296t1	-1.70146	0.000194668	0.00841018	AT5G19190.1		PREDICTED: uncharacterized protein LOC102594885
Storvum003732t1	-1.70253	1.14e-06	0.000440968	AT5G66850.1	mitogen-activated protein kinase kinase kinase 5	mitogen-activated protein kinase kinase kinase YODA-like isoform X1
Storvum000358t1	-1.71096	6.23e-05	0.00435627	AT4G23160.1	cysteine-rich RLK (RECEPTOR-like protein kinase) 8	retrovirus-related Pol polyprotein from transposon TNT 1-94
Storvum012627t1	-1.7119	1.61e-05	0.00204011	AT5G60850.1	OBF binding protein 4	dof zinc finger protein DOF5.4
Storvum015220t1	-1.71268	3.84e-06	0.0008189	AT4G01200.1	Calcium-dependent lipid-binding (CaLB domain) family protein	BON1-associated protein 2
Storvum016184t1	-1.7146	8.72e-05	0.00522709	AT2G36830.1	gamma tonoplast intrinsic protein	aquaporin TIP1-1
Storvum004749t1	-1.72048	8.65e-05	0.00522709	AT4G33330.2	plant glycogenin-like starch initiation protein 3	UDP-glucuronate:xylan alpha-glucuronosyltransferase 2-like isoform X1
Storvum004923t1	-1.73509	1.72e-06	0.000568449	AT2G30210.1	laccase 3	laccase-3-like
Storvum016221t1	-1.74674	7.42e-05	0.004808	AT3G16240.1	delta tonoplast integral protein	aquaporin TIP2-1
Storvum016204t1	-1.75266	0.00011597	0.00624464	AT3G16240.1	delta tonoplast integral protein	aquaporin TIP2-1-like
Storvum018519t1	-1.75899	0.000122614	0.0064423	AT1G14160.1	Uncharacterised protein family (UPF0497)	casparian strip membrane protein 1
Storvum004709t1	-1.78334	6.81e-05	0.00455237	AT2G30520.1	Phototropic-responsive NPH3 family protein	root phototropism protein 2
Storvum011156t1	-1.78914	9.35e-05	0.00545454	AT1G29670.1	GDSL-like Lipase/Acylhydrolase superfamily protein	GDSL esterase/lipase At1g29670-like
Storvum031806t1	-1.8145	7e-05	0.00463139	AT5G01075.1	Glycosyl hydrolase family 35 protein	PREDICTED: uncharacterized protein LOC102589291
Storvum026891t1	-1.83118	2.68e-06	0.000691999	AT1G56220.3	Dormancy/auxin associated family protein	auxin-repressed 12.5 kDa protein-like
Storvum012607t1	-1.83181	8.66e-05	0.00522709	AT1G05260.1	Peroxidase superfamily protein	peroxidase 3-like
Storvum014301t1	-1.83926	4.01e-05	0.00340672	AT1G24480.1	S-adenosyl-L-methionine-dependent methyltransferases superfamily protein	Sterol 24-C-methyltransferase
Storvum009908t1	-1.85372	3.82e-05	0.00330114	AT3G50760.1	galacturonosyltransferase-like 2	probable galacturonosyltransferase-like 1
Storvum016234t2	-1.86285	6.8e-05	0.00455237	AT2G19080.1	metaxin-related	PREDICTED: uncharacterized protein LOC107854480, partial
Storvum014336t1	-1.8848	6.03e-06	0.00104942	AT1G54780.1	thylakoid lumen 18.3 kDa protein	UPF0603 protein At1g54780, chloroplastic
Storvum010177t1	-1.91423	8.21e-05	0.00509795	AT5G16760.1	Inositol 1,3,4-trisphosphate 5/6-kinase family protein	inositol-tetrakisphosphate 1-kinase 1-like
Storvum006102t1	-1.91473	3.78e-07	0.000233924	AT3G26590.1	MATE efflux family protein	protein DETOXIFICATION 29-like
Storvum001764t1	-1.91855	1.67e-05	0.00208251	AT3G02850.1	STELAR K+ outward rectifier	potassium channel SKOR-like
Storvum002728t1	-1.93246	7.68e-05	0.00492887	AT4G26140.1	beta-galactosidase 12	beta-galactosidase
Storvum024703t1	-1.96589	0.000210592	0.00896411	AT5G03890.1		Cold shock domain-containing protein 3
Storvum023691t1	-1.96613	9.9e-06	0.00147959	AT5G38790.1		PREDICTED: uncharacterized protein LOC107019909
Storvum013965t1	-1.97519	6.65e-05	0.00449376	AT5G10750.1	Protein of unknown function (DUF1336)	protein ENHANCED DISEASE RESISTANCE 2-like
Storvum014437t1	-1.97994	1.61e-06	0.000555402	AT4G00430.1	plasma membrane intrinsic protein 1;4	probable aquaporin PIP-type pTOM75
Storvum011564t1	-2.05276	4.81e-06	0.000941069	AT3G08900.1	reversibly glycosylated polypeptide 3	alpha-1,4-glucan-protein synthase [UDP-forming]-like
Storvum009711t1	-2.06175	0.00013194	0.00675489	AT3G59850.1	Pectin lyase-like superfamily protein	polygalacturonase-like
Storvum011854t1	-2.06668	0.000189091	0.00823765	AT2G42040.1		DNA-directed RNA polymerase II subunit RPB1-like isoform X1
Storvum012906t1	-2.07861	2.53e-05	0.00264776	AT3G63110.1	isopentenyltransferase 3	adenylate isopentenyltransferase 3, chloroplastic-like
Storvum042960t2	-2.09322	0.000135977	0.00684039	AT1G19410.1	FBD / Leucine Rich Repeat domains containing protein	hypothetical protein A4A49_18263
Storvum004938t1	-2.15004	1.83e-06	0.000576608	AT5G60020.1	laccase 17	laccase-17-like
Storvum043134t1	-2.15576	0.000102278	0.00573289	AT1G77550.1	tubulin-tyrosine ligases;tubulin-tyrosine ligases	---NA---
Storvum028165t1	-2.17499	8.99e-05	0.00532429	AT3G19890.1	F-box family protein	---NA---
Storvum016040t1	-2.22221	5.04e-05	0.00384304	AT5G47450.1	tonoplast intrinsic protein 2;3	probable aquaporin TIP-type RB7-18C
Storvum015145t1	-2.22897	6.14e-05	0.00432263	AT3G50560.1	NAD(P)-binding Rossmann-fold superfamily protein	3-ketodihydrosphingosine reductase-like
Storvum012840t1	-2.23606	0.000149556	0.00717646	AT2G37540.1	NAD(P)-binding Rossmann-fold superfamily protein	short-chain dehydrogenase TIC 32, chloroplastic
Storvum006074t1	-2.36667	3.67e-06	0.000814308	AT1G02640.1	beta-xylosidase 2	probable beta-D-xylosidase 2
Storvum016199t1	-2.43711	5.1e-06	0.000976682	AT3G16240.1	delta tonoplast integral protein	aquaporin TIP2-1
Storvum031933t2	-2.46373	4.6e-05	0.00365784	AT1G23965.1		hypothetical protein BC332_08949
Storvum003928t1	-2.55556	5.28e-05	0.00391289	AT2G44990.1	carotenoid cleavage dioxygenase 7	carotenoid cleavage dioxygenase 7, chloroplastic
Storvum010638t1	-2.69584	8.41e-07	0.000385711	AT3G51240.1	flavanone 3-hydroxylase	flavanone 3-hydroxylase
Storvum024145t1	-2.70638	7.95e-05	0.00500751	AT1G05260.1	Peroxidase superfamily protein	peroxidase 3-like
Storvum066853t1	-2.89829	5e-05	0.00382652	AT1G05260.1	Peroxidase superfamily protein	peroxidase 3-like
Storvum023826t2	-2.92823	2.86e-06	0.000710577	AT1G74410.1	RING/U-box superfamily protein	RING-H2 finger protein ATL2-like

## Sheet: A2-J (3DPI)
	A2-J vs Mock (3DPI)			Arabidopsis (TAIR10) BLASTX hit
Accession	logFC	PValue	FDR	AGI locus code	Short description	NCBI non-redundant database BLASTX hit
Storvum033378t1	10.663	6.39e-06	0.00028356	AT1G47056.1	VIER F-box proteine 1	hypothetical protein Bm1_05555
Storvum012010t1	8.70153	0.0001823	0.0033842	AT3G57240.1	beta-1,3-glucanase 3	glucan endo-1,3-beta-glucosidase, acidic-like
Storvum009163t1	8.51772	2.15e-08	4.82e-06	AT1G61820.1	beta glucosidase 46	beta-glucosidase 18-like
Storvum047411t1	7.86958	0.000367376	0.00563933	AT3G12770.1	mitochondrial editing factor 22	Ac1147-like protein
Storvum021696t1	7.82149	2.47e-08	5.02e-06	NA	NA	glycine-rich cell wall structural protein-like
Storvum012050t1	7.7427	9.23e-06	0.000359207	AT3G49340.1	Cysteine proteinases superfamily protein	cysteine protease
Storvum008660t1	7.35314	1.57e-07	1.9e-05	AT4G16260.1	Glycosyl hydrolase superfamily protein	glucan endo-1,3-beta-glucosidase, acidic
Storvum024246t1	7.23663	0.000247981	0.00424029	AT4G10590.1	ubiquitin-specific protease 10	---NA---
Storvum025696t1	7.08419	0.000186201	0.00343211	NA	NA	---NA---
Storvum029506t1	6.88124	5.23e-08	8.66e-06	AT1G29830.3	Magnesium transporter CorA-like family protein	---NA---
Storvum012771t1	6.87667	1.84e-05	0.000597695	AT5G06720.1	peroxidase 2	Lignin-forming anionic peroxidase
Storvum027773t1	6.6526	3.24e-08	6.39e-06	AT5G09520.1	hydroxyproline-rich glycoprotein family protein	RNA-binding protein 12-like
Storvum012046t1	6.64874	6.46e-06	0.000284766	AT5G45890.1	senescence-associated gene 12	senescence-specific cysteine protease SAG39-like
Storvum011888t2	6.62658	0.000701513	0.00910881	AT3G57270.1	beta-1,3-glucanase 1	glucan endo-1,3-beta-glucosidase, acidic-like
Storvum015519t1	6.58212	0.000449143	0.00655149	AT3G12500.1	basic chitinase	basic endochitinase-like
Storvum012323t1	6.4787	5.71e-05	0.00141727	AT1G72220.1	RING/U-box superfamily protein	RING-H2 finger protein ATL54-like
Storvum011223t1	6.43958	5.54e-05	0.00138069	AT5G66430.1	S-adenosyl-L-methionine-dependent methyltransferases superfamily protein	salicylate carboxymethyltransferase-like
Storvum016972t2	6.35686	1.28e-05	0.000456984	AT4G11650.1	osmotin 34	pathogenesis-related protein R major form
Storvum006657t1	6.3325	4.37e-05	0.0011649	AT3G26310.1	cytochrome P450, family 71, subfamily B, polypeptide 35	premnaspirodiene oxygenase-like
Storvum022851t1	6.28688	0.000768255	0.00969941	AT3G01970.1	WRKY DNA-binding protein 45	probable WRKY transcription factor 75
Storvum023805t1	6.26351	2.84e-05	0.000835316	AT3G04720.1	pathogenesis-related 4	pathogenesis-related protein P2
Storvum012813t1	6.24857	1.97e-05	0.000632077	AT2G44370.1	Cysteine/Histidine-rich C1 domain family protein	PREDICTED: uncharacterized protein LOC107021834
Storvum079372t1	6.15075	7e-05	0.00164836	AT3G12120.2	fatty acid desaturase 2	---NA---
Storvum007641t1	6.1244	4.67e-06	0.000226558	AT4G24140.1	alpha/beta-Hydrolases superfamily protein	probable lysophospholipase BODYGUARD 3
Storvum022411t1	6.02475	0.000128321	0.00259516	AT1G21280.1		Eukaryotic translation initiation factor 4G
Storvum011691t8	6.01364	8.81e-14	5.73e-10	AT1G23820.1	spermidine synthase 1	putrescine N-methyltransferase
Storvum011553t1	5.97839	1.29e-05	0.000459686	AT2G34080.1	Cysteine proteinases superfamily protein	zingipain-2-like
Storvum012567t2	5.97831	8.71e-05	0.00193682	AT5G09530.1	hydroxyproline-rich glycoprotein family protein	proteoglycan 4-like
Storvum005511t1	5.94235	1.14e-05	0.000419766	AT5G44160.1	C2H2-like zinc finger protein	protein indeterminate-domain 2-like
Storvum022076t1	5.88403	1.14e-06	7.88e-05	AT2G14580.1	basic pathogenesis-related protein 1	pathogenesis-related leaf protein 4
Storvum020048t1	5.88271	0.000640354	0.00851448	AT5G39670.1	Calcium-binding EF-hand family protein	probable calcium-binding protein CML30
Storvum013446t1	5.86874	0.000121386	0.00249763	AT5G16770.2	myb domain protein 9	transcription factor MYB39-like
Storvum005560t1	5.77304	0.000603284	0.00819333	AT3G26300.1	cytochrome P450, family 71, subfamily B, polypeptide 34	cytochrome P450 71D7-like
Storvum001497t1	5.76836	2.01e-08	4.59e-06	AT2G16250.1	Leucine-rich repeat protein kinase family protein	probable LRR receptor-like serine/threonine-protein kinase At2g16250
Storvum006070t1	5.76165	2.92e-06	0.000162834	AT3G48270.1	cytochrome P450, family 71, subfamily A, polypeptide 26	cytochrome P450 71A6-like
Storvum004505t2	5.72796	0.000556747	0.00767349	AT3G53810.1	Concanavalin A-like lectin protein kinase family protein	L-type lectin-domain containing receptor kinase IV.1-like
Storvum014896t12	5.70457	4.99e-07	4.32e-05	AT3G12500.1	basic chitinase	Acidic endochitinase Q
Storvum012058t9	5.66518	7.66e-06	0.000319854	AT5G05340.1	Peroxidase superfamily protein	peroxidase P7-like
Storvum040699t1	5.66001	9.84e-07	7.27e-05	AT5G25940.1	early nodulin-related	early nodulin-93-like
Storvum003678t1	5.64426	0.000397525	0.005997	AT1G11330.1	S-locus lectin protein kinase family protein	G-type lectin S-receptor-like serine/threonine-protein kinase CES101
Storvum015081t1	5.59917	0.000338941	0.00531036	AT1G07440.1	NAD(P)-binding Rossmann-fold superfamily protein	tropinone reductase homolog
Storvum071960t1	5.57787	0.000102864	0.00220733	AT3G02260.1	auxin transport protein (BIG)	---NA---
Storvum007945t3	5.57771	4.33e-05	0.0011565	AT2G13810.1	AGD2-like defense response protein 1	aminotransferase ALD1
Storvum001064t1	5.53425	3.75e-05	0.00103627	AT1G35710.1	Protein kinase family protein with leucine-rich repeat domain	probable LRR receptor-like serine/threonine-protein kinase At4g08850
Storvum017561t1	5.52216	1.08e-08	2.89e-06	AT4G03460.1	Ankyrin repeat family protein	protein ACCELERATED CELL DEATH 6-like
Storvum092876t1	5.51682	3.17e-05	0.000913205	AT5G07400.1	forkhead-associated domain-containing protein / FHA domain-containing protein	---NA---
Storvum016051t1	5.48457	7.84e-06	0.0003252	AT4G17030.1	expansin-like B1	expansin-like B1
Storvum016121t1	5.44284	0.000328782	0.00520449	AT2G31180.1	myb domain protein 14	myb-related protein Myb4-like
Storvum012332t1	5.38345	2.18e-07	2.4e-05	AT2G41480.1	Peroxidase superfamily protein	peroxidase N1
Storvum020965t1	5.35205	0.000136078	0.0027099	AT5G63090.4	Lateral organ boundaries (LOB) domain family protein	LOB domain-containing protein 25
Storvum018413t1	5.28508	0.000755623	0.00959114	AT1G15100.1	RING-H2 finger A2A	E3 ubiquitin-protein ligase RHA2A
Storvum028029t1	5.27237	4.3e-08	7.5e-06	AT5G09520.1	hydroxyproline-rich glycoprotein family protein	RNA-binding protein 12-like
Storvum016866t1	5.24849	0.000299944	0.00487254	AT4G14710.2	RmlC-like cupins superfamily protein	1,2-dihydroxy-3-keto-5-methylthiopentene dioxygenase 2
Storvum010271t1	5.22136	3.28e-06	0.000176874	AT3G51060.1	Lateral root primordium (LRP) protein-related	protein SHI RELATED SEQUENCE 1-like
Storvum010536t1	5.21283	2.74e-05	0.000814785	AT3G12120.2	fatty acid desaturase 2	Omega-6 fatty acid desaturase, endoplasmic reticulum (similar to non canonical FAD2 family gene in tomato)
Storvum018348t1	5.14127	3.14e-05	0.000905468	AT1G03220.1	Eukaryotic aspartyl protease family protein	basic 7S globulin-like
Storvum069819t1	5.13721	0.00043686	0.00639744	AT2G24230.1	Leucine-rich repeat protein kinase family protein	senescence associated protein
Storvum047068t1	5.08203	4.66e-05	0.00122106	NA	NA	PREDICTED: uncharacterized protein LOC107847078 isoform X2
Storvum019452t2	5.07214	0.000669235	0.00877734	AT5G26170.1	WRKY DNA-binding protein 50	probable WRKY transcription factor 51
Storvum014209t1	5.02981	2.47e-08	5.02e-06	AT5G24090.1	chitinase A	acidic endochitinase-like
Storvum045497t1	4.98719	6.8e-11	7.69e-08	AT1G04420.1	NAD(P)-linked oxidoreductase superfamily protein	AF313765_1SAR8.2 protein precursor
Storvum010299t1	4.97947	2.96e-06	0.000163757	AT4G01130.1	GDSL-like Lipase/Acylhydrolase superfamily protein	GDSL esterase/lipase At4g01130-like
Storvum003901t1	4.96798	0.000492183	0.00700554	AT1G67000.1	Protein kinase superfamily protein	putative receptor-like protein kinase
Storvum012026t1	4.94713	0.000117821	0.00244947	AT1G08290.1	WIP domain protein 3	zinc finger protein WIP3
Storvum003506t1	4.93602	1.78e-06	0.000112228	AT5G45460.1		PREDICTED: uncharacterized protein LOC102605257 isoform X2
Storvum041134t1	4.92801	3.78e-08	6.94e-06	AT3G29970.1	B12D protein	NADH-ubiquinone reductase complex 1 MLRQ subunit
Storvum023215t2	4.90957	1.17e-05	0.000427456	AT5G22930.1	Protein of unknown function (DUF1635)	PREDICTED: uncharacterized protein LOC107853108
Storvum029502t1	4.89309	6.97e-08	1.06e-05	AT3G08680.2	Leucine-rich repeat protein kinase family protein	protein NIM1-INTERACTING 2-like
Storvum003397t1	4.89044	1.29e-05	0.000458913	AT2G47240.2	AMP-dependent synthetase and ligase family protein	long chain acyl-CoA synthetase 1
Storvum015676t1	4.88511	7.47e-08	1.1e-05	AT2G01990.1		protein XRI1-like
Storvum004940t1	4.86352	0.000208765	0.00375749	AT5G09360.1	laccase 14	laccase-14-like
Storvum007246t1	4.85965	1.83e-06	0.000114682	AT1G31650.1	RHO guanyl-nucleotide exchange factor 14	rop guanine nucleotide exchange factor 14
Storvum022378t1	4.83406	0.000127184	0.00257618	AT2G45180.1	Bifunctional inhibitor/lipid-transfer protein/seed storage 2S albumin superfamily protein	14 kDa proline-rich protein DC2.15-like
Storvum018231t1	4.82538	2.2e-08	4.85e-06	AT2G42610.2	Protein of unknown function (DUF640)	protein LIGHT-DEPENDENT SHORT HYPOCOTYLS 10-like
Storvum006283t1	4.81814	8.83e-11	9.19e-08	AT3G48310.1	cytochrome P450, family 71, subfamily A, polypeptide 22	cytochrome P450 71A22-like
Storvum005388t1	4.79695	3.34e-06	0.000178535	AT5G23960.2	terpene synthase 21	germacrene C synthase-like
Storvum026188t1	4.77921	1.01e-06	7.38e-05	AT5G09520.1	hydroxyproline-rich glycoprotein family protein	fibronectin-binding protein A-like
Storvum023657t3	4.7755	1.45e-09	7.29e-07	AT2G45180.1	Bifunctional inhibitor/lipid-transfer protein/seed storage 2S albumin superfamily protein	14 kDa proline-rich protein DC2.15-like
Storvum019678t2	4.74538	0.00016785	0.00317949	AT5G20230.1	blue-copper-binding protein	cucumber peeling cupredoxin-like
Storvum013093t1	4.73812	1.35e-06	9e-05	AT5G05340.1	Peroxidase superfamily protein	cationic peroxidase 1-like
Storvum026915t1	4.73504	8.45e-05	0.00189161	AT1G61575.1		---NA---
Storvum014130t1	4.67968	0.000264972	0.00443381	AT5G47650.1	nudix hydrolase homolog 2	nudix hydrolase 2-like
Storvum015306t1	4.65392	6.26e-07	5.13e-05	AT5G06060.1	NAD(P)-binding Rossmann-fold superfamily protein	tropinone reductase homolog
Storvum037356t3	4.60596	1.71e-06	0.000109561	NA	NA	---NA---
Storvum028258t1	4.59451	6.83e-07	5.42e-05	AT1G02970.1	WEE1 kinase homolog	fibronectin-binding protein A-like
Storvum017440t1	4.5777	4.29e-06	0.000216015	AT3G29000.1	Calcium-binding EF-hand family protein	probable calcium-binding protein CML30
Storvum051302t1	4.57684	1.64e-06	0.00010597	AT3G05550.1	Hypoxia-responsive family protein	HIG1 domain family member 1B like
Storvum003686t1	4.56576	1.54e-05	0.000523518	AT4G37750.1	Integrase-type DNA-binding superfamily protein	AP2-like ethylene-responsive transcription factor ANT isoform X2
Storvum020148t1	4.55547	1.21e-05	0.000437907	AT5G26170.1	WRKY DNA-binding protein 50	probable WRKY transcription factor 50
Storvum027056t1	4.55199	5.5e-08	8.83e-06	AT2G29620.1		organ-specific protein S2-like
Storvum004190t1	4.52973	6.42e-06	0.00028356	AT1G10340.1	Ankyrin repeat family protein	ankyrin repeat-containing protein At5g02620-like
Storvum013181t1	4.51642	3.06e-06	0.000167269	AT2G02060.1	Homeodomain-like superfamily protein	putative Myb family transcription factor At1g14600
Storvum020498t2	4.5069	0.000121184	0.0024959	AT5G59030.1	copper transporter 1	copper transporter 1-like
Storvum018453t1	4.43336	4.05e-14	3.51e-10	AT2G42430.1	lateral organ boundaries-domain 16	LOB domain-containing protein 16
Storvum016637t1	4.4258	1.12e-05	0.000415228	AT2G03090.1	expansin A15	expansin precursor
Storvum012759t1	4.41685	0.00037804	0.00576999	AT5G49620.1	myb domain protein 78	transcription factor MYB108-like
Storvum029607t1	4.40794	1.76e-07	2.07e-05	AT5G48490.1	Bifunctional inhibitor/lipid-transfer protein/seed storage 2S albumin superfamily protein	putative lipid-transfer protein DIR1
Storvum006530t1	4.38887	9.19e-05	0.00201498	AT5G56960.1	basic helix-loop-helix (bHLH) DNA-binding family protein	putative transcription factor bHLH041
Storvum014628t1	4.37531	0.000748534	0.00951857	AT4G18910.1	NOD26-like intrinsic protein 1;2	aquaporin NIP1-1-like
Storvum004996t1	4.36448	8.05e-08	1.16e-05	AT4G31970.1	cytochrome P450, family 82, subfamily C, polypeptide 2	cytochrome P450 82C2-like
Storvum000296t1	4.34418	1.24e-05	0.000446486	AT2G26910.1	pleiotropic drug resistance 4	ABC transporter G family member 32-like
Storvum014085t1	4.34299	5.11e-09	1.73e-06	AT4G28500.1	NAC domain containing protein 73	NAC domain-containing protein 73
Storvum012885t1	4.29796	0.000212775	0.00379812	AT5G05340.1	Peroxidase superfamily protein	peroxidase P7-like
Storvum057252t1	4.28798	6.1e-05	0.00149127	AT3G06830.1	Plant invertase/pectin methylesterase inhibitor superfamily	---NA---
Storvum036107t1	4.27919	0.0002021	0.00365584	NA	NA	hypothetical protein BC332_15916
Storvum011964t1	4.2599	4.1e-05	0.00111601	AT3G49340.1	Cysteine proteinases superfamily protein	zingipain-2-like
Storvum018925t1	4.25873	3.06e-10	2.29e-07	NA	NA	hypothetical protein A4A49_63750, partial
Storvum018802t1	4.23717	2.91e-06	0.000162834	AT5G09520.1	hydroxyproline-rich glycoprotein family protein	fibronectin-binding protein A-like
Storvum008430t1	4.21431	6.61e-08	1.03e-05	AT5G18560.1	Integrase-type DNA-binding superfamily protein	ethylene-responsive transcription factor ERF086
Storvum010006t1	4.19241	0.00011815	0.00245091	AT3G59850.1	Pectin lyase-like superfamily protein	polygalacturonase-like
Storvum004510t1	4.18916	0.000162234	0.00310705	AT3G47340.1	glutamine-dependent asparagine synthase 1	asparagine synthetase [glutamine-hydrolyzing]
Storvum028796t1	4.18812	2.19e-07	2.4e-05	AT5G09520.1	hydroxyproline-rich glycoprotein family protein	fibronectin-binding protein A-like
Storvum012722t1	4.17402	3.17e-10	2.29e-07	AT5G06720.1	peroxidase 2	peroxidase 15-like
Storvum024590t1	4.16451	4.48e-06	0.00022149	NA	NA	protein NIM1-INTERACTING 2-like
Storvum015765t1	4.15822	4.26e-07	3.91e-05	AT2G39700.1	expansin A4	expansin-A6-like
Storvum016686t1	4.15239	2.34e-05	0.00072095	AT4G20970.1	basic helix-loop-helix (bHLH) DNA-binding superfamily protein	transcription factor bHLH162-like
Storvum016395t1	4.14735	1.63e-05	0.000544852	AT3G22060.1	Receptor-like protein kinase-related family protein	cysteine-rich repeat secretory protein 38-like
Storvum022120t1	4.14127	4.59e-07	4.09e-05	AT4G05030.1	Copper transport protein family	heavy metal-associated isoprenylated plant protein 39-like
Storvum006696t1	4.1225	8.88e-06	0.000353065	AT3G11430.1	glycerol-3-phosphate acyltransferase 5	glycerol-3-phosphate acyltransferase 5-like
Storvum009968t1	4.09783	2.35e-07	2.55e-05	AT5G13930.1	Chalcone and stilbene synthase family protein	chalcone synthase
Storvum011724t1	4.08727	5.02e-09	1.72e-06	AT4G37980.1	elicitor-activated gene 3-1	8-hydroxygeraniol dehydrogenase-like
Storvum021108t1	4.0835	2.8e-06	0.000159646	AT4G03460.1	Ankyrin repeat family protein	ankyrin repeat-containing protein At3g12360-like
Storvum023958t1	4.07577	3.38e-07	3.33e-05	AT5G66170.3	sulfurtransferase 18	thiosulfate sulfurtransferase 18-like isoform X2
Storvum013366t1	4.06706	1.99e-05	0.000634986	AT3G19010.1	2-oxoglutarate (2OG) and Fe(II)-dependent oxygenase superfamily protein	flavonol synthase/flavanone 3-hydroxylase-like
Storvum035502t1	4.04127	6.79e-06	0.000294345	AT1G19610.1	Arabidopsis defensin-like protein	defensin-like protein 1
Storvum007480t2	4.03428	5.11e-05	0.00130428	AT3G48310.1	cytochrome P450, family 71, subfamily A, polypeptide 22	cytochrome P450 CYP736A12-like
Storvum018341t21	4.02831	0.000248368	0.00424134	AT1G17860.1	Kunitz family trypsin and protease inhibitor protein	miraculin-like
Storvum022721t1	4.02696	6.4e-07	5.17e-05	AT5G28010.1	Polyketide cyclase/dehydrase and lipid transport superfamily protein	kirola-like
Storvum020218t1	4.02022	1.44e-11	2.88e-08	AT5G24560.1	phloem protein 2-B12	putative F-box protein PP2-B12
Storvum027061t1	4.0189	5.93e-06	0.00027111	AT1G44224.1	ECA1 gametogenesis related family protein	RNA-binding protein 12-like
Storvum138476t1	4.00454	0.000183086	0.00338931	AT2G40540.2	potassium transporter 2	---NA---
Storvum052540t1	4.00073	1.48e-05	0.000509076	AT5G25940.1	early nodulin-related	early nodulin-93-like
Storvum008630t1	3.99613	9.06e-07	6.83e-05	AT5G17330.1	glutamate decarboxylase	glutamate decarboxylase 4
Storvum051893t1	3.99607	3.45e-08	6.52e-06	AT3G43590.1	zinc knuckle (CCHC-type) family protein	---NA---
Storvum053117t1	3.98824	4.7e-06	0.000226769	AT5G23960.1	terpene synthase 21	vetispiradiene synthase 3-like
Storvum027497t4	3.98163	1.25e-05	0.000448525	NA	NA	fibronectin-binding protein A-like
Storvum007616t1	3.96374	3.99e-08	7.15e-06	AT5G18280.1	apyrase 2	apyrase-like
Storvum002502t1	3.96262	2.29e-05	0.000708018	AT1G04110.1	Subtilase family protein	subtilisin-like protease SBT1.7
Storvum010327t1	3.96	8.69e-06	0.000349119	AT3G12120.2	fatty acid desaturase 2	Omega-6 fatty acid desaturase, endoplasmic reticulum (homologous to ACET1a/b in tomato)
Storvum018860t1	3.95691	3.67e-06	0.000191143	AT5G44550.1	Uncharacterised protein family (UPF0497)	CASP-like protein 1B2
Storvum072389t1	3.93599	6.29e-06	0.000280607	AT3G57150.1	homologue of NAP57	---NA---
Storvum015469t1	3.93136	2.71e-07	2.81e-05	AT3G12500.1	basic chitinase	basic endochitinase-like
Storvum001893t1	3.92847	9.54e-07	7.11e-05	AT4G27290.1	S-locus lectin protein kinase family protein	G-type lectin S-receptor-like serine/threonine-protein kinase At4g27290 isoform X1
Storvum012894t1	3.91094	1.25e-15	3.25e-11	AT4G26010.1	Peroxidase superfamily protein	peroxidase 44-like
Storvum010545t1	3.89778	9.4e-06	0.000364263	AT5G02890.1	HXXXD-type acyl-transferase family protein	protein ECERIFERUM 1-like
Storvum002407t1	3.88697	0.000589151	0.00803204	AT5G45650.1	subtilase family protein	subtilisin-like protease SBT5.6
Storvum008595t1	3.86878	7.11e-06	0.00030384	AT5G41040.1	HXXXD-type acyl-transferase family protein	omega-hydroxypalmitate O-feruloyl transferase-like
Storvum005589t1	3.86794	1.59e-06	0.000103869	AT1G01120.1	3-ketoacyl-CoA synthase 1	3-ketoacyl-CoA synthase 1
Storvum010678t1	3.86203	3.55e-05	0.000995548	AT2G23540.1	GDSL-like Lipase/Acylhydrolase superfamily protein	GDSL esterase/lipase At2g23540
Storvum000988t1	3.86169	4.16e-05	0.00112634	AT3G63380.1	ATPase E1-E2 type family protein / haloacid dehalogenase-like hydrolase family protein	putative calcium-transporting ATPase 13, plasma membrane-type
Storvum017131t1	3.8607	1.3e-06	8.7e-05	AT4G11650.1	osmotin 34	osmotin-like protein
Storvum018719t1	3.84708	1e-05	0.000381052	AT1G17860.1	Kunitz family trypsin and protease inhibitor protein	kunitz-type trypsin inhibitor alpha chain-like
Storvum018664t1	3.81353	9.15e-05	0.00200752	AT2G28500.1	LOB domain-containing protein 11	LOB domain-containing protein 1-like
Storvum004830t1	3.77171	2.9e-06	0.000162834	AT5G05390.1	laccase 12	laccase-12-like
Storvum007835t1	3.74765	1.06e-06	7.58e-05	AT3G02110.1	serine carboxypeptidase-like 25	serine carboxypeptidase-like 25
Storvum003453t1	3.73506	0.000202274	0.00365584	AT5G19410.1	ABC-2 type transporter family protein	ABC transporter G family member 23
Storvum011189t1	3.73489	1.09e-06	7.65e-05	AT5G62180.1	carboxyesterase 20	probable carboxylesterase 120
Storvum011420t1	3.73289	3.27e-06	0.000176727	AT5G16530.1	Auxin efflux carrier family protein	putative auxin efflux carrier component 8
Storvum021258t1	3.72919	2.61e-05	0.000782974	AT4G03540.1	Uncharacterised protein family (UPF0497)	CASP-like protein 1C1
Storvum013698t1	3.72764	0.00029983	0.00487254	AT2G40815.1	Calcium-dependent lipid-binding (CaLB domain) family protein	probable inactive serine/threonine-protein kinase slob2 isoform X1
Storvum050618t1	3.71855	0.000176302	0.00331066	AT1G21770.1	Acyl-CoA N-acyltransferases (NAT) superfamily protein	---NA---
Storvum014717t1	3.70973	5.45e-05	0.00136024	AT1G52340.1	NAD(P)-binding Rossmann-fold superfamily protein	secoisolariciresinol dehydrogenase-like
Storvum007823t1	3.70115	7.33e-07	5.79e-05	AT3G22200.1	Pyridoxal phosphate (PLP)-dependent transferases superfamily protein	gamma aminobutyrate transaminase 2
Storvum021618t1	3.70113	5.34e-12	1.42e-08	AT2G02360.1	phloem protein 2-B10	putative F-box protein PP2-B12
Storvum006295t1	3.67697	6.76e-05	0.00160933	AT3G26310.1	cytochrome P450, family 71, subfamily B, polypeptide 35	premnaspirodiene oxygenase
Storvum001463t1	3.67576	7.76e-09	2.31e-06	AT2G34930.1	disease resistance family protein / LRR family protein	probable leucine-rich repeat receptor-like protein kinase At1g35710
Storvum017780t1	3.66801	3.28e-05	0.000937646	AT5G54500.1	flavodoxin-like quinone reductase 1	probable NAD(P)H dehydrogenase (quinone) FQR1-like 1
Storvum038595t1	3.66519	0.000413328	0.00617451	AT3G61130.1	galacturonosyltransferase 1	---NA---
Storvum018529t1	3.62639	2.54e-08	5.13e-06	AT2G42430.1	lateral organ boundaries-domain 16	LOB domain-containing protein 16
Storvum004394t1	3.62505	2.48e-05	0.000755009	AT2G14960.1	Auxin-responsive GH3 family protein	probable indole-3-acetic acid-amido synthetase GH3.1
Storvum019993t1	3.62249	1.05e-06	7.58e-05	AT3G22600.1	Bifunctional inhibitor/lipid-transfer protein/seed storage 2S albumin superfamily protein	non-specific lipid-transfer protein-like protein At2g13820
Storvum004245t1	3.61084	0.000163041	0.00311685	AT5G46050.1	peptide transporter 3	Protein NRT1/ PTR FAMILY 5.2
Storvum015126t1	3.59529	2.07e-11	3.27e-08	AT1G21390.1	embryo defective 2170	hybrid signal transduction histidine kinase K-like
Storvum042971t1	3.58635	6.89e-05	0.00163174	AT3G01380.1	transferases;sulfuric ester hydrolases;catalytics;transferases	hypothetical protein A4A49_01769
Storvum079028t1	3.58218	2.91e-06	0.000162834	AT2G27650.1	Ubiquitin carboxyl-terminal hydrolase-related protein	---NA---
Storvum014741t1	3.57268	0.000522083	0.00733172	AT1G09155.1	phloem protein 2-B15	F-box protein PP2-B15-like
Storvum026818t1	3.56932	1.62e-05	0.000542473	AT5G09520.1	hydroxyproline-rich glycoprotein family protein	RNA-binding protein 12-like
Storvum035605t1	3.56736	1.14e-06	7.88e-05	AT4G28240.1	Wound-responsive family protein	hypothetical protein A4A49_24889
Storvum017768t1	3.56294	9.15e-07	6.88e-05	AT5G64810.1	WRKY DNA-binding protein 51	probable WRKY transcription factor 51
Storvum023645t1	3.55277	4.09e-08	7.18e-06	AT1G19530.1		PREDICTED: uncharacterized protein LOC107866988
Storvum018026t1	3.54209	6.71e-05	0.00160295	NA	NA	---NA---
Storvum020057t1	3.53264	1.2e-05	0.000432865	AT4G14380.1		uncharacterized protein LOC101252628
Storvum018055t1	3.52978	0.000368588	0.00565023	AT5G39160.1	RmlC-like cupins superfamily protein	germin-like protein subfamily 1 member 20
Storvum003697t1	3.52696	1.4e-05	0.000489304	AT5G57800.1	Fatty acid hydroxylase superfamily	Protein ECERIFERUM 3
Storvum019504t1	3.50684	1.71e-05	0.000563717	AT2G42610.2	Protein of unknown function (DUF640)	protein LIGHT-DEPENDENT SHORT HYPOCOTYLS 10-like
Storvum011856t1	3.50179	5.98e-12	1.42e-08	AT5G51550.1	EXORDIUM like 3	protein EXORDIUM-like 3
Storvum003465t1	3.50161	1.95e-05	0.000627928	AT4G23850.1	AMP-dependent synthetase and ligase family protein	long chain acyl-CoA synthetase 4-like
Storvum005756t1	3.49811	1.63e-07	1.94e-05	AT1G55120.1	beta-fructofuranosidase 5	beta-fructofuranosidase, insoluble isoenzyme CWINV3-like
Storvum006517t3	3.4911	0.000281356	0.00465231	AT3G50930.1	cytochrome BC1 synthesis	AAA-ATPase At3g50940-like
Storvum003574t1	3.48761	0.000179865	0.00335577	AT5G48380.1	BAK1-interacting receptor-like kinase 1	probably inactive leucine-rich repeat receptor-like protein kinase At5g48380
Storvum018207t1	3.48172	5.65e-06	0.000261329	AT3G22620.1	Bifunctional inhibitor/lipid-transfer protein/seed storage 2S albumin superfamily protein	non-specific lipid-transfer protein-like protein At2g13820 isoform X2
Storvum018459t1	3.45508	0.000742302	0.00947042	AT1G70520.1	cysteine-rich RLK (RECEPTOR-like protein kinase) 2	cysteine-rich receptor-like protein kinase 2
Storvum006447t1	3.45506	4.77e-05	0.00123829	AT4G33790.1	Jojoba acyl CoA reductase-related male sterility protein	alcohol-forming fatty acyl-CoA reductase-like
Storvum047351t1	3.45493	1.27e-06	8.59e-05	AT1G50600.1	scarecrow-like 5	hypothetical protein T459_35480
Storvum055979t1	3.45392	6.8e-06	0.000294345	AT2G27340.4	N-acetylglucosaminylphosphatidylinositol de-N-acetylase family protein	---NA---
Storvum014344t1	3.45017	2.32e-09	9.57e-07	AT2G43120.1	RmlC-like cupins superfamily protein	pirin-like protein
Storvum014786t5	3.44982	2.14e-11	3.27e-08	AT3G28715.2	ATPase, V0/A0 complex, subunit C/D	pollen-specific leucine-rich repeat extensin-like protein 1 isoform X1
Storvum006220t1	3.44328	0.000139029	0.00275811	AT3G26210.1	cytochrome P450, family 71, subfamily B, polypeptide 23	cytochrome P450 71A1-like
Storvum005152t1	3.44318	9.98e-06	0.000380411	AT5G23960.2	terpene synthase 21	viridiflorene synthase
Storvum041182t1	3.44159	5.49e-06	0.000255739	NA	NA	---NA---
Storvum000566t1	3.43805	1.51e-06	9.95e-05	AT1G65810.1	P-loop containing nucleoside triphosphate hydrolases superfamily protein	probable helicase MAGATAMA 3
Storvum020980t1	3.43419	5.85e-05	0.00144529	AT3G22560.1	Acyl-CoA N-acyltransferases (NAT) superfamily protein	uncharacterized N-acetyltransferase p20-like
Storvum014128t1	3.41944	9.9e-05	0.00213905	AT1G08080.1	alpha carbonic anhydrase 7	alpha carbonic anhydrase 7
Storvum022176t1	3.41352	0.0001931	0.00352431	AT5G43470.2	Disease resistance protein (CC-NBS-LRR class) family	---NA---
Storvum009011t1	3.4133	6.47e-08	1.02e-05	AT4G37050.1	PATATIN-like protein 4	Patatin-like protein 2
Storvum016000t1	3.41186	6.41e-06	0.00028356	AT3G56400.1	WRKY DNA-binding protein 70	probable WRKY transcription factor 70
Storvum020639t1	3.40888	0.000123621	0.0025316	AT3G22600.1	Bifunctional inhibitor/lipid-transfer protein/seed storage 2S albumin superfamily protein	non-specific lipid-transfer protein-like protein At2g13820
Storvum011275t1	3.39507	8.91e-06	0.000353065	AT4G37970.1	cinnamyl alcohol dehydrogenase 6	probable mannitol dehydrogenase
Storvum048032t1	3.39019	0.000699824	0.00909596	NA	NA	---NA---
Storvum002563t1	3.3867	0.000300642	0.00488083	AT2G39350.1	ABC-2 type transporter family protein	ABC transporter G family member 20-like
Storvum022961t1	3.38401	7.67e-06	0.000319854	AT2G25090.1	CBL-interacting protein kinase 16	hypothetical protein A4A49_55415
Storvum012278t7	3.37428	9.5e-09	2.66e-06	AT2G03760.1	sulphotransferase 12	cytosolic sulfotransferase 12-like
Storvum007087t1	3.36739	1.97e-05	0.000631713	AT1G60030.1	nucleobase-ascorbate transporter 7	nucleobase-ascorbate transporter 4-like
Storvum030270t1	3.36613	8.15e-06	0.000331982	AT2G41180.1	VQ motif-containing protein	hypothetical protein T459_14019
Storvum004392t1	3.36282	6.73e-05	0.00160488	AT2G17650.1	AMP-dependent synthetase and ligase family protein	probable acyl-activating enzyme 1, peroxisomal
Storvum021465t1	3.35818	3.3e-06	0.000177537	AT4G24130.1	Protein of unknown function, DUF538	PREDICTED: uncharacterized protein LOC102590070
Storvum022090t1	3.34422	2.68e-07	2.79e-05	AT1G24020.2	MLP-like protein 423	pathogenesis-related protein STH-2-like
Storvum028323t2	3.34339	0.000616325	0.0082882	AT5G09520.1	hydroxyproline-rich glycoprotein family protein	RNA-binding protein 12-like
Storvum011598t1	3.32862	8.05e-06	0.000329649	AT5G24530.1	2-oxoglutarate (2OG) and Fe(II)-dependent oxygenase superfamily protein	hyoscyamine 6-dioxygenase
Storvum073082t1	3.32748	9.81e-05	0.00212179	AT1G72060.1	serine-type endopeptidase inhibitors	proteinase inhibitor PSI-1.2-like
Storvum008386t3	3.32623	2.26e-08	4.89e-06	AT3G26040.1	HXXXD-type acyl-transferase family protein	acylsugar acyltransferase 3-like
Storvum016407t1	3.32504	6.28e-06	0.000280607	AT5G23960.2	terpene synthase 21	vetispiradiene synthase
Storvum006001t1	3.31186	0.000169729	0.00321274	AT5G58860.1	cytochrome P450, family 86, subfamily A, polypeptide 1	cytochrome P450 86A1
Storvum006003t1	3.30917	4.18e-05	0.00112929	AT2G26640.1	3-ketoacyl-CoA synthase 11	3-ketoacyl-CoA synthase 20-like
Storvum017376t1	3.30896	0.000110674	0.00233828	AT4G30230.1		hypothetical protein T459_03514
Storvum002849t1	3.30058	2.99e-05	0.000871612	AT5G53130.1	cyclic nucleotide gated channel 1	cyclic nucleotide-gated ion channel 1-like
Storvum013238t1	3.29949	2.46e-06	0.000143941	AT1G29860.1	WRKY DNA-binding protein 71	probable WRKY transcription factor 71
Storvum009370t1	3.29931	3.84e-07	3.64e-05	AT2G26560.1	phospholipase A 2A	patatin-like protein 2
Storvum029578t1	3.29794	2.58e-05	0.000777273	AT4G03470.1	Ankyrin repeat family protein	protein ACCELERATED CELL DEATH 6-like
Storvum011806t1	3.28692	0.000106466	0.00226778	AT5G56960.1	basic helix-loop-helix (bHLH) DNA-binding family protein	putative transcription factor bHLH041
Storvum022016t1	3.27858	4.77e-07	4.19e-05	AT1G24020.2	MLP-like protein 423	pathogenesis-related protein STH-2-like
Storvum027802t1	3.26509	7.8e-05	0.00178019	AT3G20340.1		DUF4228 domain-containing protein
Storvum008923t1	3.25089	5.6e-09	1.84e-06	AT1G70230.1	TRICHOME BIREFRINGENCE-LIKE 27	protein ALTERED XYLOGLUCAN 4
Storvum012366t1	3.24785	2.2e-08	4.85e-06	AT2G47260.1	WRKY DNA-binding protein 23	probable WRKY transcription factor 23
Storvum008054t1	3.24667	2.43e-08	5.02e-06	AT1G07870.1	Protein kinase superfamily protein	serine/threonine-protein kinase CDL1-like
Storvum007946t1	3.24343	2.68e-09	1.05e-06	AT3G48310.1	cytochrome P450, family 71, subfamily A, polypeptide 22	premnaspirodiene oxygenase-like
Storvum019475t1	3.23397	0.000125571	0.00256504	AT1G65190.1	Protein kinase superfamily protein	hypothetical protein A4A49_63750, partial
Storvum022190t1	3.23055	0.000645935	0.00857553	AT1G24020.2	MLP-like protein 423	pathogenesis-related protein STH-2-like
Storvum016612t1	3.22559	5.34e-08	8.8e-06	AT1G10480.1	zinc finger protein 5	zinc finger protein 5
Storvum023650t1	3.22477	6.28e-07	5.13e-05	AT1G70880.1	Polyketide cyclase/dehydrase and lipid transport superfamily protein	kirola-like
Storvum024597t1	3.22236	1.09e-09	5.8e-07	AT1G64405.1		PREDICTED: uncharacterized protein LOC109220985
Storvum021232t1	3.21925	1.42e-07	1.77e-05	AT1G30790.1	F-box and associated interaction domains-containing protein	hypothetical protein A4A49_63750, partial
Storvum011914t1	3.21337	0.00066325	0.00871643	AT1G34670.1	myb domain protein 93	transcription factor MYB39
Storvum011552t2	3.21059	8.33e-09	2.43e-06	AT1G28400.1		protein E6
Storvum006076t1	3.20826	1.49e-05	0.000509964	AT2G20340.1	Pyridoxal phosphate (PLP)-dependent transferases superfamily protein	tyrosine decarboxylase 1-like
Storvum002636t1	3.20778	8.24e-06	0.00033489	AT2G39350.1	ABC-2 type transporter family protein	ABC transporter G family member 6-like
Storvum022542t1	3.20416	2e-07	2.29e-05	AT2G31940.1		PREDICTED: uncharacterized protein LOC104111156
Storvum010810t1	3.20157	0.000104259	0.00223238	AT1G74460.1	GDSL-like Lipase/Acylhydrolase superfamily protein	GDSL esterase/lipase At1g74460
Storvum013627t1	3.19165	8.06e-06	0.000329649	AT3G11810.1		Transmembrane protein
Storvum011219t1	3.18143	3.28e-07	3.25e-05	AT1G47980.1		Desiccation-related protein PCC13-62
Storvum023376t1	3.18017	5.1e-06	0.000243167	AT1G62790.1	Bifunctional inhibitor/lipid-transfer protein/seed storage 2S albumin superfamily protein	lipid transfer-like protein VAS
Storvum014402t1	3.17707	1.77e-06	0.000112228	AT3G51680.1	NAD(P)-binding Rossmann-fold superfamily protein	secoisolariciresinol dehydrogenase-like
Storvum023333t1	3.17509	0.000164656	0.00313267	AT3G22600.1	Bifunctional inhibitor/lipid-transfer protein/seed storage 2S albumin superfamily protein	non-specific lipid transfer protein GPI-anchored 2-like
Storvum006865t1	3.17401	3.38e-08	6.51e-06	AT5G42650.1	allene oxide synthase	9-divinyl ether synthase-like
Storvum010307t1	3.16484	2.08e-05	0.000657773	AT3G12120.2	fatty acid desaturase 2	Omega-6 fatty acid desaturase, endoplasmic reticulum (homologous to ACET1a/b in tomato)
Storvum003429t1	3.1592	6.04e-05	0.0014796	AT1G25390.1	Protein kinase superfamily protein	LEAF RUST 10 DISEASE-RESISTANCE LOCUS RECEPTOR-LIKE PROTEIN KINASE-like 1.1
Storvum003462t1	3.1592	2.37e-05	0.000728668	AT4G01870.1	tolB protein-related	PREDICTED: uncharacterized protein LOC102589112
Storvum002090t1	3.15657	3.34e-05	0.000950055	AT5G65500.1	U-box domain-containing protein kinase family protein	putative U-box domain-containing protein 50
Storvum014212t1	3.1478	5.8e-07	4.84e-05	AT1G50590.1	RmlC-like cupins superfamily protein	Pirin-like protein
Storvum023226t1	3.14064	8.6e-10	4.98e-07	AT1G48750.1	Bifunctional inhibitor/lipid-transfer protein/seed storage 2S albumin superfamily protein	non-specific lipid-transfer protein 2-like
Storvum010302t1	3.1139	5.95e-10	3.97e-07	AT5G03980.1	SGNH hydrolase-type esterase superfamily protein	acetylajmalan esterase-like
Storvum073023t1	3.10434	0.000189687	0.00347665	AT4G19850.1	lectin-related	---NA---
Storvum008088t1	3.1026	8.14e-05	0.00184235	AT1G60420.1	DC1 domain-containing protein	probable nucleoredoxin 2
Storvum003392t1	3.09672	4.1e-06	0.000207812	AT1G25390.1	Protein kinase superfamily protein	LEAF RUST 10 DISEASE-RESISTANCE LOCUS RECEPTOR-LIKE PROTEIN KINASE-like 1.1
Storvum007484t1	3.09406	0.000727902	0.00934878	AT4G29360.1	O-Glycosyl hydrolases family 17 protein	glucan endo-1,3-beta-glucosidase 12-like
Storvum055102t1	3.07611	0.000421207	0.00623491	AT2G45610.1	alpha/beta-Hydrolases superfamily protein	probable carboxylesterase 120
Storvum005197t1	3.0731	4.16e-05	0.00112634	AT5G23190.1	cytochrome P450, family 86, subfamily B, polypeptide 1	cytochrome P450 86B1-like
Storvum001625t1	3.06138	2.38e-09	9.67e-07	AT3G51550.1	Malectin/receptor-like protein kinase family protein	receptor-like protein kinase FERONIA
Storvum028575t2	3.05898	1.37e-05	0.000482845	AT3G07600.1	Heavy metal transport/detoxification superfamily protein	heavy metal-associated isoprenylated plant protein 16-like
Storvum016746t1	3.05665	3.92e-08	7.13e-06	AT2G46680.1	homeobox 7	homeobox-leucine zipper protein ATHB-7-like
Storvum024851t2	3.05144	9.97e-06	0.000380411	AT2G45180.1	Bifunctional inhibitor/lipid-transfer protein/seed storage 2S albumin superfamily protein	14 kDa proline-rich protein DC2.15-like
Storvum019978t1	3.04737	5.16e-05	0.00131193	AT3G22160.1	VQ motif-containing protein	VQ motif-containing protein 22-like
Storvum010730t1	3.04671	0.000765399	0.00967274	AT5G20270.1	heptahelical transmembrane protein1	heptahelical transmembrane protein 1-like
Storvum001462t1	3.0427	1.84e-06	0.000115199	AT3G45140.1	lipoxygenase 2	linoleate 13S-lipoxygenase 2-1, chloroplastic-like
Storvum012336t1	3.03961	1.29e-05	0.000459266	AT4G23060.1	IQ-domain 22	protein IQ-DOMAIN 14-like
Storvum020127t1	3.03832	0.00038152	0.00581157	AT5G07475.1	Cupredoxin superfamily protein	stellacyanin-like
Storvum040143t1	3.01497	5.77e-06	0.000265816	AT4G36860.1	LIM domain-containing protein	Voltage-dependent T-type calcium channel subunit alpha-1I (Ca(v)3.3) like
Storvum022260t1	3.01182	3.07e-05	0.000893371	AT5G60070.1	ankyrin repeat family protein	protein ACCELERATED CELL DEATH 6-like
Storvum019989t1	2.99973	8.12e-05	0.00184038	AT5G52390.1	PAR1 protein	PREDICTED: uncharacterized protein LOC107858884
Storvum016361t1	2.99493	0.000253406	0.00430757	AT2G22570.1	nicotinamidase 1	nicotinamidase 1-like
Storvum009241t1	2.98989	1.99e-09	8.78e-07	AT2G33205.1	Serinc-domain containing serine and sphingolipid biosynthesis protein	probable serine incorporator
Storvum006466t1	2.97918	8.55e-06	0.000344898	AT5G36110.1	cytochrome P450, family 716, subfamily A, polypeptide 1	beta-amyrin 28-oxidase-like
Storvum042798t1	2.97728	0.00021989	0.00390368	AT2G35140.3	DCD (Development and Cell Death) domain protein	---NA---
Storvum019239t2	2.97255	2.48e-05	0.000755494	AT1G15760.1	Sterile alpha motif (SAM) domain-containing protein	Protein transport protein
Storvum015942t3	2.97212	0.000287278	0.00472881	AT2G48140.2	Bifunctional inhibitor/lipid-transfer protein/seed storage 2S albumin superfamily protein	classical arabinogalactan protein 9-like
Storvum000922t1	2.97107	1.15e-06	7.97e-05	AT3G63380.1	ATPase E1-E2 type family protein / haloacid dehalogenase-like hydrolase family protein	putative calcium-transporting ATPase 13, plasma membrane-type
Storvum018008t1	2.9697	1.42e-07	1.77e-05	AT1G68360.1	C2H2 and C2HC zinc fingers superfamily protein	zinc finger protein 6-like
Storvum026161t2	2.96838	1.6e-07	1.91e-05	AT2G05540.1	Glycine-rich protein family	glycine-rich protein-like
Storvum005158t1	2.96825	1.18e-05	0.000429654	AT3G14660.1	cytochrome P450, family 72, subfamily A, polypeptide 13	cytochrome P450 CYP72A219-like
Storvum016519t1	2.95282	8.42e-05	0.00188877	AT4G37790.1	Homeobox-leucine zipper protein family	homeobox-leucine zipper protein HAT22-like
Storvum011588t1	2.93493	2.68e-05	0.000801624	AT4G28940.1	Phosphorylase superfamily protein	bark storage protein A-like
Storvum020065t1	2.93026	0.000545609	0.00756305	AT2G37430.1	C2H2 and C2HC zinc fingers superfamily protein	zinc finger protein ZAT11-like
Storvum018589t1	2.92777	6.37e-05	0.00154018	AT4G00300.1	fringe-related protein	hypothetical protein A4A49_06396
Storvum019823t1	2.92033	4.62e-07	4.1e-05	AT2G39040.1	Peroxidase superfamily protein	peroxidase 24-like
Storvum011629t1	2.919	3.27e-05	0.000935519	AT3G45140.1	lipoxygenase 2	linoleate 13S-lipoxygenase 2-1, chloroplastic
Storvum019153t1	2.91827	2.52e-07	2.66e-05	AT4G12480.1	Bifunctional inhibitor/lipid-transfer protein/seed storage 2S albumin superfamily protein	14 kDa proline-rich protein DC2.15-like
Storvum012371t1	2.91819	4.56e-05	0.00120016	AT5G16080.1	carboxyesterase 17	probable carboxylesterase 15
Storvum035719t3	2.91546	8.06e-06	0.000329649	AT5G47400.1		WAT1-related protein At2g37460-like
Storvum015182t1	2.91525	1.56e-05	0.000528316	AT1G08465.1	Plant-specific transcription factor YABBY family protein	keratin, type I cytoskeletal 9-like
Storvum007298t1	2.91163	0.000660568	0.00868996	AT5G53390.1	O-acyltransferase (WSD1-like) family protein	O-acyltransferase WSD1-like
Storvum010279t1	2.90808	9.56e-05	0.00207527	AT3G12120.2	fatty acid desaturase 2	delta(12)-fatty-acid desaturase FAD2-like (homolgous to FAD2-7 in tomato)
Storvum012408t1	2.90526	1.14e-06	7.88e-05	AT5G05340.1	Peroxidase superfamily protein	suberization-associated anionic peroxidase-like
Storvum031487t1	2.89957	0.000335263	0.00526541	AT3G25882.1	NIM1-interacting 2	protein NIM1-INTERACTING 2-like
Storvum006928t1	2.89693	7.67e-06	0.000319854	AT1G07530.1	SCARECROW-like 14	scarecrow-like protein 14
Storvum086772t1	2.89628	6.27e-06	0.000280607	AT4G24560.1	ubiquitin-specific protease 16	---NA---
Storvum002367t1	2.8913	3.25e-05	0.000930269	AT5G67090.1	Subtilisin-like serine endopeptidase family protein	subtilisin-like protease SBT1.9
Storvum015619t1	2.88309	7.09e-05	0.00166324	AT1G80840.1	WRKY DNA-binding protein 40	probable WRKY transcription factor 40
Storvum007811t1	2.87885	0.000178098	0.00333235	AT3G14610.1	cytochrome P450, family 72, subfamily A, polypeptide 7	cytochrome P450 CYP72A219-like
Storvum058784t1	2.87438	1.02e-05	0.000386397	AT3G15360.1	thioredoxin M-type 4	---NA---
Storvum013716t1	2.86776	0.000293966	0.00480243	AT4G11070.2	WRKY family transcription factor	probable WRKY transcription factor 41
Storvum012886t1	2.86561	0.000294385	0.00480324	AT1G14550.1	Peroxidase superfamily protein	lignin-forming anionic peroxidase-like
Storvum002778t1	2.86419	3.68e-08	6.89e-06	AT2G35940.3	BEL1-like homeodomain 1	BEL1-like homeodomain protein 1
Storvum017859t1	2.86251	0.000183085	0.00338931	AT1G80520.1	Sterile alpha motif (SAM) domain-containing protein	Protein transport protein
Storvum019592t1	2.85979	1.63e-07	1.94e-05	AT3G17980.1	Calcium-dependent lipid-binding (CaLB domain) family protein	protein C2-DOMAIN ABA-RELATED 4-like
Storvum008077t1	2.85833	8.4e-09	2.43e-06	AT5G60900.1	receptor-like protein kinase 1	G-type lectin S-receptor-like serine/threonine-protein kinase RLK1
Storvum011867t1	2.85295	7.59e-09	2.29e-06	AT3G25640.1	Protein of unknown function, DUF617	protein MIZU-KUSSEI 1
Storvum022884t1	2.83309	0.000212095	0.00379379	NA	NA	---NA---
Storvum007196t1	2.8324	1.1e-05	0.000409237	AT5G25260.1	SPFH/Band 7/PHB domain-containing membrane-associated protein family	flotillin-like protein 4
Storvum018840t1	2.83047	2.48e-05	0.000755494	AT3G22600.1	Bifunctional inhibitor/lipid-transfer protein/seed storage 2S albumin superfamily protein	non-specific lipid-transfer protein-like protein At2g13820
Storvum017649t1	2.8234	3.87e-05	0.00106188	AT1G78380.1	glutathione S-transferase TAU 19	probable glutathione S-transferase
Storvum015473t1	2.81006	8.43e-08	1.19e-05	AT3G53690.1	RING/U-box superfamily protein	probable E3 ubiquitin-protein ligase RNF217
Storvum019123t2	2.80728	0.000587899	0.0080305	AT1G43790.1	tracheary element differentiation-related 6	glyceraldehyde-3-phosphate dehydrogenase, testis-specific-like
Storvum019603t1	2.80687	2.55e-10	2.01e-07	AT4G04630.1	Protein of unknown function, DUF584	transcription repressor OFP14-like
Storvum006257t1	2.80668	0.000626333	0.0083709	AT4G36220.1	ferulic acid 5-hydroxylase 1	cytochrome P450 CYP736A12-like
Storvum019172t2	2.79688	1.84e-07	2.15e-05	AT5G25190.1	Integrase-type DNA-binding superfamily protein	ethylene-responsive transcription factor ERF003-like
Storvum005843t1	2.78257	8.28e-08	1.18e-05	AT2G30490.1	cinnamate-4-hydroxylase	cytochrome P450 CYP73A100-like
Storvum006144t1	2.77292	0.000289735	0.00475878	AT3G14690.1	cytochrome P450, family 72, subfamily A, polypeptide 15	cytochrome P450 CYP72A219-like
Storvum035483t2	2.76812	3.26e-07	3.25e-05	AT5G48485.1	Bifunctional inhibitor/lipid-transfer protein/seed storage 2S albumin superfamily protein	putative lipid-transfer protein DIR1
Storvum012846t1	2.76394	7.35e-08	1.1e-05	AT3G16770.1	ethylene-responsive element binding protein	ethylene-responsive transcription factor ERF071-like
Storvum021632t1	2.75272	0.000248197	0.0042412	AT5G13900.1	Bifunctional inhibitor/lipid-transfer protein/seed storage 2S albumin superfamily protein	lipid transfer-like protein VAS
Storvum016269t2	2.74282	6.07e-06	0.000275708	AT4G27950.1	cytokinin response factor 4	pathogenesis-related genes transcriptional activator PTI6-like
Storvum009364t1	2.73502	0.000525718	0.00735891	AT5G10280.1	myb domain protein 92	Transcription factor MYB39
Storvum023902t1	2.73317	1.17e-07	1.53e-05	AT1G68760.1	nudix hydrolase 1	nudix hydrolase 1-like
Storvum010920t1	2.72775	0.000377664	0.00576763	AT4G16260.1	Glycosyl hydrolase superfamily protein	glucan endo-1,3-beta-glucosidase, basic vacuolar
Storvum008859t1	2.72583	0.000245316	0.00421133	AT5G65170.1	VQ motif-containing protein	uncharacterized serine-rich protein C215.13
Storvum019441t1	2.72468	3.89e-05	0.00106604	AT1G52140.1		PREDICTED: uncharacterized protein LOC107022913
Storvum015862t1	2.72299	5.63e-07	4.74e-05	AT2G41690.1	heat shock transcription factor B3	heat stress transcription factor B-3
Storvum004161t1	2.7144	4.42e-06	0.000219525	AT5G40010.1	AAA-ATPase 1	AAA-ATPase At3g28580-like
Storvum038569t1	2.70829	0.000619119	0.00831288	AT1G11300.1	protein serine/threonine kinases;protein kinases;ATP binding;sugar binding;kinases;carbohydrate binding	G-type lectin S-receptor-like serine/threonine-protein kinase At4g27290
Storvum032312t1	2.7006	0.000164086	0.0031284	AT3G22540.1	Protein of unknown function (DUF1677)	Protein FAM76B like
Storvum018516t1	2.6955	7.53e-05	0.00173555	AT1G10480.1	zinc finger protein 5	zinc finger protein 5
Storvum007586t1	2.6936	6.04e-05	0.0014796	AT1G71140.1	MATE efflux family protein	protein DETOXIFICATION 14-like
Storvum017089t1	2.6921	1.38e-05	0.000483921	AT5G09850.1	Transcription elongation factor (TFIIS) family protein	disease resistance protein RPM1-like
Storvum002117t1	2.68588	3.39e-07	3.33e-05	AT5G67090.1	Subtilisin-like serine endopeptidase family protein	subtilisin-like protease SBT1.9
Storvum038423t1	2.68515	1.08e-05	0.000402947	AT3G51680.1	NAD(P)-binding Rossmann-fold superfamily protein	secoisolariciresinol dehydrogenase-like
Storvum019890t1	2.67681	5.74e-06	0.000264896	AT3G22600.1	Bifunctional inhibitor/lipid-transfer protein/seed storage 2S albumin superfamily protein	non-specific lipid-transfer protein-like protein At2g13820
Storvum017431t1	2.67054	8.37e-11	9.07e-08	AT5G64620.1	cell wall / vacuolar inhibitor of fructosidase 2	cell wall / vacuolar inhibitor of fructosidase 2
Storvum014007t1	2.66732	1.83e-11	3.18e-08	AT4G03210.1	xyloglucan endotransglucosylase/hydrolase 9	xyloglucan endotransglucosylase/hydrolase protein 9
Storvum000987t1	2.65166	9.49e-05	0.00206623	AT1G12220.2	Disease resistance protein (CC-NBS-LRR class) family	disease resistance protein RPS2-like
Storvum022943t1	2.64426	4.59e-07	4.09e-05	AT1G28480.1	Thioredoxin superfamily protein	glutaredoxin-C9-like
Storvum009491t1	2.6428	6.19e-06	0.000278962	AT2G03530.2	ureide permease 2	ureide permease 1-like isoform X3
Storvum005318t1	2.64133	0.000257517	0.00434903	AT3G14690.1	cytochrome P450, family 72, subfamily A, polypeptide 15	cytochrome P450 CYP72A219-like
Storvum014574t1	2.6411	1.05e-08	2.86e-06	AT2G28690.1	Protein of unknown function (DUF1635)	PREDICTED: uncharacterized protein LOC102595295
Storvum018584t1	2.63503	0.000686387	0.0089608	AT5G64810.1	WRKY DNA-binding protein 51	probable WRKY transcription factor 51
Storvum007118t1	2.63231	0.000391948	0.00594043	AT5G13750.1	zinc induced facilitator-like 1	protein ZINC INDUCED FACILITATOR-LIKE 1-like isoform X1
Storvum034820t1	2.62925	3.22e-05	0.000923383	AT5G48900.1	Pectin lyase-like superfamily protein	---NA---
Storvum014605t1	2.62887	1.29e-07	1.64e-05	AT3G55310.1	NAD(P)-binding Rossmann-fold superfamily protein	3-oxoacyl-[acyl-carrier-protein] reductase FabG-like
Storvum009019t1	2.62648	6.02e-08	9.57e-06	AT4G05120.1	Major facilitator superfamily protein	equilibrative nucleotide transporter 3-like
Storvum014881t1	2.62349	0.000539979	0.00750602	AT2G37710.1	receptor lectin kinase	L-type lectin-domain containing receptor kinase IV.1-like
Storvum058970t1	2.62287	0.00011139	0.00234959	AT5G60390.3	GTP binding Elongation factor Tu family protein	---NA---
Storvum004727t1	2.6213	1.12e-07	1.49e-05	AT1G68570.1	Major facilitator superfamily protein	protein NRT1/ PTR FAMILY 3.1
Storvum017142t1	2.61953	4.21e-07	3.89e-05	AT2G45180.1	Bifunctional inhibitor/lipid-transfer protein/seed storage 2S albumin superfamily protein	14 kDa proline-rich protein DC2.15-like
Storvum001938t1	2.61618	0.000470271	0.00678358	AT4G32300.1	S-domain-2 5	G-type lectin S-receptor-like serine/threonine-protein kinase SD2-5
Storvum015318t1	2.61194	1.54e-08	3.85e-06	AT1G44542.1	Cyclase family protein	kynurenine formamidase-like
Storvum002289t1	2.60785	1.73e-06	0.000110367	AT5G67090.1	Subtilisin-like serine endopeptidase family protein	subtilisin-like protease SBT1.9
Storvum037821t1	2.59725	5.78e-05	0.00143198	AT3G47110.1	Leucine-rich repeat protein kinase family protein	probable LRR receptor-like serine/threonine-protein kinase At3g47570
Storvum044993t1	2.59438	0.000430715	0.00632884	AT4G27100.2	Ypt/Rab-GAP domain of gyp1p superfamily protein	---NA---
Storvum010440t1	2.59029	0.000126513	0.00257059	AT5G05340.1	Peroxidase superfamily protein	suberization-associated anionic peroxidase-like
Storvum006834t1	2.58648	7.55e-08	1.11e-05	AT3G21530.1	DNAse I-like superfamily protein	DNAse I-like superfamily protein
Storvum014943t1	2.58392	0.000203143	0.003669	AT2G37820.1	Cysteine/Histidine-rich C1 domain family protein	diacylglycerol kinase theta-like
Storvum015288t1	2.57575	1.73e-09	8.19e-07	AT5G66440.1		PREDICTED: uncharacterized protein LOC107016127
Storvum011574t1	2.57135	6.48e-06	0.00028518	AT5G25610.1	BURP domain-containing protein	BURP domain-containing protein 5-like
Storvum011086t1	2.56671	4.18e-06	0.000211446	AT1G06620.1	2-oxoglutarate (2OG) and Fe(II)-dependent oxygenase superfamily protein	1-aminocyclopropane-1-carboxylate oxidase homolog
Storvum010110t1	2.5639	5.4e-10	3.69e-07	AT3G08030.1	Protein of unknown function, DUF642	putative Galactose-binding domain-containing protein
Storvum012614t1	2.55919	4.41e-07	3.98e-05	AT4G13010.1	Oxidoreductase, zinc-binding dehydrogenase family protein	putative quinone-oxidoreductase homolog, chloroplastic
Storvum007336t1	2.55594	4.09e-05	0.00111451	AT5G36110.1	cytochrome P450, family 716, subfamily A, polypeptide 1	beta-amyrin 28-oxidase-like
Storvum011836t1	2.55005	7.29e-05	0.00170088	AT1G68850.1	Peroxidase superfamily protein	peroxidase 11
Storvum046619t1	2.5481	0.00065715	0.00865814	AT1G75120.1	Nucleotide-diphospho-sugar transferase family protein	metallocarboxypeptidase inhibitor-like
Storvum063746t1	2.54516	1.64e-06	0.000106005	AT1G67600.1	Acid phosphatase/vanadium-dependent haloperoxidase-related protein	---NA---
Storvum004784t1	2.54368	8.3e-10	4.98e-07	AT2G46370.4	Auxin-responsive GH3 family protein	jasmonic acid-amido synthetase JAR1-like isoform X2
Storvum009470t1	2.54078	2.95e-07	3e-05	AT2G26560.1	phospholipase A 2A	Patatin-like protein 1
Storvum006402t1	2.52817	3.85e-05	0.00105866	AT4G39490.1	cytochrome P450, family 96, subfamily A, polypeptide 10	alkane hydroxylase MAH1-like
Storvum002603t1	2.52644	2.22e-05	0.000694525	AT2G35940.3	BEL1-like homeodomain 1	BEL1-like homeodomain protein 1
Storvum005537t1	2.52583	1.13e-06	7.88e-05	AT1G07710.1	Ankyrin repeat family protein	ankyrin repeat-containing protein At5g02620-like
Storvum006099t1	2.52044	5.2e-06	0.000244794	AT2G24280.1	alpha/beta-Hydrolases superfamily protein	lysosomal Pro-X carboxypeptidase
Storvum011802t1	2.51965	4.08e-08	7.18e-06	AT4G37850.1	basic helix-loop-helix (bHLH) DNA-binding superfamily protein	transcription factor bHLH18-like
Storvum008601t1	2.51711	0.00034826	0.00542368	AT3G14870.3	Plant protein of unknown function (DUF641)	IRK-interacting protein-like
Storvum014790t1	2.50963	5.23e-05	0.0013198	AT2G37820.1	Cysteine/Histidine-rich C1 domain family protein	diacylglycerol kinase theta-like
Storvum006975t1	2.50881	1.92e-08	4.42e-06	AT3G23560.1	MATE efflux family protein	protein DETOXIFICATION 18-like
Storvum005195t1	2.50618	0.000201948	0.00365584	AT5G23960.2	terpene synthase 21	Vetispiradiene synthase 1
Storvum004607t1	2.50316	4.76e-07	4.19e-05	AT5G62570.1	Calmodulin binding protein-like	calmodulin-binding protein 60 A-like isoform X1
Storvum010115t1	2.49979	0.000760147	0.00962977	AT1G68010.1	hydroxypyruvate reductase	glycerate dehydrogenase
Storvum012537t1	2.49697	8.58e-09	2.45e-06	AT2G36310.1	uridine-ribohydrolase 1	putative uridine nucleosidase 2
Storvum006428t1	2.49552	4.75e-06	0.000227918	AT3G26300.1	cytochrome P450, family 71, subfamily B, polypeptide 34	premnaspirodiene oxygenase-like
Storvum105900t1	2.49066	8.87e-06	0.000353065	AT1G52540.1	Protein kinase superfamily protein	---NA---
Storvum031543t1	2.48748	2.07e-05	0.000657773	AT2G20830.3	transferases;folic acid binding	glutamate formimidoyltransferase-like
Storvum006521t1	2.48736	6.51e-08	1.02e-05	AT1G05160.1	cytochrome P450, family 88, subfamily A, polypeptide 3	ent-kaurenoic acid oxidase 2-like
Storvum026189t1	2.48459	1.87e-07	2.17e-05	AT3G25882.1	NIM1-interacting 2	protein NIM1-INTERACTING 2-like
Storvum008022t1	2.48108	3.06e-09	1.14e-06	AT3G55740.1	proline transporter 2	proline transporter 2-like
Storvum001473t1	2.48062	0.000348099	0.00542368	AT3G63380.1	ATPase E1-E2 type family protein / haloacid dehalogenase-like hydrolase family protein	putative calcium-transporting ATPase 13, plasma membrane-type
Storvum012809t1	2.4598	4.42e-07	3.98e-05	AT3G48700.1	carboxyesterase 13	probable carboxylesterase 2
Storvum012690t2	2.45589	1.03e-07	1.39e-05	AT1G32100.1	pinoresinol reductase 1	isoflavone reductase homolog
Storvum018733t1	2.44957	6.95e-05	0.00164439	AT1G64700.1		Receptor-type tyrosine-protein like
Storvum004323t1	2.44721	1.1e-07	1.48e-05	AT4G33070.1	Thiamine pyrophosphate dependent pyruvate decarboxylase family protein	pyruvate decarboxylase 1-like
Storvum010555t1	2.44704	3.29e-11	4.51e-08	AT5G15780.1	Pollen Ole e 1 allergen and extensin family protein	vegetative cell wall protein gp1
Storvum001721t1	2.44617	0.000101106	0.00217139	AT5G60900.1	receptor-like protein kinase 1	G-type lectin S-receptor-like serine/threonine-protein kinase LECRK3
Storvum013156t3	2.44205	0.000531061	0.00740968	AT1G11440.1		PREDICTED: uncharacterized protein LOC107058655
Storvum007029t1	2.44036	0.00011352	0.00237907	AT1G03220.1	Eukaryotic aspartyl protease family protein	basic 7S globulin-like
Storvum031814t1	2.43997	6.49e-07	5.21e-05	AT4G09965.1		Serine/threonine protein kinase
Storvum017617t1	2.43917	6.2e-05	0.00150834	AT1G17180.1	glutathione S-transferase TAU 25	probable glutathione S-transferase
Storvum091222t1	2.435	0.000350305	0.00543924	AT1G04580.1	aldehyde oxidase 4	---NA---
Storvum010553t1	2.43194	1.02e-05	0.000386314	AT5G37690.1	SGNH hydrolase-type esterase superfamily protein	GDSL esterase/lipase At5g37690
Storvum008080t1	2.43165	6.88e-05	0.0016312	AT3G12120.2	fatty acid desaturase 2	delta(12)-fatty-acid desaturase FAD2-like (similar to non canonical FAD2 family gene in tomato)
Storvum066604t1	2.43013	0.000339153	0.00531048	AT4G22150.1	plant UBX domain-containing protein 3	---NA---
Storvum022281t1	2.41414	0.000697618	0.00907636	AT5G04730.1	Ankyrin-repeat containing protein	protein ACCELERATED CELL DEATH 6-like
Storvum006609t1	2.41047	4.51e-05	0.00119196	AT2G36800.1	don-glucosyltransferase 1	UDP-glycosyltransferase 73C3-like
Storvum010163t1	2.4092	0.000742471	0.00947042	AT1G75160.1	Protein of unknown function (DUF620)	PREDICTED: uncharacterized protein LOC102585210
Storvum007679t1	2.39359	6.55e-06	0.000285934	AT2G41540.3	6-phosphogluconate dehydrogenase family protein	probable glycerol-3-phosphate dehydrogenase [NAD(+)] 1, cytosolic
Storvum001699t1	2.39011	1.77e-05	0.000582015	AT1G55020.1	lipoxygenase 1	lipoxygenase
Storvum007739t1	2.38671	0.000410407	0.00614147	AT5G17540.1	HXXXD-type acyl-transferase family protein	benzyl alcohol O-benzoyltransferase
Storvum007093t1	2.38502	7.81e-05	0.00178198	AT3G13810.1	indeterminate(ID)-domain 11	protein indeterminate-domain 7 isoform X1
Storvum004449t1	2.37958	0.00026675	0.00445863	AT3G08510.2	phospholipase C 2	phosphoinositide phospholipase C 2-like
Storvum056021t1	2.37571	3.36e-05	0.000951678	AT3G45730.1		---NA---
Storvum011309t1	2.36282	8.61e-12	1.87e-08	AT1G29660.1	GDSL-like Lipase/Acylhydrolase superfamily protein	GDSL esterase/lipase At1g29670-like
Storvum025490t1	2.35826	3.71e-05	0.00102923	AT4G03500.1	Ankyrin repeat family protein	ankyrin repeat-containing protein At5g02620-like
Storvum015481t1	2.356	6.82e-06	0.000294729	AT1G63830.3	PLAC8 family protein	pollen-specific leucine-rich repeat extensin-like protein 3
Storvum045671t1	2.3557	7.66e-05	0.00175954	AT3G24670.1	Pectin lyase-like superfamily protein	---NA---
Storvum005104t1	2.34781	3.03e-06	0.000166117	AT5G07990.1	Cytochrome P450 superfamily protein	cytochrome P450 71A1-like
Storvum013274t1	2.34651	2.92e-06	0.000162834	AT5G42180.1	Peroxidase superfamily protein	peroxidase 64-like
Storvum012051t1	2.3462	4.28e-07	3.92e-05	AT2G26530.1	Protein of unknown function (DUF1645)	PREDICTED: uncharacterized protein LOC102600716
Storvum019279t1	2.34236	0.000217537	0.00386984	AT5G43850.1	RmlC-like cupins superfamily protein	1,2-dihydroxy-3-keto-5-methylthiopentene dioxygenase 1
Storvum003019t1	2.34068	6.75e-06	0.000292884	AT5G58620.1	zinc finger (CCCH-type) family protein	zinc finger CCCH domain-containing protein 66-like isoform X1
Storvum009250t1	2.33905	0.000360623	0.00556292	AT3G25250.1	AGC (cAMP-dependent, cGMP-dependent and protein kinase C) kinase family protein	serine/threonine-protein kinase OXI1-like
Storvum004300t1	2.33574	3.55e-07	3.43e-05	AT4G33070.1	Thiamine pyrophosphate dependent pyruvate decarboxylase family protein	pyruvate decarboxylase 1
Storvum002826t1	2.33565	6.31e-09	2.02e-06	AT1G55850.1	cellulose synthase like E1	cellulose synthase-like protein E6
Storvum016005t1	2.33517	0.000462513	0.00670889	AT4G17030.1	expansin-like B1	expansin-like B1
Storvum014539t2	2.33395	0.000450863	0.00656921	AT1G19180.2	jasmonate-zim-domain protein 1	protein TIFY 10A
Storvum010035t1	2.32645	7.15e-08	1.08e-05	AT3G06240.1	F-box family protein	F-box protein At3g07870-like
Storvum025682t2	2.32118	2.38e-06	0.000139991	AT4G18820.1	AAA-type ATPase family protein	ASR1 protein
Storvum002639t1	2.31804	2.5e-05	0.00075902	AT1G70140.1	formin 8	formin-like protein 8
Storvum040181t1	2.3168	8.82e-08	1.23e-05	AT1G33430.1	Galactosyltransferase family protein	---NA---
Storvum032150t1	2.31577	0.000305715	0.0049416	AT2G43820.1	UDP-glucosyltransferase 74F2	UDP-glycosyltransferase 74G1-like
Storvum027531t1	2.31395	4.38e-06	0.000218293	AT5G47550.1	Cystatin/monellin superfamily protein	cysteine proteinase inhibitor 1-like
Storvum020192t1	2.30394	3.97e-05	0.00108569	AT5G25190.1	Integrase-type DNA-binding superfamily protein	ethylene-responsive transcription factor ERF003-like
Storvum004073t1	2.30164	1.26e-05	0.000449871	AT1G03670.1	ankyrin repeat family protein	protein ACCELERATED CELL DEATH 6-like
Storvum010761t1	2.29855	7.4e-05	0.00171445	AT1G06620.1	2-oxoglutarate (2OG) and Fe(II)-dependent oxygenase superfamily protein	1-aminocyclopropane-1-carboxylate oxidase homolog
Storvum006048t1	2.29841	1.65e-05	0.000548427	AT3G14680.1	cytochrome P450, family 72, subfamily A, polypeptide 14	cytochrome P450 72A15-like
Storvum034940t1	2.28905	0.000242771	0.00419534	AT4G37720.1	phytosulfokine 6 precursor	phytosulfokines 3-like
Storvum026602t1	2.28458	3.29e-08	6.44e-06	AT2G21180.1		PREDICTED: uncharacterized protein LOC104112990
Storvum050683t1	2.28449	0.000636909	0.008473	NA	NA	ankyrin repeat-containing protein At5g02620-like
Storvum001107t1	2.27805	7.34e-07	5.79e-05	AT2G01820.1	Leucine-rich repeat protein kinase family protein	receptor-like kinase TMK3
Storvum063031t1	2.27689	4.12e-05	0.0011194	AT5G39890.1	Protein of unknown function (DUF1637)	plant cysteine oxidase 2
Storvum016667t5	2.25855	3.89e-06	0.00019882	AT1G27910.1	plant U-box 45	U-box domain-containing protein 5-like
Storvum016975t1	2.2584	8.22e-05	0.001858	AT5G47740.1	Adenine nucleotide alpha hydrolases-like superfamily protein	U-box domain-containing protein 52-like
Storvum002896t1	2.25684	1.54e-07	1.87e-05	AT5G10530.1	Concanavalin A-like lectin protein kinase family protein	L-type lectin-domain containing receptor kinase IX.1-like
Storvum011055t1	2.25295	3.74e-05	0.0010359	AT1G28220.1	purine permease 3	purine permease 3-like
Storvum053438t1	2.25215	0.000145845	0.00286274	AT1G79700.2	Integrase-type DNA-binding superfamily protein	---NA---
Storvum009121t1	2.25199	7.29e-06	0.000309127	AT4G35600.2	Protein kinase superfamily protein	probable serine/threonine-protein kinase Cx32, chloroplastic
Storvum021641t1	2.25153	2.13e-06	0.000128967	AT1G31320.1	LOB domain-containing protein 4	LOB domain-containing protein 4-like
Storvum016337t1	2.23557	0.000183758	0.00339912	AT5G60390.3	GTP binding Elongation factor Tu family protein	elongation factor 1-alpha-like
Storvum013435t1	2.23182	3.26e-06	0.000176382	AT4G08395.1		---NA---
Storvum011323t1	2.2236	6.54e-06	0.000285835	AT1G15125.1	S-adenosyl-L-methionine-dependent methyltransferases superfamily protein	probable S-adenosylmethionine-dependent methyltransferase At5g38780
Storvum005923t1	2.22197	0.000424407	0.00626802	AT3G48990.1	AMP-dependent synthetase and ligase family protein	oxalate--CoA ligase-like
Storvum018221t1	2.22175	1.79e-09	8.33e-07	AT5G05270.2	Chalcone-flavanone isomerase family protein	probable chalcone--flavonone isomerase 3
Storvum014950t3	2.21191	3.98e-06	0.000203042	AT1G68360.1	C2H2 and C2HC zinc fingers superfamily protein	zinc finger protein 6-like
Storvum021894t1	2.20844	0.000730632	0.00936421	AT1G72060.1	serine-type endopeptidase inhibitors	trypsin proteinase inhibitor precursor
Storvum003725t1	2.20826	3.36e-06	0.000178535	AT3G09520.1	exocyst subunit exo70 family protein H4	exocyst complex component EXO70A1-like
Storvum056260t2	2.20676	3.86e-06	0.000197663	AT4G05030.1	Copper transport protein family	heavy metal-associated isoprenylated plant protein 2-like
Storvum012188t1	2.19775	0.000517868	0.00728039	AT1G05300.1	zinc transporter 5 precursor	zinc transporter 5-like
Storvum012097t1	2.19601	4.72e-07	4.17e-05	AT1G11230.1	Protein of unknown function (DUF761)	PREDICTED: uncharacterized protein LOC107013024
Storvum017500t1	2.19404	3.07e-06	0.000167543	AT2G39020.1	Acyl-CoA N-acyltransferases (NAT) superfamily protein	probable acetyltransferase NATA1-like
Storvum012755t1	2.19266	4.83e-09	1.68e-06	AT1G05260.1	Peroxidase superfamily protein	peroxidase 5-like
Storvum061615t1	2.19104	0.000183999	0.00340118	AT2G22760.1	basic helix-loop-helix (bHLH) DNA-binding superfamily protein	transcription factor bHLH18-like
Storvum003519t1	2.1904	7.32e-06	0.000310112	AT4G37750.1	Integrase-type DNA-binding superfamily protein	AP2-like ethylene-responsive transcription factor ANT
Storvum007166t1	2.18593	9.44e-06	0.000364707	AT3G50930.1	cytochrome BC1 synthesis	AAA-ATPase At3g50940-like
Storvum006347t1	2.18453	0.000358982	0.00555078	AT3G52970.1	cytochrome P450, family 76, subfamily G, polypeptide 1	cytochrome P450 76A2-like
Storvum020332t1	2.17652	2.45e-07	2.61e-05	AT3G13130.1		glutamic acid-rich protein-like
Storvum009552t1	2.17022	1.42e-08	3.65e-06	AT5G12300.1	Calcium-dependent lipid-binding (CaLB domain) family protein	C2 domain-containing protein
Storvum007372t1	2.16894	4.01e-07	3.77e-05	AT2G46550.1		DnaJ subfamily C member 2, N-terminally processed like
Storvum014711t1	2.16437	4.41e-06	0.000219443	AT5G39890.1	Protein of unknown function (DUF1637)	plant cysteine oxidase 2
Storvum007208t1	2.15831	8.15e-06	0.000331982	AT4G37770.1	1-amino-cyclopropane-1-carboxylate synthase 8	1-aminocyclopropane-1-carboxylate synthase 3
Storvum006541t1	2.14912	0.000139983	0.00277105	AT5G65380.1	MATE efflux family protein	protein DETOXIFICATION 27-like
Storvum008632t1	2.14019	0.000440041	0.0064404	AT5G51160.1	Ankyrin repeat family protein	ankyrin repeat-containing protein At3g12360-like
Storvum010416t1	2.13424	2.99e-07	3.01e-05	AT1G77120.1	alcohol dehydrogenase 1	Alcohol dehydrogenase 2
Storvum012377t1	2.13377	6.87e-06	0.000295945	AT5G50130.1	NAD(P)-binding Rossmann-fold superfamily protein	short-chain dehydrogenase TIC 32, chloroplastic-like
Storvum026156t1	2.13265	1.28e-10	1.28e-07	AT3G18280.1	Bifunctional inhibitor/lipid-transfer protein/seed storage 2S albumin superfamily protein	non-specific lipid-transfer protein 2-like
Storvum010434t1	2.13188	1.13e-05	0.000418907	AT1G04360.1	RING/U-box superfamily protein	RING-H2 finger protein ATL16-like
Storvum006443t1	2.12796	1.69e-08	4.08e-06	AT5G10770.1	Eukaryotic aspartyl protease family protein	aspartyl protease family protein At5g10770-like
Storvum001101t1	2.12594	4.36e-05	0.00116273	AT1G53440.1	Leucine-rich repeat transmembrane protein kinase	probable LRR receptor-like serine/threonine-protein kinase At1g53420 isoform X1
Storvum121008t1	2.12564	2.89e-06	0.000162834	AT5G63850.1	amino acid permease 4	---NA---
Storvum011224t1	2.12254	0.000449139	0.00655149	AT4G35160.1	O-methyltransferase family protein	(RS)-norcoclaurine 6-O-methyltransferase-like
Storvum012775t1	2.12252	0.00019116	0.00349873	AT5G14130.1	Peroxidase superfamily protein	peroxidase 55-like
Storvum001005t1	2.12127	9.54e-05	0.00207351	AT3G07040.1	NB-ARC domain-containing disease resistance protein	putative inactive disease susceptibility protein LOV1
Storvum006673t1	2.1207	2.24e-05	0.000697092	AT2G02010.1	glutamate decarboxylase 4	glutamate decarboxylase 4
Storvum020905t1	2.1156	7.24e-05	0.00169147	AT1G10155.1	phloem protein 2-A10	protein PHLOEM PROTEIN 2-LIKE A9-like
Storvum012131t1	2.11327	2.84e-07	2.93e-05	AT1G72210.1	basic helix-loop-helix (bHLH) DNA-binding superfamily protein	transcription factor bHLH94-like
Storvum018097t1	2.11179	6.07e-05	0.00148494	AT2G27510.1	ferredoxin 3	ferredoxin, root R-B1-like
Storvum009389t1	2.11133	0.000100764	0.00216763	AT2G40340.1	Integrase-type DNA-binding superfamily protein	Dehydration-responsive element-binding protein 2A
Storvum020815t1	2.10865	2.37e-06	0.000139485	AT3G62550.1	Adenine nucleotide alpha hydrolases-like superfamily protein	universal stress protein A-like protein isoform X1
Storvum009673t1	2.10209	1.95e-05	0.000627928	AT5G49610.1	F-box family protein	F-box protein At5g49610-like
Storvum028764t1	2.10197	0.000160656	0.00307977	AT4G27290.1	S-locus lectin protein kinase family protein	G-type lectin S-receptor-like serine/threonine-protein kinase At4g27290
Storvum036687t1	2.09844	0.00025839	0.00435529	AT3G09280.1		transcription factor DYSFUNCTIONAL TAPETUM 1
Storvum004112t1	2.09799	0.000312324	0.00503279	AT5G13210.1	Uncharacterised conserved protein UCP015417, vWA	DUF2828 domain-containing protein
Storvum027791t1	2.09553	0.000325674	0.00516786	AT3G08770.1	lipid transfer protein 6	non-specific lipid-transfer protein 1-like
Storvum023174t1	2.09139	1.39e-08	3.63e-06	AT1G54290.1	Translation initiation factor SUI1 family protein	protein translation factor SUI1 homolog
Storvum005678t2	2.09096	3.72e-12	1.42e-08	AT1G60590.1	Pectin lyase-like superfamily protein	polygalacturonase At1g48100-like
Storvum021116t1	2.08937	2.4e-05	0.000737364	AT5G13080.1	WRKY DNA-binding protein 75	probable WRKY transcription factor 75
Storvum004866t1	2.08935	4.36e-05	0.00116273	AT5G23960.2	terpene synthase 21	germacrene C synthase-like
Storvum017388t2	2.08512	3.25e-06	0.000176219	AT1G52140.1		PREDICTED: uncharacterized protein LOC107022913
Storvum014138t1	2.08467	9.94e-05	0.00214346	AT3G56400.1	WRKY DNA-binding protein 70	probable WRKY transcription factor 70
Storvum008155t1	2.08308	5.14e-06	0.000243481	AT1G34340.1	alpha/beta-Hydrolases superfamily protein	embryogenesis-associated protein EMB8-like
Storvum010786t1	2.07889	0.000542688	0.00752759	AT1G04350.1	2-oxoglutarate (2OG) and Fe(II)-dependent oxygenase superfamily protein	1-aminocyclopropane-1-carboxylate oxidase homolog
Storvum008976t1	2.07704	1.64e-07	1.94e-05	AT3G16490.1	IQ-domain 26	protein IQ-DOMAIN 14-like
Storvum002180t1	2.07405	0.000146918	0.00288163	AT3G14240.1	Subtilase family protein	subtilisin-like protease SBT1.5
Storvum023125t1	2.06982	2.52e-07	2.66e-05	AT3G46940.1	DUTP-PYROPHOSPHATASE-LIKE 1	deoxyuridine 5'-triphosphate nucleotidohydrolase-like
Storvum032891t1	2.06432	2.61e-05	0.00078272	AT1G03210.1	Phenazine biosynthesis PhzC/PhzF protein	uncharacterized isomerase BH0283-like
Storvum018559t1	2.06164	0.000654489	0.0086362	AT1G55190.1	PRA1 (Prenylated rab acceptor) family protein	PRA1 family protein F3-like
Storvum014028t1	2.06096	1.71e-06	0.000109323	AT3G44990.1	xyloglucan endo-transglycosylase-related 8	xyloglucan endotransglucosylase/hydrolase protein 31-like
Storvum013106t2	2.05562	4.85e-07	4.24e-05	AT1G51700.1	DOF zinc finger protein 1	dof zinc finger protein DOF5.7-like
Storvum005597t1	2.05431	9.05e-07	6.83e-05	AT2G16090.1	RING/U-box superfamily protein	probable E3 ubiquitin-protein ligase ARI2
Storvum015261t1	2.05391	8.39e-06	0.000340023	AT5G22930.1	Protein of unknown function (DUF1635)	probable basic-leucine zipper transcription factor R
Storvum021702t1	2.05301	9.18e-06	0.000359015	AT3G14250.1	RING/U-box superfamily protein	probable E3 ubiquitin-protein ligase RNF217
Storvum006123t1	2.05243	0.00012963	0.00261755	AT5G42650.1	allene oxide synthase	9-divinyl ether synthase-like
Storvum005321t1	2.05195	9.05e-06	0.000356436	AT5G57580.1	Calmodulin-binding protein	calmodulin-binding protein 60 C
Storvum003364t1	2.05178	0.000193809	0.00353477	AT1G53300.1	tetratricopetide-repeat thioredoxin-like 1	TPR repeat-containing thioredoxin TTL1
Storvum020521t1	2.04965	7.75e-10	4.92e-07	AT1G61667.1	Protein of unknown function, DUF538	PREDICTED: uncharacterized protein LOC104224006
Storvum017837t1	2.04958	6.96e-05	0.00164439	AT5G03530.1	RAB GTPase homolog C2A	ras-related protein RABC2a-like
Storvum024913t1	2.04718	3.1e-09	1.14e-06	NA	NA	---NA---
Storvum004429t1	2.04621	4.4e-05	0.00116709	AT1G76490.1	hydroxy methylglutaryl CoA reductase 1	3-hydroxy-3-methylglutaryl-coenzyme A reductase 2
Storvum004227t1	2.04613	3.85e-07	3.64e-05	AT3G07420.1	asparaginyl-tRNA synthetase 2	asparagine--tRNA ligase, cytoplasmic 2
Storvum035526t2	2.0445	0.000181368	0.00337497	AT3G45730.1		---NA---
Storvum015209t1	2.03556	0.000117059	0.00243947	AT3G05660.1	receptor like protein 33	probable LRR receptor-like serine/threonine-protein kinase At4g08850
Storvum024666t1	2.03394	9.49e-05	0.00206623	AT3G53690.1	RING/U-box superfamily protein	probable E3 ubiquitin-protein ligase RNF217
Storvum013814t1	2.02578	3.85e-05	0.00105866	AT5G08790.1	NAC (No Apical Meristem) domain transcriptional regulator superfamily protein	NAC domain protein
Storvum000244t1	2.02078	0.000657073	0.00865814	AT1G66950.1	pleiotropic drug resistance 11	pleiotropic drug resistance protein 2-like
Storvum015009t1	2.01792	1.99e-05	0.000634246	AT5G07310.1	Integrase-type DNA-binding superfamily protein	ethylene-responsive transcription factor ERF114-like
Storvum018187t1	2.01718	1.13e-07	1.49e-05	AT4G14746.1		vitamin K-dependent protein S-like isoform X1
Storvum043460t1	2.01007	1.82e-05	0.000594233	AT5G66450.1	Phosphatidic acid phosphatase (PAP2) family protein	craniofacial development protein 2-like
Storvum006971t1	2.00897	0.000130291	0.00262886	AT1G47670.1	Transmembrane amino acid transporter family protein	lysine histidine transporter-like 8
Storvum037478t1	2.00736	0.000206551	0.00372322	AT2G27570.1	P-loop containing nucleoside triphosphate hydrolases superfamily protein	---NA---
Storvum011167t1	2.00513	5.56e-07	4.7e-05	AT3G21420.1	2-oxoglutarate (2OG) and Fe(II)-dependent oxygenase superfamily protein	protein SRG1
Storvum003339t1	2.00391	3.04e-06	0.000166439	AT1G10390.2	Nucleoporin autopeptidase	nuclear pore complex protein NUP98B-like isoform X3
Storvum027165t1	2	0.000252345	0.00429515	AT1G03670.1	ankyrin repeat family protein	ankyrin repeat-containing protein At3g12360-like
Storvum013096t1	1.99952	3.66e-05	0.00101784	AT5G05340.1	Peroxidase superfamily protein	cationic peroxidase 1-like
Storvum016549t1	1.99845	4.63e-06	0.000225136	AT3G04720.1	pathogenesis-related 4	Wound-induced protein WIN2
Storvum027285t1	1.99639	3.29e-06	0.00017689	AT3G11750.1	Dihydroneopterin aldolase	dihydroneopterin aldolase 1-like isoform X2
Storvum021780t1	1.99625	2.26e-05	0.000702046	AT5G25280.2	serine-rich protein-related	uncharacterized LOC102585328
Storvum002201t1	1.99318	0.000262532	0.00440512	AT5G60900.1	receptor-like protein kinase 1	G-type lectin S-receptor-like serine/threonine-protein kinase LECRK3
Storvum022864t1	1.99229	4.69e-05	0.00122478	AT1G58007.2		multidrug resistance protein
Storvum008115t1	1.9835	2.3e-10	1.93e-07	AT1G09750.1	Eukaryotic aspartyl protease family protein	aspartyl protease AED3-like
Storvum000339t1	1.98287	8e-07	6.19e-05	AT2G27150.2	abscisic aldehyde oxidase 3	abscisic-aldehyde oxidase-like
Storvum002465t1	1.97688	3.49e-06	0.000183453	AT4G16370.1	oligopeptide transporter	oligopeptide transporter 3
Storvum011641t1	1.9749	4.91e-08	8.24e-06	AT3G28050.1	nodulin MtN21 /EamA-like transporter family protein	WAT1-related protein At3g28050-like isoform X1
Storvum023964t1	1.97382	2.38e-05	0.000730458	AT3G25400.1		dCTP pyrophosphatase 1-like
Storvum006797t1	1.97347	1.71e-05	0.000563717	AT1G06550.1	ATP-dependent caseinolytic (Clp) protease/crotonase family protein	3-hydroxyisobutyryl-CoA hydrolase-like protein 5
Storvum015084t2	1.97221	2.93e-06	0.000163098	AT3G47670.1	Plant invertase/pectin methylesterase inhibitor superfamily protein	putative pectinesterase/pectinesterase inhibitor 26
Storvum010618t1	1.97132	6.14e-06	0.000277274	AT4G33920.1	Protein phosphatase 2C family protein	probable protein phosphatase 2C 63
Storvum008812t1	1.97037	2.88e-07	2.96e-05	AT4G19060.1	P-loop containing nucleoside triphosphate hydrolases superfamily protein	probable disease resistance protein At4g19060
Storvum022909t1	1.9696	0.000192182	0.00351496	AT5G05340.1	Peroxidase superfamily protein	cationic peroxidase 1-like
Storvum012343t1	1.96866	8.55e-06	0.000344898	AT1G78290.3	Protein kinase superfamily protein	serine/threonine-protein kinase SAPK2
Storvum020654t1	1.96743	0.00076512	0.00967274	AT5G07330.1		PREDICTED: uncharacterized protein LOC102595282
Storvum014591t1	1.967	6.29e-06	0.000280607	AT3G56400.1	WRKY DNA-binding protein 70	probable WRKY transcription factor 70
Storvum006002t1	1.96308	4.01e-08	7.15e-06	AT1G16390.1	organic cation/carnitine transporter 3	organic cation/carnitine transporter 3-like
Storvum067323t1	1.9629	1.68e-05	0.00055781	AT1G52790.1	2-oxoglutarate (2OG) and Fe(II)-dependent oxygenase superfamily protein	probable 2-oxoglutarate-dependent dioxygenase AOP1
Storvum011104t1	1.9628	0.00011304	0.00237297	AT1G09380.1	nodulin MtN21 /EamA-like transporter family protein	WAT1-related protein At1g09380-like
Storvum006732t1	1.96244	4.82e-05	0.0012484	AT1G68530.1	3-ketoacyl-CoA synthase 6	3-ketoacyl-CoA synthase 6-like
Storvum011470t1	1.958	2.35e-08	5.02e-06	AT4G24240.1	WRKY DNA-binding protein 7	probable WRKY transcription factor 7
Storvum007594t1	1.95799	0.000125845	0.00256504	AT5G03490.1	UDP-Glycosyltransferase superfamily protein	UDP-glycosyltransferase 89A2-like
Storvum013170t1	1.9514	2.2e-06	0.00013208	AT2G20830.1	transferases;folic acid binding	glutamate formimidoyltransferase-like
Storvum011648t1	1.9502	0.00059867	0.00813916	AT1G19190.1	alpha/beta-Hydrolases superfamily protein	2-hydroxyisoflavanone dehydratase-like
Storvum014177t1	1.94943	5.17e-06	0.000244131	AT2G01660.1	plasmodesmata-located protein 6	cysteine-rich repeat secretory protein 12-like
Storvum015215t1	1.94917	5.49e-06	0.000255739	AT5G06060.1	NAD(P)-binding Rossmann-fold superfamily protein	tropinone reductase homolog At5g06060-like
Storvum037377t1	1.94532	6.71e-05	0.00160295	NA	NA	---NA---
Storvum011458t1	1.94471	1.04e-05	0.000389893	AT4G35160.1	O-methyltransferase family protein	trans-resveratrol di-O-methyltransferase-like
Storvum014348t1	1.93903	0.000272165	0.00452587	AT4G25810.1	xyloglucan endotransglycosylase 6	xyloglucan endotransglucosylase/hydrolase protein 24-like
Storvum023684t1	1.93538	0.000359997	0.00555986	AT1G74670.1	Gibberellin-regulated family protein	protein GAST1-like
Storvum002097t1	1.9318	0.000633548	0.00844125	AT2G24370.1	Protein kinase protein with adenine nucleotide alpha hydrolases-like domain	U-box domain-containing protein 52-like isoform X1
Storvum039572t1	1.93049	2.98e-05	0.000868762	AT4G18100.1	Ribosomal protein L32e	---NA---
Storvum002017t1	1.92037	9.13e-06	0.000357701	AT4G27290.1	S-locus lectin protein kinase family protein	G-type lectin S-receptor-like serine/threonine-protein kinase At4g27290
Storvum016305t1	1.91646	3.16e-08	6.27e-06	AT5G66440.1		PREDICTED: uncharacterized protein LOC107059094
Storvum017342t1	1.91567	7.57e-07	5.93e-05	AT4G13540.1		golgin subfamily A member 1-like
Storvum021212t1	1.91522	0.000467759	0.00677366	AT1G79870.2	D-isomer specific 2-hydroxyacid dehydrogenase family protein	hydroxyphenylpyruvate reductase-like
Storvum022736t1	1.91357	1.12e-05	0.000415228	AT5G43700.1	AUX/IAA transcriptional regulator family protein	auxin-induced protein 22D-like
Storvum031091t1	1.91338	0.000188768	0.0034647	NA	NA	---NA---
Storvum017950t1	1.9117	7.49e-06	0.000315225	AT3G56880.1	VQ motif-containing protein	calmodulin-binding protein 25-like
Storvum030210t1	1.90038	0.000126225	0.0025688	AT3G09270.1	glutathione S-transferase TAU 8	glutathione S-transferase U8-like
Storvum015940t1	1.90025	6.83e-06	0.000294729	AT3G09270.1	glutathione S-transferase TAU 8	glutathione S-transferase U8-like
Storvum011337t1	1.89656	0.000344688	0.00538417	AT4G37970.1	cinnamyl alcohol dehydrogenase 6	8-hydroxygeraniol dehydrogenase-like
Storvum033331t1	1.89329	2.59e-05	0.000779996	AT2G46600.1	Calcium-binding EF-hand family protein	Calcium-binding protein KIC
Storvum006942t1	1.89301	8.86e-07	6.72e-05	AT1G22360.1	UDP-glucosyl transferase 85A2	7-deoxyloganetin glucosyltransferase-like
Storvum019177t1	1.88912	4.77e-05	0.00123829	AT3G24535.1		Transcription repressor like
Storvum007425t1	1.88901	3.77e-11	4.9e-08	AT2G15490.1	UDP-glycosyltransferase 73B4	zeatin O-glucosyltransferase-like
Storvum012503t1	1.88029	0.00011467	0.00239931	AT1G78850.1	D-mannose binding lectin protein with Apple-like carbohydrate-binding domain	epidermis-specific secreted glycoprotein EP1-like
Storvum097889t1	1.87773	4.22e-05	0.00113713	AT5G49960.1		---NA---
Storvum000687t1	1.87721	2.51e-09	1e-06	AT1G14790.1	RNA-dependent RNA polymerase 1	probable RNA-dependent RNA polymerase 1
Storvum009137t1	1.8763	2.33e-08	5.01e-06	AT3G21190.1	O-fucosyltransferase family protein	protein MANNAN SYNTHESIS-RELATED 1-like
Storvum014692t1	1.86812	0.000177561	0.00332709	AT3G56400.1	WRKY DNA-binding protein 70	probable WRKY transcription factor 70 (homologous to WRKY80 in tomato)
Storvum024415t1	1.86535	9.68e-06	0.000371712	AT4G33145.1		SAM and SH3 domain-containing protein
Storvum027254t1	1.86266	6.64e-05	0.00159074	AT3G25970.1	Pentatricopeptide repeat (PPR) superfamily protein	---NA---
Storvum013207t1	1.86192	1.96e-06	0.000120873	AT1G19400.2	Erythronate-4-phosphate dehydrogenase family protein	Erythronate-4-phosphate dehydrogenase family protein
Storvum005910t1	1.86067	5.21e-07	4.45e-05	AT4G01070.1	UDP-Glycosyltransferase superfamily protein	hydroquinone glucosyltransferase-like
Storvum030201t1	1.85868	0.000648093	0.00858973	AT4G30340.1	diacylglycerol kinase 7	metallocarboxypeptidase inhibitor-like
Storvum016620t1	1.85811	2.52e-10	2.01e-07	AT2G22880.1	VQ motif-containing protein	serine/arginine repetitive matrix protein 2-like
Storvum005752t1	1.85625	6.56e-09	2.06e-06	AT5G10600.1	cytochrome P450, family 81, subfamily K, polypeptide 2	isoflavone 2'-hydroxylase-like
Storvum017081t1	1.85335	0.000125791	0.00256504	AT1G10370.1	Glutathione S-transferase family protein	glutathione S-transferase U17-like
Storvum054403t1	1.85026	0.000116411	0.0024316	AT1G03475.1	Coproporphyrinogen III oxidase	hypothetical protein CARUB_v10003781mg
Storvum013097t11	1.84977	9.37e-07	7.01e-05	AT1G52820.1	2-oxoglutarate (2OG) and Fe(II)-dependent oxygenase superfamily protein	probable 2-oxoglutarate-dependent dioxygenase AOP1
Storvum005636t1	1.8485	1.75e-08	4.15e-06	AT2G47010.2		PREDICTED: uncharacterized protein LOC102587599
Storvum000634t1	1.84724	3e-06	0.000165347	AT5G46330.1	Leucine-rich receptor-like protein kinase family protein	probable LRR receptor-like serine/threonine-protein kinase At3g47570
Storvum008496t1	1.84556	2.24e-09	9.38e-07	AT1G61050.1	alpha 1,4-glycosyltransferase family protein	lactosylceramide 4-alpha-galactosyltransferase
Storvum003341t1	1.84521	0.000201262	0.00365278	AT1G09910.1	Rhamnogalacturonate lyase family protein	rhamnogalacturonate lyase-like isoform X2
Storvum010111t1	1.84312	1.27e-08	3.34e-06	AT5G65140.1	Haloacid dehalogenase-like hydrolase (HAD) superfamily protein	probable trehalose-phosphate phosphatase J
Storvum042407t1	1.84003	2.24e-05	0.000697092	AT5G39570.1		PREDICTED: extensin-2-like
Storvum015323t1	1.83791	0.000185071	0.00341371	AT2G01340.1		PREDICTED: uncharacterized protein At1g66480-like
Storvum015559t1	1.83136	4.51e-06	0.000221973	AT4G17500.1	ethylene responsive element binding factor 1	ethylene-responsive transcription factor 1
Storvum044154t1	1.82479	0.000730108	0.00936421	AT5G40740.1		---NA---
Storvum024135t2	1.823	3.58e-06	0.000187529	AT2G42730.1	F-box family protein	---NA---
Storvum011413t1	1.82027	1.82e-05	0.000594233	AT5G66390.1	Peroxidase superfamily protein	peroxidase 72-like
Storvum017252t1	1.81878	3.46e-08	6.52e-06	AT3G05327.1	Cyclin family protein	cyclin-P3-1-like isoform X2
Storvum005656t1	1.81826	0.000247391	0.00423577	AT2G38940.1	phosphate transporter 1;4	inorganic phosphate transporter 1-4-like
Storvum016315t1	1.81581	2.62e-06	0.000151416	AT2G40060.1	Clathrin light chain protein	clathrin light chain 2-like
Storvum000910t11	1.81498	2.88e-06	0.000162834	AT5G46330.1	Leucine-rich receptor-like protein kinase family protein	LRR receptor-like serine/threonine-protein kinase FLS2
Storvum016786t1	1.81383	2.56e-05	0.000770979	AT5G19140.1	Aluminium induced protein with YGL and LRDR motifs	stem-specific protein TSJT1
Storvum038068t1	1.81315	0.00011233	0.00236527	AT5G26620.1		hypothetical protein BC332_33839
Storvum014887t1	1.81178	1.05e-06	7.58e-05	AT2G10940.2	Bifunctional inhibitor/lipid-transfer protein/seed storage 2S albumin superfamily protein	36.4 kDa proline-rich protein-like
Storvum008813t1	1.81149	5.46e-09	1.82e-06	AT5G05810.1	RING/U-box superfamily protein	RING-H2 finger protein ATL43
Storvum012997t1	1.80924	0.000231697	0.00404461	AT1G69310.2	WRKY DNA-binding protein 57	probable WRKY transcription factor 57
Storvum015713t1	1.8078	0.000389412	0.00590545	AT2G29420.1	glutathione S-transferase tau 7	probable glutathione S-transferase
Storvum008037t1	1.80392	3.4e-09	1.23e-06	AT1G72220.1	RING/U-box superfamily protein	RING-H2 finger protein ATL54-like
Storvum004519t1	1.80103	1.28e-06	8.61e-05	AT3G49220.1	Plant invertase/pectin methylesterase inhibitor superfamily	probable pectinesterase/pectinesterase inhibitor 34
Storvum003832t1	1.79677	1.14e-05	0.000419109	AT5G61010.2	exocyst subunit exo70 family protein E2	exocyst complex component EXO70B1-like
Storvum018281t1	1.79612	4.1e-06	0.000207812	AT1G12060.1	BCL-2-associated athanogene 5	BAG family molecular chaperone regulator 5, mitochondrial
Storvum021025t1	1.79192	5.17e-05	0.00131268	AT3G13550.1	Ubiquitin-conjugating enzyme family protein	constitutive photomorphogenesis protein 10
Storvum010401t1	1.79076	0.000147789	0.00289652	AT2G15760.1	Protein of unknown function (DUF1645)	herbivore elicitor-regulated 1
Storvum011486t1	1.78997	1.91e-08	4.42e-06	AT5G58360.1	ovate family protein 3	transcription repressor OFP1-like
Storvum025433t1	1.78618	4.14e-07	3.85e-05	AT1G05710.5	basic helix-loop-helix (bHLH) DNA-binding superfamily protein	transcription factor bHLH113-like
Storvum079402t1	1.78605	2.84e-05	0.000835316	NA	NA	---NA---
Storvum003487t1	1.781	2.12e-05	0.000666404	AT1G18390.2	Protein kinase superfamily protein	LEAF RUST 10 DISEASE-RESISTANCE LOCUS RECEPTOR-LIKE PROTEIN KINASE-like 1.2 isoform X1
Storvum012380t1	1.77987	3.31e-06	0.000177583	AT1G32100.1	pinoresinol reductase 1	bifunctional pinoresinol-lariciresinol reductase 2-like
Storvum043338t1	1.77443	6.42e-06	0.00028356	AT4G15550.1	indole-3-acetate beta-D-glucosyltransferase	---NA---
Storvum013639t1	1.77171	2.31e-05	0.000713612	AT1G14500.1	Ankyrin repeat family protein	chitinase 2-like
Storvum032449t1	1.76641	1.58e-05	0.00053065	AT2G20690.1	lumazine-binding family protein	riboflavin synthase
Storvum026133t1	1.76219	6.39e-05	0.00154213	AT1G29290.1		precursor of CEP14-like
Storvum015972t1	1.76003	3.19e-05	0.000915777	AT1G17970.1	RING/U-box superfamily protein	putative e3 ubiquitin-protein ligase hip1
Storvum018534t1	1.75857	6.58e-05	0.00158132	AT5G11950.2	Putative lysine decarboxylase family protein	cytokinin riboside 5'-monophosphate phosphoribohydrolase LOG8-like
Storvum056795t1	1.75701	0.000112805	0.00237174	AT4G26910.3	Dihydrolipoamide succinyltransferase	---NA---
Storvum023262t1	1.75242	8.38e-05	0.00188557	AT4G27740.1	Yippee family putative zinc-binding protein	protein yippee-like At4g27740
Storvum009337t1	1.75154	1.07e-06	7.58e-05	AT1G20925.1	Auxin efflux carrier family protein	uncharacterized transporter YBR287W-like isoform X1
Storvum000949t1	1.7505	9.34e-09	2.64e-06	AT4G37640.1	calcium ATPase 2	calcium-transporting ATPase 2, plasma membrane-type-like
Storvum046958t1	1.7495	0.000716619	0.00925874	AT3G23930.1		golgin subfamily A member 1-like
Storvum013932t1	1.74938	1.56e-05	0.000528486	AT1G49010.1	Duplicated homeodomain-like superfamily protein	transcription factor DIVARICATA-like
Storvum021354t1	1.74679	2.04e-08	4.61e-06	AT5G41050.1	Pollen Ole e 1 allergen and extensin family protein	pollen allergen Che a 1
Storvum011118t1	1.74629	0.000457925	0.00666369	AT1G17010.1	2-oxoglutarate (2OG) and Fe(II)-dependent oxygenase superfamily protein	protein SRG1-like
Storvum017024t1	1.74476	1.58e-06	0.000103688	AT3G09270.1	glutathione S-transferase TAU 8	glutathione S-transferase U8-like
Storvum011967t1	1.74245	0.000418245	0.00621584	AT5G16990.1	Zinc-binding dehydrogenase family protein	2-alkenal reductase (NADP(+)-dependent)
Storvum015590t1	1.74	1.85e-10	1.72e-07	AT5G06060.1	NAD(P)-binding Rossmann-fold superfamily protein	tropinone reductase 2
Storvum010648t1	1.7381	1.42e-06	9.43e-05	AT5G03980.1	SGNH hydrolase-type esterase superfamily protein	acetylajmalan esterase-like isoform X1
Storvum019124t1	1.73385	1.08e-09	5.8e-07	AT5G62350.1	Plant invertase/pectin methylesterase inhibitor superfamily protein	21 kDa protein-like
Storvum000476t1	1.72257	1.6e-06	0.000104254	AT1G59780.1	NB-ARC domain-containing disease resistance protein	putative late blight resistance protein homolog R1B-23
Storvum015364t1	1.71917	9.96e-05	0.0021436	AT5G13720.1	Uncharacterised protein family (UPF0114)	PREDICTED: uncharacterized protein LOC102606402
Storvum020462t2	1.71614	5.98e-09	1.95e-06	AT4G33040.1	Thioredoxin superfamily protein	glutaredoxin-C6
Storvum000990t1	1.71442	1.03e-06	7.55e-05	AT5G66150.1	Glycosyl hydrolase family 38 protein	alpha-mannosidase
Storvum013671t1	1.71425	6.99e-05	0.00164836	AT5G23100.1	Protein of unknown function, DUF617	protein MIZU-KUSSEI 1
Storvum010436t1	1.71353	4.97e-07	4.32e-05	AT5G54160.1	O-methyltransferase 1	caffeic acid 3-O-methyltransferase
Storvum001329t1	1.71336	6.33e-15	8.23e-11	AT1G68560.1	alpha-xylosidase 1	alpha-xylosidase 1-like
Storvum016026t1	1.71282	1.45e-05	0.000501251	AT2G35420.1	RING/U-box superfamily protein	RING-H2 finger protein ATL38-like
Storvum014445t1	1.71231	1.98e-09	8.78e-07	AT2G22430.1	homeobox protein 6	homeobox-leucine zipper protein ATHB-6-like
Storvum002946t1	1.71226	4.26e-06	0.000215344	AT1G53210.1	sodium/calcium exchanger family protein / calcium-binding EF hand family protein	sodium/calcium exchanger NCL1-like isoform X1
Storvum016790t1	1.71108	5.03e-07	4.32e-05	AT2G26910.1	pleiotropic drug resistance 4	PREDICTED: uncharacterized protein LOC102585716 isoform X2
Storvum012797t2	1.71033	1.6e-07	1.91e-05	AT4G19880.1	Glutathione S-transferase family protein	glutathionyl-hydroquinone reductase YqjG-like isoform X2
Storvum017310t1	1.7061	2.3e-05	0.000710457	AT1G05420.1	ovate family protein 12	transcription repressor OFP12-like
Storvum019425t1	1.70522	0.000186343	0.00343231	AT1G18390.2	Protein kinase superfamily protein	LEAF RUST 10 DISEASE-RESISTANCE LOCUS RECEPTOR-LIKE PROTEIN KINASE-like 1.2 isoform X2
Storvum009680t1	1.70458	0.000271162	0.00451496	AT1G15710.1	prephenate dehydrogenase family protein	arogenate dehydrogenase 2, chloroplastic-like
Storvum009521t1	1.70439	9.56e-06	0.000367787	AT4G24780.2	Pectin lyase-like superfamily protein	Pectate lyase
Storvum012339t1	1.70427	1.5e-08	3.8e-06	AT1G61720.1	NAD(P)-binding Rossmann-fold superfamily protein	anthocyanidin reductase-like
Storvum010757t1	1.70088	0.000212595	0.00379751	AT1G12060.1	BCL-2-associated athanogene 5	BAG family molecular chaperone regulator 5, mitochondrial-like
Storvum013219t1	1.70081	6.31e-05	0.00153074	AT4G35690.1	Arabidopsis protein of unknown function (DUF241)	PREDICTED: uncharacterized protein LOC107010801
Storvum017714t2	1.69697	0.000163187	0.00311685	AT5G43270.1	squamosa promoter binding protein-like 2	citrate-binding protein-like
Storvum032456t1	1.69385	0.000461152	0.00669288	AT5G43150.1		MAGUK p55 subfamily member 4 like
Storvum007698t1	1.69283	4.92e-05	0.00126584	AT5G17540.1	HXXXD-type acyl-transferase family protein	methanol O-anthraniloyltransferase-like
Storvum011987t1	1.69114	4e-07	3.77e-05	AT5G65640.1	beta HLH protein 93	transcription factor bHLH93-like
Storvum041243t1	1.68698	0.000125675	0.00256504	AT3G47510.1		50S ribosomal protein
Storvum013750t1	1.68617	0.000105091	0.002244	AT2G20690.1	lumazine-binding family protein	riboflavin synthase
Storvum028909t1	1.68521	0.00027094	0.00451416	AT1G78830.1	Curculin-like (mannose-binding) lectin family protein	G-type lectin S-receptor-like serine/threonine-protein kinase SD2-5
Storvum009506t1	1.68466	0.000573304	0.00786003	AT4G25000.1	alpha-amylase-like	Alpha-amylase
Storvum001333t1	1.68164	4.92e-05	0.00126584	AT1G45616.1	receptor like protein 6	receptor-like protein 12
Storvum016647t1	1.67849	0.00019471	0.00354623	AT1G01500.1	Erythronate-4-phosphate dehydrogenase family protein	PREDICTED: uncharacterized protein LOC107027288
Storvum006702t1	1.67612	4.78e-08	8.09e-06	AT5G04310.1	Pectin lyase-like superfamily protein	probable pectate lyase 13 isoform X1
Storvum007520t1	1.67569	4.42e-05	0.00116958	AT1G22340.1	UDP-glucosyl transferase 85A7	7-deoxyloganetic acid glucosyltransferase-like
Storvum012977t2	1.67504	0.00047258	0.00679804	AT5G09810.1	actin 7	actin-104
Storvum002108t1	1.6746	2.14e-09	9.13e-07	AT4G13420.1	high affinity K+ transporter 5	potassium transporter 5-like
Storvum007880t1	1.67419	0.000377526	0.00576763	AT1G23460.1	Pectin lyase-like superfamily protein	probable polygalacturonase At1g80170
Storvum026068t1	1.67397	0.000547275	0.00757665	AT5G02380.1	metallothionein 2B	metallothionein-like protein type 2
Storvum015383t1	1.67127	1.11e-06	7.79e-05	AT2G30933.1	Carbohydrate-binding X8 domain superfamily protein	glucan endo-1,3-beta-glucosidase 4-like
Storvum011326t1	1.66943	9.71e-09	2.69e-06	AT1G71695.1	Peroxidase superfamily protein	peroxidase 12
Storvum017091t1	1.66726	2.53e-05	0.000765171	AT3G56880.1	VQ motif-containing protein	calmodulin-binding protein 25-like
Storvum010438t1	1.66688	2.43e-07	2.6e-05	AT1G10070.2	branched-chain amino acid transaminase 2	branched-chain-amino-acid aminotransferase 2, chloroplastic-like
Storvum018286t4	1.66642	0.000202118	0.00365584	AT4G35750.1	SEC14 cytosolic factor family protein / phosphoglyceride transfer family protein	ganglioside-induced differentiation-associated protein 2
Storvum022626t1	1.66557	0.000121747	0.00250217	AT5G47060.1	Protein of unknown function (DUF581)	protein mard1
Storvum004876t1	1.66268	7.5e-06	0.000315225	AT5G17860.1	calcium exchanger 7	cation/calcium exchanger 1-like
Storvum047142t1	1.66223	7.92e-06	0.000327014	AT1G29080.1	Papain family cysteine protease	---NA---
Storvum018298t1	1.66178	0.000238894	0.00413658	AT1G34210.1	somatic embryogenesis receptor-like kinase 2	somatic embryogenesis receptor kinase 2-like
Storvum002013t1	1.65932	9.03e-05	0.00198977	AT5G03340.1	ATPase, AAA-type, CDC48 protein	cell division cycle protein 48 homolog
Storvum001660t1	1.65525	5.05e-10	3.55e-07	AT5G12950.1	Putative glycosyl hydrolase of unknown function (DUF1680)	uncharacterized protein LOC101244563
Storvum011623t1	1.6549	3.34e-08	6.49e-06	AT5G12330.4	Lateral root primordium (LRP) protein-related	protein LATERAL ROOT PRIMORDIUM 1
Storvum003730t1	1.65421	0.000762127	0.00965014	AT5G43120.1	ARM-repeat/Tetratricopeptide repeat (TPR)-like protein	N-terminal acetyltransferase A, auxiliary subunit
Storvum008722t1	1.65373	8.38e-08	1.19e-05	AT5G25220.1	KNOTTED1-like homeobox gene 3	homeobox protein knotted-1-like LET12
Storvum013846t1	1.65252	0.000460701	0.00669288	AT1G76980.1		PREDICTED: uncharacterized protein LOC102605156
Storvum004942t1	1.65031	6.17e-05	0.00150362	AT2G44380.1	Cysteine/Histidine-rich C1 domain family protein	uncharacterized LOC107857153
Storvum012980t1	1.65006	2.44e-11	3.53e-08	AT3G48690.1	alpha/beta-Hydrolases superfamily protein	2-hydroxyisoflavanone dehydratase-like
Storvum006057t1	1.64687	1.06e-06	7.58e-05	AT4G33790.1	Jojoba acyl CoA reductase-related male sterility protein	alcohol-forming fatty acyl-CoA reductase-like
Storvum017288t2	1.64437	3.74e-07	3.57e-05	AT1G72610.1	germin-like protein 1	auxin-binding protein ABP19a-like
Storvum006784t1	1.64236	2.04e-10	1.77e-07	AT1G25510.1	Eukaryotic aspartyl protease family protein	protein ASPARTIC PROTEASE IN GUARD CELL 1
Storvum006726t1	1.64096	1.74e-05	0.000572445	AT5G52450.1	MATE efflux family protein	protein DETOXIFICATION 16-like
Storvum007359t1	1.63763	1.52e-06	9.97e-05	AT2G04890.1	SCARECROW-like 21	scarecrow-like protein 21
Storvum005336t1	1.63657	4.4e-05	0.00116671	AT2G25270.1		PREDICTED: uncharacterized protein LOC102580528
Storvum015649t1	1.63592	0.00064209	0.0085332	AT3G25070.1	RPM1 interacting protein 4	RPM1-interacting protein 4 isoform X1
Storvum008102t1	1.63327	0.00046837	0.00677406	AT4G26200.1	1-amino-cyclopropane-1-carboxylate synthase 7	1-aminocyclopropane-1-carboxylate synthase 7-like
Storvum010495t1	1.63282	0.000419597	0.00622171	AT4G36470.1	S-adenosyl-L-methionine-dependent methyltransferases superfamily protein	salicylate carboxymethyltransferase-like
Storvum012282t1	1.63159	2.2e-07	2.4e-05	AT5G24530.1	2-oxoglutarate (2OG) and Fe(II)-dependent oxygenase superfamily protein	protein DOWNY MILDEW RESISTANCE 6-like
Storvum000802t1	1.6302	2.74e-05	0.000814785	AT3G21180.1	autoinhibited Ca(2+)-ATPase 9	calcium-transporting ATPase 9, plasma membrane-type
Storvum008653t1	1.62696	1.73e-09	8.19e-07	AT5G55530.2	Calcium-dependent lipid-binding (CaLB domain) family protein	PREDICTED: uncharacterized protein LOC102592665
Storvum009709t1	1.62695	2.08e-07	2.36e-05	AT4G38660.1	Pathogenesis-related thaumatin superfamily protein	thaumatin-like protein 1
Storvum011837t2	1.62441	0.000512634	0.00723417	AT5G67020.1		ATP-dependent 6-phosphofructokinase
Storvum008252t1	1.62074	3.46e-07	3.37e-05	AT5G37540.1	Eukaryotic aspartyl protease family protein	aspartic proteinase PCS1-like
Storvum015171t1	1.61759	0.000416251	0.00620393	AT4G38260.1	Protein of unknown function (DUF833)	transport and Golgi organization 2 homolog
Storvum006819t3	1.61655	2.15e-07	2.4e-05	AT3G18490.1	Eukaryotic aspartyl protease family protein	protein ASPARTIC PROTEASE IN GUARD CELL 1-like
Storvum009689t1	1.61617	1.11e-07	1.49e-05	AT1G03475.1	Coproporphyrinogen III oxidase	oxygen-dependent coproporphyrinogen-III oxidase, chloroplastic
Storvum002058t1	1.61414	4.36e-06	0.000218203	AT3G43190.1	sucrose synthase 4	sucrose synthase
Storvum018588t1	1.61384	0.000334761	0.00526071	AT4G25780.1	CAP (Cysteine-rich secretory proteins, Antigen 5, and Pathogenesis-related 1 protein) superfamily protein	pathogenesis-related protein PR-1
Storvum007330t1	1.61294	4.39e-05	0.00116631	AT3G20015.1	Eukaryotic aspartyl protease family protein	protein ASPARTIC PROTEASE IN GUARD CELL 2-like
Storvum012057t1	1.61288	1.73e-11	3.18e-08	AT5G16970.1	alkenal reductase	2-alkenal reductase (NADP(+)-dependent)-like
Storvum002007t1	1.61116	2.26e-08	4.89e-06	AT4G02280.1	sucrose synthase 3	sucrose synthase 2-like
Storvum006100t1	1.61035	0.00048181	0.00690029	AT4G31940.1	cytochrome P450, family 82, subfamily C, polypeptide 4	cytochrome P450 CYP82D47-like
Storvum006523t1	1.61034	0.000711456	0.00921491	AT5G36220.1	cytochrome p450 81d1	Isoflavone 2'-hydroxylase
Storvum007429t19	1.60713	9.42e-06	0.000364449	AT4G14090.1	UDP-Glycosyltransferase superfamily protein	crocetin glucosyltransferase, chloroplastic-like
Storvum020267t1	1.60613	0.000137902	0.00273992	AT5G38410.1	Ribulose bisphosphate carboxylase (small chain) family protein	ribulose bisphosphate carboxylase
Storvum017358t1	1.6058	6.48e-09	2.06e-06	AT2G01818.1	PLATZ transcription factor family protein	PREDICTED: uncharacterized protein LOC107017234
Storvum014647t1	1.60549	1.23e-07	1.57e-05	AT5G22920.1	CHY-type/CTCHY-type/RING-type Zinc finger protein	E3 ubiquitin-protein ligase MIEL1
Storvum001845t1	1.60411	3.48e-06	0.000183453	AT4G27290.1	S-locus lectin protein kinase family protein	G-type lectin S-receptor-like serine/threonine-protein kinase At4g27290 isoform X1
Storvum012724t1	1.60294	2.11e-06	0.000127978	AT1G05260.1	Peroxidase superfamily protein	peroxidase 3-like
Storvum011754t1	1.60285	0.000110499	0.00233657	AT2G38830.1	Ubiquitin-conjugating enzyme/RWD-like protein	protein ELC-like
Storvum025757t1	1.60243	0.000180864	0.00336957	AT3G51950.2	Zinc finger (CCCH-type) family protein / RNA recognition motif (RRM)-containing protein	PREDICTED: uncharacterized protein LOC102582379
Storvum009299t1	1.60144	1.68e-06	0.000107926	AT5G18160.1	F-box and associated interaction domains-containing protein	F-box protein At5g07610-like
Storvum003287t1	1.59744	1.6e-08	3.97e-06	AT5G19670.1	Exostosin family protein	probable glycosyltransferase At3g07620 isoform X1
Storvum001863t1	1.59496	7.83e-09	2.31e-06	AT4G33300.2	ADR1-like 1	probable disease resistance protein At4g33300
Storvum000394t1	1.59488	8.51e-06	0.000344078	AT3G06880.2	Transducin/WD40 repeat-like superfamily protein	putative E3 ubiquitin-protein ligase LIN isoform X1
Storvum024715t1	1.59225	2.54e-05	0.000766176	AT1G79040.1	photosystem II subunit R	photosystem II 10 kDa polypeptide, chloroplastic
Storvum004831t1	1.59168	0.000517754	0.00728039	AT5G05390.1	laccase 12	laccase-12-like
Storvum013718t1	1.58826	2.32e-05	0.000714486	AT5G62960.1		PREDICTED: uncharacterized protein LOC107855137 isoform X1
Storvum003235t1	1.58624	3.04e-07	3.05e-05	AT2G36570.1	Leucine-rich repeat protein kinase family protein	leucine-rich repeat receptor-like protein kinase PXC1
Storvum016926t1	1.58454	3.51e-07	3.4e-05	AT1G62770.1	Plant invertase/pectin methylesterase inhibitor superfamily protein	21 kDa protein-like
Storvum006764t1	1.58396	6.04e-08	9.57e-06	AT4G12910.1	serine carboxypeptidase-like 20	serine carboxypeptidase-like 20
Storvum010491t1	1.57963	1.18e-07	1.54e-05	AT3G48700.1	carboxyesterase 13	2-hydroxyisoflavanone dehydratase-like
Storvum006433t1	1.5779	5.71e-06	0.00026395	AT3G52970.1	cytochrome P450, family 76, subfamily G, polypeptide 1	cytochrome P450 76A2-like
Storvum047159t1	1.57559	2.18e-07	2.4e-05	AT4G19880.2	Glutathione S-transferase family protein	glutathionyl-hydroquinone reductase YqjG-like isoform X2
Storvum012355t1	1.57516	8.91e-10	4.98e-07	AT5G24310.1	ABL interactor-like protein 3	protein ABIL2-like
Storvum014063t1	1.57429	4.6e-06	0.000225114	AT5G54400.1	S-adenosyl-L-methionine-dependent methyltransferases superfamily protein	Methyltransferase type 11
Storvum007639t1	1.5695	1.36e-05	0.000481203	AT5G20050.1	Protein kinase superfamily protein	probable receptor-like protein kinase At5g20050
Storvum015266t1	1.56724	4.22e-05	0.00113713	AT2G18670.1	RING/U-box superfamily protein	RING-H2 finger protein ATL56-like
Storvum002206t1	1.56486	2.2e-13	1.14e-09	AT5G67360.1	Subtilase family protein	subtilisin-like protease SBT1.7
Storvum014131t1	1.56484	2.71e-09	1.05e-06	AT5G02230.2	Haloacid dehalogenase-like hydrolase (HAD) superfamily protein	suppressor of disruption of TFIIS
Storvum013251t1	1.5646	5.13e-06	0.000243481	AT1G55915.1	zinc ion binding	DNA-dependent metalloprotease WSS1-like
Storvum010639t1	1.56435	0.000148192	0.00290224	NA	NA	predicted protein
Storvum002304t1	1.5636	5.17e-06	0.000244131	AT3G17700.1	cyclic nucleotide-binding transporter 1	probable cyclic nucleotide-gated ion channel 20, chloroplastic isoform X1
Storvum005232t1	1.56144	0.00022484	0.00397798	AT2G36780.1	UDP-Glycosyltransferase superfamily protein	UDP-glycosyltransferase 73C3-like
Storvum001760t1	1.55084	0.000128097	0.00259264	AT5G18860.1	inosine-uridine preferring nucleoside hydrolase family protein	PREDICTED: uncharacterized protein LOC107842165 isoform X1
Storvum004262t1	1.5468	2.09e-05	0.000658807	AT2G30990.2	Protein of unknown function (DUF688)	PREDICTED: uncharacterized protein LOC102584213
Storvum005017t1	1.53503	0.00012888	0.00260444	AT3G63300.1	FORKED 1	VAN3-binding protein
Storvum000984t1	1.53233	1.76e-06	0.000112015	AT5G25930.1	Protein kinase family protein with leucine-rich repeat domain	receptor-like protein kinase 5
Storvum022110t2	1.53231	0.000573779	0.00786241	AT5G13910.1	Integrase-type DNA-binding superfamily protein	ethylene-responsive transcription factor LEP-like
Storvum018057t1	1.52988	4.27e-05	0.00114893	AT5G53730.1	Late embryogenesis abundant (LEA) hydroxyproline-rich glycoprotein family	protein YLS9
Storvum009443t1	1.52936	1.09e-05	0.000407458	AT4G11070.1	WRKY family transcription factor	probable WRKY transcription factor 41
Storvum014112t1	1.52845	0.000387462	0.00588616	AT1G68320.1	myb domain protein 62	transcription factor MYB108-like
Storvum043187t1	1.52738	3.82e-05	0.00105146	AT2G14900.1	Gibberellin-regulated family protein	snakin-1
Storvum019968t1	1.5271	5.3e-06	0.000248823	AT5G40690.1		Hop-interacting protein THI031
Storvum011036t1	1.52614	0.000745578	0.00950073	AT5G65140.1	Haloacid dehalogenase-like hydrolase (HAD) superfamily protein	probable trehalose-phosphate phosphatase J
Storvum011986t1	1.52215	7.95e-07	6.19e-05	AT1G37140.1	MEI2 C-terminal RRM only like 1	protein terminal ear1 homolog
Storvum001643t1	1.51681	8.42e-05	0.00188877	AT5G63810.1	beta-galactosidase 10	beta-galactosidase 10
Storvum007218t1	1.51561	8.94e-06	0.000353735	AT5G49630.1	amino acid permease 6	amino acid permease 6-like
Storvum011300t1	1.51523	8.33e-05	0.001878	AT3G13550.2	Ubiquitin-conjugating enzyme family protein	constitutive photomorphogenesis protein 10
Storvum016271t1	1.5137	6.2e-07	5.12e-05	AT2G40610.1	expansin A8	expansin precursor
Storvum002434t1	1.51076	1.04e-06	7.58e-05	AT5G67360.1	Subtilase family protein	subtilisin-like protease SBT1.7
Storvum008784t1	1.50788	4.79e-08	8.09e-06	AT1G11170.1	Protein of unknown function (DUF707)	PREDICTED: uncharacterized protein LOC102578269
Storvum011808t1	1.50646	0.000379759	0.00579282	AT3G12750.1	zinc transporter 1 precursor	zinc transporter 8-like
Storvum015003t1	1.5062	7.32e-05	0.00170232	AT1G07090.1	Protein of unknown function (DUF640)	protein LIGHT-DEPENDENT SHORT HYPOCOTYLS 6-like
Storvum003334t1	1.50255	0.00058107	0.00794975	AT5G66850.1	mitogen-activated protein kinase kinase kinase 5	mitogen-activated protein kinase kinase kinase YODA-like isoform X1
Storvum008215t1	1.50225	3.02e-06	0.000165856	AT5G25110.1	CBL-interacting protein kinase 25	CBL-interacting serine/threonine-protein kinase 25-like
Storvum051369t1	1.50061	6.6e-05	0.00158358	AT3G13330.1	proteasome activating protein 200	---NA---
Storvum006828t1	1.50034	0.000179476	0.0033509	AT4G12070.1		PREDICTED: uncharacterized protein LOC102583273
Storvum019168t1	1.49833	0.000303759	0.00491916	AT5G43840.1	heat shock transcription factor A6A	uncharacterized protein LOC101268894 isoform 1
Storvum009788t1	1.49708	1.18e-05	0.000427456	AT4G18550.1	alpha/beta-Hydrolases superfamily protein	Phospholipase A1-II 1
Storvum059436t1	1.49631	0.00047504	0.00682211	AT5G02370.1	ATP binding microtubule motor family protein	---NA---
Storvum021544t1	1.49604	1.51e-05	0.000516858	AT1G78020.1	Protein of unknown function (DUF581)	PREDICTED: uncharacterized protein LOC109242732
Storvum001742t1	1.49439	5.82e-06	0.000267376	AT2G23360.1	Plant protein of unknown function (DUF869)	filament-like plant protein 7 isoform X1
Storvum017396t1	1.49403	0.00073173	0.00936557	AT3G09270.1	glutathione S-transferase TAU 8	probable glutathione S-transferase
Storvum006760t1	1.49312	4.3e-05	0.00115223	AT3G48310.1	cytochrome P450, family 71, subfamily A, polypeptide 22	cytochrome P450 CYP736A12-like
Storvum014602t1	1.49286	0.000375636	0.00574679	AT5G12250.1	beta-6 tubulin	tubulin beta chain-like
Storvum012578t1	1.49039	1.49e-05	0.000510544	AT1G43710.1	Pyridoxal phosphate (PLP)-dependent transferases superfamily protein	histidine decarboxylase-like
Storvum009776t1	1.48714	9.81e-08	1.35e-05	AT3G22120.1	cell wall-plasma membrane linker protein	36.4 kDa proline-rich protein-like
Storvum014567t1	1.48706	0.000636112	0.00847108	AT5G23100.1	Protein of unknown function, DUF617	protein MIZU-KUSSEI 1-like
Storvum025959t1	1.48485	8.99e-05	0.0019858	AT3G14280.1		PREDICTED: uncharacterized protein LOC102589409
Storvum003874t1	1.48439	1.89e-08	4.42e-06	AT5G54510.1	Auxin-responsive GH3 family protein	indole-3-acetic acid-amido synthetase GH3.6-like
Storvum054047t1	1.48196	0.000283478	0.00467811	AT1G08630.4	threonine aldolase 1	probable low-specificity L-threonine aldolase 1
Storvum001305t1	1.48108	0.000131343	0.00264418	AT1G50180.1	NB-ARC domain-containing disease resistance protein	disease resistance protein RGH4
Storvum009363t1	1.47845	7.06e-05	0.00165942	AT2G36840.1	ACT-like superfamily protein	ACT domain-containing protein ACR10
Storvum014559t2	1.47783	1.06e-06	7.58e-05	AT4G02860.1	Phenazine biosynthesis PhzC/PhzF protein	uncharacterized isomerase BH0283-like
Storvum005087t1	1.47754	3.14e-05	0.000905455	AT3G12580.1	heat shock protein 70	heat shock cognate 70 kDa protein 2-like
Storvum019826t1	1.47737	1.83e-06	0.000114682	AT1G13360.1		Carbohydrate-responsive element-binding protein
Storvum056185t2	1.47072	0.000116496	0.0024316	AT5G02230.2	Haloacid dehalogenase-like hydrolase (HAD) superfamily protein	suppressor of disruption of TFIIS
Storvum010355t1	1.46906	1.89e-05	0.000611497	AT2G15760.1	Protein of unknown function (DUF1645)	Heat stress transcription factor A-2c, putative
Storvum011084t1	1.46898	9.8e-07	7.26e-05	AT2G45690.1	shrunken seed protein (SSE1)	peroxisome biogenesis protein 16-like isoform X1
Storvum017748t1	1.46729	0.000481622	0.00690029	AT5G24270.2	Calcium-binding EF-hand family protein	calcineurin B-like protein 7
Storvum015574t1	1.46646	2.39e-08	5.02e-06	AT1G02920.1	glutathione S-transferase 7	glutathione S-transferase
Storvum013024t1	1.46198	8.97e-08	1.25e-05	AT1G52820.1	2-oxoglutarate (2OG) and Fe(II)-dependent oxygenase superfamily protein	probable 2-oxoglutarate-dependent dioxygenase AOP1
Storvum004358t1	1.4599	0.000231925	0.00404555	AT3G26600.1	armadillo repeat only 4	uncharacterized protein LOC101264310
Storvum012289t1	1.45448	1.66e-10	1.6e-07	AT1G35720.1	annexin 1	annexin D1-like
Storvum013504t1	1.45304	6.53e-05	0.00157134	AT2G45980.1		ATG8-interacting protein 1-like
Storvum038493t1	1.45277	3.75e-07	3.58e-05	AT1G04110.1	Subtilase family protein	---NA---
Storvum019706t1	1.45163	4.62e-05	0.00121303	AT5G50760.1	SAUR-like auxin-responsive protein family	auxin-responsive protein SAUR71-like
Storvum041387t1	1.45063	0.000393178	0.00595213	AT2G46170.1	Reticulon family protein	Reticulon-like protein B5
Storvum010874t1	1.4473	0.000474973	0.00682211	AT2G39370.1		probable membrane-associated kinase regulator 4
Storvum028397t1	1.44727	0.000695035	0.00906089	NA	NA	---NA---
Storvum004016t1	1.44527	4.92e-12	1.42e-08	AT3G25560.1	NSP-interacting kinase 2	protein NSP-INTERACTING KINASE 2-like
Storvum000847t1	1.44496	7.6e-05	0.00175025	AT4G33150.2	lysine-ketoglutarate reductase/saccharopine dehydrogenase bifunctional enzyme	alpha-aminoadipic semialdehyde synthase
Storvum028064t1	1.4432	3.39e-05	0.000956659	AT4G39795.1	Protein of unknown function (DUF581)	hypothetical protein CQW23_12670
Storvum020702t1	1.44243	1.69e-05	0.000560484	AT3G09270.1	glutathione S-transferase TAU 8	probable glutathione S-transferase
Storvum013294t1	1.4383	0.000124543	0.00254848	NA	NA	extensin-2-like
Storvum004935t1	1.43379	7.77e-06	0.000322671	AT5G28910.2		Alpha-internexin like
Storvum002185t1	1.4324	6.17e-07	5.11e-05	AT3G46530.1	NB-ARC domain-containing disease resistance protein	putative late blight resistance protein homolog R1B-12
Storvum001208t1	1.4308	1.84e-05	0.000597312	AT5G24810.1	ABC1 family protein	putative abc1 protein
Storvum047134t1	1.42689	3.31e-07	3.28e-05	AT3G01680.1		putative late blight resistance protein homolog R1A-3 isoform X3
Storvum014562t1	1.4268	6.6e-05	0.00158358	AT5G52260.1	myb domain protein 19	transcription factor LAF1-like
Storvum010243t1	1.42542	2.98e-06	0.000164436	AT3G26430.1	GDSL-like Lipase/Acylhydrolase superfamily protein	GDSL esterase/lipase At3g26430-like
Storvum012459t1	1.42522	8.37e-06	0.000339677	AT5G64250.2	Aldolase-type TIM barrel family protein	nitronate monooxygenase
Storvum028955t1	1.42364	1.99e-06	0.000121656	AT3G29780.1	ralf-like 27	Protein RALF-like 27
Storvum014801t1	1.41868	0.000402421	0.00604981	AT5G50740.1	Heavy metal transport/detoxification superfamily protein	heavy metal-associated isoprenylated plant protein 7-like isoform X2
Storvum033861t2	1.41828	3.83e-06	0.000197147	AT5G06060.1	NAD(P)-binding Rossmann-fold superfamily protein	tropinone reductase 2
Storvum014393t1	1.41827	4.69e-06	0.000226769	AT3G55250.1		photosystem I assembly factor PSA3, chloroplastic
Storvum006083t1	1.41771	1.18e-06	8.06e-05	AT5G38710.1	Methylenetetrahydrofolate reductase family protein	proline dehydrogenase 2, mitochondrial-like
Storvum002042t1	1.41693	7.35e-09	2.25e-06	AT1G12380.1		Ribonuclease H-like domain containing protein
Storvum015225t1	1.41611	1.53e-05	0.000521897	AT2G44940.1	Integrase-type DNA-binding superfamily protein	ethylene-responsive transcription factor ERF039-like
Storvum005977t1	1.4111	3.79e-08	6.94e-06	AT2G29730.1	UDP-glucosyl transferase 71D1	UDP-glycosyltransferase 71K1-like
Storvum010384t1	1.4098	2.5e-06	0.000144872	AT5G20540.1	BREVIS RADIX-like 4	protein Brevis radix-like 4
Storvum022528t1	1.4092	2.11e-06	0.000127978	AT5G63630.1	P-loop containing nucleoside triphosphate hydrolases superfamily protein	PREDICTED: uncharacterized protein LOC102591376
Storvum006698t1	1.40783	0.00079727	0.00998815	AT2G45550.1	cytochrome P450, family 76, subfamily C, polypeptide 4	geraniol 8-hydroxylase-like
Storvum022001t1	1.40686	0.000209234	0.00376249	AT1G17180.1	glutathione S-transferase TAU 25	probable glutathione S-transferase parA
Storvum001963t1	1.4067	4.47e-07	4.01e-05	AT3G46290.1	hercules receptor kinase 1	receptor-like protein kinase HERK 1
Storvum016648t1	1.40609	3.32e-06	0.00017761	AT2G17730.1	NEP-interacting protein 2	NEP1-interacting protein-like 1
Storvum003887t1	1.40575	5.42e-11	6.72e-08	AT1G70370.2	polygalacturonase 2	polygalacturonase-1 non-catalytic subunit beta-like
Storvum013755t1	1.40396	8.87e-05	0.00196559	AT5G16600.1	myb domain protein 43	protein ODORANT1-like
Storvum002360t1	1.40326	7.5e-06	0.000315225	AT5G67360.1	Subtilase family protein	subtilisin-like protease SBT1.7
Storvum019315t1	1.39986	0.000611614	0.00825044	AT2G25060.1	early nodulin-like protein 14	umecyanin-like
Storvum007770t1	1.39929	0.000155378	0.00300006	AT1G54820.1	Protein kinase superfamily protein	serine/threonine-protein kinase CDL1
Storvum014940t1	1.39736	1.43e-06	9.51e-05	AT5G46700.1	Tetraspanin family protein	protein TORNADO 2
Storvum012949t1	1.39435	6.02e-12	1.42e-08	AT2G22430.1	homeobox protein 6	homeobox-leucine zipper protein ATHB-6-like
Storvum038994t1	1.39385	0.000569648	0.00781404	AT1G13210.1	autoinhibited Ca2+/ATPase II	Putative methyltransferase family protein
Storvum007133t2	1.39334	6.55e-07	5.24e-05	AT1G48100.1	Pectin lyase-like superfamily protein	polygalacturonase At1g48100
Storvum012731t1	1.39275	1.86e-05	0.000603585	AT1G10550.1	xyloglucan:xyloglucosyl transferase 33	probable xyloglucan endotransglucosylase/hydrolase protein 33
Storvum029290t1	1.39168	0.000353052	0.00547288	AT2G02250.1	phloem protein 2-B2	F-box protein PP2-B10-like
Storvum024588t1	1.38998	1.03e-05	0.000388235	AT2G46080.1		hypothetical protein BC332_04959
Storvum016206t1	1.38976	8.02e-07	6.19e-05	AT5G22930.1	Protein of unknown function (DUF1635)	WASH complex subunit CCDC53 homolog
Storvum003809t1	1.38926	2.66e-05	0.000795944	AT5G66200.1	armadillo repeat only 2	PREDICTED: uncharacterized protein LOC102583155
Storvum014117t1	1.38596	1.18e-05	0.000427456	AT5G62740.1	SPFH/Band 7/PHB domain-containing membrane-associated protein family	hypersensitive-induced response protein 2
Storvum017244t1	1.38216	2.18e-06	0.000131201	AT3G10920.1	manganese superoxide dismutase 1	Superoxide dismutase [Mn], mitochondrial
Storvum022997t1	1.38144	2.01e-07	2.29e-05	AT4G39700.1	Heavy metal transport/detoxification superfamily protein	heavy metal-associated isoprenylated plant protein 23
Storvum002005t1	1.37808	3.78e-08	6.94e-06	AT1G79460.1	Terpenoid cyclases/Protein prenyltransferases superfamily protein	ent-kaur-16-ene synthase, chloroplastic isoform X2
Storvum001171t1	1.3779	4.85e-05	0.00125486	AT1G53310.3	phosphoenolpyruvate carboxylase 1	phosphoenolpyruvate carboxylase-like
Storvum007090t1	1.37655	5.16e-05	0.00131268	AT3G21800.1	UDP-glucosyl transferase 71B8	anthocyanidin 3-O-glucosyltransferase 2-like
Storvum002970t1	1.3758	0.000349973	0.00543734	AT4G24020.1	NIN like protein 7	protein NLP6-like isoform X1
Storvum021272t1	1.37398	7.08e-06	0.000302976	AT3G22600.1	Bifunctional inhibitor/lipid-transfer protein/seed storage 2S albumin superfamily protein	non-specific lipid-transfer protein-like protein At2g13820
Storvum007309t1	1.37227	4.3e-07	3.92e-05	AT2G36970.1	UDP-Glycosyltransferase superfamily protein	UDP-glycosyltransferase 86A1-like
Storvum017353t1	1.37111	0.000282444	0.00466401	AT1G17100.1	SOUL heme-binding family protein	heme-binding protein 2-like
Storvum026228t1	1.37024	1.41e-05	0.000489304	AT1G02960.1		sulfated surface glycoprotein 185-like
Storvum051220t1	1.36979	4.95e-05	0.00127041	AT1G12160.1	Flavin-binding monooxygenase family protein	---NA---
Storvum001651t1	1.36855	6.01e-12	1.42e-08	AT2G41820.1	Leucine-rich repeat protein kinase family protein	leucine-rich repeat receptor-like tyrosine-protein kinase PXC3
Storvum004883t1	1.36713	0.000392666	0.00594785	AT2G36780.1	UDP-Glycosyltransferase superfamily protein	zeatin O-glucosyltransferase-like
Storvum001400t1	1.36685	9.08e-05	0.00199755	AT2G32800.1	protein kinase family protein	receptor like protein kinase S.2
Storvum007897t1	1.36639	5.99e-06	0.000273087	AT2G44280.2	Major facilitator superfamily protein	major facilitator superfamily domain-containing protein 12-like
Storvum012234t1	1.36447	1.93e-10	1.73e-07	AT2G22430.1	homeobox protein 6	homeobox-leucine zipper protein ATHB-6-like
Storvum021078t1	1.36414	1.85e-06	0.000115666	AT3G59920.1	RAB GDP dissociation inhibitor 2	guanosine nucleotide diphosphate dissociation inhibitor 2
Storvum015317t1	1.36313	2.19e-07	2.4e-05	AT4G25150.1	HAD superfamily, subfamily IIIB acid phosphatase	acid phosphatase 1-like
Storvum008052t1	1.36304	0.000132703	0.00266102	AT3G23820.1	UDP-D-glucuronate 4-epimerase 6	UDP-glucuronate 4-epimerase 6-like
Storvum039902t1	1.36215	7.89e-06	0.000326512	AT3G09270.1	glutathione S-transferase TAU 8	probable glutathione S-transferase
Storvum005574t1	1.35994	3.13e-10	2.29e-07	AT5G13750.1	zinc induced facilitator-like 1	protein ZINC INDUCED FACILITATOR-LIKE 1-like isoform X1
Storvum028776t1	1.3585	0.000127052	0.0025755	AT5G09400.1	K+ uptake permease 7	adhesive plaque matrix protein-like
Storvum017125t1	1.35782	5.25e-06	0.000246812	AT1G02180.1	ferredoxin-related	PREDICTED: uncharacterized protein LOC102586844
Storvum004572t1	1.35665	2.04e-09	8.86e-07	AT3G14310.1	pectin methylesterase 3	pectinesterase/pectinesterase inhibitor U1
Storvum000223t1	1.35536	3.78e-05	0.00104408	AT2G47800.1	multidrug resistance-associated protein 4	ABC transporter C family member 4
Storvum028848t1	1.35435	0.000213027	0.00379861	AT5G06270.1		Gb:AAF02129.1, putative
Storvum005449t1	1.35054	8.4e-07	6.42e-05	AT4G02630.1	Protein kinase superfamily protein	probable serine/threonine-protein kinase At1g01540
Storvum013315t1	1.34909	2.28e-07	2.48e-05	AT4G30170.1	Peroxidase family protein	peroxidase 16-like
Storvum006133t1	1.34526	0.000617171	0.00829529	AT5G12960.1	Putative glycosyl hydrolase of unknown function (DUF1680)	probable glucan 1,3-beta-glucosidase A
Storvum008359t1	1.34413	2.68e-07	2.79e-05	AT5G42720.1	Glycosyl hydrolase family 17 protein	glucan endo-1,3-beta-glucosidase 7
Storvum006205t1	1.34332	7.42e-07	5.83e-05	AT5G18740.1	Domain of unknown function (DUF3444)	PREDICTED: uncharacterized protein LOC107032619
Storvum007562t1	1.34142	0.000458116	0.00666369	AT2G05940.1	Protein kinase superfamily protein	putative receptor-like protein kinase At1g72540
Storvum010301t1	1.33754	3.99e-05	0.00108847	AT2G25620.1	DNA-binding protein phosphatase 1	probable protein phosphatase 2C 27
Storvum002994t1	1.33553	7.49e-06	0.000315225	AT5G10530.1	Concanavalin A-like lectin protein kinase family protein	L-type lectin-domain containing receptor kinase IX.1-like
Storvum006976t1	1.33546	3.11e-05	0.000902087	AT4G20050.2	Pectin lyase-like superfamily protein	polygalacturonase QRT3
Storvum017898t1	1.33519	0.000607038	0.00821001	AT3G55390.1	Uncharacterised protein family (UPF0497)	CASP-like protein 4C2
Storvum002440t1	1.33467	0.000762898	0.00965521	AT3G23150.1	Signal transduction histidine kinase, hybrid-type, ethylene sensor	ethylene receptor 2-like
Storvum019244t1	1.3346	0.000731716	0.00936557	AT1G24620.1	EF hand calcium-binding protein family	probable calcium-binding protein CML25
Storvum019719t2	1.33365	0.000395729	0.00597683	AT3G46530.1	NB-ARC domain-containing disease resistance protein	putative late blight resistance protein homolog R1A-3
Storvum048673t1	1.33134	0.000372285	0.00570223	AT1G73580.1	Calcium-dependent lipid-binding (CaLB domain) family protein	protein C2-DOMAIN ABA-RELATED 3-like
Storvum020195t1	1.32892	0.000616282	0.0082882	AT3G25400.1		dCTP pyrophosphatase 1-like
Storvum010179t1	1.32442	1.34e-07	1.68e-05	AT5G14780.1	formate dehydrogenase	formate dehydrogenase, mitochondrial
Storvum016056t1	1.3205	0.000157082	0.00302845	AT2G37040.1	PHE ammonia lyase 1	Phenylalanine ammonia-lyase
Storvum000087t1	1.31511	2.67e-06	0.000153639	AT2G31960.2	glucan synthase-like 3	callose synthase 2-like
Storvum015097t1	1.31489	3.49e-06	0.000183453	AT4G25150.1	HAD superfamily, subfamily IIIB acid phosphatase	acid phosphatase 1-like
Storvum010715t1	1.31476	2.4e-07	2.58e-05	AT5G53870.1	early nodulin-like protein 1	CT099
Storvum024335t3	1.30795	0.000306561	0.0049522	AT5G08720.1		COPII coat assembly protein
Storvum016245t1	1.30249	3.26e-05	0.000932104	AT1G01200.1	RAB GTPase homolog A3	ras-related protein RABA3
Storvum013735t1	1.30091	1.16e-05	0.000426548	AT5G16590.1	Leucine-rich repeat protein kinase family protein	probable inactive receptor kinase RLK902
Storvum024586t1	1.30082	0.000605074	0.00820051	AT3G18280.1	Bifunctional inhibitor/lipid-transfer protein/seed storage 2S albumin superfamily protein	non-specific lipid-transfer protein 2
Storvum000944t1	1.30004	0.000315184	0.00506632	AT5G61480.1	Leucine-rich repeat protein kinase family protein	leucine-rich repeat receptor-like protein kinase TDR
Storvum011269t1	1.29873	0.000366779	0.00563448	AT1G17020.1	senescence-related gene 1	protein SRG1-like
Storvum005190t1	1.29582	0.000201734	0.00365584	AT2G19130.1	S-locus lectin protein kinase family protein	G-type lectin S-receptor-like serine/threonine-protein kinase At4g03230 isoform X1
Storvum001176t1	1.29432	8.99e-10	4.98e-07	AT5G51350.1	Leucine-rich repeat transmembrane protein kinase family protein	leucine-rich repeat receptor-like protein kinase TDR
Storvum021698t1	1.29358	6.74e-05	0.00160721	AT1G12663.1		thionin-like protein 2
Storvum015763t1	1.29339	0.000139167	0.00275873	AT2G40610.1	expansin A8	expansin A10
Storvum009077t1	1.29312	0.000427919	0.00629487	AT1G19360.1	Nucleotide-diphospho-sugar transferase family protein	arabinosyltransferase RRA3-like
Storvum020373t1	1.29102	1.15e-05	0.000422501	AT4G23160.1	cysteine-rich RLK (RECEPTOR-like protein kinase) 8	uncharacterized mitochondrial protein AtMg00810-like
Storvum007127t1	1.29033	3.28e-07	3.25e-05	AT3G21760.1	UDP-Glycosyltransferase superfamily protein	anthocyanidin 3-O-glucosyltransferase 2-like
Storvum010286t1	1.29031	5.46e-08	8.83e-06	AT5G57850.1	D-aminoacid aminotransferase-like PLP-dependent enzymes superfamily protein	D-amino-acid transaminase, chloroplastic-like isoform X1
Storvum023843t1	1.28968	1.31e-09	6.82e-07	AT2G31200.1	actin depolymerizing factor 6	actin-depolymerizing factor
Storvum002016t1	1.28951	8.9e-06	0.000353065	AT3G63380.1	ATPase E1-E2 type family protein / haloacid dehalogenase-like hydrolase family protein	calcium-transporting ATPase 12, plasma membrane-type-like
Storvum003393t1	1.28886	1.03e-05	0.000389409	AT5G40380.1	cysteine-rich RLK (RECEPTOR-like protein kinase) 42	cysteine-rich receptor-like protein kinase 42
Storvum006430t1	1.2873	8.35e-05	0.00188138	AT1G26560.1	beta glucosidase 40	beta-glucosidase 40-like
Storvum013966t1	1.2865	6.1e-06	0.000276529	AT3G01470.1	homeobox 1	homeobox-leucine zipper protein HAT5
Storvum013311t1	1.28608	6.45e-05	0.00155431	AT5G09550.1	GDP dissociation inhibitor family protein / Rab GTPase activator family protein	guanosine nucleotide diphosphate dissociation inhibitor 2
Storvum011400t1	1.28149	1.48e-06	9.78e-05	AT1G12050.1	fumarylacetoacetase, putative	fumarylacetoacetase
Storvum013856t1	1.28027	1.41e-05	0.000489304	AT4G33910.1	2-oxoglutarate (2OG) and Fe(II)-dependent oxygenase superfamily protein	probable prolyl 4-hydroxylase 9
Storvum015368t1	1.27898	3.86e-06	0.000197663	AT1G13700.1	6-phosphogluconolactonase 1	probable 6-phosphogluconolactonase 1
Storvum011209t1	1.27603	2.53e-05	0.000765171	AT4G37970.1	cinnamyl alcohol dehydrogenase 6	probable mannitol dehydrogenase
Storvum018639t1	1.26955	0.000323662	0.00516077	AT1G52140.1		PREDICTED: uncharacterized protein LOC107022913
Storvum003156t1	1.26949	8.06e-07	6.2e-05	AT2G16750.1	Protein kinase protein with adenine nucleotide alpha hydrolases-like domain	calmodulin-binding receptor-like cytoplasmic kinase 2
Storvum004816t1	1.2691	9.29e-06	0.000361026	AT5G14930.2	senescence-associated gene 101	senescence-associated carboxylesterase 101-like isoform X1
Storvum008097t1	1.26798	0.000126802	0.00257243	AT4G19160.2		transglutaminase-like and tetratricopeptide repeat-containing protein isoform 2
Storvum006492t1	1.26379	0.000247636	0.00423718	AT3G21760.1	UDP-Glycosyltransferase superfamily protein	UDP-glucose flavonoid 3-O-glucosyltransferase 6-like
Storvum020865t1	1.26336	0.00026881	0.00448154	AT5G35090.1		PREDICTED: uncharacterized protein LOC107006625
Storvum015404t1	1.26173	0.000365921	0.00562463	AT2G02360.1	phloem protein 2-B10	F-box protein At2g02240-like
Storvum025787t1	1.26148	9.09e-06	0.000357035	AT2G10940.2	Bifunctional inhibitor/lipid-transfer protein/seed storage 2S albumin superfamily protein	36.4 kDa proline-rich protein-like
Storvum005979t1	1.26006	0.000261764	0.00439791	AT3G61510.1	ACC synthase 1	1-aminocyclopropane-1-carboxylate synthase-like
Storvum005598t1	1.25829	0.000623771	0.00834947	AT3G14690.1	cytochrome P450, family 72, subfamily A, polypeptide 15	cytochrome P450 CYP72A219-like
Storvum012811t1	1.25787	1.41e-05	0.000489304	AT4G01680.3	myb domain protein 55	myb-related protein 330-like isoform X2
Storvum012863t1	1.25658	6.95e-06	0.000298234	AT4G11070.2	WRKY family transcription factor	probable WRKY transcription factor 41
Storvum008583t1	1.25499	7.79e-05	0.00177964	AT5G66460.1	Glycosyl hydrolase superfamily protein	mannan endo-1,4-beta-mannosidase 7
Storvum016792t1	1.25463	3.12e-05	0.000903345	AT2G02990.1	ribonuclease 1	intracellular ribonuclease LX
Storvum013815t1	1.25309	3.36e-06	0.000178535	AT5G60200.1	TARGET OF MONOPTEROS 6	dof zinc finger protein DOF2.1-like
Storvum006933t1	1.25303	0.000769424	0.00970945	AT2G39980.1	HXXXD-type acyl-transferase family protein	uncharacterized acetyltransferase At3g50280-like
Storvum012904t1	1.25259	0.000118267	0.00245091	AT5G42050.1	DCD (Development and Cell Death) domain protein	B2 protein-like
Storvum004291t1	1.25255	1.43e-05	0.000494994	AT3G48090.1	alpha/beta-Hydrolases superfamily protein	protein EDS1-like
Storvum001388t1	1.25044	5.85e-05	0.00144529	AT5G54650.2	formin homology5	formin-like protein 3
Storvum004635t1	1.25008	9.45e-08	1.31e-05	AT5G53370.1	pectin methylesterase PCR fragment F	probable pectinesterase/pectinesterase inhibitor 61
Storvum006269t1	1.24963	0.000257902	0.0043527	AT3G52870.1	IQ calmodulin-binding motif family protein	IQ domain-containing protein IQM3-like
Storvum009654t1	1.24602	1.06e-06	7.58e-05	AT1G07570.1	Protein kinase superfamily protein	protein kinase APK1A, chloroplastic-like
Storvum010714t1	1.24543	0.000136821	0.00272062	AT5G62520.1	similar to RCD one 5	probable inactive poly [ADP-ribose] polymerase SRO5
Storvum000960t1	1.24502	9.85e-06	0.000377349	AT2G02220.1	phytosulfokin receptor 1	phytosulfokine receptor 1
Storvum007664t1	1.24435	1.21e-05	0.000437907	AT3G22810.1	Plant protein of unknown function (DUF828) with plant pleckstrin homology-like region	VAN3-binding protein-like isoform X1
Storvum010933t1	1.2441	9.32e-05	0.00204022	AT1G27660.1	basic helix-loop-helix (bHLH) DNA-binding superfamily protein	transcription factor bHLH110-like
Storvum002584t1	1.24115	0.000144041	0.00283161	AT4G32300.1	S-domain-2 5	G-type lectin S-receptor-like serine/threonine-protein kinase SD2-5
Storvum011926t1	1.24035	1.23e-07	1.57e-05	AT3G63010.1	alpha/beta-Hydrolases superfamily protein	gibberellin receptor GID1B-like
Storvum009717t1	1.2387	7.3e-05	0.00170088	AT5G47530.1	Auxin-responsive family protein	cytochrome b561 and DOMON domain-containing protein At5g47530-like
Storvum008404t1	1.23813	1.29e-06	8.68e-05	AT5G19090.3	Heavy metal transport/detoxification superfamily protein	heavy metal-associated isoprenylated plant protein 32
Storvum004925t1	1.238	0.000589165	0.00803204	AT5G04960.1	Plant invertase/pectin methylesterase inhibitor superfamily	probable pectinesterase/pectinesterase inhibitor 46
Storvum011620t1	1.23754	6.88e-09	2.13e-06	AT2G24645.1	Transcriptional factor B3 family protein	B3 domain-containing protein REM10-like isoform X1
Storvum020673t1	1.23574	0.000301494	0.00488771	AT1G66890.1		U1 small nuclear ribonucleoprotein 70 kDa-like
Storvum012585t1	1.23455	2.07e-05	0.000655893	AT2G43120.1	RmlC-like cupins superfamily protein	pirin-like protein
Storvum018757t1	1.2344	0.000157683	0.0030378	AT3G21710.2		homeobox protein 2-like
Storvum018170t3	1.23213	5.45e-05	0.0013595	AT2G14095.1		PREDICTED: uncharacterized protein LOC107019868
Storvum010996t1	1.23199	1.82e-05	0.000594233	AT3G61440.1	cysteine synthase C1	bifunctional L-3-cyanoalanine synthase/cysteine synthase 1, mitochondrial
Storvum004455t1	1.22606	0.000165416	0.00314484	AT5G58300.2	Leucine-rich repeat protein kinase family protein	probable inactive receptor kinase At5g58300
Storvum018015t4	1.22444	1.48e-05	0.000509076	AT1G17860.1	Kunitz family trypsin and protease inhibitor protein	miraculin-like
Storvum000260t1	1.22353	0.000406768	0.00610458	AT3G21250.2	multidrug resistance-associated protein 6	ABC transporter C family member 8
Storvum006642t1	1.22273	1.91e-07	2.2e-05	AT4G36380.1	Cytochrome P450 superfamily protein	3-epi-6-deoxocathasterone 23-monooxygenase
Storvum018216t1	1.22205	1.68e-05	0.000558091	AT1G71750.1	Hypoxanthine-guanine phosphoribosyltransferase	hypoxanthine-guanine phosphoribosyltransferase
Storvum005913t1	1.22153	1.09e-08	2.89e-06	AT5G62890.3	Xanthine/uracil permease family protein	nucleobase-ascorbate transporter 6
Storvum001180t1	1.2212	1.46e-09	7.29e-07	AT2G01820.1	Leucine-rich repeat protein kinase family protein	receptor-like kinase TMK3
Storvum003981t1	1.21925	3.1e-09	1.14e-06	AT2G23770.1	protein kinase family protein / peptidoglycan-binding LysM domain-containing protein	lysM domain receptor-like kinase 4
Storvum008533t2	1.21592	2.42e-05	0.000739062	AT5G65280.1	GCR2-like 1	lanC-like protein GCL1
Storvum077751t1	1.21198	4.73e-05	0.00123092	AT4G27130.1	Translation initiation factor SUI1 family protein	---NA---
Storvum007731t1	1.21169	0.000333111	0.0052411	AT5G39380.1	Plant calmodulin-binding protein-related	microtubule-associated protein futsch-like
Storvum008535t1	1.21087	4.69e-06	0.000226769	AT2G24580.1	FAD-dependent oxidoreductase family protein	probable sarcosine oxidase
Storvum009906t1	1.21075	2.15e-07	2.4e-05	AT5G58600.1	Plant protein of unknown function (DUF828)	protein PMR5-like
Storvum019195t1	1.21012	9.68e-05	0.00209755	AT3G06840.1		60S ribosomal protein L28-1
Storvum002041t1	1.20822	1.63e-05	0.000544521	AT2G19130.1	S-locus lectin protein kinase family protein	putative receptor protein kinase ZmPK1
Storvum007590t1	1.20784	6.83e-10	4.44e-07	AT5G42240.1	serine carboxypeptidase-like 42	serine carboxypeptidase-like 42
Storvum006713t1	1.20576	1.64e-05	0.000547955	AT2G27770.1	Plant protein of unknown function (DUF868)	putative mediator of RNA polymerase II transcription subunit 26
Storvum013812t1	1.20317	4.68e-05	0.00122417	AT5G64260.1	EXORDIUM like 2	protein EXORDIUM-like 2
Storvum009397t1	1.20249	0.000524266	0.00734555	AT2G27660.1	Cysteine/Histidine-rich C1 domain family protein	uncharacterized LOC107803974
Storvum010131t1	1.20175	0.000245004	0.00420876	AT4G24220.1	NAD(P)-binding Rossmann-fold superfamily protein	3-oxo-Delta(4,5)-steroid 5-beta-reductase-like
Storvum021444t1	1.20166	0.000427545	0.00629293	AT2G39530.1	Uncharacterised protein family (UPF0497)	CASP-like protein PIMP1
Storvum005625t1	1.20062	2.41e-05	0.000737679	AT3G05030.1	sodium hydrogen exchanger 2	Na+/H+ antiporter
Storvum015678t1	1.1996	0.000565553	0.00777838	AT2G38310.1	PYR1-like 4	abscisic acid receptor PYL4-like
Storvum004118t1	1.19949	1.03e-05	0.000389893	AT1G68570.1	Major facilitator superfamily protein	protein NRT1/ PTR FAMILY 3.1-like
Storvum018248t1	1.19927	0.000307093	0.00495548	AT3G20600.1	Late embryogenesis abundant (LEA) hydroxyproline-rich glycoprotein family	protein NDR1-like
Storvum012622t1	1.19895	0.00031512	0.00506632	AT3G50820.1	photosystem II subunit O-2	oxygen-evolving enhancer protein 1, chloroplastic
Storvum012091t1	1.19895	0.000653772	0.0086341	AT4G28250.1	expansin B3	expansin-B3-like
Storvum001951t1	1.19796	5.03e-07	4.32e-05	AT5G53020.1	Ribonuclease P protein subunit P38-related	nucleoprotein TPR
Storvum003272t1	1.1977	9.19e-06	0.000359015	AT1G60500.1	Dynamin related protein 4C	dynamin-related protein 4C-like
Storvum013103t1	1.19624	1.39e-05	0.000488498	AT3G28480.1	Oxoglutarate/iron-dependent oxygenase	probable prolyl 4-hydroxylase 6
Storvum000145t1	1.19473	0.000186668	0.00343586	AT4G01020.1	helicase domain-containing protein / IBR domain-containing protein / zinc finger protein-related	ATP-dependent RNA helicase DEAH11, chloroplastic-like
Storvum002722t1	1.19455	8.05e-06	0.000329649	AT4G12290.1	Copper amine oxidase family protein	primary amine oxidase-like
Storvum005346t14	1.19308	7.46e-05	0.00172284	AT1G13570.1	F-box/RNI-like superfamily protein	F-box/FBD/LRR-repeat protein At1g13570-like
Storvum007531t1	1.19286	2.96e-07	3e-05	AT1G50420.1	scarecrow-like 3	scarecrow-like protein 3
Storvum007327t1	1.19171	9.03e-06	0.000356436	AT5G64430.1	Octicosapeptide/Phox/Bem1p family protein	PB1 domain containing protein
Storvum008021t1	1.18814	9.9e-05	0.00213905	AT1G08250.1	arogenate dehydratase 6	arogenate dehydratase/prephenate dehydratase 6, chloroplastic-like
Storvum001295t2	1.18797	6.71e-05	0.00160295	AT5G47910.1	respiratory burst oxidase homologue D	respiratory burst oxidase homolog protein C
Storvum009650t1	1.18673	1.49e-07	1.82e-05	AT4G19420.1	Pectinacetylesterase family protein	pectin acetylesterase 8-like
Storvum014032t2	1.18527	6.13e-05	0.00149471	AT1G67940.1	non-intrinsic ABC protein 3	serine/threonine-protein kinase OSR1-like isoform X1
Storvum010152t1	1.18437	0.000200321	0.00364078	AT5G09530.1	hydroxyproline-rich glycoprotein family protein	adhesive plaque matrix protein-like
Storvum020603t1	1.18384	0.000150291	0.00292792	AT3G54040.1	PAR1 protein	Zinc finger protein
Storvum007149t1	1.18351	5.3e-05	0.00133341	AT3G17180.1	serine carboxypeptidase-like 33	serine carboxypeptidase-like 33 isoform X1
Storvum003771t1	1.18305	1.31e-07	1.65e-05	AT2G13610.1	ABC-2 type transporter family protein	ABC transporter G family member 5
Storvum009499t1	1.18146	0.000485614	0.0069433	AT1G06620.1	2-oxoglutarate (2OG) and Fe(II)-dependent oxygenase superfamily protein	1-aminocyclopropane-1-carboxylate oxidase homolog 1-like
Storvum031122t3	1.17991	1.66e-06	0.000106958	AT1G26355.1	SPIRAL1-like1	protein SPIRAL1-like 1
Storvum002517t1	1.17799	7.86e-08	1.14e-05	AT4G24010.1	cellulose synthase like G1	cellulose synthase-like protein G2
Storvum024412t1	1.17682	3.42e-05	0.000960192	AT2G31980.1	PHYTOCYSTATIN 2	cysteine proteinase inhibitor B-like
Storvum001600t1	1.17499	0.000173656	0.00326568	AT5G35370.1	S-locus lectin protein kinase family protein	G-type lectin S-receptor-like serine/threonine-protein kinase At5g35370
Storvum014210t1	1.17467	0.000142689	0.00281168	AT3G25270.1	Ribonuclease H-like superfamily protein	PREDICTED: uncharacterized protein LOC109238160
Storvum008424t1	1.17334	0.000381658	0.00581157	AT5G48930.1	hydroxycinnamoyl-CoA shikimate/quinate hydroxycinnamoyl transferase	agmatine coumaroyltransferase-2-like
Storvum007795t1	1.16962	0.000657049	0.00865814	AT4G14090.1	UDP-Glycosyltransferase superfamily protein	crocetin glucosyltransferase, chloroplastic-like
Storvum021358t1	1.16883	0.000219406	0.00389775	AT1G56580.1	Protein of unknown function, DUF538	hypothetical protein CQW23_31816
Storvum011412t1	1.16815	0.000131355	0.00264418	AT5G45970.1	RAC-like 2	rac-like GTP-binding protein RAC9
Storvum014909t1	1.16728	6.06e-11	7.16e-08	AT4G35550.1	WUSCHEL related homeobox 13	WUSCHEL-related homeobox 8
Storvum026468t1	1.16681	5.84e-05	0.00144529	AT5G20830.2	sucrose synthase 1	sucrose synthase
Storvum005281t1	1.16456	8.64e-06	0.000347955	AT3G06130.2	Heavy metal transport/detoxification superfamily protein	heavy metal-associated isoprenylated plant protein 33-like
Storvum011632t1	1.16404	4.57e-05	0.00120043	AT1G15550.1	gibberellin 3-oxidase 1	gibberellin 3-beta-dioxygenase 1-like
Storvum028870t1	1.16395	0.000114354	0.00239463	AT5G65230.1	myb domain protein 53	heat stress transcription factor A-7a-like
Storvum005110t1	1.16042	1.99e-06	0.000121656	AT5G27410.2	D-aminoacid aminotransferase-like PLP-dependent enzymes superfamily protein	branched-chain-amino-acid aminotransferase-like protein 1
Storvum005733t1	1.15962	1.23e-06	8.37e-05	AT2G30360.1	SOS3-interacting protein 4	CBL-interacting serine/threonine-protein kinase 11-like
Storvum022655t1	1.15901	0.000115019	0.00240468	AT2G46600.1	Calcium-binding EF-hand family protein	calcium-binding protein KIC
Storvum007925t1	1.15863	2.42e-05	0.000739037	AT4G01050.1	thylakoid rhodanese-like	rhodanese-like domain-containing protein 4, chloroplastic
Storvum018883t1	1.1573	2.85e-06	0.000161787	AT1G53670.1	methionine sulfoxide reductase B 1	peptide methionine sulfoxide reductase B1, chloroplastic
Storvum018948t1	1.15647	0.000534596	0.00744712	AT4G13830.2	DNAJ-like 20	chaperone protein dnaJ 20, chloroplastic-like
Storvum010661t1	1.15582	5.5e-08	8.83e-06	AT1G13440.1	glyceraldehyde-3-phosphate dehydrogenase C2	glyceraldehyde-3-phosphate dehydrogenase, cytosolic-like
Storvum009044t1	1.1551	5.93e-05	0.00145616	AT5G63970.2	Copine (Calcium-dependent phospholipid-binding protein) family	E3 ubiquitin-protein ligase RGLG1-like isoform X1
Storvum000981t1	1.15367	2.19e-05	0.000684954	AT3G47570.1	Leucine-rich repeat protein kinase family protein	probable LRR receptor-like serine/threonine-protein kinase At3g47570
Storvum009938t1	1.14905	1.81e-06	0.000114175	AT3G02630.1	Plant stearoyl-acyl-carrier-protein desaturase family protein	stearoyl-[acyl-carrier-protein] 9-desaturase, chloroplastic
Storvum013486t1	1.14867	2.75e-05	0.000815527	AT5G01410.1	Aldolase-type TIM barrel family protein	probable pyridoxal 5'-phosphate synthase subunit PDX1
Storvum011003t1	1.14778	2.16e-06	0.000129772	AT4G22260.1	Alternative oxidase family protein	ubiquinol oxidase 4, chloroplastic/chromoplastic
Storvum006256t1	1.14564	3.46e-07	3.37e-05	AT5G40760.1	glucose-6-phosphate dehydrogenase 6	glucose-6-phosphate 1-dehydrogenase, cytoplasmic isoform
Storvum012389t1	1.14163	7.25e-06	0.000308569	AT5G62180.1	carboxyesterase 20	carboxylesterase 1-like
Storvum007176t1	1.13989	4.66e-09	1.64e-06	AT2G22590.1	UDP-Glycosyltransferase superfamily protein	UDP-glycosyltransferase 91A1-like
Storvum010923t1	1.13738	9.04e-05	0.00199135	AT3G14130.1	Aldolase-type TIM barrel family protein	peroxisomal (S)-2-hydroxy-acid oxidase GLO4-like isoform X1
Storvum006829t1	1.13475	2.68e-06	0.0001539	AT4G36220.1	ferulic acid 5-hydroxylase 1	cytochrome P450 CYP736A12-like
Storvum007057t1	1.13373	4.63e-06	0.000225136	AT1G22400.1	UDP-Glycosyltransferase superfamily protein	7-deoxyloganetic acid glucosyltransferase-like
Storvum008170t1	1.13338	1.65e-08	4.04e-06	AT3G19320.1	Leucine-rich repeat (LRR) family protein	hypothetical protein BC332_25457
Storvum021476t1	1.13219	6.74e-08	1.04e-05	AT4G34590.1	G-box binding factor 6	bZIP transcription factor 53-like
Storvum012664t1	1.1307	5.09e-06	0.000242912	AT1G55760.1	BTB/POZ domain-containing protein	BTB/POZ domain-containing protein At1g55760
Storvum010309t1	1.12944	0.000384771	0.00585554	AT1G13310.1	Endosomal targeting BRO1-like domain-containing protein	programmed cell death 6-interacting protein isoform X1
Storvum000772t1	1.12762	1.09e-06	7.66e-05	AT5G57110.2	autoinhibited Ca2+ -ATPase, isoform 8	calcium-transporting ATPase 10, plasma membrane-type
Storvum015542t1	1.12699	7.4e-05	0.00171445	AT5G46330.1	Leucine-rich receptor-like protein kinase family protein	LRR receptor-like serine/threonine-protein kinase FLS2
Storvum006527t1	1.12563	1.92e-07	2.21e-05	AT2G36760.1	UDP-glucosyl transferase 73C2	UDP-glycosyltransferase 73C3-like
Storvum006146t1	1.12521	2.48e-06	0.000144471	AT2G44480.1	beta glucosidase 17	vicianin hydrolase-like
Storvum001903t1	1.12397	6.67e-07	5.32e-05	AT2G46060.1	transmembrane protein-related	PREDICTED: uncharacterized protein LOC102605461 isoform X2
Storvum005825t1	1.1213	3.4e-06	0.000180004	AT3G18830.1	polyol/monosaccharide transporter 5	polyol transporter 5-like
Storvum007554t1	1.11934	0.000242093	0.0041864	AT1G31830.1	Amino acid permease family protein	probable polyamine transporter At1g31830
Storvum002968t1	1.11618	2.31e-06	0.000136836	AT1G18670.1	Protein kinase superfamily protein	probable serine/threonine-protein kinase At1g54610
Storvum012525t1	1.116	0.00035939	0.00555378	AT2G15760.1	Protein of unknown function (DUF1645)	herbivore elicitor-regulated 1
Storvum017698t1	1.11523	4.28e-05	0.00114893	AT3G09270.1	glutathione S-transferase TAU 8	probable glutathione S-transferase
Storvum012616t1	1.11517	0.000189236	0.00347084	AT2G02400.1	NAD(P)-binding Rossmann-fold superfamily protein	cinnamoyl-CoA reductase 1
Storvum016664t7	1.11399	1.59e-05	0.000535441	AT1G66140.1	zinc finger protein 4	zinc finger protein 4-like
Storvum016766t2	1.11307	3.38e-06	0.000179342	AT1G52140.1		PREDICTED: uncharacterized protein LOC102580149
Storvum010604t1	1.11236	4.74e-06	0.000227891	AT3G62660.1	galacturonosyltransferase-like 7	probable galacturonosyltransferase-like 7
Storvum051560t1	1.11032	2.02e-05	0.000642574	AT4G20140.1	Leucine-rich repeat transmembrane protein kinase	---NA---
Storvum014016t1	1.10946	0.000446172	0.00652279	AT1G53580.1	glyoxalase II 3	persulfide dioxygenase ETHE1 homolog, mitochondrial-like
Storvum003674t1	1.10946	0.00022586	0.00398783	AT4G34610.2	BEL1-like homeodomain 6	BEL1-like homeodomain protein 7
Storvum008929t1	1.10818	4.32e-07	3.93e-05	AT5G05320.1	FAD/NAD(P)-binding oxidoreductase family protein	FAD-dependent urate hydroxylase-like isoform X1
Storvum006843t1	1.10732	5.89e-05	0.00144701	AT2G41370.1	Ankyrin repeat family protein / BTB/POZ domain-containing protein	regulatory protein NPR5-like
Storvum015906t1	1.10667	3.36e-05	0.000951678	NA	NA	Hop-interacting protein THI101 precursor
Storvum009791t1	1.10603	4.87e-06	0.000233071	AT5G47530.1	Auxin-responsive family protein	cytochrome b561 and DOMON domain-containing protein At5g47530-like
Storvum009366t1	1.10499	3.14e-05	0.000905468	AT5G08370.1	alpha-galactosidase 2	alpha-galactosidase
Storvum002224t1	1.09929	5.19e-08	8.65e-06	AT1G07380.1	Neutral/alkaline non-lysosomal ceramidase	neutral ceramidase-like
Storvum025974t1	1.09512	0.000298319	0.00485221	AT5G54970.1		SH3 domain-binding protein 1, putative
Storvum006567t1	1.09265	5.43e-08	8.83e-06	AT3G21690.1	MATE efflux family protein	protein DETOXIFICATION 40-like
Storvum009119t1	1.0921	3.59e-05	0.00100613	AT1G44130.1	Eukaryotic aspartyl protease family protein	aspartic proteinase Asp1
Storvum013807t1	1.09159	2.94e-08	5.88e-06	AT4G25720.1	glutaminyl cyclase	glutaminyl-peptide cyclotransferase-like
Storvum007412t1	1.08909	0.000106794	0.00227292	AT1G05840.1	Eukaryotic aspartyl protease family protein	aspartic proteinase-like protein 2
Storvum012480t1	1.08754	9.14e-05	0.00200678	AT5G20230.1	blue-copper-binding protein	blue copper protein-like
Storvum008727t1	1.08659	0.000330533	0.00521763	AT2G30970.2	aspartate aminotransferase 1	aspartate aminotransferase, mitochondrial-like isoform X1
Storvum003114t1	1.08585	1.14e-07	1.5e-05	AT2G30990.2	Protein of unknown function (DUF688)	PREDICTED: uncharacterized protein LOC102585343
Storvum012844t1	1.08244	8.62e-05	0.00192295	AT4G04020.1	fibrillin	light-induced protein, chloroplastic
Storvum015298t1	1.08112	2.53e-05	0.000765394	AT2G37640.1	Barwin-like endoglucanases superfamily protein	expansin-A6-like
Storvum000544t1	1.08049	2.84e-06	0.000161409	AT1G55610.2	BRI1 like	receptor-like protein kinase BRI1-like 3
Storvum002530t1	1.08009	7.69e-08	1.12e-05	AT1G26150.1	proline-rich extensin-like receptor kinase 10	proline-rich receptor-like protein kinase PERK9
Storvum006179t1	1.07979	7.75e-06	0.000322308	AT2G18193.1	P-loop containing nucleoside triphosphate hydrolases superfamily protein	AAA-ATPase At2g18193-like
Storvum009404t1	1.07934	2.79e-09	1.07e-06	AT3G21190.1	O-fucosyltransferase family protein	Glutamyl-tRNA reductase-binding protein, chloroplastic
Storvum009735t1	1.0791	0.000167676	0.0031785	AT5G64380.1	Inositol monophosphatase family protein	fructose-1,6-bisphosphatase, chloroplastic
Storvum013668t1	1.07825	5.05e-05	0.00129235	AT5G14500.1	aldose 1-epimerase family protein	putative glucose-6-phosphate 1-epimerase
Storvum064509t1	1.07657	4.59e-06	0.000225114	AT2G37640.1	Barwin-like endoglucanases superfamily protein	expansin-A6
Storvum037207t1	1.07628	0.000388698	0.00590051	AT1G32460.1		Porin QuiX like
Storvum019884t1	1.07604	4.49e-06	0.00022149	AT5G64080.1	Bifunctional inhibitor/lipid-transfer protein/seed storage 2S albumin superfamily protein	non-specific lipid-transfer protein-like protein At2g13820
Storvum001944t1	1.07505	2.25e-06	0.000134101	AT2G19130.1	S-locus lectin protein kinase family protein	G-type lectin S-receptor-like serine/threonine-protein kinase At2g19130
Storvum007716t1	1.07497	8.66e-10	4.98e-07	AT3G30390.2	Transmembrane amino acid transporter family protein	probable sodium-coupled neutral amino acid transporter 6
Storvum017712t1	1.0733	5.97e-07	4.96e-05	AT1G60010.1		PREDICTED: uncharacterized protein LOC102586791
Storvum009195t1	1.07276	9.3e-07	6.97e-05	AT1G28400.1		probable serine/threonine-protein kinase clkA isoform X2
Storvum006135t1	1.071	0.000618724	0.00831186	AT3G22200.1	Pyridoxal phosphate (PLP)-dependent transferases superfamily protein	gamma aminobutyrate transaminase 3, chloroplastic
Storvum001080t1	1.07039	1.26e-05	0.000449871	AT5G55540.1	tornado 1	protein TORNADO 1
Storvum011270t1	1.06735	3.06e-05	0.00089022	AT1G55910.1	zinc transporter 11 precursor	zinc transporter 11
Storvum014822t2	1.06727	1.09e-05	0.000408011	AT5G23280.1	TCP family transcription factor	transcription factor TCP7-like
Storvum010699t1	1.06641	5.14e-05	0.0013104	AT5G65210.5	bZIP transcription factor family protein	TGACG-sequence-specific DNA-binding protein TGA-1A-like
Storvum005535t1	1.06593	5.49e-07	4.66e-05	AT5G50300.1	Xanthine/uracil permease family protein	adenine/guanine permease AZG2
Storvum014784t1	1.05898	7.34e-05	0.00170378	AT3G54200.1	Late embryogenesis abundant (LEA) hydroxyproline-rich glycoprotein family	Ras guanine nucleotide exchange factor G like
Storvum004588t1	1.05776	1.04e-06	7.58e-05	AT5G25880.1	NADP-malic enzyme 3	nadp-dependent malic enzyme
Storvum012959t1	1.05623	1.21e-07	1.56e-05	AT2G33590.1	NAD(P)-binding Rossmann-fold superfamily protein	cinnamoyl-CoA reductase 2-like
Storvum015956t1	1.0554	1.82e-07	2.13e-05	AT3G11660.1	NDR1/HIN1-like 1	protein YLS9-like
Storvum010805t1	1.05424	0.00014035	0.00277583	AT1G77810.2	Galactosyltransferase family protein	beta-1,3-galactosyltransferase 7-like
Storvum008611t1	1.05416	8.04e-06	0.000329649	AT3G02830.1	zinc finger protein 1	zinc finger CCCH domain-containing protein ZFN-like isoform X1
Storvum017650t1	1.05173	2.25e-06	0.000134101	AT1G09560.1	germin-like protein 5	nectarin-1-like
Storvum023702t2	1.04951	0.000624355	0.008353	AT4G04900.1	ROP-interactive CRIB motif-containing protein 10	CRIB domain-containing protein RIC10-like
Storvum012647t1	1.04674	0.000545826	0.00756305	AT3G49690.1	myb domain protein 84	transcription factor RAX3-like
Storvum005420t1	1.04511	2.75e-06	0.000157192	AT2G15490.3	UDP-glycosyltransferase 73B4	zeatin O-glucosyltransferase-like
Storvum004593t1	1.04202	0.000164559	0.00313267	AT1G20560.1	acyl activating enzyme 1	probable acyl-activating enzyme 1, peroxisomal
Storvum009503t1	1.04201	0.000267767	0.00446989	AT5G19730.1	Pectin lyase-like superfamily protein	probable pectinesterase 53
Storvum005396t1	1.04132	0.000568241	0.00780296	AT1G16390.1	organic cation/carnitine transporter 3	organic cation/carnitine transporter 3-like
Storvum007155t1	1.04104	8.4e-10	4.98e-07	AT2G15490.3	UDP-glycosyltransferase 73B4	zeatin O-glucosyltransferase-like
Storvum008176t1	1.03978	0.000550015	0.00760489	AT3G26040.1	HXXXD-type acyl-transferase family protein	acylsugar acyltransferase 3
Storvum007209t1	1.03879	0.00079158	0.00994036	AT4G30340.1	diacylglycerol kinase 7	diacylglycerol kinase 7-like
Storvum007702t1	1.03585	0.000350575	0.00544019	AT2G15480.1	UDP-glucosyl transferase 73B5	zeatin O-glucosyltransferase-like
Storvum017344t1	1.03567	1e-05	0.000381739	AT3G09270.1	glutathione S-transferase TAU 8	probable glutathione S-transferase
Storvum008882t1	1.03524	7.31e-05	0.00170197	AT3G51670.1	SEC14 cytosolic factor family protein / phosphoglyceride transfer family protein	patellin-6
Storvum020563t1	1.03371	2.04e-06	0.000123977	AT1G72510.2	Protein of unknown function (DUF1677)	30S ribosomal protein
Storvum002292t1	1.03304	2.04e-05	0.000648617	AT4G03390.1	STRUBBELIG-receptor family 3	protein STRUBBELIG-RECEPTOR FAMILY 3-like
Storvum015276t3	1.03265	2.25e-05	0.000700476	AT4G25130.1	peptide met sulfoxide reductase 4	peptide methionine sulfoxide reductase A1-like
Storvum011745t4	1.03249	0.000329241	0.00520696	AT2G35150.1	EXORDIUM like 7	protein EXORDIUM-like 7
Storvum015205t1	1.03244	0.000614813	0.00828072	AT3G01430.1		PREDICTED: uncharacterized protein LOC107024328
Storvum003822t1	1.03101	2.3e-06	0.000136223	AT5G39040.1	transporter associated with antigen processing protein 2	ABC transporter B family member 25
Storvum017380t1	1.0272	2.5e-05	0.00075911	AT5G20700.1	Protein of unknown function (DUF581)	protein MARD1
Storvum011558t1	1.02397	0.000426858	0.00629031	AT4G24350.1	Phosphorylase superfamily protein	bark storage protein A-like
Storvum017691t1	1.02369	0.000703205	0.00912623	AT1G01490.2	Heavy metal transport/detoxification superfamily protein	heavy metal-associated isoprenylated plant protein 3-like
Storvum011274t1	1.02367	6.12e-06	0.000276778	AT2G36290.1	alpha/beta-Hydrolases superfamily protein	Lysophospholipase BODYGUARD 2 precursor
Storvum016411t3	1.02332	8.36e-05	0.00188138	AT3G10300.3	Calcium-binding EF-hand family protein	probable calcium-binding protein CML49
Storvum005868t1	1.02314	0.000332084	0.00523128	AT2G38370.1	Plant protein of unknown function (DUF827)	WEB family protein At2g38370-like
Storvum007646t1	1.02267	0.000154588	0.00299369	AT4G30610.1	alpha/beta-Hydrolases superfamily protein	serine carboxypeptidase 24-like
Storvum010623t1	1.02134	9.41e-05	0.00205296	AT4G17370.1	Oxidoreductase family protein	inositol 2-dehydrogenase/D-chiro-inositol 3-dehydrogenase
Storvum009468t1	1.02083	4.38e-06	0.000218293	AT5G44250.1	Protein of unknown function DUF829, transmembrane 53	transmembrane protein 53-A-like
Storvum007773t1	1.01984	0.000766163	0.00967769	AT5G53390.1	O-acyltransferase (WSD1-like) family protein	O-acyltransferase WSD1-like
Storvum002033t1	1.01918	2.3e-05	0.000710457	AT3G43190.1	sucrose synthase 4	sucrose synthase
Storvum016490t1	1.01889	0.000336861	0.00528413	AT2G42760.1		PREDICTED: uncharacterized protein LOC102578884
Storvum002797t1	1.01806	2.42e-06	0.00014202	AT3G27960.1	Tetratricopeptide repeat (TPR)-like superfamily protein	protein KINESIN LIGHT CHAIN-RELATED 2-like
Storvum010642t1	1.01223	0.000177718	0.00332764	AT1G08510.1	fatty acyl-ACP thioesterases B	palmitoyl-acyl carrier protein thioesterase, chloroplastic-like
Storvum018447t1	1.01076	0.000562785	0.00774439	AT3G16300.1	Uncharacterised protein family (UPF0497)	CASP-like protein 3A1
Storvum002660t1	1.0105	0.000171313	0.00323137	AT2G37040.1	PHE ammonia lyase 1	phenylalanine ammonia-lyase
Storvum018649t1	1.00915	5.02e-06	0.000239786	AT1G58170.1	Disease resistance-responsive (dirigent-like protein) family protein	dirigent protein 22-like
Storvum031815t1	1.00881	0.000516328	0.00727841	AT5G51570.1	SPFH/Band 7/PHB domain-containing membrane-associated protein family	---NA---
Storvum002995t1	1.00864	0.000235891	0.00410341	AT2G44830.1	Protein kinase superfamily protein	serine/threonine-protein kinase D6PK
Storvum018411t1	1.00597	6.7e-05	0.00160295	AT1G65870.1	Disease resistance-responsive (dirigent-like protein) family protein	dirigent protein 22-like
Storvum018861t1	1.00566	8.42e-05	0.00188877	AT5G49480.1	Ca2+-binding protein 1	calmodulin
Storvum007772t1	1.00382	1.13e-05	0.000419109	AT5G27350.1	Major facilitator superfamily protein	sugar transporter ERD6-like 5 isoform X1
Storvum016335t1	1.00291	6.22e-06	0.000279292	AT5G11090.1	serine-rich protein-related	uncharacterized LOC102585328
Storvum005644t1	1.00264	2.14e-07	2.4e-05	AT5G24910.1	cytochrome P450, family 714, subfamily A, polypeptide 1	cytochrome P450 714A1-like
Storvum007670t1	1.0015	0.000699091	0.00909098	AT1G18810.1	phytochrome kinase substrate-related	protein PHYTOCHROME KINASE SUBSTRATE 3-like
Storvum006644t1	-1.00388	1.98e-05	0.000634246	AT4G15480.1	UDP-Glycosyltransferase superfamily protein	cinnamate beta-D-glucosyltransferase-like
Storvum022121t1	-1.01023	0.000257205	0.00434725	AT3G30350.2		histidine-rich glycoprotein-like isoform X4
Storvum000464t1	-1.01637	4.25e-07	3.91e-05	AT1G72700.1	ATPase E1-E2 type family protein / haloacid dehalogenase-like hydrolase family protein	probable phospholipid-transporting ATPase 5
Storvum005507t1	-1.01773	7.83e-05	0.00178315	AT5G40030.1	Protein kinase superfamily protein	serine/threonine-protein kinase D6PKL2
Storvum013806t1	-1.02039	0.000297133	0.00483594	AT3G58120.1	Basic-leucine zipper (bZIP) transcription factor family protein	basic leucine zipper 61-like
Storvum024572t1	-1.02047	0.000790609	0.00993341	AT5G24510.1	60S acidic ribosomal protein family	60S acidic ribosomal protein P1-like
Storvum064536t1	-1.0225	0.000684065	0.00894028	AT4G28760.2	Protein of unknown function (DUF3741)	---NA---
Storvum017854t1	-1.02621	6.53e-05	0.00157134	AT2G40470.1	LOB domain-containing protein 15	LOB domain-containing protein 15
Storvum014375t2	-1.02783	0.000229223	0.00402269	AT1G11545.1	xyloglucan endotransglucosylase/hydrolase 8	probable xyloglucan endotransglucosylase/hydrolase protein 8
Storvum014721t1	-1.02884	0.000106212	0.00226536	AT1G24480.1	S-adenosyl-L-methionine-dependent methyltransferases superfamily protein	S-adenosyl-L-methionine-dependent methyltransferases superfamily protein
Storvum015686t1	-1.0341	2.4e-08	5.02e-06	AT3G60530.1	GATA transcription factor 4	GATA transcription factor 4-like
Storvum004664t1	-1.04113	6.2e-05	0.00150834	AT3G10600.1	cationic amino acid transporter 7	cationic amino acid transporter 7, chloroplastic-like
Storvum007084t1	-1.04392	1.27e-05	0.000455364	AT2G38120.1	Transmembrane amino acid transporter family protein	auxin transporter-like protein 4
Storvum005268t1	-1.04486	9.11e-06	0.000357234	AT3G07130.1	purple acid phosphatase 15	purple acid phosphatase 15 isoform X2
Storvum016739t1	-1.05271	0.00013378	0.00268054	AT3G44150.1		CD2 like
Storvum003205t1	-1.05882	2.49e-06	0.000144797	AT1G51190.1	Integrase-type DNA-binding superfamily protein	AP2-like ethylene-responsive transcription factor AIL1
Storvum013563t1	-1.06133	7.89e-05	0.0017955	AT5G62610.1	basic helix-loop-helix (bHLH) DNA-binding superfamily protein	Transcription factor bHLH79
Storvum016981t1	-1.06417	9.01e-05	0.00198732	AT1G18560.1	BED zinc finger ;hAT family dimerisation domain	Phospholipid-transporting ATPase 2
Storvum003960t1	-1.06519	6.34e-06	0.000282313	AT2G31920.1	Plant protein of unknown function (DUF936)	Serine/threonine-protein kinase
Storvum011700t1	-1.06696	2.66e-05	0.000795596	AT4G10960.1	UDP-D-glucose/UDP-D-galactose 4-epimerase 5	UDP-glucose 4-epimerase GEPI48
Storvum001230t1	-1.06787	0.000212494	0.00379751	AT2G25790.1	Leucine-rich receptor-like protein kinase family protein	probably inactive leucine-rich repeat receptor-like protein kinase At2g25790
Storvum007241t1	-1.07488	7.2e-05	0.00168515	AT2G48020.1	Major facilitator superfamily protein	sugar transporter ERD6-like 7
Storvum003758t1	-1.07775	0.000395681	0.00597683	AT4G18750.1	Pentatricopeptide repeat (PPR) superfamily protein	pentatricopeptide repeat-containing protein DOT4, chloroplastic-like
Storvum053325t1	-1.08041	0.000526113	0.00735933	AT4G03950.1	Nucleotide/sugar transporter family protein	---NA---
Storvum000983t1	-1.0813	6.32e-07	5.16e-05	AT4G24790.2	AAA-type ATPase family protein	protein STICHEL-like 2 isoform X1
Storvum011953t1	-1.0958	7.37e-06	0.000311661	AT2G43480.1	Peroxidase superfamily protein	probable peroxidase 61
Storvum006680t1	-1.09904	6.39e-05	0.00154283	AT1G64760.2	O-Glycosyl hydrolases family 17 protein	glucan endo-1,3-beta-glucosidase 8-like
Storvum009485t1	-1.1081	4e-08	7.15e-06	AT4G35670.1	Pectin lyase-like superfamily protein	probable polygalacturonase At3g15720
Storvum005060t1	-1.10835	6.85e-08	1.05e-05	AT3G29180.2	Protein of unknown function (DUF1336)	protein ENHANCED DISEASE RESISTANCE 2-like
Storvum012944t1	-1.10993	0.000186977	0.00343911	AT1G13420.1	sulfotransferase 4B	cytosolic sulfotransferase 5-like
Storvum008327t2	-1.11443	8.38e-07	6.42e-05	AT1G03220.1	Eukaryotic aspartyl protease family protein	basic 7S globulin-like
Storvum007618t1	-1.11921	1.01e-07	1.38e-05	AT4G01240.1	S-adenosyl-L-methionine-dependent methyltransferases superfamily protein	putative S-adenosyl-L-methionine-dependent methyltransferase
Storvum038777t1	-1.12266	4.88e-05	0.00126145	AT1G13570.1	F-box/RNI-like superfamily protein	F-box/FBD/LRR-repeat protein At1g13570-like isoform X1
Storvum002975t1	-1.1235	4.74e-06	0.000227891	NA	NA	myb-like protein X
Storvum004174t1	-1.12375	1.68e-05	0.00055781	AT2G37080.1	ROP interactive partner 3	interactor of constitutive active ROPs 2, chloroplastic-like
Storvum009671t1	-1.12821	0.000138087	0.0027415	AT1G75710.1	C2H2-like zinc finger protein	Double zinc ribbon and ankyrin repeat-containing protein
Storvum035658t1	-1.12975	0.000519471	0.00729897	NA	NA	---NA---
Storvum008514t1	-1.13251	9.21e-06	0.000359207	AT1G03220.1	Eukaryotic aspartyl protease family protein	basic 7S globulin-like
Storvum007446t1	-1.13913	5.14e-05	0.0013104	AT4G33590.1		PREDICTED: uncharacterized protein LOC107015835
Storvum014754t1	-1.13946	0.000283819	0.00468077	AT3G56230.1	BTB/POZ domain-containing protein	BTB/POZ domain-containing protein At3g56230
Storvum007803t1	-1.13957	0.000401142	0.00603406	AT3G52820.1	purple acid phosphatase 22	purple acid phosphatase 22-like
Storvum007741t1	-1.15969	0.000764045	0.00966502	AT4G19230.1	cytochrome P450, family 707, subfamily A, polypeptide 1	abscisic acid 8'-hydroxylase 1
Storvum007912t1	-1.16625	8.81e-05	0.00195461	AT3G51860.1	cation exchanger 3	vacuolar cation/proton exchanger 3
Storvum007258t1	-1.16675	0.000144637	0.00284117	AT4G23020.2		Testis-expressed sequence 10 protein
Storvum003175t1	-1.16774	8e-07	6.19e-05	AT1G10560.1	plant U-box 18	U-box domain-containing protein 18-like
Storvum020635t1	-1.1681	0.00041517	0.0061951	AT5G66800.1		PREDICTED: uncharacterized protein LOC102596045
Storvum006832t1	-1.16916	4.65e-05	0.00121873	AT5G03795.1	Exostosin family protein	probable glycosyltransferase At5g03795
Storvum028721t1	-1.16935	0.000135737	0.00270675	AT2G40320.1	TRICHOME BIREFRINGENCE-LIKE 33	protein trichome birefringence-like 33
Storvum014984t1	-1.16998	0.000235629	0.0041019	AT4G25845.1		uncharacterized protein LOC101262632
Storvum010972t1	-1.17076	7.37e-05	0.00170981	AT5G58770.1	Undecaprenyl pyrophosphate synthetase family protein	dehydrodolichyl diphosphate synthase 2-like
Storvum008690t1	-1.18146	1.23e-05	0.00044346	AT1G02810.1	Plant invertase/pectin methylesterase inhibitor superfamily	probable pectinesterase/pectinesterase inhibitor 7
Storvum011613t1	-1.1848	4.61e-06	0.000225114	AT3G02230.1	reversibly glycosylated polypeptide 1	alpha-1,4-glucan-protein synthase [UDP-forming] 1-like
Storvum011422t1	-1.18683	0.000172019	0.00323724	AT4G39330.1	cinnamyl alcohol dehydrogenase 9	probable cinnamyl alcohol dehydrogenase 6
Storvum026891t1	-1.1909	0.000620259	0.00831562	AT1G56220.3	Dormancy/auxin associated family protein	auxin-repressed 12.5 kDa protein-like
Storvum065353t1	-1.19509	0.000526879	0.00735933	AT2G14680.3	myosin heavy chain-related	---NA---
Storvum011631t1	-1.19709	0.000417211	0.00620839	AT5G57500.1	Galactosyltransferase family protein	hydroxyproline O-galactosyltransferase GALT2-like
Storvum011530t1	-1.19876	5.07e-05	0.00129594	AT1G28220.1	purine permease 3	purine permease 3-like
Storvum016878t1	-1.19879	3.73e-06	0.000193719	AT4G36020.1	cold shock domain protein 1	PREDICTED: girdin-like
Storvum005512t1	-1.2019	2.1e-07	2.37e-05	AT5G03795.1	Exostosin family protein	probable glycosyltransferase At5g03795
Storvum013471t1	-1.21176	1.45e-07	1.78e-05	AT5G66870.1	ASYMMETRIC LEAVES 2-like 1	LOB domain-containing protein 36-like
Storvum017072t1	-1.21565	1.06e-05	0.000398227	AT3G05980.1		protein BNI4-like
Storvum019402t1	-1.22689	0.000433596	0.00636398	AT1G01470.1	Late embryogenesis abundant protein	desiccation protectant protein Lea14 homolog
Storvum002818t1	-1.23025	4.69e-05	0.00122478	AT5G62170.1		protein LONGIFOLIA 1 isoform X2
Storvum004357t1	-1.23206	3.13e-05	0.000904146	AT2G17650.1	AMP-dependent synthetase and ligase family protein	probable acyl-activating enzyme 1, peroxisomal
Storvum012126t1	-1.23268	0.000152172	0.00296228	AT3G13960.1	growth-regulating factor 5	growth-regulating factor 1-like
Storvum004999t1	-1.25264	1.17e-06	8.04e-05	AT1G51190.1	Integrase-type DNA-binding superfamily protein	AP2-like ethylene-responsive transcription factor PLT2
Storvum060518t1	-1.25319	0.000697186	0.00907636	AT3G06680.3	Ribosomal L29e protein family	---NA---
Storvum030768t2	-1.26049	0.000498622	0.00708255	AT3G11600.1		ras guanine nucleotide exchange factor P-like
Storvum028664t1	-1.26072	0.000644742	0.00856406	AT2G40170.1	Stress induced protein	em protein H5
Storvum001776t1	-1.26268	0.000131799	0.00264901	AT3G05650.1	receptor like protein 32	receptor-like protein 12
Storvum003889t1	-1.26354	3.3e-05	0.000940029	AT5G57800.1	Fatty acid hydroxylase superfamily	protein ECERIFERUM 3
Storvum005172t1	-1.26478	5.57e-06	0.000258427	AT5G51490.1	Plant invertase/pectin methylesterase inhibitor superfamily	probable pectinesterase/pectinesterase inhibitor 59
Storvum001000t1	-1.27031	9.95e-05	0.00214346	AT1G04150.1	C2 calcium/lipid-binding plant phosphoribosyltransferase family protein	FT-interacting protein 1
Storvum011526t1	-1.27119	2.41e-06	0.0001413	AT5G15650.1	reversibly glycosylated polypeptide 2	alpha-1,4-glucan-protein synthase [UDP-forming] 1-like
Storvum039201t1	-1.29627	0.000748049	0.00951823	AT1G53708.1	ROTUNDIFOLIA like 9	DEVIL-like protein
Storvum006533t1	-1.30193	8.66e-05	0.00192748	AT3G45010.1	serine carboxypeptidase-like 48	serine carboxypeptidase-like
Storvum016437t1	-1.3082	0.000502156	0.00712355	AT4G13600.1	Carbohydrate-binding X8 domain superfamily protein	PLASMODESMATA CALLOSE-BINDING PROTEIN 3-like
Storvum008448t1	-1.3099	0.000109359	0.00231613	AT4G24670.2	tryptophan aminotransferase related 2	Tryptophan aminotransferase-related protein 2
Storvum017083t1	-1.31172	7.72e-05	0.00177037	AT2G28190.1	copper/zinc superoxide dismutase 2	superoxide dismutase [Cu-Zn], chloroplastic
Storvum014382t1	-1.31299	0.000170918	0.00323055	AT5G04820.1	ovate family protein 13	transcription repressor OFP15
Storvum012002t1	-1.31458	1.56e-05	0.000528364	AT5G60520.1	Late embryogenesis abundant (LEA) protein-related	Root_cap domain-containing protein
Storvum003762t1	-1.31549	8.53e-07	6.49e-05	AT2G46850.1	Protein kinase superfamily protein	probably inactive receptor-like protein kinase At2g46850
Storvum014524t1	-1.32065	0.000329693	0.00520939	AT2G42040.1		uncharacterized protein LOC104645889 isoform X1
Storvum000358t1	-1.33207	0.000664891	0.00872477	AT4G23160.1	cysteine-rich RLK (RECEPTOR-like protein kinase) 8	retrovirus-related Pol polyprotein from transposon TNT 1-94
Storvum019845t3	-1.34097	5.89e-05	0.00144701	AT2G36026.1	Ovate family protein	transcription repressor OFP6-like
Storvum013663t1	-1.34804	1.42e-05	0.000491367	AT1G18590.1	sulfotransferase 17	cytosolic sulfotransferase 5-like
Storvum006102t1	-1.34933	6.24e-05	0.00151766	AT3G26590.1	MATE efflux family protein	protein DETOXIFICATION 29-like
Storvum003377t1	-1.35036	3.32e-05	0.000945788	AT3G01840.1	Protein kinase superfamily protein	protein LYK2
Storvum011258t1	-1.35496	1.14e-07	1.5e-05	AT1G17020.1	senescence-related gene 1	protein SRG1-like
Storvum004964t1	-1.35685	0.000759879	0.00962977	AT2G30900.1	TRICHOME BIREFRINGENCE-LIKE 43	protein trichome birefringence-like 43
Storvum015719t1	-1.36332	6.12e-05	0.00149359	AT2G37640.1	Barwin-like endoglucanases superfamily protein	expansin-A3-like
Storvum005164t1	-1.36554	2.93e-05	0.000857156	AT5G21482.1	cytokinin oxidase 7	cytokinin dehydrogenase 7
Storvum001914t1	-1.37784	0.000254267	0.00431243	AT5G18980.1	ARM repeat superfamily protein	Armadillo-type fold protein
Storvum016621t1	-1.37821	0.000182845	0.00338931	AT1G17860.1	Kunitz family trypsin and protease inhibitor protein	Serine protease inhibitor 1
Storvum002228t1	-1.37888	0.000296229	0.00482728	AT5G60010.1	ferric reductase-like transmembrane component family protein	putative respiratory burst oxidase homolog protein H isoform X1
Storvum017393t1	-1.39157	0.000236189	0.00410341	AT5G28640.1	SSXT family protein	GRF1-interacting factor 1-like isoform X1
Storvum012233t1	-1.39628	1.77e-05	0.000582015	AT2G01820.1	Leucine-rich repeat protein kinase family protein	serine/threonine protein kinase
Storvum015752t1	-1.40215	4.39e-05	0.00116631	AT2G47610.1	Ribosomal protein L7Ae/L30e/S12e/Gadd45 family protein	60S ribosomal protein L7a-1-like
Storvum021430t1	-1.40305	6.39e-07	5.17e-05	AT1G50720.1	Stigma-specific Stig1 family protein	Stigma-specific STIG1-like protein 2
Storvum018358t1	-1.41776	0.000122377	0.0025081	AT4G31320.1	SAUR-like auxin-responsive protein family	auxin-responsive protein SAUR72-like
Storvum016082t1	-1.41885	2.45e-05	0.000747265	AT5G25930.1	Protein kinase family protein with leucine-rich repeat domain	receptor-like protein kinase 5
Storvum009070t1	-1.42464	0.000707967	0.00917887	AT5G66330.1	Leucine-rich repeat (LRR) family protein	LRR receptor-like serine/threonine-protein kinase FLS2
Storvum003905t1	-1.4301	4.9e-05	0.00126403	AT1G02205.2	Fatty acid hydroxylase superfamily	protein ECERIFERUM 1-like
Storvum009668t1	-1.43724	1.08e-06	7.62e-05	AT1G74210.1	PLC-like phosphodiesterases superfamily protein	glycerophosphodiester phosphodiesterase GDPD6
Storvum014676t1	-1.4665	0.00022908	0.00402269	AT5G02140.1	Pathogenesis-related thaumatin superfamily protein	Thaumatin-like protein
Storvum006620t1	-1.47136	4.86e-07	4.25e-05	AT1G70710.1	glycosyl hydrolase 9B1	endoglucanase 8-like
Storvum008407t1	-1.47442	4.16e-05	0.00112634	AT2G37730.1	Protein of unknown function (DUF604)	PREDICTED: uncharacterized protein LOC104214722
Storvum016629t1	-1.48642	0.000408242	0.00611846	AT5G15900.1	TRICHOME BIREFRINGENCE-LIKE 19	protein trichome birefringence-like 19
Storvum027591t1	-1.49222	5.57e-05	0.00138682	AT2G38120.1	Transmembrane amino acid transporter family protein	auxin transporter-like protein 4
Storvum012710t1	-1.49512	0.00010406	0.00223115	AT5G25930.1	Protein kinase family protein with leucine-rich repeat domain	receptor-like protein kinase HSL1
Storvum029548t1	-1.49777	0.00026396	0.00442156	AT4G21520.1	Transducin/WD40 repeat-like superfamily protein	---NA---
Storvum003016t1	-1.50255	0.000194032	0.00353635	AT1G20230.1	Pentatricopeptide repeat (PPR) superfamily protein	pentatricopeptide repeat-containing protein At1g20230-like
Storvum006864t1	-1.50514	5.42e-07	4.61e-05	AT5G59070.1	UDP-Glycosyltransferase superfamily protein	D-inositol 3-phosphate glycosyltransferase 1
Storvum004749t1	-1.5106	0.000286151	0.00471325	AT4G33330.2	plant glycogenin-like starch initiation protein 3	UDP-glucuronate:xylan alpha-glucuronosyltransferase 2-like isoform X1
Storvum004467t1	-1.51715	2.95e-07	3e-05	AT1G50180.1	NB-ARC domain-containing disease resistance protein	putative late blight resistance protein homolog R1A-10
Storvum004274t1	-1.52384	0.000345118	0.00538764	AT3G10050.1	L-O-methylthreonine resistant 1	threonine dehydratase biosynthetic, chloroplastic
Storvum041303t1	-1.54587	4.52e-05	0.00119196	AT1G52160.1	tRNAse Z3	---NA---
Storvum027296t1	-1.55376	0.000504225	0.00713876	AT5G19190.1		PREDICTED: uncharacterized protein LOC102594885
Storvum006189t1	-1.5567	8.46e-05	0.00189277	AT3G14610.1	cytochrome P450, family 72, subfamily A, polypeptide 7	cytochrome P450 CYP72A219-like
Storvum019057t1	-1.56273	0.000198071	0.00360239	AT5G66800.1		PREDICTED: uncharacterized protein LOC107010491
Storvum009074t1	-1.56593	1.71e-08	4.08e-06	AT3G19430.1	late embryogenesis abundant protein-related / LEA protein-related	uncharacterized protein LOC101257909
Storvum008481t1	-1.58836	4.6e-08	7.92e-06	AT5G35770.1	Transducin/WD40 repeat-like superfamily protein	transcriptional regulator STERILE APETALA-like
Storvum022000t1	-1.59304	7.41e-08	1.1e-05	AT1G50720.1	Stigma-specific Stig1 family protein	stigma-specific STIG1-like protein 2
Storvum047425t1	-1.64417	9.27e-05	0.00203194	AT2G17540.3		---NA---
Storvum010417t1	-1.68759	8.43e-05	0.00188877	AT1G21880.2	lysm domain GPI-anchored protein 1 precursor	lysM domain-containing GPI-anchored protein 1-like
Storvum014633t1	-1.71937	0.00028983	0.00475878	AT3G19500.1	basic helix-loop-helix (bHLH) DNA-binding superfamily protein	transcription factor bHLH113
Storvum026634t1	-1.72041	4.19e-05	0.00113262	AT1G13620.1		root meristem growth factor 1-like
Storvum010300t1	-1.7216	3.78e-06	0.000195467	AT4G36930.1	basic helix-loop-helix (bHLH) DNA-binding superfamily protein	transcription factor SPATULA
Storvum009706t1	-1.72497	2.91e-05	0.000852613	AT1G67190.2	F-box/RNI-like superfamily protein	F-box/LRR-repeat protein At1g67190-like
Storvum023263t3	-1.74096	1.16e-05	0.000426548	AT2G38530.1	lipid transfer protein 2	Non-specific lipid-transfer protein 2
Storvum021294t1	-1.81081	0.000368673	0.00565023	AT1G50060.1	CAP (Cysteine-rich secretory proteins, Antigen 5, and Pathogenesis-related 1 protein) superfamily protein	pathogenesis-related protein 1
Storvum022518t1	-1.82398	3.77e-06	0.000195367	NA	NA	---NA---
Storvum126023t1	-1.85406	0.000365475	0.0056211	AT3G22940.1	F-box associated ubiquitination effector family protein	---NA---
Storvum018679t1	-1.85645	1.95e-06	0.000120569	AT5G14920.1	Gibberellin-regulated family protein	gibberellin-regulated protein 14-like
Storvum014698t1	-1.9108	3.62e-07	3.49e-05	AT5G06060.1	NAD(P)-binding Rossmann-fold superfamily protein	tropinone reductase homolog At5g06060-like
Storvum012840t1	-1.93146	0.00054739	0.00757665	AT2G37540.1	NAD(P)-binding Rossmann-fold superfamily protein	short-chain dehydrogenase TIC 32, chloroplastic
Storvum009818t1	-1.96916	0.000790342	0.00993341	AT2G43890.1	Pectin lyase-like superfamily protein	polygalacturonase-like
Storvum008193t1	-2.00136	0.000397986	0.00600048	AT5G24318.1	O-Glycosyl hydrolases family 17 protein	glucan endo-1,3-beta-glucosidase-like
Storvum031933t2	-2.00669	0.000510408	0.00721059	AT1G23965.1		hypothetical protein BC332_08949
Storvum010433t3	-2.02591	4.61e-06	0.000225114	AT3G19430.1	late embryogenesis abundant protein-related / LEA protein-related	basic proline-rich protein-like
Storvum010638t1	-2.07385	2.14e-05	0.000672733	AT3G51240.1	flavanone 3-hydroxylase	flavanone 3-hydroxylase
Storvum048486t1	-2.0831	1.86e-05	0.000602621	AT5G24530.1	2-oxoglutarate (2OG) and Fe(II)-dependent oxygenase superfamily protein	protein DOWNY MILDEW RESISTANCE 6
Storvum006943t1	-2.11654	0.000265094	0.00443381	AT5G12460.1	Protein of unknown function (DUF604)	PREDICTED: uncharacterized protein LOC107004361
Storvum022755t1	-2.14095	5.77e-07	4.84e-05	AT3G19430.1	late embryogenesis abundant protein-related / LEA protein-related	basic proline-rich protein-like
Storvum013537t1	-2.30201	2.94e-05	0.00085776	AT3G52440.1	Dof-type zinc finger DNA-binding family protein	dof zinc finger protein DOF3.5-like
Storvum017988t1	-2.35507	0.000418887	0.00621827	AT1G29500.1	SAUR-like auxin-responsive protein family	auxin-responsive protein SAUR68-like
Storvum024145t1	-2.35818	0.000325361	0.00516786	AT1G05260.1	Peroxidase superfamily protein	peroxidase 3-like
Storvum012549t1	-2.4567	0.000606746	0.00821001	AT1G05260.1	Peroxidase superfamily protein	peroxidase 3-like
Storvum031862t1	-2.47145	0.000400544	0.00603271	AT1G73080.1	PEP1 receptor 1	---NA---
Storvum066853t1	-2.5529	0.00014886	0.0029084	AT1G05260.1	Peroxidase superfamily protein	peroxidase 3-like
Storvum011564t1	-2.58616	1.01e-07	1.38e-05	AT3G08900.1	reversibly glycosylated polypeptide 3	alpha-1,4-glucan-protein synthase [UDP-forming]-like
Storvum040634t1	-3.25288	0.000154732	0.00299425	NA	NA	putative late blight resistance protein homolog R1A-3

## Sheet: A2-O (1DPI)
	A2-O vs Mock (1DPI)			Arabidopsis (TAIR10) BLASTX hit
Accession	logFC	PValue	FDR	AGI locus code	Short description	NCBI non-redundant database BLASTX hit
Storvum033378t1	12.0325	2.37e-07	0.000222174	AT1G47056.1	VIER F-box proteine 1	hypothetical protein Bm1_05555
Storvum009282t1	9.3561	4.09e-06	0.00139754	AT4G37050.1	PATATIN-like protein 4	Patatin-like protein 2
Storvum079028t1	7.93077	6.62e-09	4.41e-05	AT2G27650.1	Ubiquitin carboxyl-terminal hydrolase-related protein	---NA---
Storvum022190t1	7.40302	1.9e-05	0.00375298	AT1G24020.2	MLP-like protein 423	pathogenesis-related protein STH-2-like
Storvum006295t1	7.2345	2.25e-08	6.31e-05	AT3G26310.1	cytochrome P450, family 71, subfamily B, polypeptide 35	premnaspirodiene oxygenase
Storvum010327t1	7.02266	2.43e-08	6.31e-05	AT3G12120.2	fatty acid desaturase 2	Omega-6 fatty acid desaturase, endoplasmic reticulum (homologous to ACET1a/b in tomato)
Storvum023215t2	7.00843	2.61e-07	0.000225119	AT5G22930.1	Protein of unknown function (DUF1635)	PREDICTED: uncharacterized protein LOC107853108
Storvum028888t2	6.94399	3.35e-05	0.00536857	AT4G37290.1		uncharacterized LOC104646212 precursor
Storvum053117t1	6.60876	6.13e-08	9.09e-05	AT5G23960.1	terpene synthase 21	vetispiradiene synthase 3-like
Storvum012332t1	6.57569	5.12e-07	0.000362941	AT2G41480.1	Peroxidase superfamily protein	peroxidase N1
Storvum025586t1	6.56528	1.26e-07	0.000130563	AT1G14550.1	Peroxidase superfamily protein	lignin-forming anionic peroxidase-like
Storvum047411t1	6.45323	2.27e-05	0.00421772	AT3G12770.1	mitochondrial editing factor 22	Ac1147-like protein
Storvum013093t1	6.36446	4.01e-07	0.000311788	AT5G05340.1	Peroxidase superfamily protein	cationic peroxidase 1-like
Storvum016866t1	6.18505	7.36e-06	0.00197905	AT4G14710.2	RmlC-like cupins superfamily protein	1,2-dihydroxy-3-keto-5-methylthiopentene dioxygenase 2
Storvum003506t1	6.15773	6.69e-06	0.00189484	AT5G45460.1		PREDICTED: uncharacterized protein LOC102605257 isoform X2
Storvum012184t1	6.15634	3.51e-05	0.00548922	AT1G62290.2	Saposin-like aspartyl protease family protein	---NA---
Storvum015306t1	6.04375	9.7e-09	4.41e-05	AT5G06060.1	NAD(P)-binding Rossmann-fold superfamily protein	tropinone reductase homolog
Storvum011275t1	5.90762	6.7e-06	0.00189484	AT4G37970.1	cinnamyl alcohol dehydrogenase 6	probable mannitol dehydrogenase
Storvum006070t1	5.82102	4.63e-06	0.00152509	AT3G48270.1	cytochrome P450, family 71, subfamily A, polypeptide 26	cytochrome P450 71A6-like
Storvum010536t1	5.7732	3.55e-05	0.00548922	AT3G12120.2	fatty acid desaturase 2	Omega-6 fatty acid desaturase, endoplasmic reticulum (similar to non canonical FAD2 family gene in tomato)
Storvum010279t1	5.74331	1.46e-08	5.42e-05	AT3G12120.2	fatty acid desaturase 2	delta(12)-fatty-acid desaturase FAD2-like (homolgous to FAD2-7 in tomato)
Storvum005388t1	5.71639	3.16e-06	0.00117445	AT5G23960.2	terpene synthase 21	germacrene C synthase-like
Storvum042515t1	5.67494	3.36e-05	0.00536857	AT2G23270.1		F-box protein GID2
Storvum000965t1	5.65963	7.46e-06	0.00197905	AT1G68940.1	Armadillo/beta-catenin-like repeat family protein	U-box domain-containing protein 43-like
Storvum023145t1	5.39752	7.27e-07	0.000451021	AT1G53350.1	Disease resistance protein (CC-NBS-LRR class) family	putative late blight resistance protein homolog R1A-3
Storvum018925t1	5.37419	3.45e-05	0.00543343	NA	NA	hypothetical protein A4A49_63750, partial
Storvum001938t1	5.34064	2.95e-05	0.00492593	AT4G32300.1	S-domain-2 5	G-type lectin S-receptor-like serine/threonine-protein kinase SD2-5
Storvum055102t1	5.2866	4.59e-05	0.0065298	AT2G45610.1	alpha/beta-Hydrolases superfamily protein	probable carboxylesterase 120
Storvum014717t1	5.25109	9.62e-08	0.000113675	AT1G52340.1	NAD(P)-binding Rossmann-fold superfamily protein	secoisolariciresinol dehydrogenase-like
Storvum050712t1	5.24764	7.26e-07	0.000451021	NA	NA	---NA---
Storvum018707t2	5.111	8.57e-07	0.00047464	AT1G24020.2	MLP-like protein 423	S-norcoclaurine synthase 2-like
Storvum021327t1	5.09488	1.41e-05	0.00308223	AT3G14490.1	Terpenoid cyclases/Protein prenyltransferases superfamily protein	viridiflorene synthase
Storvum010307t1	5.05171	3.44e-08	7.46e-05	AT3G12120.2	fatty acid desaturase 2	Omega-6 fatty acid desaturase, endoplasmic reticulum (homologous to ACET1a/b in tomato)
Storvum011968t1	5.0068	2.21e-06	0.000942435	AT5G03380.1	Heavy metal transport/detoxification superfamily protein	heavy metal-associated isoprenylated plant protein 3-like
Storvum007480t2	4.96978	9.14e-06	0.00228677	AT3G48310.1	cytochrome P450, family 71, subfamily A, polypeptide 22	cytochrome P450 CYP736A12-like
Storvum005152t1	4.96282	1.71e-08	5.54e-05	AT5G23960.2	terpene synthase 21	viridiflorene synthase
Storvum004190t1	4.93911	4e-05	0.00595282	AT1G10340.1	Ankyrin repeat family protein	ankyrin repeat-containing protein At5g02620-like
Storvum073082t1	4.81894	3.53e-05	0.00548922	AT1G72060.1	serine-type endopeptidase inhibitors	proteinase inhibitor PSI-1.2-like
Storvum016366t1	4.78702	2.48e-05	0.00442779	AT2G39030.1	Acyl-CoA N-acyltransferases (NAT) superfamily protein	tyramine N-feruloyltransferase 4/11-like
Storvum027720t1	4.65817	4.53e-05	0.00647633	AT5G48290.1	Heavy metal transport/detoxification superfamily protein	heavy metal-associated isoprenylated plant protein 39-like
Storvum022120t1	4.57536	8.58e-07	0.00047464	AT4G05030.1	Copper transport protein family	heavy metal-associated isoprenylated plant protein 39-like
Storvum020125t1	4.57244	7.53e-06	0.00197905	AT5G44030.1	cellulose synthase A4	hypothetical protein POPTR_017G077100v3
Storvum020980t1	4.57009	5.16e-07	0.000362941	AT3G22560.1	Acyl-CoA N-acyltransferases (NAT) superfamily protein	uncharacterized N-acetyltransferase p20-like
Storvum012886t1	4.39447	1.16e-05	0.00270544	AT1G14550.1	Peroxidase superfamily protein	lignin-forming anionic peroxidase-like
Storvum012336t1	4.37076	2.6e-07	0.000225119	AT4G23060.1	IQ-domain 22	protein IQ-DOMAIN 14-like
Storvum006517t3	4.22585	6.45e-05	0.00820711	AT3G50930.1	cytochrome BC1 synthesis	AAA-ATPase At3g50940-like
Storvum020858t1	4.17133	4.43e-05	0.00641817	AT1G63840.1	RING/U-box superfamily protein	RING-H2 finger protein ATL46-like
Storvum008080t1	4.16417	3.07e-08	7.26e-05	AT3G12120.2	fatty acid desaturase 2	delta(12)-fatty-acid desaturase FAD2-like (similar to non canonical FAD2 family gene in tomato)
Storvum012402t1	4.1549	1.02e-08	4.41e-05	AT5G58630.1		PREDICTED: uncharacterized protein LOC102591450
Storvum015469t1	4.10402	1.69e-06	0.000758778	AT3G12500.1	basic chitinase	basic endochitinase-like
Storvum000922t1	4.03419	6.12e-06	0.00178921	AT3G63380.1	ATPase E1-E2 type family protein / haloacid dehalogenase-like hydrolase family protein	putative calcium-transporting ATPase 13, plasma membrane-type
Storvum016572t1	3.99894	5.93e-08	9.09e-05	AT2G39030.1	Acyl-CoA N-acyltransferases (NAT) superfamily protein	tyramine N-feruloyltransferase 4/11-like
Storvum031487t1	3.95925	5.89e-05	0.00777436	AT3G25882.1	NIM1-interacting 2	protein NIM1-INTERACTING 2-like
Storvum012927t2	3.9261	1.65e-05	0.00344051	AT2G37820.1	Cysteine/Histidine-rich C1 domain family protein	diacylglycerol kinase theta-like
Storvum007739t1	3.87888	6.38e-07	0.00042568	AT5G17540.1	HXXXD-type acyl-transferase family protein	benzyl alcohol O-benzoyltransferase
Storvum029244t1	3.81167	4.26e-05	0.00625767	AT3G45730.1		---NA---
Storvum014539t2	3.79311	1.75e-06	0.000770764	AT1G19180.2	jasmonate-zim-domain protein 1	protein TIFY 10A
Storvum008630t1	3.78657	7.47e-06	0.00197905	AT5G17330.1	glutamate decarboxylase	glutamate decarboxylase 4
Storvum005195t1	3.77966	7.86e-07	0.00047464	AT5G23960.2	terpene synthase 21	Vetispiradiene synthase 1
Storvum011189t1	3.72292	2.55e-06	0.00100534	AT5G62180.1	carboxyesterase 20	probable carboxylesterase 120
Storvum030270t1	3.71279	3.09e-05	0.00507914	AT2G41180.1	VQ motif-containing protein	hypothetical protein T459_14019
Storvum012371t1	3.62171	9.64e-06	0.00236502	AT5G16080.1	carboxyesterase 17	probable carboxylesterase 15
Storvum017768t1	3.54671	1.01e-06	0.000515571	AT5G64810.1	WRKY DNA-binding protein 51	probable WRKY transcription factor 51
Storvum019978t1	3.53561	6.71e-05	0.00831382	AT3G22160.1	VQ motif-containing protein	VQ motif-containing protein 22-like
Storvum014605t1	3.49541	2.5e-09	3.25e-05	AT3G55310.1	NAD(P)-binding Rossmann-fold superfamily protein	3-oxoacyl-[acyl-carrier-protein] reductase FabG-like
Storvum014209t1	3.46437	2.45e-05	0.00442355	AT5G24090.1	chitinase A	acidic endochitinase-like
Storvum015765t1	3.44708	7.59e-05	0.00906059	AT2G39700.1	expansin A4	expansin-A6-like
Storvum016407t1	3.41273	1.48e-06	0.000674188	AT5G23960.2	terpene synthase 21	vetispiradiene synthase
Storvum015023t1	3.39465	1.71e-05	0.00348759	AT4G15740.1	Calcium-dependent lipid-binding (CaLB domain) family protein	protein SRC2 homolog
Storvum005923t1	3.35346	3.13e-06	0.00117445	AT3G48990.1	AMP-dependent synthetase and ligase family protein	oxalate--CoA ligase-like
Storvum022090t1	3.30203	4.08e-07	0.000311788	AT1G24020.2	MLP-like protein 423	pathogenesis-related protein STH-2-like
Storvum014212t1	3.28545	1.21e-05	0.00272065	AT1G50590.1	RmlC-like cupins superfamily protein	Pirin-like protein
Storvum021625t1	3.27593	1.21e-05	0.00272065	AT3G14250.1	RING/U-box superfamily protein	probable E3 ubiquitin-protein ligase RNF217
Storvum013870t1	3.24765	2.16e-05	0.00409689	AT5G01380.1	Homeodomain-like superfamily protein	trihelix transcription factor gt-3b
Storvum030210t1	3.23464	1.77e-05	0.00355942	AT3G09270.1	glutathione S-transferase TAU 8	glutathione S-transferase U8-like
Storvum007529t1	3.22617	2.39e-07	0.000222174	AT1G43710.1	Pyridoxal phosphate (PLP)-dependent transferases superfamily protein	histidine decarboxylase-like
Storvum012196t1	3.22194	1.62e-05	0.0034372	AT4G17980.1	NAC domain containing protein 71	NAC domain-containing protein 86-like
Storvum018584t1	3.21795	7.55e-05	0.0090517	AT5G64810.1	WRKY DNA-binding protein 51	probable WRKY transcription factor 51
Storvum002849t1	3.17618	6.61e-05	0.00826633	AT5G53130.1	cyclic nucleotide gated channel 1	cyclic nucleotide-gated ion channel 1-like
Storvum019115t1	3.12599	1.51e-05	0.00323858	AT2G32030.1	Acyl-CoA N-acyltransferases (NAT) superfamily protein	uncharacterized N-acetyltransferase p20-like
Storvum012503t1	3.11112	6.29e-08	9.09e-05	AT1G78850.1	D-mannose binding lectin protein with Apple-like carbohydrate-binding domain	epidermis-specific secreted glycoprotein EP1-like
Storvum012366t1	3.1014	2.43e-06	0.0010033	AT2G47260.1	WRKY DNA-binding protein 23	probable WRKY transcription factor 23
Storvum016251t2	3.05487	1.1e-07	0.000118818	AT2G02990.1	ribonuclease 1	extracellular ribonuclease LE-like
Storvum012571t1	2.96029	4.34e-08	8.4e-05	AT1G14550.1	Peroxidase superfamily protein	lignin-forming anionic peroxidase-like
Storvum022549t1	2.95743	1.07e-06	0.000526119	AT2G13950.1	Cysteine/Histidine-rich C1 domain family protein	PREDICTED: uncharacterized protein LOC107025286
Storvum023517t1	2.95375	4.99e-05	0.00705135	AT5G02010.1	RHO guanyl-nucleotide exchange factor 7	hypothetical protein BC332_12491
Storvum031543t1	2.95058	3.44e-05	0.00543343	AT2G20830.3	transferases;folic acid binding	glutamate formimidoyltransferase-like
Storvum019730t1	2.94561	3.07e-05	0.00507914	AT4G23160.1	cysteine-rich RLK (RECEPTOR-like protein kinase) 8	Reverse transcriptase, RNA-dependent DNA polymerase
Storvum012722t1	2.92749	1.18e-05	0.00270544	AT5G06720.1	peroxidase 2	peroxidase 15-like
Storvum005104t1	2.91964	9.5e-08	0.000113675	AT5G07990.1	Cytochrome P450 superfamily protein	cytochrome P450 71A1-like
Storvum009011t1	2.91762	1.29e-06	0.000598331	AT4G37050.1	PATATIN-like protein 4	Patatin-like protein 2
Storvum034940t1	2.91639	2.91e-05	0.00487686	AT4G37720.1	phytosulfokine 6 precursor	phytosulfokines 3-like
Storvum019695t1	2.87494	8.33e-08	0.000113675	AT4G14305.1	Peroxisomal membrane 22 kDa (Mpv17/PMP22) family protein	Peroxisomal membrane protein PMP22
Storvum001463t1	2.86892	4.48e-05	0.00643366	AT2G34930.1	disease resistance family protein / LRR family protein	probable leucine-rich repeat receptor-like protein kinase At1g35710
Storvum006760t1	2.79843	9.08e-10	2.36e-05	AT3G48310.1	cytochrome P450, family 71, subfamily A, polypeptide 22	cytochrome P450 CYP736A12-like
Storvum014344t1	2.76462	3.57e-05	0.00548922	AT2G43120.1	RmlC-like cupins superfamily protein	pirin-like protein
Storvum015481t1	2.76425	9.8e-07	0.000509873	AT1G63830.3	PLAC8 family protein	pollen-specific leucine-rich repeat extensin-like protein 3
Storvum022016t1	2.75769	8.77e-06	0.00223646	AT1G24020.2	MLP-like protein 423	pathogenesis-related protein STH-2-like
Storvum009116t1	2.74147	6.6e-05	0.00826633	AT5G59790.1	Domain of unknown function (DUF966)	protein UPSTREAM OF FLC-like
Storvum004429t1	2.69028	8.48e-07	0.00047464	AT1G76490.1	hydroxy methylglutaryl CoA reductase 1	3-hydroxy-3-methylglutaryl-coenzyme A reductase 2
Storvum015009t1	2.67408	5.11e-05	0.0071313	AT5G07310.1	Integrase-type DNA-binding superfamily protein	ethylene-responsive transcription factor ERF114-like
Storvum015790t1	2.65992	5.01e-06	0.00159053	AT4G25130.1	peptide met sulfoxide reductase 4	peptide methionine sulfoxide reductase-like
Storvum003019t1	2.65517	2.53e-06	0.00100534	AT5G58620.1	zinc finger (CCCH-type) family protein	zinc finger CCCH domain-containing protein 66-like isoform X1
Storvum001005t1	2.64969	7.86e-06	0.0020442	AT3G07040.1	NB-ARC domain-containing disease resistance protein	putative inactive disease susceptibility protein LOV1
Storvum031091t1	2.63737	1.34e-05	0.00294873	NA	NA	---NA---
Storvum009680t1	2.61322	1.14e-06	0.000538326	AT1G15710.1	prephenate dehydrogenase family protein	arogenate dehydrogenase 2, chloroplastic-like
Storvum006673t1	2.57355	5.58e-06	0.00168811	AT2G02010.1	glutamate decarboxylase 4	glutamate decarboxylase 4
Storvum005537t1	2.56644	5.51e-05	0.00750755	AT1G07710.1	Ankyrin repeat family protein	ankyrin repeat-containing protein At5g02620-like
Storvum017661t1	2.56158	5.19e-06	0.00160841	AT3G44220.1	Late embryogenesis abundant (LEA) hydroxyproline-rich glycoprotein family	protein YLS9-like
Storvum003208t1	2.5402	9.63e-06	0.00236502	AT4G05200.1	cysteine-rich RLK (RECEPTOR-like protein kinase) 25	putative receptor-like protein kinase At4g00960
Storvum017500t1	2.52266	1.1e-06	0.000528342	AT2G39020.1	Acyl-CoA N-acyltransferases (NAT) superfamily protein	probable acetyltransferase NATA1-like
Storvum006133t1	2.51772	9.15e-08	0.000113675	AT5G12960.1	Putative glycosyl hydrolase of unknown function (DUF1680)	probable glucan 1,3-beta-glucosidase A
Storvum016004t1	2.47347	1.99e-05	0.00385869	AT1G76070.1		PREDICTED: uncharacterized protein At1g76070-like
Storvum014692t1	2.45537	6.88e-06	0.00192276	AT3G56400.1	WRKY DNA-binding protein 70	probable WRKY transcription factor 70 (homologous to WRKY80 in tomato)
Storvum010401t1	2.448	2.05e-06	0.000886853	AT2G15760.1	Protein of unknown function (DUF1645)	herbivore elicitor-regulated 1
Storvum026390t1	2.43226	3.94e-05	0.005921	AT2G46600.1	Calcium-binding EF-hand family protein	calcium-binding protein PBP1-like
Storvum008155t1	2.41271	5.92e-07	0.000404903	AT1G34340.1	alpha/beta-Hydrolases superfamily protein	embryogenesis-associated protein EMB8-like
Storvum006185t1	2.38673	3.66e-06	0.0013056	AT3G26300.1	cytochrome P450, family 71, subfamily B, polypeptide 34	premnaspirodiene oxygenase-like
Storvum028273t1	2.38309	8.08e-05	0.00945024	AT5G53520.1	oligopeptide transporter 8	hypothetical protein A4A49_33438
Storvum000503t1	2.35923	4.58e-06	0.00152509	AT4G08850.1	Leucine-rich repeat receptor-like protein kinase family protein	MDIS1-interacting receptor like kinase 2-like
Storvum044154t1	2.33943	7.38e-05	0.00888516	AT5G40740.1		---NA---
Storvum012025t1	2.2996	4.16e-05	0.00614837	AT1G33260.1	Protein kinase superfamily protein	probable receptor-like protein kinase At1g33260
Storvum012614t1	2.2918	4.02e-06	0.00139246	AT4G13010.1	Oxidoreductase, zinc-binding dehydrogenase family protein	putative quinone-oxidoreductase homolog, chloroplastic
Storvum012256t1	2.25362	3.59e-05	0.00549862	AT4G21200.1	gibberellin 2-oxidase 8	gibberellin 2-beta-dioxygenase 8-like
Storvum012894t1	2.17128	1.04e-07	0.000117126	AT4G26010.1	Peroxidase superfamily protein	peroxidase 44-like
Storvum001297t1	2.16326	1.21e-05	0.00272065	AT5G27060.1	receptor like protein 53	receptor-like protein 12
Storvum004913t1	2.1462	4.84e-08	8.4e-05	AT1G47670.1	Transmembrane amino acid transporter family protein	lysine histidine transporter-like 8
Storvum013814t1	2.1277	5.13e-05	0.0071313	AT5G08790.1	NAC (No Apical Meristem) domain transcriptional regulator superfamily protein	NAC domain protein
Storvum007166t1	2.06409	2.54e-05	0.00445796	AT3G50930.1	cytochrome BC1 synthesis	AAA-ATPase At3g50940-like
Storvum024335t3	2.05864	7.28e-07	0.000451021	AT5G08720.1		COPII coat assembly protein
Storvum044859t1	2.05479	8.98e-07	0.000476746	AT5G18330.1	ARM repeat superfamily protein	---NA---
Storvum015534t1	2.03547	2.68e-05	0.00461019	AT5G51190.1	Integrase-type DNA-binding superfamily protein	ethylene-responsive transcription factor 5-like
Storvum011552t2	2.02724	6.48e-05	0.00820711	AT1G28400.1		protein E6
Storvum008377t1	2.01736	2.89e-06	0.00112001	AT1G69550.1	disease resistance protein (TIR-NBS-LRR class)	TMV resistance protein N-like isoform X1
Storvum001333t1	2.00948	1.02e-05	0.00247101	AT1G45616.1	receptor like protein 6	receptor-like protein 12
Storvum015559t1	1.97312	7.14e-06	0.00197528	AT4G17500.1	ethylene responsive element binding factor 1	ethylene-responsive transcription factor 1
Storvum010082t1	1.96653	2.29e-05	0.00422787	AT5G55250.1	IAA carboxylmethyltransferase 1	indole-3-acetate O-methyltransferase 1-like
Storvum016516t1	1.95508	2.68e-07	0.000225119	AT4G24380.1		ovarian cancer-associated gene 2 protein homolog isoform X1
Storvum013718t1	1.93978	4.14e-06	0.00139754	AT5G62960.1		PREDICTED: uncharacterized protein LOC107855137 isoform X1
Storvum010035t1	1.89447	2.66e-05	0.00461019	AT3G06240.1	F-box family protein	F-box protein At3g07870-like
Storvum028567t1	1.89204	5.73e-05	0.00768513	AT3G07600.1	Heavy metal transport/detoxification superfamily protein	heavy metal-associated isoprenylated plant protein 47-like
Storvum012904t1	1.88626	4.8e-07	0.000357015	AT5G42050.1	DCD (Development and Cell Death) domain protein	B2 protein-like
Storvum009363t1	1.86442	2.52e-06	0.00100534	AT2G36840.1	ACT-like superfamily protein	ACT domain-containing protein ACR10
Storvum077751t1	1.85199	1.06e-06	0.000526119	AT4G27130.1	Translation initiation factor SUI1 family protein	---NA---
Storvum011625t1	1.82708	8.61e-05	0.00990337	AT5G35810.1	Ankyrin repeat family protein	ankyrin repeat-containing protein At3g12360-like isoform X1
Storvum011673t5	1.79141	8.77e-07	0.000475169	AT1G05010.1	ethylene-forming enzyme	1-aminocyclopropane-1-carboxylate oxidase 1
Storvum009362t1	1.77844	1.94e-05	0.00379064	AT1G64260.1	MuDR family transposase	Mutator transposable element, putative
Storvum006035t1	1.76527	3.86e-07	0.000311788	AT4G33050.3	calmodulin-binding family protein	IQ domain-containing protein IQM1-like
Storvum006430t1	1.71695	3.65e-06	0.0013056	AT1G26560.1	beta glucosidase 40	beta-glucosidase 40-like
Storvum018085t1	1.70848	9.47e-09	4.41e-05	AT3G56180.1	Protein of unknown function (DUF567)	protein LURP-one-related 14-like
Storvum019603t1	1.70087	2.06e-05	0.00397091	AT4G04630.1	Protein of unknown function, DUF584	transcription repressor OFP14-like
Storvum009987t1	1.68348	2.22e-05	0.00415622	AT3G23280.2	XB3 ortholog 5 in Arabidopsis thaliana	putative E3 ubiquitin-protein ligase XBAT35 isoform X2
Storvum001238t1	1.67529	5.79e-05	0.00768736	AT1G34420.1	leucine-rich repeat transmembrane protein kinase family protein	leucine-rich repeat receptor-like tyrosine-protein kinase PXC3
Storvum006516t1	1.66264	3.25e-05	0.00526744	AT3G50930.1	cytochrome BC1 synthesis	AAA-ATPase At3g50940-like
Storvum020135t1	1.65081	4.74e-08	8.4e-05	AT5G44030.1	cellulose synthase A4	PREDICTED: uncharacterized protein LOC100261167
Storvum010996t1	1.63138	2.05e-07	0.000205302	AT3G61440.1	cysteine synthase C1	bifunctional L-3-cyanoalanine synthase/cysteine synthase 1, mitochondrial
Storvum006997t3	1.60217	7.64e-05	0.00906781	AT2G33150.1	peroxisomal 3-ketoacyl-CoA thiolase 3	3-ketoacyl-CoA thiolase 2, peroxisomal
Storvum001489t1	1.59157	3.87e-05	0.00584662	AT1G50180.1	NB-ARC domain-containing disease resistance protein	putative late blight resistance protein homolog R1A-10
Storvum010805t1	1.58355	8.13e-07	0.00047464	AT1G77810.2	Galactosyltransferase family protein	beta-1,3-galactosyltransferase 7-like
Storvum006652t1	1.48655	6.91e-05	0.00847516	AT5G57010.1	calmodulin-binding family protein	IQ domain-containing protein IQM1-like
Storvum016790t1	1.47665	3.26e-05	0.00526744	AT2G26910.1	pleiotropic drug resistance 4	PREDICTED: uncharacterized protein LOC102585716 isoform X2
Storvum005958t1	1.46672	9.14e-06	0.00228677	AT5G26340.1	Major facilitator superfamily protein	sugar transport protein 13
Storvum002584t1	1.43975	6.11e-05	0.00795116	AT4G32300.1	S-domain-2 5	G-type lectin S-receptor-like serine/threonine-protein kinase SD2-5
Storvum012020t1	1.4379	6.35e-05	0.00814093	AT3G16720.1	TOXICOS EN LEVADURA 2	RING-H2 finger protein ATL2-like
Storvum004585t1	1.40862	2.86e-05	0.00485432	AT3G14680.1	cytochrome P450, family 72, subfamily A, polypeptide 14	cytochrome P450 CYP72A219-like
Storvum025433t1	1.40436	6.71e-05	0.00831382	AT1G05710.5	basic helix-loop-helix (bHLH) DNA-binding superfamily protein	transcription factor bHLH113-like
Storvum036960t1	1.39963	3.23e-05	0.00526744	AT5G48620.1	Disease resistance protein (CC-NBS-LRR class) family	NB-LRR tospovirus immune receptor
Storvum000438t1	1.39031	6.19e-05	0.00801582	AT5G17680.1	disease resistance protein (TIR-NBS-LRR class), putative	TMV resistance protein N-like isoform X1
Storvum006269t1	1.3802	8.17e-05	0.00949021	AT3G52870.1	IQ calmodulin-binding motif family protein	IQ domain-containing protein IQM3-like
Storvum023174t1	1.36576	5.77e-05	0.00768736	AT1G54290.1	Translation initiation factor SUI1 family protein	protein translation factor SUI1 homolog
Storvum009717t1	1.35509	2.84e-05	0.00485432	AT5G47530.1	Auxin-responsive family protein	cytochrome b561 and DOMON domain-containing protein At5g47530-like
Storvum008468t1	1.3436	1.04e-05	0.00250409	AT4G00770.1		myb-like protein X
Storvum012863t1	1.3318	3.25e-06	0.00119218	AT4G11070.2	WRKY family transcription factor	probable WRKY transcription factor 41
Storvum009854t1	1.32997	1.63e-05	0.0034372	AT4G39330.1	cinnamyl alcohol dehydrogenase 9	probable cinnamyl alcohol dehydrogenase 6
Storvum014449t1	1.32046	6.03e-06	0.00178196	AT1G70420.1	Protein of unknown function (DUF1645)	DNA ligase 1-like
Storvum010424t1	1.30551	3.01e-06	0.00115029	AT1G24140.1	Matrixin family protein	metalloendoproteinase 3-MMP-like
Storvum010301t1	1.28843	6.02e-05	0.00786924	AT2G25620.1	DNA-binding protein phosphatase 1	probable protein phosphatase 2C 27
Storvum011209t1	1.27216	2.88e-05	0.00486676	AT4G37970.1	cinnamyl alcohol dehydrogenase 6	probable mannitol dehydrogenase
Storvum013534t1	1.27206	8.01e-06	0.0020625	AT3G25540.1	TRAM, LAG1 and CLN8 (TLC) lipid-sensing domain containing protein	protein ASC1-like
Storvum011489t1	1.26685	1.78e-05	0.00355942	AT1G80840.1	WRKY DNA-binding protein 40	probable WRKY transcription factor 40
Storvum013581t1	1.25503	5.3e-05	0.00729214	AT1G09070.1	soybean gene regulated by cold-2	protein SRC2-like
Storvum012797t2	1.25021	5.92e-05	0.00778049	AT4G19880.1	Glutathione S-transferase family protein	glutathionyl-hydroquinone reductase YqjG-like isoform X2
Storvum002434t1	1.2445	1.9e-05	0.00375298	AT5G67360.1	Subtilase family protein	subtilisin-like protease SBT1.7
Storvum009119t1	1.2416	5.93e-06	0.00177246	AT1G44130.1	Eukaryotic aspartyl protease family protein	aspartic proteinase Asp1
Storvum005679t1	1.22065	5.67e-05	0.00764191	AT2G38470.1	WRKY DNA-binding protein 33	double WRKY type transfactor (homologous to WRKY31 in tomato)
Storvum008021t1	1.2165	8.1e-05	0.00945024	AT1G08250.1	arogenate dehydratase 6	arogenate dehydratase/prephenate dehydratase 6, chloroplastic-like
Storvum016481t1	1.21022	1.18e-05	0.00270544	AT4G34050.1	S-adenosyl-L-methionine-dependent methyltransferases superfamily protein	caffeoyl-CoA O-methyltransferase
Storvum002660t1	1.20662	1.64e-05	0.0034372	AT2G37040.1	PHE ammonia lyase 1	phenylalanine ammonia-lyase
Storvum004816t1	1.20216	2.61e-05	0.00454785	AT5G14930.2	senescence-associated gene 101	senescence-associated carboxylesterase 101-like isoform X1
Storvum016099t2	1.19337	1.44e-05	0.00311479	AT5G16030.2		PREDICTED: uncharacterized protein LOC107799285
Storvum012389t1	1.19199	4.85e-06	0.00155772	AT5G62180.1	carboxyesterase 20	carboxylesterase 1-like
Storvum009747t1	1.17626	6.24e-06	0.0018019	AT3G05200.1	RING/U-box superfamily protein	E3 ubiquitin-protein ligase ATL31-like
Storvum016627t1	1.17323	4.01e-05	0.00595282	AT4G34150.1	Calcium-dependent lipid-binding (CaLB domain) family protein	elicitor-responsive protein 1-like
Storvum014566t1	1.12097	5.25e-05	0.00726634	AT3G25780.1	allene oxide cyclase 3	allene oxide cyclase
Storvum003272t1	1.1098	5.33e-05	0.00729434	AT1G60500.1	Dynamin related protein 4C	dynamin-related protein 4C-like
Storvum008526t1	1.10735	2.42e-06	0.0010033	AT5G14180.1	Myzus persicae-induced lipase 1	triacylglycerol lipase 2-like
Storvum017628t1	1.09464	7.13e-05	0.00865753	AT3G54040.1	PAR1 protein	PREDICTED: uncharacterized protein LOC102585649
Storvum017761t1	1.07245	4.32e-05	0.00631048	AT1G65870.1	Disease resistance-responsive (dirigent-like protein) family protein	dirigent protein 22-like
Storvum002041t1	1.06821	5.06e-05	0.00710806	AT2G19130.1	S-locus lectin protein kinase family protein	putative receptor protein kinase ZmPK1
Storvum014131t1	1.06593	4.78e-06	0.00155489	AT5G02230.2	Haloacid dehalogenase-like hydrolase (HAD) superfamily protein	suppressor of disruption of TFIIS
Storvum006946t1	1.06064	2.15e-05	0.00409689	AT2G38290.1	ammonium transporter 2	ammonium transporter 2
Storvum025589t1	1.06048	7.16e-05	0.00865753	AT2G40080.1	Protein of unknown function (DUF1313)	protein EARLY FLOWERING 4-like
Storvum009791t1	1.0545	1.13e-05	0.00270352	AT5G47530.1	Auxin-responsive family protein	cytochrome b561 and DOMON domain-containing protein At5g47530-like
Storvum007976t1	1.03227	7.27e-06	0.00197905	AT5G42830.1	HXXXD-type acyl-transferase family protein	uncharacterized acetyltransferase At3g50280-like

## Sheet: A2-O (2DPI)
	A2-O vs Mock (2DPI)			Arabidopsis (TAIR10) BLASTX hit
Accession	logFC	PValue	FDR	AGI locus code	Short description	NCBI non-redundant database BLASTX hit
Storvum004940t1	10.7813	2.54e-08	3.73e-06	AT5G09360.1	laccase 14	laccase-14-like
Storvum006657t1	10.7676	1.69e-09	5.93e-07	AT3G26310.1	cytochrome P450, family 71, subfamily B, polypeptide 35	premnaspirodiene oxygenase-like
Storvum012010t1	10.7111	1.5e-06	7.29e-05	AT3G57240.1	beta-1,3-glucanase 3	glucan endo-1,3-beta-glucosidase, acidic-like
Storvum011553t1	10.675	4.44e-08	5.55e-06	AT2G34080.1	Cysteine proteinases superfamily protein	zingipain-2-like
Storvum018413t1	10.4104	8.24e-08	8.15e-06	AT1G15100.1	RING-H2 finger A2A	E3 ubiquitin-protein ligase RHA2A
Storvum047411t1	10.1821	1.06e-06	5.6e-05	AT3G12770.1	mitochondrial editing factor 22	Ac1147-like protein
Storvum033378t1	10.1378	6.49e-08	7.03e-06	AT1G47056.1	VIER F-box proteine 1	hypothetical protein Bm1_05555
Storvum015081t1	10.0483	1.25e-08	2.16e-06	AT1G07440.1	NAD(P)-binding Rossmann-fold superfamily protein	tropinone reductase homolog
Storvum023805t1	9.83461	5.3e-09	1.24e-06	AT3G04720.1	pathogenesis-related 4	pathogenesis-related protein P2
Storvum024246t1	9.62509	2.5e-07	1.9e-05	AT4G10590.1	ubiquitin-specific protease 10	---NA---
Storvum036664t1	9.60752	2.44e-05	0.000650797	AT5G65460.1	kinesin like protein for actin based chloroplast movement 2	uncharacterized protein LOC111291563, partial
Storvum012058t9	9.43443	2.74e-09	8.15e-07	AT5G05340.1	Peroxidase superfamily protein	peroxidase P7-like
Storvum017094t1	9.43082	3.07e-08	4.22e-06	AT5G54500.1	flavodoxin-like quinone reductase 1	probable NAD(P)H dehydrogenase (quinone) FQR1-like 1
Storvum008660t1	9.31339	7.11e-10	3.47e-07	AT4G16260.1	Glycosyl hydrolase superfamily protein	glucan endo-1,3-beta-glucosidase, acidic
Storvum021905t1	9.29806	1.93e-06	8.77e-05	AT5G45860.1	PYR1-like 11	pathogenesis-related protein STH-2-like
Storvum019678t2	9.28255	1.05e-07	9.63e-06	AT5G20230.1	blue-copper-binding protein	cucumber peeling cupredoxin-like
Storvum092876t1	9.26025	2.93e-09	8.48e-07	AT5G07400.1	forkhead-associated domain-containing protein / FHA domain-containing protein	---NA---
Storvum021621t1	9.18122	6.36e-10	3.39e-07	AT2G41180.1	VQ motif-containing protein	sigma factor binding protein 1, chloroplastic-like
Storvum009282t1	8.92787	2.15e-08	3.23e-06	AT4G37050.1	PATATIN-like protein 4	Patatin-like protein 2
Storvum025696t1	8.90412	1.08e-06	5.69e-05	NA	NA	---NA---
Storvum060735t1	8.85897	2.61e-05	0.000688617	AT5G25530.1	DNAJ heat shock family protein	---NA---
Storvum010044t1	8.75345	1.09e-08	2.03e-06	AT3G12120.2	fatty acid desaturase 2	Omega-6 fatty acid desaturase, endoplasmic reticulum (homologous to FAD2-9 in tomato)
Storvum012771t1	8.65149	4.82e-08	5.83e-06	AT5G06720.1	peroxidase 2	Lignin-forming anionic peroxidase
Storvum022851t1	8.60784	8.75e-07	4.89e-05	AT3G01970.1	WRKY DNA-binding protein 45	probable WRKY transcription factor 75
Storvum052918t1	8.59885	4.73e-06	0.000178522	AT5G23960.2	terpene synthase 21	vetispiradiene synthase 3-like
Storvum018700t1	8.5047	1.22e-10	1.92e-07	AT1G72060.1	serine-type endopeptidase inhibitors	proteinase inhibitor type-2
Storvum020398t1	8.46698	3.64e-07	2.53e-05	AT2G01150.1	RING-H2 finger protein 2B	e3 ubiquitin-protein ligase rha2a
Storvum046127t1	8.42065	9.5e-08	9.09e-06	AT3G49780.1	phytosulfokine 4 precursor	phytosulfokines 3-like
Storvum005388t1	8.39981	4.29e-10	3.03e-07	AT5G23960.2	terpene synthase 21	germacrene C synthase-like
Storvum006070t1	8.36701	4.69e-10	3.03e-07	AT3G48270.1	cytochrome P450, family 71, subfamily A, polypeptide 26	cytochrome P450 71A6-like
Storvum013191t1	8.36121	5.36e-07	3.38e-05	AT5G61890.1	Integrase-type DNA-binding superfamily protein	ethylene-responsive transcription factor ERF113-like
Storvum012050t1	8.27774	3.46e-06	0.00013923	AT3G49340.1	Cysteine proteinases superfamily protein	cysteine protease
Storvum031876t1	8.1937	7.18e-08	7.48e-06	AT3G26300.1	cytochrome P450, family 71, subfamily B, polypeptide 34	premnaspirodiene oxygenase-like
Storvum018067t1	8.19287	1.63e-06	7.78e-05	AT3G07005.1	low-molecular-weight cysteine-rich 43	kiwellin-like
Storvum010248t5	8.18349	2.84e-06	0.000118973	AT1G14370.1	protein kinase 2A	protein kinase 2B, chloroplastic-like
Storvum015519t1	8.15578	1.1e-08	2.04e-06	AT3G12500.1	basic chitinase	basic endochitinase-like
Storvum061093t1	8.12841	6.99e-05	0.00148467	AT2G46750.1	D-arabinono-1,4-lactone oxidase family protein	rRNA promoter binding protein
Storvum005560t1	8.05819	2.9e-07	2.12e-05	AT3G26300.1	cytochrome P450, family 71, subfamily B, polypeptide 34	cytochrome P450 71D7-like
Storvum022190t1	8.03719	4.35e-09	1.09e-06	AT1G24020.2	MLP-like protein 423	pathogenesis-related protein STH-2-like
Storvum012885t1	8.00158	3.36e-08	4.49e-06	AT5G05340.1	Peroxidase superfamily protein	peroxidase P7-like
Storvum035527t2	7.92749	1.67e-07	1.4e-05	AT1G76650.3	calmodulin-like 38	Autophagy-related protein like
Storvum013171t1	7.91669	1.62e-05	0.000467291	AT5G19600.1	sulfate transporter 3;5	probable sulfate transporter 3.5
Storvum013322t1	7.84037	3.33e-07	2.36e-05	AT1G79990.5	structural molecules	coatomer subunit beta'-2-like
Storvum022076t1	7.79992	5.55e-10	3.28e-07	AT2G14580.1	basic pathogenesis-related protein 1	pathogenesis-related leaf protein 4
Storvum016972t2	7.7738	5.48e-08	6.31e-06	AT4G11650.1	osmotin 34	pathogenesis-related protein R major form
Storvum021327t1	7.76692	7.92e-10	3.49e-07	AT3G14490.1	Terpenoid cyclases/Protein prenyltransferases superfamily protein	viridiflorene synthase
Storvum015945t1	7.71208	1.38e-05	0.000417972	AT4G17030.1	expansin-like B1	expansin-like B1
Storvum014130t1	7.69247	5.98e-09	1.33e-06	AT5G47650.1	nudix hydrolase homolog 2	nudix hydrolase 2-like
Storvum019452t2	7.53817	3.08e-07	2.23e-05	AT5G26170.1	WRKY DNA-binding protein 50	probable WRKY transcription factor 51
Storvum018731t1	7.52219	5.94e-06	0.000215107	AT3G23240.1	ethylene response factor 1	ethylene-responsive transcription factor 1B-like
Storvum016051t1	7.36093	2.02e-07	1.59e-05	AT4G17030.1	expansin-like B1	expansin-like B1
Storvum039693t1	7.34677	4.21e-07	2.82e-05	AT1G80660.1	H(+)-ATPase 9	---NA---
Storvum016866t1	7.26169	8.71e-08	8.52e-06	AT4G14710.2	RmlC-like cupins superfamily protein	1,2-dihydroxy-3-keto-5-methylthiopentene dioxygenase 2
Storvum017507t1	7.2463	3.94e-06	0.000154645	AT1G07900.1	LOB domain-containing protein 1	LOB domain-containing protein 1-like
Storvum020493t1	7.21808	4.32e-06	0.000166312	AT2G25735.1		5-methyltetrahydropteroyltriglutamate--homocysteine methyltransferase
Storvum004815t1	7.11199	4.4e-06	0.000167757	AT4G23180.1	cysteine-rich RLK (RECEPTOR-like protein kinase) 10	cysteine-rich receptor-like protein kinase 10
Storvum053117t1	7.09862	2.2e-12	4.78e-08	AT5G23960.1	terpene synthase 21	vetispiradiene synthase 3-like
Storvum047068t1	7.08433	5.68e-06	0.000207925	NA	NA	PREDICTED: uncharacterized protein LOC107847078 isoform X2
Storvum015558t1	7.00111	7.55e-05	0.00156942	AT5G20230.1	blue-copper-binding protein	cucumber peeling cupredoxin-like
Storvum012184t1	6.96811	5.57e-06	0.000205615	AT1G62290.2	Saposin-like aspartyl protease family protein	---NA---
Storvum011888t2	6.92324	2.57e-06	0.000110311	AT3G57270.1	beta-1,3-glucanase 1	glucan endo-1,3-beta-glucosidase, acidic-like
Storvum073082t1	6.91257	6.26e-10	3.39e-07	AT1G72060.1	serine-type endopeptidase inhibitors	proteinase inhibitor PSI-1.2-like
Storvum017019t1	6.87328	1.76e-06	8.2e-05	AT4G30230.1		VPS10 2 like
Storvum014896t12	6.84301	5.19e-09	1.23e-06	AT3G12500.1	basic chitinase	Acidic endochitinase Q
Storvum012332t1	6.81766	7.53e-10	3.47e-07	AT2G41480.1	Peroxidase superfamily protein	peroxidase N1
Storvum014467t1	6.79456	1.24e-05	0.000378809	AT1G52340.1	NAD(P)-binding Rossmann-fold superfamily protein	xanthoxin dehydrogenase-like
Storvum012512t1	6.7724	1.46e-07	1.26e-05	AT1G29860.1	WRKY DNA-binding protein 71	probable WRKY transcription factor 71
Storvum006295t1	6.76714	1.46e-10	1.92e-07	AT3G26310.1	cytochrome P450, family 71, subfamily B, polypeptide 35	premnaspirodiene oxygenase
Storvum022314t1	6.74108	1.74e-09	5.96e-07	AT4G05030.1	Copper transport protein family	heavy metal-associated isoprenylated plant protein 47-like
Storvum021342t1	6.723	1.37e-05	0.000415137	AT1G63840.1	RING/U-box superfamily protein	RING-H2 finger protein ATL46-like
Storvum004425t1	6.69244	3.69e-05	0.000898572	AT4G36220.1	ferulic acid 5-hydroxylase 1	cytochrome P450 84A1-like
Storvum036092t1	6.6818	0.000702512	0.00906601	AT3G12500.1	basic chitinase	Chitinase 12
Storvum014128t1	6.67234	1.2e-09	4.94e-07	AT1G08080.1	alpha carbonic anhydrase 7	alpha carbonic anhydrase 7
Storvum011964t1	6.66651	2.07e-07	1.62e-05	AT3G49340.1	Cysteine proteinases superfamily protein	zingipain-2-like
Storvum005271t1	6.62162	0.000137365	0.00253915	AT5G23960.2	terpene synthase 21	5-epiaristolochene synthase
Storvum014628t1	6.61724	6.59e-08	7.03e-06	AT4G18910.1	NOD26-like intrinsic protein 1;2	aquaporin NIP1-1-like
Storvum010327t1	6.61334	2.89e-09	8.46e-07	AT3G12120.2	fatty acid desaturase 2	Omega-6 fatty acid desaturase, endoplasmic reticulum (homologous to ACET1a/b in tomato)
Storvum012046t1	6.59134	1.81e-05	0.000509732	AT5G45890.1	senescence-associated gene 12	senescence-specific cysteine protease SAG39-like
Storvum012323t1	6.5681	3.02e-07	2.19e-05	AT1G72220.1	RING/U-box superfamily protein	RING-H2 finger protein ATL54-like
Storvum013093t1	6.56706	2.78e-08	3.99e-06	AT5G05340.1	Peroxidase superfamily protein	cationic peroxidase 1-like
Storvum069819t1	6.56409	1.19e-05	0.000370099	AT2G24230.1	Leucine-rich repeat protein kinase family protein	senescence associated protein
Storvum013181t1	6.54282	1.62e-06	7.75e-05	AT2G02060.1	Homeodomain-like superfamily protein	putative Myb family transcription factor At1g14600
Storvum007113t1	6.52804	3.69e-05	0.000899671	AT2G18570.1	UDP-Glycosyltransferase superfamily protein	anthocyanidin 3-O-glucosyltransferase 5-like
Storvum079028t1	6.52424	1.61e-11	1.08e-07	AT2G27650.1	Ubiquitin carboxyl-terminal hydrolase-related protein	---NA---
Storvum010536t1	6.52187	2.47e-09	7.57e-07	AT3G12120.2	fatty acid desaturase 2	Omega-6 fatty acid desaturase, endoplasmic reticulum (similar to non canonical FAD2 family gene in tomato)
Storvum008571t1	6.51497	9.88e-06	0.00032127	AT3G26040.1	HXXXD-type acyl-transferase family protein	acetyl-CoA-benzylalcohol acetyltransferase-like
Storvum018771t1	6.47093	5.57e-05	0.0012379	AT2G05910.1	Protein of unknown function (DUF567)	protein LURP-one-related 6
Storvum007945t3	6.4505	4.84e-08	5.83e-06	AT2G13810.1	AGD2-like defense response protein 1	aminotransferase ALD1
Storvum003695t1	6.43077	1.2e-08	2.13e-06	AT5G38280.1	PR5-like receptor kinase	rust resistance kinase Lr10-like
Storvum003901t1	6.42436	1.33e-05	0.000404519	AT1G67000.1	Protein kinase superfamily protein	putative receptor-like protein kinase
Storvum004505t2	6.40956	0.000176459	0.00308759	AT3G53810.1	Concanavalin A-like lectin protein kinase family protein	L-type lectin-domain containing receptor kinase IV.1-like
Storvum012026t1	6.40759	2.17e-06	9.65e-05	AT1G08290.1	WIP domain protein 3	zinc finger protein WIP3
Storvum015306t1	6.40728	1.3e-10	1.92e-07	AT5G06060.1	NAD(P)-binding Rossmann-fold superfamily protein	tropinone reductase homolog
Storvum014354t1	6.38362	3.27e-07	2.33e-05	AT1G69490.1	NAC-like, activated by AP3/PI	NAC transcription factor 29-like
Storvum013309t1	6.35225	8.74e-05	0.00175168	AT1G52120.1	Mannose-binding lectin superfamily protein	zinc finger BED domain-containing protein 4-like
Storvum007005t1	6.33925	2.53e-06	0.000109	AT1G01480.1	1-amino-cyclopropane-1-carboxylate synthase 2	1-aminocyclopropane-1-carboxylate synthase
Storvum057605t1	6.31922	2.09e-06	9.34e-05	AT1G17860.1	Kunitz family trypsin and protease inhibitor protein	miraculin
Storvum017707t1	6.30255	4.38e-06	0.000167505	NA	NA	cold and drought-regulated protein CORA-like
Storvum016982t1	6.30061	3.11e-09	8.78e-07	AT4G14746.1		Latent-transforming growth factor beta-binding protein like
Storvum016121t1	6.28834	1.14e-07	1.03e-05	AT2G31180.1	myb domain protein 14	myb-related protein Myb4-like
Storvum005117t1	6.28789	0.000130772	0.00243859	AT1G30760.1	FAD-binding Berberine family protein	flavin-dependent oxidoreductase FOX2-like
Storvum020048t1	6.28514	2.33e-06	0.000101955	AT5G39670.1	Calcium-binding EF-hand family protein	probable calcium-binding protein CML30
Storvum004510t1	6.26502	5.48e-07	3.42e-05	AT3G47340.1	glutamine-dependent asparagine synthase 1	asparagine synthetase [glutamine-hydrolyzing]
Storvum071960t1	6.22488	2.91e-05	0.00074562	AT3G02260.1	auxin transport protein (BIG)	---NA---
Storvum016637t1	6.18785	2.39e-09	7.41e-07	AT2G03090.1	expansin A15	expansin precursor
Storvum011275t1	6.18372	3.59e-10	3.03e-07	AT4G37970.1	cinnamyl alcohol dehydrogenase 6	probable mannitol dehydrogenase
Storvum019054t1	6.18365	3.19e-05	0.00080068	AT2G31160.1	Protein of unknown function (DUF640)	protein LIGHT-DEPENDENT SHORT HYPOCOTYLS 4-like
Storvum021466t1	6.17231	9.19e-06	0.000303218	AT4G25810.1	xyloglucan endotransglycosylase 6	PREDICTED: uncharacterized protein LOC102602980
Storvum060125t1	6.15928	4.08e-05	0.000968505	NA	NA	---NA---
Storvum016671t1	6.14325	0.000235187	0.00383735	AT4G11650.1	osmotin 34	osmotin-like protein OSM34
Storvum012280t1	6.13023	2.06e-05	0.000568033	AT1G22130.1	AGAMOUS-like 104	agamous-like MADS-box protein AGL104 isoform X1
Storvum012759t1	6.13001	3.54e-07	2.47e-05	AT5G49620.1	myb domain protein 78	transcription factor MYB108-like
Storvum018719t1	6.11874	4.48e-10	3.03e-07	AT1G17860.1	Kunitz family trypsin and protease inhibitor protein	kunitz-type trypsin inhibitor alpha chain-like
Storvum023145t1	6.08775	1.14e-10	1.92e-07	AT1G53350.1	Disease resistance protein (CC-NBS-LRR class) family	putative late blight resistance protein homolog R1A-3
Storvum021582t1	6.07106	5.88e-05	0.00129229	NA	NA	hypothetical protein A4A49_63750, partial
Storvum010279t1	6.05072	7.71e-10	3.47e-07	AT3G12120.2	fatty acid desaturase 2	delta(12)-fatty-acid desaturase FAD2-like (homolgous to FAD2-7 in tomato)
Storvum058038t1	6.03256	0.000216586	0.00360857	AT1G21520.1		---NA---
Storvum004059t1	6.00145	1.13e-05	0.000359253	AT2G05920.1	Subtilase family protein	subtilisin-like protease SBT1.2
Storvum014717t1	5.94534	4.05e-10	3.03e-07	AT1G52340.1	NAD(P)-binding Rossmann-fold superfamily protein	secoisolariciresinol dehydrogenase-like
Storvum025269t3	5.94422	0.00057969	0.00785238	AT4G30380.1	Barwin-related endoglucanase	EG45-like domain containing protein
Storvum018720t1	5.92992	0.000523767	0.00726127	AT2G42610.2	Protein of unknown function (DUF640)	protein LIGHT-DEPENDENT SHORT HYPOCOTYLS 10-like
Storvum028888t2	5.92231	9.87e-07	5.35e-05	AT4G37290.1		uncharacterized LOC104646212 precursor
Storvum009613t1	5.91772	8.25e-07	4.67e-05	AT3G23880.1	F-box and associated interaction domains-containing protein	F-box/kelch-repeat protein At3g23880-like
Storvum007480t2	5.8813	6.3e-09	1.39e-06	AT3G48310.1	cytochrome P450, family 71, subfamily A, polypeptide 22	cytochrome P450 CYP736A12-like
Storvum016361t1	5.87927	0.000163432	0.00290933	AT2G22570.1	nicotinamidase 1	nicotinamidase 1-like
Storvum002367t1	5.86367	1.28e-09	5.1e-07	AT5G67090.1	Subtilisin-like serine endopeptidase family protein	subtilisin-like protease SBT1.9
Storvum019757t1	5.84455	1.19e-08	2.13e-06	AT2G15780.1	Cupredoxin superfamily protein	PREDICTED: uncharacterized protein LOC102601473
Storvum015023t1	5.82836	2.79e-08	3.99e-06	AT4G15740.1	Calcium-dependent lipid-binding (CaLB domain) family protein	protein SRC2 homolog
Storvum001064t1	5.816	8.33e-07	4.71e-05	AT1G35710.1	Protein kinase family protein with leucine-rich repeat domain	probable LRR receptor-like serine/threonine-protein kinase At4g08850
Storvum038649t1	5.80457	4.75e-05	0.00109172	AT1G65790.1	receptor kinase 1	hypothetical protein A4A49_15053
Storvum018664t1	5.77371	6.91e-10	3.47e-07	AT2G28500.1	LOB domain-containing protein 11	LOB domain-containing protein 1-like
Storvum018723t1	5.75592	0.000315266	0.00485749	AT2G42610.2	Protein of unknown function (DUF640)	protein LIGHT-DEPENDENT SHORT HYPOCOTYLS 10-like
Storvum010307t1	5.73856	7.73e-10	3.47e-07	AT3G12120.2	fatty acid desaturase 2	Omega-6 fatty acid desaturase, endoplasmic reticulum (homologous to ACET1a/b in tomato)
Storvum004190t1	5.70532	4.9e-09	1.18e-06	AT1G10340.1	Ankyrin repeat family protein	ankyrin repeat-containing protein At5g02620-like
Storvum017730t1	5.6891	9.78e-09	1.87e-06	AT1G17180.1	glutathione S-transferase TAU 25	probable glutathione S-transferase parC
Storvum003506t1	5.68436	1.92e-08	2.96e-06	AT5G45460.1		PREDICTED: uncharacterized protein LOC102605257 isoform X2
Storvum006530t1	5.67599	5.04e-07	3.25e-05	AT5G56960.1	basic helix-loop-helix (bHLH) DNA-binding family protein	putative transcription factor bHLH041
Storvum048807t1	5.67151	1.03e-06	5.51e-05	AT3G14730.1	Pentatricopeptide repeat (PPR) superfamily protein	---NA---
Storvum024235t1	5.66464	5.88e-07	3.62e-05	AT3G60890.1	protein binding	protein LITTLE ZIPPER 2-like
Storvum059268t2	5.65884	0.000481037	0.00680676	AT5G10490.2	MSCS-like 2	---NA---
Storvum005724t1	5.62106	2.84e-06	0.000118973	AT5G44440.1	FAD-binding Berberine family protein	cannabidiolic acid synthase-like
Storvum009129t1	5.59622	4.72e-11	1.53e-07	AT5G63180.1	Pectin lyase-like superfamily protein	probable pectate lyase P18
Storvum013102t1	5.58835	5.03e-08	5.97e-06	AT1G29860.1	WRKY DNA-binding protein 71	probable WRKY transcription factor 71
Storvum011189t1	5.5858	5.37e-10	3.25e-07	AT5G62180.1	carboxyesterase 20	probable carboxylesterase 120
Storvum017780t1	5.57538	3.06e-09	8.76e-07	AT5G54500.1	flavodoxin-like quinone reductase 1	probable NAD(P)H dehydrogenase (quinone) FQR1-like 1
Storvum019989t1	5.53714	5.71e-09	1.31e-06	AT5G52390.1	PAR1 protein	PREDICTED: uncharacterized protein LOC107858884
Storvum016378t1	5.52496	3.57e-09	9.53e-07	AT2G41690.1	heat shock transcription factor B3	heat stress transcription factor B-3-like
Storvum006257t1	5.50478	1.83e-09	6.18e-07	AT4G36220.1	ferulic acid 5-hydroxylase 1	cytochrome P450 CYP736A12-like
Storvum019504t1	5.48812	4.34e-08	5.48e-06	AT2G42610.2	Protein of unknown function (DUF640)	protein LIGHT-DEPENDENT SHORT HYPOCOTYLS 10-like
Storvum017389t1	5.47545	1.09e-05	0.00034854	AT2G31180.1	myb domain protein 14	transcription factor WER-like
Storvum003678t1	5.46789	2.34e-05	0.000628443	AT1G11330.1	S-locus lectin protein kinase family protein	G-type lectin S-receptor-like serine/threonine-protein kinase CES101
Storvum103864t1	5.4486	1.27e-06	6.46e-05	AT4G36220.1	ferulic acid 5-hydroxylase 1	cytochrome P450 CYP736A12-like
Storvum023021t1	5.38381	0.000516799	0.00718766	AT3G51590.1	lipid transfer protein 12	non-specific lipid-transfer protein 2-like
Storvum031487t1	5.37613	3.78e-08	4.94e-06	AT3G25882.1	NIM1-interacting 2	protein NIM1-INTERACTING 2-like
Storvum005152t1	5.37209	2.96e-10	2.96e-07	AT5G23960.2	terpene synthase 21	viridiflorene synthase
Storvum014402t1	5.35893	7.76e-11	1.92e-07	AT3G51680.1	NAD(P)-binding Rossmann-fold superfamily protein	secoisolariciresinol dehydrogenase-like
Storvum005511t1	5.34819	0.000201572	0.00340795	AT5G44160.1	C2H2-like zinc finger protein	protein indeterminate-domain 2-like
Storvum006517t3	5.31084	1.09e-07	9.98e-06	AT3G50930.1	cytochrome BC1 synthesis	AAA-ATPase At3g50940-like
Storvum000988t1	5.30685	1.14e-05	0.000359253	AT3G63380.1	ATPase E1-E2 type family protein / haloacid dehalogenase-like hydrolase family protein	putative calcium-transporting ATPase 13, plasma membrane-type
Storvum015848t1	5.30032	4.09e-08	5.24e-06	AT4G17030.1	expansin-like B1	Expansin-like B1
Storvum004245t1	5.3003	1.43e-05	0.000426758	AT5G46050.1	peptide transporter 3	Protein NRT1/ PTR FAMILY 5.2
Storvum044176t1	5.29705	3.36e-05	0.000834512	AT1G72060.1	serine-type endopeptidase inhibitors	proteinase inhibitor PSI-1.2-like
Storvum031770t1	5.26943	1.9e-06	8.71e-05	AT3G56710.1	sigma factor binding protein 1	sigma factor binding protein 1, chloroplastic
Storvum015264t1	5.24553	7.78e-05	0.00160567	AT1G65680.1	expansin B2	putative expansin-B2
Storvum032345t1	5.23647	1.36e-06	6.81e-05	AT4G08555.1		hypothetical protein CQW23_10375
Storvum020980t1	5.23547	2.12e-09	6.74e-07	AT3G22560.1	Acyl-CoA N-acyltransferases (NAT) superfamily protein	uncharacterized N-acetyltransferase p20-like
Storvum046619t1	5.22772	4.85e-10	3.03e-07	AT1G75120.1	Nucleotide-diphospho-sugar transferase family protein	metallocarboxypeptidase inhibitor-like
Storvum007246t1	5.21661	5.68e-05	0.00125752	AT1G31650.1	RHO guanyl-nucleotide exchange factor 14	rop guanine nucleotide exchange factor 14
Storvum043015t1	5.19039	6.95e-07	4.08e-05	AT1G01660.1	RING/U-box superfamily protein	---NA---
Storvum005195t1	5.17742	6.24e-10	3.39e-07	AT5G23960.2	terpene synthase 21	Vetispiradiene synthase 1
Storvum009143t2	5.15442	3.94e-08	5.13e-06	AT1G26360.1	methyl esterase 13	putative methylesterase 11, chloroplastic
Storvum014209t1	5.13061	1.7e-08	2.77e-06	AT5G24090.1	chitinase A	acidic endochitinase-like
Storvum012813t1	5.12904	2.79e-05	0.000724313	AT2G44370.1	Cysteine/Histidine-rich C1 domain family protein	PREDICTED: uncharacterized protein LOC107021834
Storvum016000t1	5.12083	5.96e-10	3.39e-07	AT3G56400.1	WRKY DNA-binding protein 70	probable WRKY transcription factor 70
Storvum017561t1	5.11681	3.28e-08	4.44e-06	AT4G03460.1	Ankyrin repeat family protein	protein ACCELERATED CELL DEATH 6-like
Storvum003397t1	5.11048	0.000476338	0.00675864	AT2G47240.2	AMP-dependent synthetase and ligase family protein	long chain acyl-CoA synthetase 1
Storvum015765t1	5.05062	1.44e-08	2.42e-06	AT2G39700.1	expansin A4	expansin-A6-like
Storvum014212t1	5.04002	2.99e-11	1.11e-07	AT1G50590.1	RmlC-like cupins superfamily protein	Pirin-like protein
Storvum015469t1	5.03424	6.84e-10	3.47e-07	AT3G12500.1	basic chitinase	basic endochitinase-like
Storvum007484t1	5.02508	1.41e-07	1.23e-05	AT4G29360.1	O-Glycosyl hydrolases family 17 protein	glucan endo-1,3-beta-glucosidase 12-like
Storvum016407t1	5.02197	1.48e-10	1.92e-07	AT5G23960.2	terpene synthase 21	vetispiradiene synthase
Storvum018697t1	5.0202	6.56e-08	7.03e-06	AT2G45760.1	BON association protein 2	C2 calcium-dependent membrane targeting
Storvum002849t1	5.01545	1.14e-08	2.07e-06	AT5G53130.1	cyclic nucleotide gated channel 1	cyclic nucleotide-gated ion channel 1-like
Storvum021108t1	5.00496	1.55e-06	7.49e-05	AT4G03460.1	Ankyrin repeat family protein	ankyrin repeat-containing protein At3g12360-like
Storvum018459t1	4.99495	1.82e-05	0.000512135	AT1G70520.1	cysteine-rich RLK (RECEPTOR-like protein kinase) 2	cysteine-rich receptor-like protein kinase 2
Storvum014344t1	4.99397	3.68e-12	4.78e-08	AT2G43120.1	RmlC-like cupins superfamily protein	pirin-like protein
Storvum035049t1	4.99311	8.12e-05	0.00166037	AT1G69660.1	TRAF-like family protein	---NA---
Storvum018357t1	4.98887	2.06e-06	9.24e-05	AT1G07090.1	Protein of unknown function (DUF640)	protein LIGHT-DEPENDENT SHORT HYPOCOTYLS 1-like
Storvum062166t1	4.97475	4.43e-05	0.00103365	NA	NA	---NA---
Storvum023376t1	4.96769	2.76e-09	8.15e-07	AT1G62790.1	Bifunctional inhibitor/lipid-transfer protein/seed storage 2S albumin superfamily protein	lipid transfer-like protein VAS
Storvum000965t1	4.96498	6.47e-07	3.87e-05	AT1G68940.1	Armadillo/beta-catenin-like repeat family protein	U-box domain-containing protein 43-like
Storvum045165t1	4.96419	9.89e-08	9.32e-06	AT1G19020.1		hypothetical protein T459_27508
Storvum020733t2	4.9574	5.24e-06	0.000194521	AT5G10625.1		flowering-promoting factor 1-like protein 3
Storvum015619t1	4.95002	1.14e-08	2.07e-06	AT1G80840.1	WRKY DNA-binding protein 40	probable WRKY transcription factor 40
Storvum016366t1	4.92441	1.01e-05	0.000326892	AT2G39030.1	Acyl-CoA N-acyltransferases (NAT) superfamily protein	tyramine N-feruloyltransferase 4/11-like
Storvum042515t1	4.90144	1.19e-05	0.000371255	AT2G23270.1		F-box protein GID2
Storvum012402t1	4.88801	1.35e-09	5.21e-07	AT5G58630.1		PREDICTED: uncharacterized protein LOC102591450
Storvum020263t1	4.86944	8.15e-05	0.00166414	AT1G22680.1		Stimulated by retinoic acid protein
Storvum017376t1	4.86452	1.07e-07	9.84e-06	AT4G30230.1		hypothetical protein T459_03514
Storvum018537t1	4.82032	3.85e-06	0.000151539	AT2G22850.2	basic leucine-zipper 6	basic leucine zipper 43-like
Storvum005923t1	4.82018	1.54e-09	5.63e-07	AT3G48990.1	AMP-dependent synthetase and ligase family protein	oxalate--CoA ligase-like
Storvum022120t1	4.81624	1.02e-08	1.91e-06	AT4G05030.1	Copper transport protein family	heavy metal-associated isoprenylated plant protein 39-like
Storvum017131t1	4.81475	3.33e-09	9.03e-07	AT4G11650.1	osmotin 34	osmotin-like protein
Storvum021440t1	4.79606	0.000101047	0.00196787	AT2G02060.1	Homeodomain-like superfamily protein	probable transcription factor KAN4
Storvum007811t1	4.79298	6.6e-09	1.43e-06	AT3G14610.1	cytochrome P450, family 72, subfamily A, polypeptide 7	cytochrome P450 CYP72A219-like
Storvum017440t1	4.78931	1.48e-06	7.25e-05	AT3G29000.1	Calcium-binding EF-hand family protein	probable calcium-binding protein CML30
Storvum008080t1	4.77048	3.76e-10	3.03e-07	AT3G12120.2	fatty acid desaturase 2	delta(12)-fatty-acid desaturase FAD2-like (similar to non canonical FAD2 family gene in tomato)
Storvum002502t1	4.76046	8.93e-08	8.6e-06	AT1G04110.1	Subtilase family protein	subtilisin-like protease SBT1.7
Storvum029584t1	4.74557	4.78e-09	1.16e-06	AT2G38870.1	Serine protease inhibitor, potato inhibitor I-type family protein	ethylene-responsive proteinase inhibitor 1
Storvum062414t1	4.74423	0.000128484	0.00240577	AT1G74920.1	aldehyde dehydrogenase 10A8	hypothetical protein BC332_09686
Storvum015525t1	4.73764	2.28e-05	0.000616724	AT4G27450.1	Aluminium induced protein with YGL and LRDR motifs	stem-specific protein TSJT1-like
Storvum001327t1	4.70928	6.35e-06	0.000226748	AT2G29100.1	glutamate receptor 2.9	glutamate receptor 2.9-like
Storvum012336t1	4.69369	1.22e-08	2.16e-06	AT4G23060.1	IQ-domain 22	protein IQ-DOMAIN 14-like
Storvum020125t1	4.67755	6.92e-09	1.48e-06	AT5G44030.1	cellulose synthase A4	hypothetical protein POPTR_017G077100v3
Storvum079372t1	4.65637	4.04e-05	0.000960983	AT3G12120.2	fatty acid desaturase 2	---NA---
Storvum000566t1	4.65198	2.14e-08	3.23e-06	AT1G65810.1	P-loop containing nucleoside triphosphate hydrolases superfamily protein	probable helicase MAGATAMA 3
Storvum018529t1	4.64419	2.02e-11	1.08e-07	AT2G42430.1	lateral organ boundaries-domain 16	LOB domain-containing protein 16
Storvum010920t1	4.6394	7.64e-09	1.56e-06	AT4G16260.1	Glycosyl hydrolase superfamily protein	glucan endo-1,3-beta-glucosidase, basic vacuolar
Storvum013799t1	4.63371	2.31e-05	0.000622279	AT1G68290.1	endonuclease 2	endonuclease 2
Storvum059000t1	4.63207	5.7e-06	0.000208289	AT5G44240.2	aminophospholipid ATPase 2	---NA---
Storvum004429t1	4.62437	2.15e-11	1.08e-07	AT1G76490.1	hydroxy methylglutaryl CoA reductase 1	3-hydroxy-3-methylglutaryl-coenzyme A reductase 2
Storvum013716t1	4.62314	5.88e-06	0.000213832	AT4G11070.2	WRKY family transcription factor	probable WRKY transcription factor 41
Storvum016248t1	4.60941	1.17e-07	1.05e-05	AT3G56400.1	WRKY DNA-binding protein 70	probable WRKY transcription factor 70
Storvum055102t1	4.60933	1.6e-07	1.34e-05	AT2G45610.1	alpha/beta-Hydrolases superfamily protein	probable carboxylesterase 120
Storvum008630t1	4.59927	1.02e-07	9.41e-06	AT5G17330.1	glutamate decarboxylase	glutamate decarboxylase 4
Storvum017768t1	4.59652	6.38e-10	3.39e-07	AT5G64810.1	WRKY DNA-binding protein 51	probable WRKY transcription factor 51
Storvum012408t1	4.56593	2.43e-10	2.75e-07	AT5G05340.1	Peroxidase superfamily protein	suberization-associated anionic peroxidase-like
Storvum023215t2	4.55222	5.24e-08	6.17e-06	AT5G22930.1	Protein of unknown function (DUF1635)	PREDICTED: uncharacterized protein LOC107853108
Storvum014881t1	4.54314	4.47e-06	0.000169895	AT2G37710.1	receptor lectin kinase	L-type lectin-domain containing receptor kinase IV.1-like
Storvum010299t1	4.51031	3.01e-05	0.000768594	AT4G01130.1	GDSL-like Lipase/Acylhydrolase superfamily protein	GDSL esterase/lipase At4g01130-like
Storvum010313t1	4.48539	1.7e-07	1.41e-05	AT1G72920.1	Toll-Interleukin-Resistance (TIR) domain family protein	protein PHLOEM PROTEIN 2-LIKE A8-like
Storvum025586t1	4.47194	2.36e-07	1.82e-05	AT1G14550.1	Peroxidase superfamily protein	lignin-forming anionic peroxidase-like
Storvum018707t2	4.4443	3.47e-08	4.61e-06	AT1G24020.2	MLP-like protein 423	S-norcoclaurine synthase 2-like
Storvum060100t1	4.42942	0.000274932	0.00435471	NA	NA	---NA---
Storvum012722t1	4.42	1.4e-10	1.92e-07	AT5G06720.1	peroxidase 2	peroxidase 15-like
Storvum029502t1	4.41832	1.36e-08	2.3e-06	AT3G08680.2	Leucine-rich repeat protein kinase family protein	protein NIM1-INTERACTING 2-like
Storvum015604t2	4.39458	4.26e-06	0.000164471	AT1G17860.1	Kunitz family trypsin and protease inhibitor protein	miraculin-like
Storvum010440t1	4.38688	2.7e-08	3.9e-06	AT5G05340.1	Peroxidase superfamily protein	suberization-associated anionic peroxidase-like
Storvum018693t1	4.37795	9.81e-10	4.18e-07	AT1G72060.1	serine-type endopeptidase inhibitors	proteinase inhibitor type-2
Storvum007555t1	4.37103	7.68e-06	0.000262662	AT5G49690.1	UDP-Glycosyltransferase superfamily protein	UDP-glycosyltransferase 91C1
Storvum024590t1	4.36358	1.91e-06	8.73e-05	NA	NA	protein NIM1-INTERACTING 2-like
Storvum003686t1	4.35389	4.96e-05	0.00113207	AT4G37750.1	Integrase-type DNA-binding superfamily protein	AP2-like ethylene-responsive transcription factor ANT isoform X2
Storvum001629t1	4.34634	4.76e-09	1.16e-06	AT2G18700.1	trehalose phosphatase/synthase 11	probable alpha,alpha-trehalose-phosphate synthase [UDP-forming] 11 isoform X1
Storvum050712t1	4.32542	3.21e-07	2.29e-05	NA	NA	---NA---
Storvum015424t1	4.32511	1.13e-05	0.000359253	AT3G23240.1	ethylene response factor 1	ethylene-responsive transcription factor 1B-like
Storvum053528t1	4.32327	7.07e-07	4.13e-05	AT1G67040.1		---NA---
Storvum019843t1	4.30994	2.34e-07	1.8e-05	AT3G23240.1	ethylene response factor 1	pathogenesis-related genes transcriptional activator PTI5-like
Storvum012886t1	4.27504	2.15e-07	1.68e-05	AT1G14550.1	Peroxidase superfamily protein	lignin-forming anionic peroxidase-like
Storvum026604t1	4.25317	7.64e-06	0.000261668	AT1G14550.1	Peroxidase superfamily protein	lignin-forming anionic peroxidase-like
Storvum044993t1	4.2526	1.44e-07	1.25e-05	AT4G27100.2	Ypt/Rab-GAP domain of gyp1p superfamily protein	---NA---
Storvum016239t1	4.25146	2.45e-06	0.000106334	AT4G35070.2	SBP (S-ribonuclease binding protein) family protein	probable BOI-related E3 ubiquitin-protein ligase 2
Storvum018986t1	4.23927	8.76e-07	4.89e-05	AT2G46150.1	Late embryogenesis abundant (LEA) hydroxyproline-rich glycoprotein family	late embryogenesis abundant protein At1g64065-like
Storvum010163t1	4.22337	1.21e-05	0.0003758	AT1G75160.1	Protein of unknown function (DUF620)	PREDICTED: uncharacterized protein LOC102585210
Storvum021232t1	4.22328	4.2e-08	5.35e-06	AT1G30790.1	F-box and associated interaction domains-containing protein	hypothetical protein A4A49_63750, partial
Storvum037356t3	4.19612	5.1e-07	3.25e-05	NA	NA	---NA---
Storvum109955t1	4.1913	1.57e-06	7.56e-05	NA	NA	---NA---
Storvum016572t1	4.14629	7.7e-09	1.56e-06	AT2G39030.1	Acyl-CoA N-acyltransferases (NAT) superfamily protein	tyramine N-feruloyltransferase 4/11-like
Storvum022016t1	4.13711	9.13e-09	1.76e-06	AT1G24020.2	MLP-like protein 423	pathogenesis-related protein STH-2-like
Storvum013238t1	4.12012	1.24e-08	2.16e-06	AT1G29860.1	WRKY DNA-binding protein 71	probable WRKY transcription factor 71
Storvum021696t1	4.10859	0.000458534	0.00655971	NA	NA	glycine-rich cell wall structural protein-like
Storvum014539t2	4.10811	3.3e-08	4.44e-06	AT1G19180.2	jasmonate-zim-domain protein 1	protein TIFY 10A
Storvum045497t1	4.10771	9.51e-11	1.92e-07	AT1G04420.1	NAD(P)-linked oxidoreductase superfamily protein	AF313765_1SAR8.2 protein precursor
Storvum031412t1	4.10018	2.94e-05	0.000753869	AT5G26240.1	chloride channel D	CTP synthase
Storvum012371t1	4.09806	1.98e-07	1.57e-05	AT5G16080.1	carboxyesterase 17	probable carboxylesterase 15
Storvum020858t1	4.0881	3.08e-06	0.000126875	AT1G63840.1	RING/U-box superfamily protein	RING-H2 finger protein ATL46-like
Storvum001463t1	4.08037	1.73e-08	2.78e-06	AT2G34930.1	disease resistance family protein / LRR family protein	probable leucine-rich repeat receptor-like protein kinase At1g35710
Storvum007739t1	4.07763	7.46e-08	7.64e-06	AT5G17540.1	HXXXD-type acyl-transferase family protein	benzyl alcohol O-benzoyltransferase
Storvum013985t3	4.077	5.11e-06	0.000190501	AT2G05920.1	Subtilase family protein	subtilisin-like protease SBT1.2
Storvum001893t1	4.06617	3.97e-07	2.7e-05	AT4G27290.1	S-locus lectin protein kinase family protein	G-type lectin S-receptor-like serine/threonine-protein kinase At4g27290 isoform X1
Storvum020148t1	4.06173	1.06e-06	5.6e-05	AT5G26170.1	WRKY DNA-binding protein 50	probable WRKY transcription factor 50
Storvum013129t1	4.05394	1.93e-07	1.54e-05	AT4G26260.2	myo-inositol oxygenase 4	inositol oxygenase 2
Storvum026021t1	4.03612	2.96e-05	0.000755286	AT1G02205.2	Fatty acid hydroxylase superfamily	protein ECERIFERUM 1-like
Storvum014015t1	4.03541	3.04e-05	0.000774774	AT3G11810.1		PREDICTED: uncharacterized protein LOC107018769
Storvum013870t1	4.02187	1.81e-08	2.87e-06	AT5G01380.1	Homeodomain-like superfamily protein	trihelix transcription factor gt-3b
Storvum002090t1	4.01915	4.81e-07	3.12e-05	AT5G65500.1	U-box domain-containing protein kinase family protein	putative U-box domain-containing protein 50
Storvum005856t1	4.01524	0.000129193	0.00241731	AT3G61880.2	cytochrome p450 78a9	cytochrome P450 78A3-like
Storvum001102t1	3.99552	3.84e-06	0.000151481	AT1G28440.1	HAESA-like 1	receptor-like protein kinase HSL1
Storvum012988t1	3.97464	1.53e-06	7.44e-05	AT1G05010.1	ethylene-forming enzyme	1-aminocyclopropane-1-carboxylate oxidase
Storvum030270t1	3.97188	4.94e-08	5.89e-06	AT2G41180.1	VQ motif-containing protein	hypothetical protein T459_14019
Storvum015862t1	3.94707	3.41e-10	3.03e-07	AT2G41690.1	heat shock transcription factor B3	heat stress transcription factor B-3
Storvum042485t1	3.94377	3.94e-07	2.69e-05	AT4G37290.1		uncharacterized LOC104646212 precursor
Storvum012366t1	3.94242	7.51e-10	3.47e-07	AT2G47260.1	WRKY DNA-binding protein 23	probable WRKY transcription factor 23
Storvum038102t1	3.91602	3.49e-05	0.00086317	AT2G23270.1		F-box protein GID2
Storvum008601t1	3.90547	6.6e-08	7.03e-06	AT3G14870.3	Plant protein of unknown function (DUF641)	IRK-interacting protein-like
Storvum011806t1	3.90349	2.69e-06	0.000114356	AT5G56960.1	basic helix-loop-helix (bHLH) DNA-binding family protein	putative transcription factor bHLH041
Storvum008800t1	3.90239	1.41e-05	0.000423203	AT3G11840.1	plant U-box 24	E3 ubiquitin-protein ligase PUB23-like
Storvum024392t1	3.89483	0.000105549	0.00204401	AT3G45730.1		---NA---
Storvum051302t1	3.89024	1.4e-05	0.000423045	AT3G05550.1	Hypoxia-responsive family protein	HIG1 domain family member 1B like
Storvum005318t1	3.87577	1.36e-06	6.82e-05	AT3G14690.1	cytochrome P450, family 72, subfamily A, polypeptide 15	cytochrome P450 CYP72A219-like
Storvum027938t1	3.87007	1.27e-06	6.46e-05	AT5G12920.2	Transducin/WD40 repeat-like superfamily protein	---NA---
Storvum005158t1	3.86303	6.46e-08	7.03e-06	AT3G14660.1	cytochrome P450, family 72, subfamily A, polypeptide 13	cytochrome P450 CYP72A219-like
Storvum023517t1	3.86075	9.46e-08	9.08e-06	AT5G02010.1	RHO guanyl-nucleotide exchange factor 7	hypothetical protein BC332_12491
Storvum011552t2	3.85892	1.88e-10	2.31e-07	AT1G28400.1		protein E6
Storvum020057t1	3.82499	0.000327375	0.00502082	AT4G14380.1		uncharacterized protein LOC101252628
Storvum022945t1	3.82383	7.78e-06	0.000265151	AT3G19615.1		probable beta-D-xylosidase 5 isoform X2
Storvum014943t1	3.81442	7.13e-06	0.000249465	AT2G37820.1	Cysteine/Histidine-rich C1 domain family protein	diacylglycerol kinase theta-like
Storvum011151t1	3.81157	3.65e-06	0.000145647	AT5G43060.1	Granulin repeat cysteine protease family protein	cysteine proteinase COT44-like
Storvum018231t1	3.80643	8.26e-06	0.000278827	AT2G42610.2	Protein of unknown function (DUF640)	protein LIGHT-DEPENDENT SHORT HYPOCOTYLS 10-like
Storvum019608t1	3.80538	1.58e-07	1.34e-05	AT4G00210.1	LOB domain-containing protein 31	LOB domain-containing protein 19
Storvum011551t1	3.8023	1.18e-05	0.000367229	AT5G62180.1	carboxyesterase 20	carboxylesterase 1-like
Storvum009680t1	3.77622	4.39e-10	3.03e-07	AT1G15710.1	prephenate dehydrogenase family protein	arogenate dehydrogenase 2, chloroplastic-like
Storvum002407t1	3.76639	2.06e-05	0.000568033	AT5G45650.1	subtilase family protein	subtilisin-like protease SBT5.6
Storvum017915t3	3.761	1.78e-05	0.000504344	AT3G22160.1	VQ motif-containing protein	VQ motif-containing protein 22
Storvum014605t1	3.75482	9.13e-11	1.92e-07	AT3G55310.1	NAD(P)-binding Rossmann-fold superfamily protein	3-oxoacyl-[acyl-carrier-protein] reductase FabG-like
Storvum012947t1	3.75285	1.55e-05	0.000450514	AT1G32350.1	alternative oxidase 1D	ubiquinol oxidase 2, mitochondrial
Storvum019978t1	3.74968	1.99e-07	1.57e-05	AT3G22160.1	VQ motif-containing protein	VQ motif-containing protein 22-like
Storvum003462t1	3.74408	1.91e-06	8.73e-05	AT4G01870.1	tolB protein-related	PREDICTED: uncharacterized protein LOC102589112
Storvum040847t1	3.73613	1.45e-05	0.000430154	AT1G06650.2	2-oxoglutarate (2OG) and Fe(II)-dependent oxygenase superfamily protein	1-aminocyclopropane-1-carboxylate oxidase homolog
Storvum014043t1	3.73294	3.38e-05	0.000838843	AT5G49520.1	WRKY DNA-binding protein 48	probable WRKY transcription factor 48
Storvum012158t1	3.71932	5.34e-05	0.00119909	AT2G38300.1	myb-like HTH transcriptional regulator family protein	putative Myb family transcription factor
Storvum011968t1	3.7184	1.08e-06	5.69e-05	AT5G03380.1	Heavy metal transport/detoxification superfamily protein	heavy metal-associated isoprenylated plant protein 3-like
Storvum018925t1	3.71418	2.94e-08	4.11e-06	NA	NA	hypothetical protein A4A49_63750, partial
Storvum038569t1	3.70486	2.68e-05	0.000702477	AT1G11300.1	protein serine/threonine kinases;protein kinases;ATP binding;sugar binding;kinases;carbohydrate binding	G-type lectin S-receptor-like serine/threonine-protein kinase At4g27290
Storvum022090t1	3.70193	4.87e-08	5.84e-06	AT1G24020.2	MLP-like protein 423	pathogenesis-related protein STH-2-like
Storvum014085t1	3.70008	1.03e-06	5.51e-05	AT4G28500.1	NAC domain containing protein 73	NAC domain-containing protein 73
Storvum005129t1	3.69615	0.000222402	0.00369311	AT1G26610.1	C2H2-like zinc finger protein	zinc finger protein zat1
Storvum031411t2	3.68897	7.82e-08	7.77e-06	AT5G26240.1	chloride channel D	CTP synthase
Storvum009011t1	3.68755	8.14e-09	1.63e-06	AT4G37050.1	PATATIN-like protein 4	Patatin-like protein 2
Storvum005886t1	3.67378	0.000462009	0.00659129	AT1G48480.1	receptor-like kinase 1	probable inactive receptor kinase At1g48480
Storvum016188t1	3.66894	2.64e-07	1.99e-05	AT5G47220.1	ethylene responsive element binding factor 2	ethylene-responsive transcription factor 2-like
Storvum009370t1	3.66591	1.91e-06	8.73e-05	AT2G26560.1	phospholipase A 2A	patatin-like protein 2
Storvum003019t1	3.66236	9.75e-10	4.18e-07	AT5G58620.1	zinc finger (CCCH-type) family protein	zinc finger CCCH domain-containing protein 66-like isoform X1
Storvum015481t1	3.65647	4.24e-10	3.03e-07	AT1G63830.3	PLAC8 family protein	pollen-specific leucine-rich repeat extensin-like protein 3
Storvum015939t1	3.65318	6.2e-06	0.000222574	AT4G27450.1	Aluminium induced protein with YGL and LRDR motifs	stem-specific protein TSJT1-like
Storvum019990t1	3.65004	2.85e-06	0.000119149	AT1G76650.3	calmodulin-like 38	putative calcium-binding protein CML19
Storvum040699t1	3.64472	0.000159898	0.00285425	AT5G25940.1	early nodulin-related	early nodulin-93-like
Storvum083261t1	3.64447	0.000296526	0.00462935	AT5G63810.1	beta-galactosidase 10	---NA---
Storvum020266t1	3.64162	3.3e-05	0.000823509	AT1G07900.1	LOB domain-containing protein 1	LOB domain-containing protein 1-like
Storvum007594t1	3.63654	5.52e-08	6.31e-06	AT5G03490.1	UDP-Glycosyltransferase superfamily protein	UDP-glycosyltransferase 89A2-like
Storvum034940t1	3.6363	7.62e-08	7.76e-06	AT4G37720.1	phytosulfokine 6 precursor	phytosulfokines 3-like
Storvum014452t1	3.63526	2.71e-05	0.000705926	AT3G27010.1	TEOSINTE BRANCHED 1, cycloidea, PCF (TCP)-domain family protein 20	Transcription factor TCP20
Storvum015009t1	3.63412	1.34e-09	5.21e-07	AT5G07310.1	Integrase-type DNA-binding superfamily protein	ethylene-responsive transcription factor ERF114-like
Storvum022304t1	3.61479	3.75e-05	0.000909281	AT3G45210.1	Protein of unknown function, DUF584	Senescence regulator S40 protein
Storvum008155t1	3.60718	9.68e-11	1.92e-07	AT1G34340.1	alpha/beta-Hydrolases superfamily protein	embryogenesis-associated protein EMB8-like
Storvum016519t1	3.6003	7.57e-06	0.000259928	AT4G37790.1	Homeobox-leucine zipper protein family	homeobox-leucine zipper protein HAT22-like
Storvum016754t1	3.5831	0.000522904	0.00725317	AT2G42360.1	RING/U-box superfamily protein	E3 ubiquitin-protein ligase ATL41-like
Storvum032976t1	3.58012	3.35e-08	4.49e-06	AT3G01420.1	Peroxidase superfamily protein	alpha-dioxygenase 1-like
Storvum012503t1	3.57108	1.49e-09	5.55e-07	AT1G78850.1	D-mannose binding lectin protein with Apple-like carbohydrate-binding domain	epidermis-specific secreted glycoprotein EP1-like
Storvum055015t1	3.56858	4.53e-05	0.00105243	NA	NA	putative receptor-like protein kinase At4g00960
Storvum030201t1	3.55857	7.1e-08	7.45e-06	AT4G30340.1	diacylglycerol kinase 7	metallocarboxypeptidase inhibitor-like
Storvum019115t1	3.55587	7.62e-07	4.4e-05	AT2G32030.1	Acyl-CoA N-acyltransferases (NAT) superfamily protein	uncharacterized N-acetyltransferase p20-like
Storvum006380t1	3.55469	1.91e-09	6.21e-07	AT3G26300.1	cytochrome P450, family 71, subfamily B, polypeptide 34	premnaspirodiene oxygenase-like
Storvum018584t1	3.55239	5.1e-07	3.25e-05	AT5G64810.1	WRKY DNA-binding protein 51	probable WRKY transcription factor 51
Storvum024900t1	3.54528	0.000175758	0.00308027	AT4G25760.1	glutamine dumper 2	protein GLUTAMINE DUMPER 2-like
Storvum008859t1	3.5445	1.41e-05	0.000423823	AT5G65170.1	VQ motif-containing protein	uncharacterized serine-rich protein C215.13
Storvum003321t1	3.53632	2.87e-08	4.06e-06	AT1G72910.1	Toll-Interleukin-Resistance (TIR) domain-containing protein	probable cysteine desulfurase
Storvum019876t1	3.53085	1.24e-06	6.38e-05	AT1G58420.1	Uncharacterised conserved protein UCP031279	uncharacterized protein LOC104647238
Storvum016612t1	3.5271	1.37e-08	2.31e-06	AT1G10480.1	zinc finger protein 5	zinc finger protein 5
Storvum006466t1	3.50269	1.46e-06	7.16e-05	AT5G36110.1	cytochrome P450, family 716, subfamily A, polypeptide 1	beta-amyrin 28-oxidase-like
Storvum016874t2	3.49671	1.43e-06	7.08e-05	AT2G46150.1	Late embryogenesis abundant (LEA) hydroxyproline-rich glycoprotein family	PREDICTED: uncharacterized protein LOC102590666
Storvum003429t1	3.49382	4.77e-06	0.000179553	AT1G25390.1	Protein kinase superfamily protein	LEAF RUST 10 DISEASE-RESISTANCE LOCUS RECEPTOR-LIKE PROTEIN KINASE-like 1.1
Storvum034773t1	3.48802	7.43e-08	7.64e-06	AT2G20650.2	RING/U-box superfamily protein	---NA---
Storvum042798t1	3.48525	0.000122026	0.00230475	AT2G35140.3	DCD (Development and Cell Death) domain protein	---NA---
Storvum004818t1	3.48341	3.84e-05	0.000923024	AT1G66120.1	AMP-dependent synthetase and ligase family protein	butyrate--CoA ligase AAE11, peroxisomal-like
Storvum007118t1	3.48096	4.47e-06	0.000169895	AT5G13750.1	zinc induced facilitator-like 1	protein ZINC INDUCED FACILITATOR-LIKE 1-like isoform X1
Storvum001497t1	3.48007	5.11e-05	0.00115843	AT2G16250.1	Leucine-rich repeat protein kinase family protein	probable LRR receptor-like serine/threonine-protein kinase At2g16250
Storvum013675t1	3.47364	0.000211205	0.00354389	AT1G10380.1	Putative membrane lipoprotein	wall-associated receptor kinase 3-like
Storvum005756t1	3.46973	1.56e-07	1.32e-05	AT1G55120.1	beta-fructofuranosidase 5	beta-fructofuranosidase, insoluble isoenzyme CWINV3-like
Storvum017859t1	3.46453	1.17e-05	0.000366121	AT1G80520.1	Sterile alpha motif (SAM) domain-containing protein	Protein transport protein
Storvum021811t1	3.45801	6.6e-05	0.00141108	AT2G17570.1	Undecaprenyl pyrophosphate synthetase family protein	dehydrodolichyl diphosphate synthase 6-like
Storvum008632t1	3.43454	1.25e-07	1.11e-05	AT5G51160.1	Ankyrin repeat family protein	ankyrin repeat-containing protein At3g12360-like
Storvum026148t1	3.42901	3.29e-08	4.44e-06	AT3G63420.2	Ggamma-subunit 1	guanine nucleotide-binding protein subunit gamma 2-like
Storvum001005t1	3.4269	2.24e-08	3.32e-06	AT3G07040.1	NB-ARC domain-containing disease resistance protein	putative inactive disease susceptibility protein LOV1
Storvum067323t1	3.42211	6.94e-10	3.47e-07	AT1G52790.1	2-oxoglutarate (2OG) and Fe(II)-dependent oxygenase superfamily protein	probable 2-oxoglutarate-dependent dioxygenase AOP1
Storvum029578t1	3.41167	9.13e-05	0.00181495	AT4G03470.1	Ankyrin repeat family protein	protein ACCELERATED CELL DEATH 6-like
Storvum030217t1	3.40077	1.25e-06	6.38e-05	AT5G54490.1	pinoid-binding protein 1	calcium-binding protein PBP1-like
Storvum005104t1	3.39477	3.73e-09	9.81e-07	AT5G07990.1	Cytochrome P450 superfamily protein	cytochrome P450 71A1-like
Storvum016005t1	3.3906	3.02e-06	0.000125233	AT4G17030.1	expansin-like B1	expansin-like B1
Storvum017297t1	3.38629	0.00030254	0.00470397	AT4G25660.1	PPPDE putative thiol peptidase family protein	deSI-like protein At4g17486
Storvum033409t1	3.3761	1.76e-06	8.2e-05	AT1G19020.1		PREDICTED: uncharacterized protein LOC104233217
Storvum050618t1	3.3755	3.14e-05	0.000791538	AT1G21770.1	Acyl-CoA N-acyltransferases (NAT) superfamily protein	---NA---
Storvum023484t1	3.37068	5.17e-05	0.0011689	AT5G37780.1	calmodulin 1	calmodulin-like
Storvum012954t1	3.3576	3.5e-07	2.45e-05	AT5G61430.1	NAC domain containing protein 100	NAC domain-containing protein 92
Storvum027802t1	3.35081	1.04e-06	5.52e-05	AT3G20340.1		DUF4228 domain-containing protein
Storvum000991t1	3.34719	3.82e-05	0.000920083	AT1G76390.2	ARM repeat superfamily protein	U-box domain-containing protein 44-like
Storvum001473t1	3.34013	1.12e-05	0.000356554	AT3G63380.1	ATPase E1-E2 type family protein / haloacid dehalogenase-like hydrolase family protein	putative calcium-transporting ATPase 13, plasma membrane-type
Storvum035605t1	3.32638	9.23e-06	0.000304281	AT4G28240.1	Wound-responsive family protein	hypothetical protein A4A49_24889
Storvum014762t1	3.32084	7.83e-08	7.77e-06	AT5G13200.1	GRAM domain family protein	GEM-like protein 5
Storvum016269t2	3.32024	7.34e-08	7.59e-06	AT4G27950.1	cytokinin response factor 4	pathogenesis-related genes transcriptional activator PTI6-like
Storvum013412t1	3.31563	7.81e-07	4.48e-05	AT5G67370.1	Protein of unknown function (DUF1230)	protein CONSERVED IN THE GREEN LINEAGE AND DIATOMS 27, chloroplastic
Storvum015843t1	3.30098	8.81e-08	8.58e-06	AT4G17500.1	ethylene responsive element binding factor 1	ethylene-responsive transcription factor 2-like
Storvum022884t1	3.2847	5.46e-07	3.42e-05	NA	NA	---NA---
Storvum017034t10	3.27665	1.34e-07	1.18e-05	AT2G35980.1	Late embryogenesis abundant (LEA) hydroxyproline-rich glycoprotein family	protein YLS9-like
Storvum016395t1	3.27508	0.000116674	0.00222468	AT3G22060.1	Receptor-like protein kinase-related family protein	cysteine-rich repeat secretory protein 38-like
Storvum009121t1	3.27193	1.9e-08	2.96e-06	AT4G35600.2	Protein kinase superfamily protein	probable serine/threonine-protein kinase Cx32, chloroplastic
Storvum031543t1	3.26344	2.7e-08	3.9e-06	AT2G20830.3	transferases;folic acid binding	glutamate formimidoyltransferase-like
Storvum024394t1	3.24896	2.79e-06	0.000117794	AT1G01420.1	UDP-glucosyl transferase 72B3	beta-D-glucosyl crocetin beta-1,6-glucosyltransferase-like
Storvum019695t1	3.24349	1.86e-09	6.18e-07	AT4G14305.1	Peroxisomal membrane 22 kDa (Mpv17/PMP22) family protein	Peroxisomal membrane protein PMP22
Storvum006100t1	3.24201	3.81e-09	9.9e-07	AT4G31940.1	cytochrome P450, family 82, subfamily C, polypeptide 4	cytochrome P450 CYP82D47-like
Storvum027071t1	3.23882	0.000212253	0.00355688	AT1G68765.1	Putative membrane lipoprotein	Protein IDA-LIKE 1
Storvum014429t1	3.22517	0.000132711	0.00246715	AT2G22970.1	serine carboxypeptidase-like 11	serine carboxypeptidase-like 11 isoform X1
Storvum007196t1	3.2112	6.68e-07	3.97e-05	AT5G25260.1	SPFH/Band 7/PHB domain-containing membrane-associated protein family	flotillin-like protein 4
Storvum029535t1	3.20346	0.000553034	0.00759013	NA	NA	---NA---
Storvum003208t1	3.20185	3.75e-08	4.92e-06	AT4G05200.1	cysteine-rich RLK (RECEPTOR-like protein kinase) 25	putative receptor-like protein kinase At4g00960
Storvum012256t1	3.19506	2.87e-08	4.06e-06	AT4G21200.1	gibberellin 2-oxidase 8	gibberellin 2-beta-dioxygenase 8-like
Storvum018559t1	3.18399	2.69e-07	2.01e-05	AT1G55190.1	PRA1 (Prenylated rab acceptor) family protein	PRA1 family protein F3-like
Storvum018348t1	3.17238	0.000638598	0.00844365	AT1G03220.1	Eukaryotic aspartyl protease family protein	basic 7S globulin-like
Storvum018165t1	3.16551	0.000177004	0.00309168	AT5G12340.1		DNA-directed RNA polymerase
Storvum017500t1	3.16446	3.24e-09	9.03e-07	AT2G39020.1	Acyl-CoA N-acyltransferases (NAT) superfamily protein	probable acetyltransferase NATA1-like
Storvum039024t1	3.15758	0.00027453	0.00435099	AT1G48720.1		Retrovirus-related Pol polyprotein from transposon TNT 1-94
Storvum003618t1	3.15354	2.92e-07	2.13e-05	AT1G70520.1	cysteine-rich RLK (RECEPTOR-like protein kinase) 2	Cysteine-rich receptor-like protein kinase 2
Storvum012927t2	3.15218	1.03e-05	0.000332122	AT2G37820.1	Cysteine/Histidine-rich C1 domain family protein	diacylglycerol kinase theta-like
Storvum037821t1	3.15197	5.5e-06	0.000203608	AT3G47110.1	Leucine-rich repeat protein kinase family protein	probable LRR receptor-like serine/threonine-protein kinase At3g47570
Storvum009210t1	3.14836	5.19e-05	0.00117229	AT2G23060.1	Acyl-CoA N-acyltransferases (NAT) superfamily protein	probable N-acetyltransferase HLS1
Storvum006531t1	3.14549	1.44e-06	7.1e-05	AT4G02290.1	glycosyl hydrolase 9B13	endoglucanase 1-like
Storvum014119t1	3.13566	7.39e-07	4.28e-05	AT5G47650.1	nudix hydrolase homolog 2	nudix hydrolase 2-like
Storvum003525t1	3.13024	0.000333722	0.00509282	AT4G36870.2	BEL1-like homeodomain 2	BEL1-like homeodomain protein 4
Storvum004161t1	3.12776	4.68e-07	3.06e-05	AT5G40010.1	AAA-ATPase 1	AAA-ATPase At3g28580-like
Storvum011774t1	3.12149	4.28e-08	5.43e-06	AT4G27410.2	NAC (No Apical Meristem) domain transcriptional regulator superfamily protein	NAC domain-containing protein 72-like
Storvum027720t1	3.1087	0.000623374	0.00828447	AT5G48290.1	Heavy metal transport/detoxification superfamily protein	heavy metal-associated isoprenylated plant protein 39-like
Storvum075231t1	3.10244	0.000372829	0.00556953	NA	NA	---NA---
Storvum018453t1	3.09681	3.8e-10	3.03e-07	AT2G42430.1	lateral organ boundaries-domain 16	LOB domain-containing protein 16
Storvum004781t1	3.0868	2.09e-05	0.000574792	AT5G45275.1	Major facilitator superfamily protein	protein NUCLEAR FUSION DEFECTIVE 4-like
Storvum025931t1	3.08147	4.3e-06	0.000165887	AT2G18210.1		protein Shroom-like
Storvum013051t1	3.08029	6.41e-05	0.00138281	AT1G70520.1	cysteine-rich RLK (RECEPTOR-like protein kinase) 2	cysteine-rich receptor-like protein kinase 2
Storvum006428t1	3.07449	9.8e-08	9.27e-06	AT3G26300.1	cytochrome P450, family 71, subfamily B, polypeptide 34	premnaspirodiene oxygenase-like
Storvum005358t1	3.04345	1.35e-07	1.19e-05	AT5G16340.1	AMP-dependent synthetase and ligase family protein	probable acyl-activating enzyme 6
Storvum019172t2	3.04319	2.16e-08	3.23e-06	AT5G25190.1	Integrase-type DNA-binding superfamily protein	ethylene-responsive transcription factor ERF003-like
Storvum013124t1	3.03692	1.21e-06	6.26e-05	AT3G02820.1	zinc knuckle (CCHC-type) family protein	PREDICTED: uncharacterized protein LOC107032682
Storvum034949t1	3.03581	0.00039006	0.00575748	AT5G66985.1		PREDICTED: uncharacterized protein LOC104237137
Storvum013926t1	3.02714	1.02e-05	0.000328752	AT3G17350.1		PREDICTED: uncharacterized protein LOC102583227
Storvum014741t1	3.02675	0.000293486	0.00459542	AT1G09155.1	phloem protein 2-B15	F-box protein PP2-B15-like
Storvum010761t1	3.02207	1.01e-06	5.42e-05	AT1G06620.1	2-oxoglutarate (2OG) and Fe(II)-dependent oxygenase superfamily protein	1-aminocyclopropane-1-carboxylate oxidase homolog
Storvum012775t1	3.0177	6.13e-07	3.73e-05	AT5G14130.1	Peroxidase superfamily protein	peroxidase 55-like
Storvum018848t1	3.01665	0.000648062	0.00853408	AT1G48590.1	Calcium-dependent lipid-binding (CaLB domain) family protein	GTPase activating protein 1-like
Storvum009987t1	3.01569	2.64e-10	2.86e-07	AT3G23280.2	XB3 ortholog 5 in Arabidopsis thaliana	putative E3 ubiquitin-protein ligase XBAT35 isoform X2
Storvum015846t1	3.01031	5.99e-09	1.33e-06	AT1G65690.1	Late embryogenesis abundant (LEA) hydroxyproline-rich glycoprotein family	protein YLS9-like
Storvum105900t1	3.00889	3.71e-07	2.57e-05	AT1G52540.1	Protein kinase superfamily protein	---NA---
Storvum005336t1	3.00792	4.02e-10	3.03e-07	AT2G25270.1		PREDICTED: uncharacterized protein LOC102580528
Storvum011732t1	3.00713	4.21e-07	2.82e-05	AT4G17260.1	Lactate/malate dehydrogenase family protein	L-lactate dehydrogenase B-like
Storvum007903t1	3.00568	6.75e-07	4e-05	AT1G08230.2	Transmembrane amino acid transporter family protein	GABA transporter 1
Storvum029244t1	3.00261	3.91e-05	0.000934647	AT3G45730.1		---NA---
Storvum037480t1	3.00131	8.27e-05	0.00168477	NA	NA	---NA---
Storvum048426t1	2.99511	1.18e-06	6.11e-05	AT1G78410.1	VQ motif-containing protein	VQ motif-containing protein 1-like
Storvum004877t1	2.98673	0.000130548	0.0024374	AT2G46660.1	cytochrome P450, family 78, subfamily A, polypeptide 6	cytochrome P450 78A3-like
Storvum011403t1	2.98605	0.000142781	0.00260593	AT5G55050.1	GDSL-like Lipase/Acylhydrolase superfamily protein	GDSL esterase/lipase At5g55050-like
Storvum000922t1	2.98182	1.61e-06	7.7e-05	AT3G63380.1	ATPase E1-E2 type family protein / haloacid dehalogenase-like hydrolase family protein	putative calcium-transporting ATPase 13, plasma membrane-type
Storvum001721t1	2.97881	1.35e-06	6.78e-05	AT5G60900.1	receptor-like protein kinase 1	G-type lectin S-receptor-like serine/threonine-protein kinase LECRK3
Storvum007499t1	2.97727	0.000666856	0.00872759	AT1G11310.1	Seven transmembrane MLO family protein	MLO-like protein 12
Storvum006144t1	2.97447	6.16e-05	0.00134073	AT3G14690.1	cytochrome P450, family 72, subfamily A, polypeptide 15	cytochrome P450 CYP72A219-like
Storvum029741t1	2.96968	2.81e-05	0.000726808	NA	NA	---NA---
Storvum017785t1	2.96816	3.9e-05	0.000934647	AT5G62280.1	Protein of unknown function (DUF1442)	PREDICTED: uncharacterized protein LOC102598945
Storvum018298t1	2.96683	8.92e-09	1.74e-06	AT1G34210.1	somatic embryogenesis receptor-like kinase 2	somatic embryogenesis receptor kinase 2-like
Storvum021625t1	2.96645	2.15e-06	9.57e-05	AT3G14250.1	RING/U-box superfamily protein	probable E3 ubiquitin-protein ligase RNF217
Storvum003698t1	2.96259	6.53e-08	7.03e-06	AT3G01420.1	Peroxidase superfamily protein	Alpha-dioxygenase 1
Storvum007166t1	2.95976	5.71e-08	6.43e-06	AT3G50930.1	cytochrome BC1 synthesis	AAA-ATPase At3g50940-like
Storvum023324t2	2.95668	0.000724703	0.00928934	AT4G03500.1	Ankyrin repeat family protein	ankyrin repeat-containing protein At5g02620-like
Storvum012614t1	2.95454	2.63e-08	3.84e-06	AT4G13010.1	Oxidoreductase, zinc-binding dehydrogenase family protein	putative quinone-oxidoreductase homolog, chloroplastic
Storvum022943t1	2.9526	2e-08	3.04e-06	AT1G28480.1	Thioredoxin superfamily protein	glutaredoxin-C9-like
Storvum006133t1	2.94951	1.71e-09	5.93e-07	AT5G12960.1	Putative glycosyl hydrolase of unknown function (DUF1680)	probable glucan 1,3-beta-glucosidase A
Storvum024891t1	2.94907	1.05e-06	5.57e-05	AT3G62420.1	basic region/leucine zipper motif 53	bZIP transcription factor 53-like
Storvum008143t1	2.94885	0.000229289	0.00376712	AT5G51160.1	Ankyrin repeat family protein	ankyrin repeat-containing protein At3g12360-like
Storvum033127t1	2.93546	9.7e-07	5.3e-05	AT3G59880.1		PREDICTED: uncharacterized protein LOC102603344
Storvum007304t1	2.92847	1.02e-07	9.41e-06	AT2G43820.1	UDP-glucosyltransferase 74F2	UDP-glycosyltransferase 74F2-like
Storvum035502t1	2.92057	0.000461093	0.00658184	AT1G19610.1	Arabidopsis defensin-like protein	defensin-like protein 1
Storvum055979t1	2.91705	0.000303229	0.00470548	AT2G27340.4	N-acetylglucosaminylphosphatidylinositol de-N-acetylase family protein	---NA---
Storvum028680t1	2.91402	0.000674189	0.00880184	AT4G22300.1	carboxylesterases	---NA---
Storvum011648t1	2.90411	1.18e-06	6.12e-05	AT1G19190.1	alpha/beta-Hydrolases superfamily protein	2-hydroxyisoflavanone dehydratase-like
Storvum040286t1	2.89866	0.000224415	0.00371047	AT4G14305.2	Peroxisomal membrane 22 kDa (Mpv17/PMP22) family protein	peroxisomal membrane protein PMP22
Storvum048594t1	2.89489	8.47e-05	0.00172023	AT5G48100.1	Laccase/Diphenol oxidase family protein	PREDICTED: uncharacterized protein LOC107788332
Storvum020218t1	2.89146	6.17e-08	6.74e-06	AT5G24560.1	phloem protein 2-B12	putative F-box protein PP2-B12
Storvum047351t1	2.88444	4.27e-05	0.00100606	AT1G50600.1	scarecrow-like 5	hypothetical protein T459_35480
Storvum021104t1	2.88241	6.71e-06	0.000237378	AT1G35210.1		PREDICTED: uncharacterized protein LOC104112301
Storvum044154t1	2.87635	1.94e-07	1.54e-05	AT5G40740.1		---NA---
Storvum028562t1	2.87397	6.66e-05	0.00142263	AT3G20340.1		DUF4228 domain-containing protein
Storvum038040t1	2.86907	7.49e-11	1.92e-07	AT4G37530.2	Peroxidase superfamily protein	---NA---
Storvum022614t2	2.85937	0.000207247	0.00348421	AT1G21550.1	Calcium-binding EF-hand family protein	probable calcium-binding protein CML44
Storvum025490t1	2.85748	2.2e-06	9.72e-05	AT4G03500.1	Ankyrin repeat family protein	ankyrin repeat-containing protein At5g02620-like
Storvum028764t1	2.84965	1.47e-06	7.19e-05	AT4G27290.1	S-locus lectin protein kinase family protein	G-type lectin S-receptor-like serine/threonine-protein kinase At4g27290
Storvum011004t1	2.8478	0.000127299	0.00238702	AT4G11070.1	WRKY family transcription factor	probable WRKY transcription factor 30
Storvum013627t1	2.84587	6.74e-06	0.000237821	AT3G11810.1		Transmembrane protein
Storvum014138t1	2.83986	5.85e-07	3.6e-05	AT3G56400.1	WRKY DNA-binding protein 70	probable WRKY transcription factor 70
Storvum027165t1	2.83798	2.97e-06	0.000123526	AT1G03670.1	ankyrin repeat family protein	ankyrin repeat-containing protein At3g12360-like
Storvum018516t1	2.83742	1.42e-05	0.000424524	AT1G10480.1	zinc finger protein 5	zinc finger protein 5
Storvum015323t1	2.83524	8.39e-08	8.27e-06	AT2G01340.1		PREDICTED: uncharacterized protein At1g66480-like
Storvum008077t1	2.83238	7.19e-09	1.51e-06	AT5G60900.1	receptor-like protein kinase 1	G-type lectin S-receptor-like serine/threonine-protein kinase RLK1
Storvum003645t1	2.83203	2.5e-07	1.9e-05	AT2G39380.1	exocyst subunit exo70 family protein H2	exocyst complex component EXO70A1-like
Storvum015419t1	2.83063	0.000478297	0.00677904	AT4G27450.1	Aluminium induced protein with YGL and LRDR motifs	stem-specific protein TSJT1
Storvum015790t1	2.83059	1.73e-06	8.11e-05	AT4G25130.1	peptide met sulfoxide reductase 4	peptide methionine sulfoxide reductase-like
Storvum032456t1	2.82023	3.98e-06	0.000156193	AT5G43150.1		MAGUK p55 subfamily member 4 like
Storvum011055t1	2.82015	8.76e-07	4.89e-05	AT1G28220.1	purine permease 3	purine permease 3-like
Storvum012571t1	2.81996	7.63e-08	7.76e-06	AT1G14550.1	Peroxidase superfamily protein	lignin-forming anionic peroxidase-like
Storvum010401t1	2.81372	2.27e-08	3.35e-06	AT2G15760.1	Protein of unknown function (DUF1645)	herbivore elicitor-regulated 1
Storvum013495t4	2.81259	0.00051921	0.00720962	AT1G32690.1		PREDICTED: uncharacterized protein LOC107027970
Storvum003392t1	2.80461	3.41e-06	0.000137889	AT1G25390.1	Protein kinase superfamily protein	LEAF RUST 10 DISEASE-RESISTANCE LOCUS RECEPTOR-LIKE PROTEIN KINASE-like 1.1
Storvum006726t1	2.78745	4.5e-09	1.11e-06	AT5G52450.1	MATE efflux family protein	protein DETOXIFICATION 16-like
Storvum023645t1	2.78464	1.36e-06	6.82e-05	AT1G19530.1		PREDICTED: uncharacterized protein LOC107866988
Storvum022281t1	2.78415	0.000131963	0.002455	AT5G04730.1	Ankyrin-repeat containing protein	protein ACCELERATED CELL DEATH 6-like
Storvum011654t1	2.78255	1.35e-07	1.19e-05	AT4G37970.1	cinnamyl alcohol dehydrogenase 6	8-hydroxygeraniol dehydrogenase-like
Storvum008923t1	2.78007	6.89e-08	7.26e-06	AT1G70230.1	TRICHOME BIREFRINGENCE-LIKE 27	protein ALTERED XYLOGLUCAN 4
Storvum013814t1	2.77491	1.96e-07	1.56e-05	AT5G08790.1	NAC (No Apical Meristem) domain transcriptional regulator superfamily protein	NAC domain protein
Storvum014591t1	2.76352	1.12e-08	2.07e-06	AT3G56400.1	WRKY DNA-binding protein 70	probable WRKY transcription factor 70
Storvum006700t1	2.75513	0.000739288	0.00942169	AT3G53150.1	UDP-glucosyl transferase 73D1	UDP-glycosyltransferase 73D1-like
Storvum012216t1	2.75221	3.02e-08	4.18e-06	AT4G40080.1	ENTH/ANTH/VHS superfamily protein	putative clathrin assembly protein At4g40080
Storvum067188t1	2.74707	2.9e-05	0.00074459	NA	NA	---NA---
Storvum007824t1	2.74034	4.83e-06	0.000181092	AT1G64660.1	methionine gamma-lyase	methionine gamma-lyase-like
Storvum006346t1	2.73571	5.24e-05	0.00118092	AT2G01570.1	GRAS family transcription factor family protein	DELLA protein GAI-like
Storvum010160t1	2.7354	2.3e-07	1.78e-05	AT3G08580.2	ADP/ATP carrier 1	ADP,ATP carrier protein, mitochondrial
Storvum091222t1	2.73056	1.37e-05	0.000415291	AT1G04580.1	aldehyde oxidase 4	---NA---
Storvum040143t1	2.7229	1.49e-05	0.000438834	AT4G36860.1	LIM domain-containing protein	Voltage-dependent T-type calcium channel subunit alpha-1I (Ca(v)3.3) like
Storvum023812t2	2.72248	2.17e-05	0.000591399	AT1G59980.1	ARG1-like 2	zinc finger protein ZIC 2-like
Storvum093708t1	2.7214	3.82e-05	0.00091989	AT3G61440.2	cysteine synthase C1	---NA---
Storvum030210t1	2.71906	6.09e-08	6.68e-06	AT3G09270.1	glutathione S-transferase TAU 8	glutathione S-transferase U8-like
Storvum014692t1	2.71452	5.29e-08	6.17e-06	AT3G56400.1	WRKY DNA-binding protein 70	probable WRKY transcription factor 70 (homologous to WRKY80 in tomato)
Storvum006596t1	2.71345	4.36e-08	5.48e-06	AT5G57260.1	cytochrome P450, family 71, subfamily B, polypeptide 10	cytochrome P450 CYP736A12-like
Storvum014624t1	2.71324	0.000138203	0.00254921	AT4G28530.1	NAC domain containing protein 74	NAC domain-containing protein 21/22-like
Storvum061615t1	2.7072	0.000182689	0.00315706	AT2G22760.1	basic helix-loop-helix (bHLH) DNA-binding superfamily protein	transcription factor bHLH18-like
Storvum007742t1	2.69951	9.84e-07	5.34e-05	AT5G50080.1	ethylene response factor 110	ethylene-responsive transcription factor ABR1-like isoform X1
Storvum019752t1	2.69777	0.000224852	0.00371534	AT1G78895.1	Reticulon family protein	reticulon-like protein B22
Storvum040181t1	2.69281	1.7e-09	5.93e-07	AT1G33430.1	Galactosyltransferase family protein	---NA---
Storvum011176t1	2.69179	1.52e-05	0.000443953	AT3G03440.1	ARM repeat superfamily protein	U-box domain-containing protein 4-like
Storvum009506t1	2.67509	7.76e-07	4.47e-05	AT4G25000.1	alpha-amylase-like	Alpha-amylase
Storvum012382t1	2.67389	0.000198982	0.00337141	AT2G42750.1	DNAJ heat shock N-terminal domain-containing protein	DNAJ heat shock N-terminal domain-containing protein
Storvum022270t1	2.67109	5.85e-07	3.6e-05	AT1G24020.2	MLP-like protein 423	pathogenesis-related protein STH-2-like
Storvum011036t1	2.66011	1.87e-07	1.5e-05	AT5G65140.1	Haloacid dehalogenase-like hydrolase (HAD) superfamily protein	probable trehalose-phosphate phosphatase J
Storvum017312t1	2.65188	1.73e-05	0.000493334	AT2G28305.1	Putative lysine decarboxylase family protein	cytokinin riboside 5'-monophosphate phosphoribohydrolase LOG1-like
Storvum012105t1	2.64975	0.000240154	0.00390371	AT3G21000.1	Gag-Pol-related retrotransposon family protein	Retrovirus-related Pol polyprotein from transposon TNT 1-94
Storvum016549t1	2.6493	1.94e-08	2.96e-06	AT3G04720.1	pathogenesis-related 4	Wound-induced protein WIN2
Storvum005669t1	2.64434	0.000301791	0.00469717	AT1G80830.1	natural resistance-associated macrophage protein 1	metal transporter Nramp5-like
Storvum011635t1	2.64185	1.23e-05	0.000378622	AT1G31130.1		ATP-binding cassette sub-family A member like
Storvum006609t1	2.6378	8.61e-06	0.000288243	AT2G36800.1	don-glucosyltransferase 1	UDP-glycosyltransferase 73C3-like
Storvum007334t1	2.63615	1.87e-07	1.5e-05	AT5G13750.1	zinc induced facilitator-like 1	protein ZINC INDUCED FACILITATOR-LIKE 1-like isoform X1
Storvum010323t1	2.63607	3.49e-07	2.45e-05	AT1G35910.1	Haloacid dehalogenase-like hydrolase (HAD) superfamily protein	probable trehalose-phosphate phosphatase 2
Storvum018517t1	2.63503	4.52e-05	0.00105057	AT4G39720.1	VQ motif-containing protein	VQ motif-containing protein 22
Storvum011877t1	2.63419	5.64e-06	0.000207296	AT2G27310.1	F-box family protein	F-box protein At2g27310
Storvum009250t1	2.63388	1.8e-05	0.000509603	AT3G25250.1	AGC (cAMP-dependent, cGMP-dependent and protein kinase C) kinase family protein	serine/threonine-protein kinase OXI1-like
Storvum006928t1	2.6332	2.01e-05	0.000556254	AT1G07530.1	SCARECROW-like 14	scarecrow-like protein 14
Storvum006971t1	2.62984	7.18e-07	4.17e-05	AT1G47670.1	Transmembrane amino acid transporter family protein	lysine histidine transporter-like 8
Storvum004227t1	2.62275	7.28e-09	1.51e-06	AT3G07420.1	asparaginyl-tRNA synthetase 2	asparagine--tRNA ligase, cytoplasmic 2
Storvum021116t1	2.62031	2.8e-07	2.07e-05	AT5G13080.1	WRKY DNA-binding protein 75	probable WRKY transcription factor 75
Storvum013718t1	2.62007	3.98e-09	1.03e-06	AT5G62960.1		PREDICTED: uncharacterized protein LOC107855137 isoform X1
Storvum012410t1	2.61802	6.91e-07	4.06e-05	AT3G61220.1	NAD(P)-binding Rossmann-fold superfamily protein	(+)-neomenthol dehydrogenase-like
Storvum010618t1	2.61399	6.88e-08	7.26e-06	AT4G33920.1	Protein phosphatase 2C family protein	probable protein phosphatase 2C 63
Storvum003741t1	2.61258	2.92e-07	2.13e-05	AT1G70250.1	receptor serine/threonine kinase, putative	probable receptor-like protein kinase At1g67000
Storvum019603t1	2.61138	4.07e-09	1.04e-06	AT4G04630.1	Protein of unknown function, DUF584	transcription repressor OFP14-like
Storvum011337t1	2.61071	5.99e-06	0.000215915	AT4G37970.1	cinnamyl alcohol dehydrogenase 6	8-hydroxygeraniol dehydrogenase-like
Storvum010110t1	2.60438	4.62e-10	3.03e-07	AT3G08030.1	Protein of unknown function, DUF642	putative Galactose-binding domain-containing protein
Storvum012537t1	2.59113	7.55e-09	1.56e-06	AT2G36310.1	uridine-ribohydrolase 1	putative uridine nucleosidase 2
Storvum012894t1	2.5886	1.95e-10	2.31e-07	AT4G26010.1	Peroxidase superfamily protein	peroxidase 44-like
Storvum023958t1	2.58775	0.000384608	0.00568992	AT5G66170.3	sulfurtransferase 18	thiosulfate sulfurtransferase 18-like isoform X2
Storvum000503t1	2.58771	4.03e-07	2.74e-05	AT4G08850.1	Leucine-rich repeat receptor-like protein kinase family protein	MDIS1-interacting receptor like kinase 2-like
Storvum013864t1	2.58348	1.01e-05	0.000327442	AT1G75000.1	GNS1/SUR4 membrane protein family	elongation of fatty acids protein 3-like
Storvum016611t1	2.58128	1.25e-08	2.16e-06	AT2G15220.1	Plant basic secretory protein (BSP) family protein	Basic secretory protease
Storvum000277t1	2.58123	2.91e-08	4.09e-06	AT1G15520.1	pleiotropic drug resistance 12	pleiotropic drug resistance protein 1
Storvum002440t1	2.58071	5.8e-08	6.48e-06	AT3G23150.1	Signal transduction histidine kinase, hybrid-type, ethylene sensor	ethylene receptor 2-like
Storvum004449t1	2.57451	0.000550265	0.0075641	AT3G08510.2	phospholipase C 2	phosphoinositide phospholipase C 2-like
Storvum027517t4	2.56978	1.29e-05	0.000394851	AT3G19615.1		PREDICTED: uncharacterized protein LOC102586586
Storvum015473t1	2.56926	3.37e-07	2.38e-05	AT3G53690.1	RING/U-box superfamily protein	probable E3 ubiquitin-protein ligase RNF217
Storvum013846t1	2.56782	2.76e-07	2.05e-05	AT1G76980.1		PREDICTED: uncharacterized protein LOC102605156
Storvum058970t1	2.56392	6e-05	0.00131155	AT5G60390.3	GTP binding Elongation factor Tu family protein	---NA---
Storvum016947t1	2.55929	0.000376273	0.00559207	AT3G46530.1	NB-ARC domain-containing disease resistance protein	PREDICTED: uncharacterized protein LOC107001130
Storvum020123t1	2.55751	0.000486135	0.0068528	AT4G39720.1	VQ motif-containing protein	VQ motif-containing protein 22-like
Storvum023262t1	2.55721	1.29e-07	1.14e-05	AT4G27740.1	Yippee family putative zinc-binding protein	protein yippee-like At4g27740
Storvum006523t1	2.55478	1.46e-06	7.18e-05	AT5G36220.1	cytochrome p450 81d1	Isoflavone 2'-hydroxylase
Storvum000244t1	2.55325	7.3e-05	0.00152894	AT1G66950.1	pleiotropic drug resistance 11	pleiotropic drug resistance protein 2-like
Storvum015713t1	2.5523	4.34e-06	0.00016688	AT2G29420.1	glutathione S-transferase tau 7	probable glutathione S-transferase
Storvum017748t1	2.55054	1.85e-07	1.49e-05	AT5G24270.2	Calcium-binding EF-hand family protein	calcineurin B-like protein 7
Storvum005342t1	2.54631	4.38e-06	0.000167505	AT4G17230.1	SCARECROW-like 13	scarecrow-like protein 13
Storvum058784t1	2.54362	0.000213846	0.00357206	AT3G15360.1	thioredoxin M-type 4	---NA---
Storvum065394t1	2.5415	0.000406971	0.00594635	AT5G59450.1	GRAS family transcription factor	---NA---
Storvum009116t1	2.53547	8.59e-05	0.00173613	AT5G59790.1	Domain of unknown function (DUF966)	protein UPSTREAM OF FLC-like
Storvum002782t1	2.53422	9.22e-05	0.00182482	AT4G27290.1	S-locus lectin protein kinase family protein	G-type lectin S-receptor-like serine/threonine-protein kinase At4g27290 isoform X1
Storvum011736t1	2.53203	0.000131824	0.00245417	AT1G80840.1	WRKY DNA-binding protein 40	probable WRKY transcription factor 40 (homologous to WRKY39 in tomato)
Storvum013928t1	2.52904	0.000337559	0.00514006	AT2G17040.1	NAC domain containing protein 36	protein FEZ-like
Storvum062959t1	2.52902	3.68e-06	0.000146375	AT4G13660.1	pinoresinol reductase 2	bifunctional pinoresinol-lariciresinol reductase
Storvum010355t1	2.52794	2.9e-10	2.96e-07	AT2G15760.1	Protein of unknown function (DUF1645)	Heat stress transcription factor A-2c, putative
Storvum008695t1	2.52548	3.78e-05	0.000913005	AT1G71070.1	Core-2/I-branching beta-1,6-N-acetylglucosaminyltransferase family protein	beta-glucuronosyltransferase GlcAT14C-like
Storvum009389t1	2.51939	1.15e-05	0.000359963	AT2G40340.1	Integrase-type DNA-binding superfamily protein	Dehydration-responsive element-binding protein 2A
Storvum001938t1	2.51791	0.000202949	0.00342524	AT4G32300.1	S-domain-2 5	G-type lectin S-receptor-like serine/threonine-protein kinase SD2-5
Storvum033637t1	2.51736	0.000397231	0.00582695	AT2G22260.1	oxidoreductase, 2OG-Fe(II) oxygenase family protein	hypothetical protein A4A49_16537
Storvum011420t1	2.51421	0.000783781	0.00984762	AT5G16530.1	Auxin efflux carrier family protein	putative auxin efflux carrier component 8
Storvum006541t1	2.50958	1.88e-05	0.000525418	AT5G65380.1	MATE efflux family protein	protein DETOXIFICATION 27-like
Storvum006997t3	2.48989	7.19e-08	7.48e-06	AT2G33150.1	peroxisomal 3-ketoacyl-CoA thiolase 3	3-ketoacyl-CoA thiolase 2, peroxisomal
Storvum006673t1	2.48886	1.67e-06	7.91e-05	AT2G02010.1	glutamate decarboxylase 4	glutamate decarboxylase 4
Storvum009363t1	2.48374	6.72e-09	1.45e-06	AT2G36840.1	ACT-like superfamily protein	ACT domain-containing protein ACR10
Storvum005775t1	2.48197	4.85e-05	0.00111127	AT1G61560.1	Seven transmembrane MLO family protein	MLO-like protein 6
Storvum013922t1	2.48107	0.000571641	0.00776763	AT5G65170.1	VQ motif-containing protein	phosphatidylinositol 3-kinase 2-like
Storvum001712t1	2.47654	7.4e-06	0.000255846	AT4G27290.1	S-locus lectin protein kinase family protein	G-type lectin S-receptor-like serine/threonine-protein kinase At4g27290
Storvum001885t2	2.47641	7.3e-05	0.00152886	AT5G46330.1	Leucine-rich receptor-like protein kinase family protein	probable LRR receptor-like serine/threonine-protein kinase At3g47570
Storvum007452t1	2.47138	1.81e-07	1.46e-05	AT4G38040.1	Exostosin family protein	probable glycosyltransferase At5g03795
Storvum022001t1	2.46592	1.51e-08	2.49e-06	AT1G17180.1	glutathione S-transferase TAU 25	probable glutathione S-transferase parA
Storvum006760t1	2.46129	5.92e-09	1.33e-06	AT3G48310.1	cytochrome P450, family 71, subfamily A, polypeptide 22	cytochrome P450 CYP736A12-like
Storvum014790t1	2.45528	3.07e-05	0.000779948	AT2G37820.1	Cysteine/Histidine-rich C1 domain family protein	diacylglycerol kinase theta-like
Storvum031091t1	2.4536	1.73e-05	0.000493334	NA	NA	---NA---
Storvum016257t1	2.45179	0.000101154	0.00196787	AT2G39030.1	Acyl-CoA N-acyltransferases (NAT) superfamily protein	tyramine N-feruloyltransferase 4/11-like
Storvum062064t1	2.44574	7.91e-05	0.00162535	ATMG00810.1	DNA/RNA polymerases superfamily protein	uncharacterized mitochondrial protein AtMg00810-like
Storvum079402t1	2.43398	6.82e-07	4.03e-05	NA	NA	---NA---
Storvum013667t1	2.42926	3.56e-06	0.000142741	AT1G14520.2	myo-inositol oxygenase 1	inositol oxygenase 1-like
Storvum003961t1	2.42684	1.93e-06	8.79e-05	AT4G27290.1	S-locus lectin protein kinase family protein	G-type lectin S-receptor-like serine/threonine-protein kinase At4g27290 isoform X1
Storvum056260t2	2.42495	4.54e-07	3.01e-05	AT4G05030.1	Copper transport protein family	heavy metal-associated isoprenylated plant protein 2-like
Storvum016004t1	2.42042	9.73e-07	5.3e-05	AT1G76070.1		PREDICTED: uncharacterized protein At1g76070-like
Storvum007330t1	2.41274	5.1e-07	3.25e-05	AT3G20015.1	Eukaryotic aspartyl protease family protein	protein ASPARTIC PROTEASE IN GUARD CELL 2-like
Storvum011857t1	2.40805	1.72e-07	1.42e-05	AT5G61430.1	NAC domain containing protein 100	NAC domain-containing protein 100-like
Storvum007520t1	2.4016	7.81e-08	7.77e-06	AT1G22340.1	UDP-glucosyl transferase 85A7	7-deoxyloganetic acid glucosyltransferase-like
Storvum004073t1	2.39963	7.44e-06	0.00025685	AT1G03670.1	ankyrin repeat family protein	protein ACCELERATED CELL DEATH 6-like
Storvum015209t1	2.38289	6.09e-06	0.000219001	AT3G05660.1	receptor like protein 33	probable LRR receptor-like serine/threonine-protein kinase At4g08850
Storvum015856t1	2.38189	3.43e-06	0.000138712	AT4G27450.1	Aluminium induced protein with YGL and LRDR motifs	stem-specific protein TSJT1-like
Storvum011458t1	2.37834	9.31e-07	5.1e-05	AT4G35160.1	O-methyltransferase family protein	trans-resveratrol di-O-methyltransferase-like
Storvum011035t1	2.37674	3.92e-07	2.68e-05	AT5G49700.1	Predicted AT-hook DNA-binding family protein	AT-hook motif nuclear-localized protein 17
Storvum022260t1	2.37644	0.000172219	0.0030346	AT5G60070.1	ankyrin repeat family protein	protein ACCELERATED CELL DEATH 6-like
Storvum017661t1	2.37394	7.54e-06	0.000259303	AT3G44220.1	Late embryogenesis abundant (LEA) hydroxyproline-rich glycoprotein family	protein YLS9-like
Storvum017702t2	2.36861	0.000339059	0.00515989	AT1G18980.1	RmlC-like cupins superfamily protein	germin-like protein subfamily T member 2
Storvum006516t1	2.36831	5.61e-08	6.37e-06	AT3G50930.1	cytochrome BC1 synthesis	AAA-ATPase At3g50940-like
Storvum013742t1	2.36828	7.45e-06	0.000257124	AT2G26110.1	Protein of unknown function (DUF761)	AT-rich interactive domain-containing protein
Storvum050124t1	2.35781	0.000677571	0.00883321	NA	NA	---NA---
Storvum005321t1	2.35423	5.07e-07	3.25e-05	AT5G57580.1	Calmodulin-binding protein	calmodulin-binding protein 60 C
Storvum005958t1	2.35399	1.1e-09	4.62e-07	AT5G26340.1	Major facilitator superfamily protein	sugar transport protein 13
Storvum010786t1	2.35252	0.000104778	0.00203213	AT1G04350.1	2-oxoglutarate (2OG) and Fe(II)-dependent oxygenase superfamily protein	1-aminocyclopropane-1-carboxylate oxidase homolog
Storvum004942t1	2.35217	1.12e-07	1.02e-05	AT2G44380.1	Cysteine/Histidine-rich C1 domain family protein	uncharacterized LOC107857153
Storvum033331t1	2.34254	6.11e-07	3.72e-05	AT2G46600.1	Calcium-binding EF-hand family protein	Calcium-binding protein KIC
Storvum000705t1	2.34044	7.14e-05	0.00150436	AT1G74360.1	Leucine-rich repeat protein kinase family protein	probable LRR receptor-like serine/threonine-protein kinase At1g74360
Storvum020702t1	2.33404	3.3e-09	9.03e-07	AT3G09270.1	glutathione S-transferase TAU 8	probable glutathione S-transferase
Storvum000987t1	2.33196	8.59e-05	0.00173613	AT1G12220.2	Disease resistance protein (CC-NBS-LRR class) family	disease resistance protein RPS2-like
Storvum002201t1	2.3312	2.79e-05	0.000724313	AT5G60900.1	receptor-like protein kinase 1	G-type lectin S-receptor-like serine/threonine-protein kinase LECRK3
Storvum019873t1	2.33084	0.000226847	0.0037388	AT3G21710.2		PREDICTED: uncharacterized protein LOC102587935
Storvum015126t1	2.32883	1.15e-06	6e-05	AT1G21390.1	embryo defective 2170	hybrid signal transduction histidine kinase K-like
Storvum003334t1	2.32641	1.58e-06	7.6e-05	AT5G66850.1	mitogen-activated protein kinase kinase kinase 5	mitogen-activated protein kinase kinase kinase YODA-like isoform X1
Storvum019768t1	2.32601	1.22e-06	6.26e-05	AT2G32280.1	Protein of unknown function (DUF1218)	PREDICTED: uncharacterized protein LOC107006769
Storvum021702t1	2.32485	1.12e-06	5.86e-05	AT3G14250.1	RING/U-box superfamily protein	probable E3 ubiquitin-protein ligase RNF217
Storvum014219t1	2.31801	6.82e-05	0.00145344	AT2G36890.1	Duplicated homeodomain-like superfamily protein	transcription factor RAX2-like
Storvum016915t1	2.3178	1.73e-06	8.11e-05	AT4G15470.1	Bax inhibitor-1 family protein	BI1-like protein
Storvum011030t1	2.31725	0.000363668	0.00544832	AT4G11070.1	WRKY family transcription factor	probable WRKY transcription factor 53
Storvum015452t1	2.31439	5.98e-06	0.000215749	AT4G37790.1	Homeobox-leucine zipper protein family	homeobox-leucine zipper protein HAT22-like
Storvum012196t1	2.31386	8.55e-05	0.00173598	AT4G17980.1	NAC domain containing protein 71	NAC domain-containing protein 86-like
Storvum001625t1	2.3099	4.54e-07	3.01e-05	AT3G51550.1	Malectin/receptor-like protein kinase family protein	receptor-like protein kinase FERONIA
Storvum107009t1	2.30922	4.9e-07	3.17e-05	AT2G36230.1	Aldolase-type TIM barrel family protein	---NA---
Storvum005537t1	2.30786	5.8e-06	0.000211525	AT1G07710.1	Ankyrin repeat family protein	ankyrin repeat-containing protein At5g02620-like
Storvum002778t1	2.30386	3.16e-06	0.000129799	AT2G35940.3	BEL1-like homeodomain 1	BEL1-like homeodomain protein 1
Storvum069380t1	2.30252	8.02e-06	0.000272268	AT4G16070.1	Mono-/di-acylglycerol lipase, N-terminal;Lipase, class 3	---NA---
Storvum007529t1	2.29796	1.12e-05	0.000357755	AT1G43710.1	Pyridoxal phosphate (PLP)-dependent transferases superfamily protein	histidine decarboxylase-like
Storvum008430t1	2.29426	8.88e-05	0.00177339	AT5G18560.1	Integrase-type DNA-binding superfamily protein	ethylene-responsive transcription factor ERF086
Storvum019444t1	2.29007	0.000379708	0.00563346	AT3G19690.1	CAP (Cysteine-rich secretory proteins, Antigen 5, and Pathogenesis-related 1 protein) superfamily protein	pathogenesis-related leaf protein 4-like
Storvum001760t1	2.28633	8.44e-08	8.28e-06	AT5G18860.1	inosine-uridine preferring nucleoside hydrolase family protein	PREDICTED: uncharacterized protein LOC107842165 isoform X1
Storvum001767t1	2.27989	9.03e-05	0.00179911	AT3G05650.1	receptor like protein 32	receptor-like protein 12
Storvum028273t1	2.26123	4.73e-05	0.00108907	AT5G53520.1	oligopeptide transporter 8	hypothetical protein A4A49_33438
Storvum021667t1	2.25699	8.1e-05	0.00165775	AT2G37430.1	C2H2 and C2HC zinc fingers superfamily protein	zinc finger protein ZAT11-like
Storvum053438t1	2.25432	0.000196153	0.00333652	AT1G79700.2	Integrase-type DNA-binding superfamily protein	---NA---
Storvum003534t1	2.25198	0.000731831	0.00936226	AT1G69550.1	disease resistance protein (TIR-NBS-LRR class)	TMV resistance protein N-like isoform X1
Storvum004300t1	2.25022	1.42e-06	7.02e-05	AT4G33070.1	Thiamine pyrophosphate dependent pyruvate decarboxylase family protein	pyruvate decarboxylase 1
Storvum021618t1	2.24253	6.9e-07	4.06e-05	AT2G02360.1	phloem protein 2-B10	putative F-box protein PP2-B12
Storvum014224t1	2.24039	0.000207071	0.00348421	AT1G09155.1	phloem protein 2-B15	F-box protein PP2-B15-like
Storvum004949t1	2.23722	3.9e-05	0.000934647	AT4G17090.1	chloroplast beta-amylase	Beta-amylase 3, chloroplastic
Storvum055253t1	2.23266	0.000628646	0.008346	NA	NA	---NA---
Storvum012846t1	2.22954	2.61e-06	0.000111737	AT3G16770.1	ethylene-responsive element binding protein	ethylene-responsive transcription factor ERF071-like
Storvum040743t1	2.22549	0.000225608	0.00372311	AT2G38870.1	Serine protease inhibitor, potato inhibitor I-type family protein	trypsin inhibitor 1-like
Storvum077751t1	2.22457	5.44e-09	1.26e-06	AT4G27130.1	Translation initiation factor SUI1 family protein	---NA---
Storvum007191t2	2.21927	0.000147754	0.0026779	AT1G15980.1	NDH-dependent cyclic electron flow 1	photosynthetic NDH subunit of subcomplex B 1, chloroplastic
Storvum086772t1	2.20782	6.81e-05	0.00145277	AT4G24560.1	ubiquitin-specific protease 16	---NA---
Storvum018008t1	2.20541	0.000135134	0.00250504	AT1G68360.1	C2H2 and C2HC zinc fingers superfamily protein	zinc finger protein 6-like
Storvum047142t1	2.20086	4.81e-08	5.83e-06	AT1G29080.1	Papain family cysteine protease	---NA---
Storvum019153t1	2.19695	5.76e-05	0.00126992	AT4G12480.1	Bifunctional inhibitor/lipid-transfer protein/seed storage 2S albumin superfamily protein	14 kDa proline-rich protein DC2.15-like
Storvum016019t1	2.19484	4.59e-08	5.66e-06	AT1G73260.1	kunitz trypsin inhibitor 1	Kunitz-type inhibitor B
Storvum007431t1	2.19055	0.000156082	0.00280732	AT1G24100.1	UDP-glucosyl transferase 74B1	UDP-glycosyltransferase 74B1
Storvum006185t1	2.18959	3.53e-05	0.000866712	AT3G26300.1	cytochrome P450, family 71, subfamily B, polypeptide 34	premnaspirodiene oxygenase-like
Storvum007218t1	2.18853	1.48e-08	2.45e-06	AT5G49630.1	amino acid permease 6	amino acid permease 6-like
Storvum012015t1	2.18837	4.03e-06	0.000157996	AT4G20880.1	ethylene-responsive nuclear protein / ethylene-regulated nuclear protein (ERT2)	ethylene-responsive nuclear protein
Storvum017950t1	2.18085	6.6e-07	3.93e-05	AT3G56880.1	VQ motif-containing protein	calmodulin-binding protein 25-like
Storvum024335t3	2.1564	1.47e-07	1.26e-05	AT5G08720.1		COPII coat assembly protein
Storvum026189t1	2.15633	2.68e-06	0.000114277	AT3G25882.1	NIM1-interacting 2	protein NIM1-INTERACTING 2-like
Storvum008022t1	2.15592	1.59e-07	1.34e-05	AT3G55740.1	proline transporter 2	proline transporter 2-like
Storvum014348t1	2.15383	2.29e-05	0.000617895	AT4G25810.1	xyloglucan endotransglycosylase 6	xyloglucan endotransglucosylase/hydrolase protein 24-like
Storvum023226t1	2.1527	2e-06	9.05e-05	AT1G48750.1	Bifunctional inhibitor/lipid-transfer protein/seed storage 2S albumin superfamily protein	non-specific lipid-transfer protein 2-like
Storvum041134t1	2.15263	0.000734886	0.00938288	AT3G29970.1	B12D protein	NADH-ubiquinone reductase complex 1 MLRQ subunit
Storvum003725t1	2.14948	2.73e-06	0.000115825	AT3G09520.1	exocyst subunit exo70 family protein H4	exocyst complex component EXO70A1-like
Storvum012282t1	2.14791	7.6e-10	3.47e-07	AT5G24530.1	2-oxoglutarate (2OG) and Fe(II)-dependent oxygenase superfamily protein	protein DOWNY MILDEW RESISTANCE 6-like
Storvum009521t1	2.14749	3.01e-07	2.19e-05	AT4G24780.2	Pectin lyase-like superfamily protein	Pectate lyase
Storvum014786t5	2.14421	2.39e-06	0.000104205	AT3G28715.2	ATPase, V0/A0 complex, subunit C/D	pollen-specific leucine-rich repeat extensin-like protein 1 isoform X1
Storvum012585t1	2.14181	4.9e-10	3.03e-07	AT2G43120.1	RmlC-like cupins superfamily protein	pirin-like protein
Storvum010035t1	2.13889	2.38e-07	1.83e-05	AT3G06240.1	F-box family protein	F-box protein At3g07870-like
Storvum011867t1	2.137	1.08e-05	0.000347618	AT3G25640.1	Protein of unknown function, DUF617	protein MIZU-KUSSEI 1
Storvum006942t1	2.13521	1.44e-07	1.25e-05	AT1G22360.1	UDP-glucosyl transferase 85A2	7-deoxyloganetin glucosyltransferase-like
Storvum010491t1	2.13411	3.52e-10	3.03e-07	AT3G48700.1	carboxyesterase 13	2-hydroxyisoflavanone dehydratase-like
Storvum014112t1	2.13331	1.1e-06	5.78e-05	AT1G68320.1	myb domain protein 62	transcription factor MYB108-like
Storvum010805t1	2.13294	1.25e-09	5.08e-07	AT1G77810.2	Galactosyltransferase family protein	beta-1,3-galactosyltransferase 7-like
Storvum019197t1	2.13293	1.42e-05	0.000425021	AT2G28710.1	C2H2-type zinc finger family protein	zinc finger protein ZAT11-like
Storvum012809t1	2.12838	5.66e-06	0.000207756	AT3G48700.1	carboxyesterase 13	probable carboxylesterase 2
Storvum086610t1	2.12818	2.88e-05	0.000740099	AT2G19190.1	FLG22-induced receptor-like kinase 1	---NA---
Storvum031810t1	2.12601	2.88e-05	0.000740099	AT1G03610.1	Protein of unknown function (DUF789)	uncharacterized protein LOC101263727
Storvum019239t2	2.1255	0.000100951	0.00196787	AT1G15760.1	Sterile alpha motif (SAM) domain-containing protein	Protein transport protein
Storvum008978t1	2.12169	2.77e-05	0.000718668	AT2G03820.1	nonsense-mediated mRNA decay NMD3 family protein	60S ribosomal export protein NMD3-like
Storvum010442t1	2.12106	3.27e-06	0.000134016	AT4G29190.1	Zinc finger C-x8-C-x5-C-x3-H type family protein	zinc finger CCCH domain-containing protein 20-like
Storvum001238t1	2.11849	6.35e-07	3.82e-05	AT1G34420.1	leucine-rich repeat transmembrane protein kinase family protein	leucine-rich repeat receptor-like tyrosine-protein kinase PXC3
Storvum000984t1	2.11723	2.72e-09	8.15e-07	AT5G25930.1	Protein kinase family protein with leucine-rich repeat domain	receptor-like protein kinase 5
Storvum004913t1	2.11339	5.86e-08	6.48e-06	AT1G47670.1	Transmembrane amino acid transporter family protein	lysine histidine transporter-like 8
Storvum015044t1	2.10583	0.000252526	0.00408439	AT5G57550.1	xyloglucan endotransglucosylase/hydrolase 25	probable xyloglucan endotransglucosylase/hydrolase protein 25
Storvum010354t1	2.10409	5.6e-07	3.48e-05	AT1G59780.1	NB-ARC domain-containing disease resistance protein	NB-LRR tospovirus immune receptor
Storvum023966t1	2.10001	0.000177198	0.003093	AT1G28330.4	dormancy-associated protein-like 1	auxin-repressed 12.5 kDa protein-like
Storvum018172t1	2.09214	3.04e-06	0.000125813	AT3G22530.1		nodulin 22
Storvum025662t1	2.0919	1.43e-05	0.000427369	AT3G23280.2	XB3 ortholog 5 in Arabidopsis thaliana	putative E3 ubiquitin-protein ligase XBAT35 isoform X2
Storvum026390t1	2.09131	0.000140911	0.0025754	AT2G46600.1	Calcium-binding EF-hand family protein	calcium-binding protein PBP1-like
Storvum022549t1	2.09085	8.71e-05	0.00174811	AT2G13950.1	Cysteine/Histidine-rich C1 domain family protein	PREDICTED: uncharacterized protein LOC107025286
Storvum019730t1	2.08989	0.000124048	0.0023313	AT4G23160.1	cysteine-rich RLK (RECEPTOR-like protein kinase) 8	Reverse transcriptase, RNA-dependent DNA polymerase
Storvum024666t1	2.08733	1.22e-05	0.000376976	AT3G53690.1	RING/U-box superfamily protein	probable E3 ubiquitin-protein ligase RNF217
Storvum016337t1	2.08633	0.000333605	0.00509282	AT5G60390.3	GTP binding Elongation factor Tu family protein	elongation factor 1-alpha-like
Storvum003222t1	2.07754	3.12e-05	0.000788224	AT5G06740.1	Concanavalin A-like lectin protein kinase family protein	probable L-type lectin-domain containing receptor kinase S.5
Storvum028292t1	2.07376	0.000118579	0.00225934	AT3G50900.1		protein Shroom-like
Storvum089276t1	2.07158	0.000120938	0.00228753	NA	NA	---NA---
Storvum012578t1	2.06841	5.63e-08	6.37e-06	AT1G43710.1	Pyridoxal phosphate (PLP)-dependent transferases superfamily protein	histidine decarboxylase-like
Storvum001297t1	2.06606	1.59e-05	0.000460888	AT5G27060.1	receptor like protein 53	receptor-like protein 12
Storvum007737t1	2.06327	5.77e-09	1.32e-06	AT4G11820.2	hydroxymethylglutaryl-CoA synthase / HMG-CoA synthase / 3-hydroxy-3-methylglutaryl coenzyme A synthase	hydroxymethylglutaryl-CoA synthase-like
Storvum000910t11	2.06185	2.77e-07	2.06e-05	AT5G46330.1	Leucine-rich receptor-like protein kinase family protein	LRR receptor-like serine/threonine-protein kinase FLS2
Storvum004816t1	2.06167	1.38e-09	5.21e-07	AT5G14930.2	senescence-associated gene 101	senescence-associated carboxylesterase 101-like isoform X1
Storvum017396t1	2.05902	1.2e-05	0.000371932	AT3G09270.1	glutathione S-transferase TAU 8	probable glutathione S-transferase
Storvum010133t1	2.0577	0.000313079	0.00483238	AT3G59850.1	Pectin lyase-like superfamily protein	polygalacturonase-like
Storvum017610t2	2.05624	3.35e-06	0.00013619	AT3G09270.1	glutathione S-transferase TAU 8	probable glutathione S-transferase
Storvum009780t1	2.04771	0.000771834	0.00974437	AT1G68390.1	Core-2/I-branching beta-1,6-N-acetylglucosaminyltransferase family protein	Core-2/I-branching beta-1,6-N-acetylglucosaminyltransferase family protein isoform 1
Storvum014259t1	2.04475	1.88e-05	0.000525418	AT4G36830.1	GNS1/SUR4 membrane protein family	elongation of fatty acids protein 3-like
Storvum032150t1	2.03978	0.000689965	0.00893211	AT2G43820.1	UDP-glucosyltransferase 74F2	UDP-glycosyltransferase 74G1-like
Storvum009299t1	2.03957	1.61e-08	2.63e-06	AT5G18160.1	F-box and associated interaction domains-containing protein	F-box protein At5g07610-like
Storvum019592t1	2.03915	1.95e-05	0.000544073	AT3G17980.1	Calcium-dependent lipid-binding (CaLB domain) family protein	protein C2-DOMAIN ABA-RELATED 4-like
Storvum012997t1	2.03459	6.8e-05	0.00145137	AT1G69310.2	WRKY DNA-binding protein 57	probable WRKY transcription factor 57
Storvum011794t1	2.03321	2.39e-07	1.83e-05	AT1G02400.1	gibberellin 2-oxidase 6	Gibberellin 2-beta-dioxygenase 2
Storvum011219t1	2.03305	0.000345322	0.00524599	AT1G47980.1		Desiccation-related protein PCC13-62
Storvum024597t1	2.03064	8.33e-06	0.000280846	AT1G64405.1		PREDICTED: uncharacterized protein LOC109220985
Storvum010268t1	2.02752	4.38e-05	0.00102277	AT1G56010.2	NAC domain containing protein 1	NAC domain-containing protein 21/22-like
Storvum021080t1	2.02615	0.000557482	0.00762302	AT4G38200.1	SEC7-like guanine nucleotide exchange family protein	hypothetical protein A4A49_18792
Storvum020065t1	2.02138	0.000746168	0.00948819	AT2G37430.1	C2H2 and C2HC zinc fingers superfamily protein	zinc finger protein ZAT11-like
Storvum018187t1	2.01973	4.67e-07	3.06e-05	AT4G14746.1		vitamin K-dependent protein S-like isoform X1
Storvum011299t2	2.01923	1.72e-06	8.1e-05	AT5G14040.1	phosphate transporter 3;1	mitochondrial phosphate carrier protein 3, mitochondrial-like
Storvum023754t1	2.01897	5.09e-05	0.00115535	AT2G03410.1	Mo25 family protein	---NA---
Storvum002612t1	2.01474	2.2e-06	9.72e-05	AT1G17840.1	white-brown complex homolog protein 11	ABC transporter G family member 11-like
Storvum008377t1	2.01321	2.77e-06	0.000117027	AT1G69550.1	disease resistance protein (TIR-NBS-LRR class)	TMV resistance protein N-like isoform X1
Storvum017091t1	2.0086	1.33e-06	6.73e-05	AT3G56880.1	VQ motif-containing protein	calmodulin-binding protein 25-like
Storvum020332t1	2.00455	1.25e-06	6.38e-05	AT3G13130.1		glutamic acid-rich protein-like
Storvum062981t1	2.00009	0.000222654	0.00369311	AT3G43910.1		---NA---
Storvum004076t1	1.99544	2.89e-06	0.000120168	AT1G59740.1	Major facilitator superfamily protein	protein NRT1/ PTR FAMILY 4.3-like
Storvum012835t1	1.99512	0.00066712	0.00872759	AT1G01800.1	NAD(P)-binding Rossmann-fold superfamily protein	(+)-neomenthol dehydrogenase-like
Storvum038068t1	1.99425	2.47e-05	0.00065844	AT5G26620.1		hypothetical protein BC332_33839
Storvum002536t1	1.989	0.000558211	0.00762899	AT2G29110.1	glutamate receptor 2.8	glutamate receptor 2.8-like
Storvum035526t2	1.98699	0.000212736	0.00356267	AT3G45730.1		---NA---
Storvum001981t1	1.98271	3.47e-05	0.000859077	AT3G23530.1	Cyclopropane-fatty-acyl-phospholipid synthase	uncharacterized protein LOC101256851 isoform X1
Storvum006048t1	1.98049	9.74e-05	0.00191114	AT3G14680.1	cytochrome P450, family 72, subfamily A, polypeptide 14	cytochrome P450 72A15-like
Storvum017653t1	1.98048	0.000363402	0.00544747	AT2G39030.1	Acyl-CoA N-acyltransferases (NAT) superfamily protein	tyramine N-feruloyltransferase 4/11-like
Storvum001690t1	1.97871	0.000162351	0.00289266	AT1G11950.1	Transcription factor jumonji (jmjC) domain-containing protein	lysine-specific demethylase JMJ25-like
Storvum004441t1	1.97225	0.000236446	0.00385065	AT5G48380.1	BAK1-interacting receptor-like kinase 1	probably inactive leucine-rich repeat receptor-like protein kinase At5g48380
Storvum016746t1	1.96939	8.13e-05	0.0016607	AT2G46680.1	homeobox 7	homeobox-leucine zipper protein ATHB-7-like
Storvum005752t1	1.96919	1.38e-09	5.21e-07	AT5G10600.1	cytochrome P450, family 81, subfamily K, polypeptide 2	isoflavone 2'-hydroxylase-like
Storvum012647t1	1.9682	1.73e-08	2.78e-06	AT3G49690.1	myb domain protein 84	transcription factor RAX3-like
Storvum024111t1	1.9673	0.000621845	0.0082726	AT1G24575.1		hypothetical protein A4A49_35564
Storvum007698t1	1.9619	3.45e-06	0.000138964	AT5G17540.1	HXXXD-type acyl-transferase family protein	methanol O-anthraniloyltransferase-like
Storvum011326t1	1.95691	3.33e-10	3.03e-07	AT1G71695.1	Peroxidase superfamily protein	peroxidase 12
Storvum004358t1	1.9561	5.58e-06	0.000205743	AT3G26600.1	armadillo repeat only 4	uncharacterized protein LOC101264310
Storvum015383t1	1.95513	5.47e-07	3.42e-05	AT2G30933.1	Carbohydrate-binding X8 domain superfamily protein	glucan endo-1,3-beta-glucosidase 4-like
Storvum002584t1	1.95424	8.9e-08	8.6e-06	AT4G32300.1	S-domain-2 5	G-type lectin S-receptor-like serine/threonine-protein kinase SD2-5
Storvum018072t2	1.95373	0.000678951	0.00883792	AT4G17500.1	ethylene responsive element binding factor 1	ethylene-responsive transcription factor 2-like
Storvum002465t1	1.95124	2.43e-06	0.000105683	AT4G16370.1	oligopeptide transporter	oligopeptide transporter 3
Storvum014742t1	1.94905	1.17e-05	0.000366811	AT1G52340.1	NAD(P)-binding Rossmann-fold superfamily protein	secoisolariciresinol dehydrogenase-like
Storvum011554t1	1.94659	0.000195553	0.0033285	AT1G76690.1	12-oxophytodienoate reductase 2	12-oxophytodienoate reductase-like protein
Storvum013881t1	1.94638	2.97e-08	4.13e-06	AT3G11820.2	syntaxin of plants 121	syntaxin-121-like
Storvum012904t1	1.94427	6.87e-08	7.26e-06	AT5G42050.1	DCD (Development and Cell Death) domain protein	B2 protein-like
Storvum008583t1	1.936	5.9e-08	6.5e-06	AT5G66460.1	Glycosyl hydrolase superfamily protein	mannan endo-1,4-beta-mannosidase 7
Storvum054403t1	1.93461	0.000219767	0.00365455	AT1G03475.1	Coproporphyrinogen III oxidase	hypothetical protein CARUB_v10003781mg
Storvum056787t1	1.92998	0.000190321	0.00326429	AT5G35330.3	methyl-CPG-binding domain protein 02	methyl-CpG-binding domain-containing protein 2-like
Storvum003303t1	1.92746	1.51e-05	0.00044233	AT4G27190.1	NB-ARC domain-containing disease resistance protein	disease resistance protein At4g27190-like
Storvum010548t1	1.92617	1.13e-05	0.000359253	AT2G36690.1	2-oxoglutarate (2OG) and Fe(II)-dependent oxygenase superfamily protein	protein dmr6-like oxygenase 1
Storvum056021t1	1.92215	0.000538456	0.00742927	AT3G45730.1		---NA---
Storvum000394t1	1.92012	4.75e-07	3.1e-05	AT3G06880.2	Transducin/WD40 repeat-like superfamily protein	putative E3 ubiquitin-protein ligase LIN isoform X1
Storvum008721t1	1.91982	0.000696835	0.00901207	AT3G11840.1	plant U-box 24	E3 ubiquitin-protein ligase PUB23-like
Storvum002918t1	1.91971	3.43e-05	0.000850928	AT1G58200.2	MSCS-like 3	mechanosensitive ion channel protein 3, chloroplastic-like isoform X3
Storvum012025t1	1.91693	0.000605597	0.00812012	AT1G33260.1	Protein kinase superfamily protein	probable receptor-like protein kinase At1g33260
Storvum006269t1	1.90928	3.87e-07	2.66e-05	AT3G52870.1	IQ calmodulin-binding motif family protein	IQ domain-containing protein IQM3-like
Storvum010944t1	1.90795	1.8e-05	0.000508722	AT3G09010.1	Protein kinase superfamily protein	putative serine/threonine-protein kinase
Storvum007562t1	1.9066	2.13e-06	9.5e-05	AT2G05940.1	Protein kinase superfamily protein	putative receptor-like protein kinase At1g72540
Storvum006400t1	1.90538	1.79e-05	0.000505825	AT5G07990.1	Cytochrome P450 superfamily protein	flavonoid 3'-monooxygenase-like
Storvum021444t1	1.90362	6.19e-07	3.74e-05	AT2G39530.1	Uncharacterised protein family (UPF0497)	CASP-like protein PIMP1
Storvum006828t1	1.90275	3.75e-06	0.000148684	AT4G12070.1		PREDICTED: uncharacterized protein LOC102583273
Storvum048673t1	1.90056	2.24e-06	9.89e-05	AT1G73580.1	Calcium-dependent lipid-binding (CaLB domain) family protein	protein C2-DOMAIN ABA-RELATED 3-like
Storvum019719t2	1.90002	2.31e-06	0.000101479	AT3G46530.1	NB-ARC domain-containing disease resistance protein	putative late blight resistance protein homolog R1A-3
Storvum006163t1	1.89869	4.12e-05	0.000975641	AT1G19250.1	flavin-dependent monooxygenase 1	probable flavin-containing monooxygenase 1
Storvum014574t1	1.89657	1.72e-05	0.000491592	AT2G28690.1	Protein of unknown function (DUF1635)	PREDICTED: uncharacterized protein LOC102595295
Storvum010770t1	1.89574	0.000393681	0.0057912	AT3G54260.1	TRICHOME BIREFRINGENCE-LIKE 36	protein trichome birefringence-like 36
Storvum010050t1	1.89567	7.01e-05	0.00148704	AT3G11410.1	protein phosphatase 2CA	probable protein phosphatase 2C 51
Storvum039572t1	1.89264	0.000103825	0.00201814	AT4G18100.1	Ribosomal protein L32e	---NA---
Storvum015972t1	1.89254	1.18e-05	0.000366863	AT1G17970.1	RING/U-box superfamily protein	putative e3 ubiquitin-protein ligase hip1
Storvum004585t1	1.88898	1.01e-07	9.41e-06	AT3G14680.1	cytochrome P450, family 72, subfamily A, polypeptide 14	cytochrome P450 CYP72A219-like
Storvum005598t1	1.88462	2.4e-06	0.000104503	AT3G14690.1	cytochrome P450, family 72, subfamily A, polypeptide 15	cytochrome P450 CYP72A219-like
Storvum007830t1	1.88297	0.00022952	0.00376853	AT4G36550.1	ARM repeat superfamily protein	U-box domain-containing protein 5-like
Storvum002289t1	1.88263	0.000535524	0.00739666	AT5G67090.1	Subtilisin-like serine endopeptidase family protein	subtilisin-like protease SBT1.9
Storvum009491t1	1.87898	0.000459496	0.00656919	AT2G03530.2	ureide permease 2	ureide permease 1-like isoform X3
Storvum001489t1	1.87743	1.75e-06	8.16e-05	AT1G50180.1	NB-ARC domain-containing disease resistance protein	putative late blight resistance protein homolog R1A-10
Storvum015542t1	1.87325	1.28e-08	2.19e-06	AT5G46330.1	Leucine-rich receptor-like protein kinase family protein	LRR receptor-like serine/threonine-protein kinase FLS2
Storvum019545t1	1.86791	3.84e-07	2.64e-05	AT3G50770.1	calmodulin-like 41	probable calcium-binding protein CML41
Storvum012459t1	1.86769	7.35e-08	7.59e-06	AT5G64250.2	Aldolase-type TIM barrel family protein	nitronate monooxygenase
Storvum016297t1	1.86231	3.13e-07	2.25e-05	AT4G03510.2	RING membrane-anchor 1	E3 ubiquitin-protein ligase RMA1H1-like
Storvum043338t1	1.8608	1.11e-06	5.82e-05	AT4G15550.1	indole-3-acetate beta-D-glucosyltransferase	---NA---
Storvum020461t1	1.85816	2.42e-06	0.00010532	AT2G21620.1	Adenine nucleotide alpha hydrolases-like superfamily protein	universal stress protein PHOS32-like
Storvum000223t1	1.85783	2.76e-07	2.05e-05	AT2G47800.1	multidrug resistance-associated protein 4	ABC transporter C family member 4
Storvum001845t1	1.85395	5.17e-07	3.28e-05	AT4G27290.1	S-locus lectin protein kinase family protein	G-type lectin S-receptor-like serine/threonine-protein kinase At4g27290 isoform X1
Storvum014940t1	1.85028	4.34e-09	1.09e-06	AT5G46700.1	Tetraspanin family protein	protein TORNADO 2
Storvum021422t1	1.84649	0.000165505	0.00293831	AT3G24495.1	MUTS homolog 7	---NA---
Storvum032449t1	1.84603	7.3e-06	0.000253385	AT2G20690.1	lumazine-binding family protein	riboflavin synthase
Storvum009717t1	1.84593	8.91e-08	8.6e-06	AT5G47530.1	Auxin-responsive family protein	cytochrome b561 and DOMON domain-containing protein At5g47530-like
Storvum006476t1	1.84463	4.7e-05	0.00108359	AT5G04660.1	cytochrome P450, family 77, subfamily A, polypeptide 4	cytochrome P450 77A1-like
Storvum001432t1	1.84438	2.25e-05	0.000610483	AT1G17420.1	lipoxygenase 3	linoleate 13S-lipoxygenase 3-1, chloroplastic
Storvum010996t1	1.84281	1.87e-08	2.95e-06	AT3G61440.1	cysteine synthase C1	bifunctional L-3-cyanoalanine synthase/cysteine synthase 1, mitochondrial
Storvum009241t1	1.83579	2.81e-05	0.000726808	AT2G33205.1	Serinc-domain containing serine and sphingolipid biosynthesis protein	probable serine incorporator
Storvum018221t1	1.82825	2.42e-07	1.85e-05	AT5G05270.2	Chalcone-flavanone isomerase family protein	probable chalcone--flavonone isomerase 3
Storvum001333t1	1.82534	1.37e-05	0.000415137	AT1G45616.1	receptor like protein 6	receptor-like protein 12
Storvum016627t1	1.82524	1.17e-08	2.11e-06	AT4G34150.1	Calcium-dependent lipid-binding (CaLB domain) family protein	elicitor-responsive protein 1-like
Storvum018536t1	1.8224	0.000385069	0.00569351	AT2G15890.1	maternal effect embryo arrest 14	CCG-binding protein 1
Storvum011835t1	1.82165	1.73e-05	0.000493287	AT5G16530.1	Auxin efflux carrier family protein	putative auxin efflux carrier component 8
Storvum008858t1	1.82088	0.000103966	0.00201938	AT1G13340.1	Regulator of Vps4 activity in the MVB pathway protein	Ist1 domain-containing protein
Storvum121008t1	1.82079	2.76e-05	0.000718668	AT5G63850.1	amino acid permease 4	---NA---
Storvum014131t1	1.81966	1.06e-10	1.92e-07	AT5G02230.2	Haloacid dehalogenase-like hydrolase (HAD) superfamily protein	suppressor of disruption of TFIIS
Storvum001081t1	1.8175	2.49e-11	1.08e-07	AT1G09970.1	Leucine-rich receptor-like protein kinase family protein	receptor-like protein kinase HAIKU2
Storvum005843t1	1.81455	4.77e-05	0.00109607	AT2G30490.1	cinnamate-4-hydroxylase	cytochrome P450 CYP73A100-like
Storvum013750t1	1.81122	3.09e-05	0.000781565	AT2G20690.1	lumazine-binding family protein	riboflavin synthase
Storvum014177t1	1.81028	2.54e-05	0.000670807	AT2G01660.1	plasmodesmata-located protein 6	cysteine-rich repeat secretory protein 12-like
Storvum017310t1	1.8095	7.53e-05	0.00156726	AT1G05420.1	ovate family protein 12	transcription repressor OFP12-like
Storvum009854t1	1.80573	9.94e-08	9.33e-06	AT4G39330.1	cinnamyl alcohol dehydrogenase 9	probable cinnamyl alcohol dehydrogenase 6
Storvum010714t1	1.80245	7.85e-07	4.49e-05	AT5G62520.1	similar to RCD one 5	probable inactive poly [ADP-ribose] polymerase SRO5
Storvum002304t1	1.80182	7.06e-07	4.13e-05	AT3G17700.1	cyclic nucleotide-binding transporter 1	probable cyclic nucleotide-gated ion channel 20, chloroplastic isoform X1
Storvum008037t1	1.80049	3.59e-09	9.53e-07	AT1G72220.1	RING/U-box superfamily protein	RING-H2 finger protein ATL54-like
Storvum016516t1	1.79726	5.6e-07	3.48e-05	AT4G24380.1		ovarian cancer-associated gene 2 protein homolog isoform X1
Storvum001295t2	1.797	7.72e-08	7.77e-06	AT5G47910.1	respiratory burst oxidase homologue D	respiratory burst oxidase homolog protein C
Storvum007208t1	1.79387	7.06e-05	0.00149428	AT4G37770.1	1-amino-cyclopropane-1-carboxylate synthase 8	1-aminocyclopropane-1-carboxylate synthase 3
Storvum017024t1	1.79122	6.25e-07	3.77e-05	AT3G09270.1	glutathione S-transferase TAU 8	glutathione S-transferase U8-like
Storvum012690t2	1.78997	4.56e-05	0.00105682	AT1G32100.1	pinoresinol reductase 1	isoflavone reductase homolog
Storvum000438t1	1.78901	1.18e-06	6.11e-05	AT5G17680.1	disease resistance protein (TIR-NBS-LRR class), putative	TMV resistance protein N-like isoform X1
Storvum012339t1	1.78893	1.25e-08	2.16e-06	AT1G61720.1	NAD(P)-binding Rossmann-fold superfamily protein	anthocyanidin reductase-like
Storvum003832t1	1.78787	9.93e-06	0.000322384	AT5G61010.2	exocyst subunit exo70 family protein E2	exocyst complex component EXO70B1-like
Storvum021009t1	1.78636	1.87e-07	1.5e-05	AT1G69700.1	HVA22 homologue C	HVA22-like protein c isoform X2
Storvum011086t1	1.78609	0.000586404	0.00793919	AT1G06620.1	2-oxoglutarate (2OG) and Fe(II)-dependent oxygenase superfamily protein	1-aminocyclopropane-1-carboxylate oxidase homolog
Storvum013106t2	1.78076	2.5e-05	0.000664473	AT1G51700.1	DOF zinc finger protein 1	dof zinc finger protein DOF5.7-like
Storvum015559t1	1.77942	4.35e-06	0.000166992	AT4G17500.1	ethylene responsive element binding factor 1	ethylene-responsive transcription factor 1
Storvum006834t1	1.77914	0.00017097	0.00301669	AT3G21530.1	DNAse I-like superfamily protein	DNAse I-like superfamily protein
Storvum011412t1	1.7698	1.53e-07	1.31e-05	AT5G45970.1	RAC-like 2	rac-like GTP-binding protein RAC9
Storvum019315t1	1.76852	3.91e-05	0.000934647	AT2G25060.1	early nodulin-like protein 14	umecyanin-like
Storvum006492t1	1.76645	2.26e-06	9.95e-05	AT3G21760.1	UDP-Glycosyltransferase superfamily protein	UDP-glucose flavonoid 3-O-glucosyltransferase 6-like
Storvum023370t1	1.76619	5.04e-05	0.00114836	AT2G30130.1	Lateral organ boundaries (LOB) domain family protein	LOB domain-containing protein 12-like
Storvum000847t1	1.76614	2.76e-06	0.000116807	AT4G33150.2	lysine-ketoglutarate reductase/saccharopine dehydrogenase bifunctional enzyme	alpha-aminoadipic semialdehyde synthase
Storvum018662t3	1.76583	4.9e-06	0.000183318	AT5G62350.1	Plant invertase/pectin methylesterase inhibitor superfamily protein	21 kDa protein-like
Storvum001161t1	1.76445	9.78e-06	0.000318595	AT2G29110.1	glutamate receptor 2.8	glutamate receptor 2.8-like
Storvum023174t1	1.7635	3.36e-07	2.38e-05	AT1G54290.1	Translation initiation factor SUI1 family protein	protein translation factor SUI1 homolog
Storvum008054t1	1.7587	0.000553348	0.00759044	AT1G07870.1	Protein kinase superfamily protein	serine/threonine-protein kinase CDL1-like
Storvum009499t1	1.75608	1.89e-06	8.71e-05	AT1G06620.1	2-oxoglutarate (2OG) and Fe(II)-dependent oxygenase superfamily protein	1-aminocyclopropane-1-carboxylate oxidase homolog 1-like
Storvum009612t1	1.75407	1.3e-05	0.000394957	AT5G50080.1	ethylene response factor 110	ethylene-responsive transcription factor ABR1-like isoform X1
Storvum020360t1	1.75404	0.000101163	0.00196787	AT2G17705.1		Peptide methionine sulfoxide reductase MrsB
Storvum016315t1	1.75265	2.87e-06	0.000119794	AT2G40060.1	Clathrin light chain protein	clathrin light chain 2-like
Storvum017698t1	1.75216	1.46e-08	2.43e-06	AT3G09270.1	glutathione S-transferase TAU 8	probable glutathione S-transferase
Storvum006378t1	1.75147	0.000734417	0.0093815	AT5G40010.1	AAA-ATPase 1	AAA-ATPase At3g28510-like
Storvum012389t1	1.74506	2.08e-09	6.69e-07	AT5G62180.1	carboxyesterase 20	carboxylesterase 1-like
Storvum003439t1	1.74141	1.22e-05	0.00037778	AT2G31130.1		PREDICTED: uncharacterized protein LOC102602157 isoform X1
Storvum021029t1	1.74106	1.57e-05	0.000457459	AT5G26751.1	shaggy-related kinase 11	shaggy-related protein kinase epsilon
Storvum005452t1	1.74087	4.38e-06	0.000167505	AT5G65890.1	ACT domain repeat 1	ACT domain-containing protein ACR1
Storvum037062t1	1.73839	7.16e-06	0.00025015	AT4G17090.1	chloroplast beta-amylase	branched-chain amino acid aminotransferase, putative
Storvum007429t19	1.73797	2.64e-06	0.000112912	AT4G14090.1	UDP-Glycosyltransferase superfamily protein	crocetin glucosyltransferase, chloroplastic-like
Storvum031814t1	1.73615	6.04e-05	0.0013193	AT4G09965.1		Serine/threonine protein kinase
Storvum014950t3	1.73087	0.00055381	0.00759277	AT1G68360.1	C2H2 and C2HC zinc fingers superfamily protein	zinc finger protein 6-like
Storvum001208t1	1.72752	1.21e-06	6.25e-05	AT5G24810.1	ABC1 family protein	putative abc1 protein
Storvum044890t1	1.72553	5.65e-06	0.000207695	NA	NA	---NA---
Storvum015084t2	1.7195	5.35e-06	0.000198132	AT3G47670.1	Plant invertase/pectin methylesterase inhibitor superfamily protein	putative pectinesterase/pectinesterase inhibitor 26
Storvum019450t1	1.7194	1.47e-05	0.0004345	AT1G08800.2	Protein of unknown function, DUF593	PREDICTED: uncharacterized protein LOC107855274
Storvum005683t1	1.71781	3.92e-05	0.000937591	AT1G44446.1	Pheophorbide a oxygenase family protein with Rieske [2Fe-2S] domain	chlorophyllide a oxygenase, chloroplastic-like
Storvum003393t1	1.7165	7.77e-08	7.77e-06	AT5G40380.1	cysteine-rich RLK (RECEPTOR-like protein kinase) 42	cysteine-rich receptor-like protein kinase 42
Storvum014449t1	1.71467	3.61e-08	4.77e-06	AT1G70420.1	Protein of unknown function (DUF1645)	DNA ligase 1-like
Storvum008812t1	1.71244	3.05e-06	0.000125962	AT4G19060.1	P-loop containing nucleoside triphosphate hydrolases superfamily protein	probable disease resistance protein At4g19060
Storvum010845t1	1.71193	1.75e-08	2.79e-06	AT4G12560.2	F-box and associated interaction domains-containing protein	F-box/kelch-repeat protein At3g23880-like
Storvum011470t1	1.71083	4.11e-07	2.78e-05	AT4G24240.1	WRKY DNA-binding protein 7	probable WRKY transcription factor 7
Storvum002970t1	1.70926	2.69e-05	0.000705047	AT4G24020.1	NIN like protein 7	protein NLP6-like isoform X1
Storvum065723t1	1.70688	2.98e-06	0.000123681	AT5G04440.1	Protein of unknown function (DUF1997)	---NA---
Storvum009397t1	1.70673	4.08e-06	0.000159033	AT2G27660.1	Cysteine/Histidine-rich C1 domain family protein	uncharacterized LOC107803974
Storvum015083t1	1.70503	0.000115103	0.00219957	AT3G53690.1	RING/U-box superfamily protein	probable E3 ubiquitin-protein ligase RNF217
Storvum011413t1	1.70276	4.53e-05	0.00105243	AT5G66390.1	Peroxidase superfamily protein	peroxidase 72-like
Storvum001158t1	1.7027	4.68e-08	5.75e-06	AT3G47730.1	ATP-binding cassette A2	ABC transporter A family member 2
Storvum013435t1	1.699	0.00013732	0.00253915	AT4G08395.1		---NA---
Storvum011754t1	1.69809	2.61e-05	0.000688819	AT2G38830.1	Ubiquitin-conjugating enzyme/RWD-like protein	protein ELC-like
Storvum016648t1	1.6962	5.76e-08	6.46e-06	AT2G17730.1	NEP-interacting protein 2	NEP1-interacting protein-like 1
Storvum002432t1	1.69563	0.000619865	0.00825049	AT1G04110.1	Subtilase family protein	subtilisin-like protease SBT1.7
Storvum011673t5	1.69512	1.64e-06	7.78e-05	AT1G05010.1	ethylene-forming enzyme	1-aminocyclopropane-1-carboxylate oxidase 1
Storvum013261t1	1.69392	0.000218927	0.00364291	AT1G27730.1	salt tolerance zinc finger	zinc finger protein ZAT10-like
Storvum012757t1	1.69228	0.000148242	0.00268487	AT2G41480.1	Peroxidase superfamily protein	peroxidase 25
Storvum010111t1	1.69096	1.69e-07	1.41e-05	AT5G65140.1	Haloacid dehalogenase-like hydrolase (HAD) superfamily protein	probable trehalose-phosphate phosphatase J
Storvum046769t1	1.69073	0.000428638	0.00620368	AT4G29730.1	nucleosome/chromatin assembly factor group C5	---NA---
Storvum010301t1	1.68975	9.73e-07	5.3e-05	AT2G25620.1	DNA-binding protein phosphatase 1	probable protein phosphatase 2C 27
Storvum056795t1	1.68883	0.000188202	0.003233	AT4G26910.3	Dihydrolipoamide succinyltransferase	---NA---
Storvum004323t1	1.68854	3.87e-05	0.000930072	AT4G33070.1	Thiamine pyrophosphate dependent pyruvate decarboxylase family protein	pyruvate decarboxylase 1-like
Storvum002017t1	1.67587	8.82e-05	0.00176505	AT4G27290.1	S-locus lectin protein kinase family protein	G-type lectin S-receptor-like serine/threonine-protein kinase At4g27290
Storvum018004t1	1.67462	0.000634838	0.00841104	AT3G28360.1	P-glycoprotein 16	TMV resistance protein N-like isoform X1
Storvum004876t1	1.67345	1.08e-05	0.000346784	AT5G17860.1	calcium exchanger 7	cation/calcium exchanger 1-like
Storvum023078t1	1.66409	5.58e-05	0.00123934	AT1G49000.1		Actin cytoskeleton-regulatory complex protein
Storvum009791t1	1.66323	2.26e-09	7.07e-07	AT5G47530.1	Auxin-responsive family protein	cytochrome b561 and DOMON domain-containing protein At5g47530-like
Storvum018085t1	1.66082	8.67e-09	1.71e-06	AT3G56180.1	Protein of unknown function (DUF567)	protein LURP-one-related 14-like
Storvum002041t1	1.658	4.47e-08	5.56e-06	AT2G19130.1	S-locus lectin protein kinase family protein	putative receptor protein kinase ZmPK1
Storvum015649t1	1.65793	0.000295697	0.00462725	AT3G25070.1	RPM1 interacting protein 4	RPM1-interacting protein 4 isoform X1
Storvum002434t1	1.65766	1.72e-07	1.42e-05	AT5G67360.1	Subtilase family protein	subtilisin-like protease SBT1.7
Storvum010436t1	1.65535	8.95e-07	4.95e-05	AT5G54160.1	O-methyltransferase 1	caffeic acid 3-O-methyltransferase
Storvum008304t1	1.655	4.06e-06	0.000158846	AT1G73805.1	Calmodulin binding protein-like	protein SAR DEFICIENT 1-like
Storvum009337t1	1.64955	4.21e-06	0.000163186	AT1G20925.1	Auxin efflux carrier family protein	uncharacterized transporter YBR287W-like isoform X1
Storvum016923t1	1.64755	0.000330416	0.00505795	AT2G42360.1	RING/U-box superfamily protein	E3 ubiquitin-protein ligase ATL41-like
Storvum006321t1	1.64141	2.53e-07	1.91e-05	AT5G63450.1	cytochrome P450, family 94, subfamily B, polypeptide 1	cytochrome P450 94A1-like
Storvum013854t2	1.63774	1.53e-05	0.000447013	AT1G23710.1	Protein of unknown function (DUF1645)	PREDICTED: uncharacterized protein LOC107012869
Storvum020135t1	1.63357	4.55e-08	5.64e-06	AT5G44030.1	cellulose synthase A4	PREDICTED: uncharacterized protein LOC100261167
Storvum016926t1	1.63257	3.21e-07	2.29e-05	AT1G62770.1	Plant invertase/pectin methylesterase inhibitor superfamily protein	21 kDa protein-like
Storvum003672t1	1.63078	0.000287698	0.00452659	AT2G23770.1	protein kinase family protein / peptidoglycan-binding LysM domain-containing protein	protein LYK5-like
Storvum046925t1	1.62962	3.99e-05	0.000950921	AT2G03820.1	nonsense-mediated mRNA decay NMD3 family protein	60S ribosomal export protein NMD3-like
Storvum019195t1	1.62631	9.2e-07	5.06e-05	AT3G06840.1		60S ribosomal protein L28-1
Storvum006713t1	1.62349	1.01e-07	9.41e-06	AT2G27770.1	Plant protein of unknown function (DUF868)	putative mediator of RNA polymerase II transcription subunit 26
Storvum015438t1	1.62068	4.04e-07	2.74e-05	AT1G78380.1	glutathione S-transferase TAU 19	probable glutathione S-transferase
Storvum028397t1	1.61751	0.000114556	0.00219395	NA	NA	---NA---
Storvum009119t1	1.61674	4.06e-08	5.24e-06	AT1G44130.1	Eukaryotic aspartyl protease family protein	aspartic proteinase Asp1
Storvum004567t1	1.60632	2.37e-05	0.000637895	AT5G02500.1	heat shock cognate protein 70-1	heat shock cognate 70 kDa protein
Storvum004939t1	1.6061	8.79e-07	4.9e-05	AT1G49050.1	Eukaryotic aspartyl protease family protein	aspartyl protease APCB1
Storvum010191t1	1.60312	2.4e-05	0.000642102	AT1G15550.1	gibberellin 3-oxidase 1	thioredoxin family protein
Storvum016801t1	1.5987	3.09e-08	4.23e-06	AT1G78780.2	pathogenesis-related family protein	pathogen-related protein-like
Storvum018795t1	1.59704	5.99e-07	3.67e-05	AT3G10190.1	Calcium-binding EF-hand family protein	probable calcium-binding protein CML36
Storvum007795t1	1.59532	8.7e-06	0.000289816	AT4G14090.1	UDP-Glycosyltransferase superfamily protein	crocetin glucosyltransferase, chloroplastic-like
Storvum019616t1	1.59411	4.8e-05	0.00110041	AT1G70880.1	Polyketide cyclase/dehydrase and lipid transport superfamily protein	kirola-like
Storvum007090t1	1.59124	6.4e-06	0.000227951	AT3G21800.1	UDP-glucosyl transferase 71B8	anthocyanidin 3-O-glucosyltransferase 2-like
Storvum016271t1	1.59006	3.11e-07	2.24e-05	AT2G40610.1	expansin A8	expansin precursor
Storvum004169t1	1.58641	9.46e-05	0.00186508	AT1G11050.1	Protein kinase superfamily protein	probable receptor-like protein kinase At1g11050
Storvum011452t1	1.58503	1.05e-05	0.000337504	AT5G08240.1		PREDICTED: uncharacterized protein At5g23160
Storvum025433t1	1.58295	4.68e-06	0.000177155	AT1G05710.5	basic helix-loop-helix (bHLH) DNA-binding superfamily protein	transcription factor bHLH113-like
Storvum005213t1	1.5809	1.14e-05	0.000359253	AT3G59080.1	Eukaryotic aspartyl protease family protein	aspartyl protease family protein 2-like
Storvum005636t1	1.57262	4.94e-07	3.19e-05	AT2G47010.2		PREDICTED: uncharacterized protein LOC102587599
Storvum011209t1	1.57148	9.25e-07	5.07e-05	AT4G37970.1	cinnamyl alcohol dehydrogenase 6	probable mannitol dehydrogenase
Storvum012091t1	1.56937	1.82e-05	0.000511229	AT4G28250.1	expansin B3	expansin-B3-like
Storvum015940t1	1.56458	7.9e-05	0.00162535	AT3G09270.1	glutathione S-transferase TAU 8	glutathione S-transferase U8-like
Storvum003257t1	1.5633	1.46e-05	0.000433924	AT4G30080.1	auxin response factor 16	auxin response factor 18-like
Storvum010887t1	1.56186	0.000112784	0.00216639	AT4G39330.1	cinnamyl alcohol dehydrogenase 9	8-hydroxygeraniol dehydrogenase-like
Storvum063746t1	1.56047	0.000662601	0.00868158	AT1G67600.1	Acid phosphatase/vanadium-dependent haloperoxidase-related protein	---NA---
Storvum053442t1	1.55992	0.00050573	0.00707532	AT1G01630.1	Sec14p-like phosphatidylinositol transfer family protein	random slug protein 5-like
Storvum012863t1	1.55958	1.51e-07	1.29e-05	AT4G11070.2	WRKY family transcription factor	probable WRKY transcription factor 41
Storvum023256t1	1.55864	2.06e-05	0.000568033	AT2G25625.2		Glucose-signaling factor like
Storvum012802t1	1.55385	0.000680831	0.00885169	AT4G11070.2	WRKY family transcription factor	probable WRKY transcription factor 53
Storvum067224t1	1.55266	3.27e-05	0.000818849	AT5G42210.1	Major facilitator superfamily protein	hippocampus abundant transcript-like protein 1
Storvum013170t1	1.55074	5.25e-05	0.00118188	AT2G20830.1	transferases;folic acid binding	glutamate formimidoyltransferase-like
Storvum020260t1	1.55026	6.37e-05	0.00137706	AT2G36895.1		Sister chromatid cohesion protein
Storvum064509t1	1.54832	4.94e-09	1.18e-06	AT2G37640.1	Barwin-like endoglucanases superfamily protein	expansin-A6
Storvum002016t1	1.54637	4.56e-07	3.02e-05	AT3G63380.1	ATPase E1-E2 type family protein / haloacid dehalogenase-like hydrolase family protein	calcium-transporting ATPase 12, plasma membrane-type-like
Storvum011856t1	1.54511	5.72e-05	0.00126183	AT5G51550.1	EXORDIUM like 3	protein EXORDIUM-like 3
Storvum006479t1	1.54094	1.47e-05	0.0004345	AT2G36750.1	UDP-glucosyl transferase 73C1	UDP-glycosyltransferase 73C3-like
Storvum007238t1	1.53807	0.000568495	0.007737	AT5G06839.3	bZIP transcription factor family protein	transcription factor HBP-1b(c38)-like
Storvum017681t1	1.53708	0.000181918	0.00314792	AT4G36020.1	cold shock domain protein 1	Retrovirus-related Pol polyprotein from transposon TNT 1-94
Storvum004607t1	1.5368	0.000755864	0.00957084	AT5G62570.1	Calmodulin binding protein-like	calmodulin-binding protein 60 A-like isoform X1
Storvum018122t1	1.53667	9.57e-08	9.09e-06	AT3G04720.1	pathogenesis-related 4	wound-induced protein WIN1
Storvum016488t1	1.53577	1.87e-05	0.000525111	AT2G45360.1	Protein of unknown function (DUF1442)	Cell wall protein
Storvum015902t1	1.53189	5.85e-08	6.48e-06	AT2G14095.1		PREDICTED: uncharacterized protein LOC107017342
Storvum012413t1	1.53044	0.000659087	0.00865556	AT1G72860.1	Disease resistance protein (TIR-NBS-LRR class) family	TMV resistance protein N-like
Storvum001263t1	1.52982	1.76e-06	8.2e-05	AT3G47780.1	ABC2 homolog 6	ABC transporter A family member 7-like isoform X1
Storvum031182t1	1.52933	1.5e-05	0.000439699	AT4G03050.2	2-oxoglutarate (2OG) and Fe(II)-dependent oxygenase superfamily protein	---NA---
Storvum005679t1	1.52749	1.28e-06	6.5e-05	AT2G38470.1	WRKY DNA-binding protein 33	double WRKY type transfactor (homologous to WRKY31 in tomato)
Storvum005910t1	1.5264	1.47e-05	0.0004345	AT4G01070.1	UDP-Glycosyltransferase superfamily protein	hydroquinone glucosyltransferase-like
Storvum006035t1	1.52362	3.63e-06	0.0001451	AT4G33050.3	calmodulin-binding family protein	IQ domain-containing protein IQM1-like
Storvum015404t1	1.52136	5.47e-05	0.00121873	AT2G02360.1	phloem protein 2-B10	F-box protein At2g02240-like
Storvum040291t1	1.51995	0.000679344	0.00883861	AT4G12432.1	conserved peptide upstream open reading frame 26	trehalose-phosphate phosphatase A-like isoform X1
Storvum015205t1	1.51985	3.38e-06	0.000137338	AT3G01430.1		PREDICTED: uncharacterized protein LOC107024328
Storvum023113t1	1.51843	3.81e-06	0.00015056	AT4G14640.1	calmodulin 8	calmodulin-like protein 8
Storvum020373t1	1.51828	4.61e-07	3.03e-05	AT4G23160.1	cysteine-rich RLK (RECEPTOR-like protein kinase) 8	uncharacterized mitochondrial protein AtMg00810-like
Storvum015416t3	1.5165	0.000507456	0.00709391	AT1G53820.1	RING/U-box superfamily protein	RING-H2 finger protein ATL60-like
Storvum046690t1	1.51403	8e-05	0.00164086	AT3G51570.1	Disease resistance protein (TIR-NBS-LRR class) family	---NA---
Storvum007149t1	1.51262	1.98e-06	8.97e-05	AT3G17180.1	serine carboxypeptidase-like 33	serine carboxypeptidase-like 33 isoform X1
Storvum005313t1	1.51003	2.61e-06	0.000111737	AT4G20840.1	FAD-binding Berberine family protein	reticuline oxidase-like protein
Storvum012168t1	1.50762	0.000289779	0.00455107	AT1G55230.1	Family of unknown function (DUF716)	transmembrane protein 45A-like
Storvum004935t1	1.50687	8.66e-06	0.000289552	AT5G28910.2		Alpha-internexin like
Storvum005677t1	1.50411	3.14e-05	0.000791538	AT1G59780.1	NB-ARC domain-containing disease resistance protein	Putative late blight resistance protein, identical
Storvum007209t1	1.50385	5.62e-06	0.000207036	AT4G30340.1	diacylglycerol kinase 7	diacylglycerol kinase 7-like
Storvum005876t1	1.50265	0.000400044	0.0058616	AT5G10600.1	cytochrome P450, family 81, subfamily K, polypeptide 2	cytochrome P450 81E8-like
Storvum007976t1	1.49923	7.05e-09	1.49e-06	AT5G42830.1	HXXXD-type acyl-transferase family protein	uncharacterized acetyltransferase At3g50280-like
Storvum009970t1	1.49773	8.28e-09	1.64e-06	AT1G04350.1	2-oxoglutarate (2OG) and Fe(II)-dependent oxygenase superfamily protein	1-aminocyclopropane-1-carboxylate oxidase homolog 4-like
Storvum005087t1	1.49646	3.15e-05	0.0007931	AT3G12580.1	heat shock protein 70	heat shock cognate 70 kDa protein 2-like
Storvum006443t1	1.49508	8.96e-06	0.000297173	AT5G10770.1	Eukaryotic aspartyl protease family protein	aspartyl protease family protein At5g10770-like
Storvum028567t1	1.49425	0.000391278	0.00576564	AT3G07600.1	Heavy metal transport/detoxification superfamily protein	heavy metal-associated isoprenylated plant protein 47-like
Storvum014032t2	1.49149	1.73e-06	8.11e-05	AT1G67940.1	non-intrinsic ABC protein 3	serine/threonine-protein kinase OSR1-like isoform X1
Storvum012525t1	1.49108	1.42e-05	0.000424524	AT2G15760.1	Protein of unknown function (DUF1645)	herbivore elicitor-regulated 1
Storvum010211t4	1.49076	2.62e-07	1.98e-05	AT2G46110.1	ketopantoate hydroxymethyltransferase 1	3-methyl-2-oxobutanoate hydroxymethyltransferase 1, mitochondrial-like
Storvum000867t1	1.49036	0.000184107	0.00317735	AT3G47570.1	Leucine-rich repeat protein kinase family protein	putative receptor-like protein kinase At3g47110
Storvum020422t1	1.48672	1.3e-05	0.000397368	AT2G32030.1	Acyl-CoA N-acyltransferases (NAT) superfamily protein	uncharacterized N-acetyltransferase p20-like
Storvum000634t1	1.48573	0.000139078	0.00255989	AT5G46330.1	Leucine-rich receptor-like protein kinase family protein	probable LRR receptor-like serine/threonine-protein kinase At3g47570
Storvum007810t1	1.48129	0.000119551	0.00226954	AT5G51160.1	Ankyrin repeat family protein	ankyrin repeat-containing protein At3g12360-like
Storvum003728t1	1.48032	6.25e-06	0.0002239	AT3G09520.1	exocyst subunit exo70 family protein H4	exocyst complex component EXO70A1-like
Storvum024913t1	1.4794	1.41e-06	6.99e-05	NA	NA	---NA---
Storvum016240t1	1.47934	0.00017509	0.00307269	AT1G59590.1	ZCF37	PREDICTED: uncharacterized protein LOC102589146
Storvum001863t1	1.47929	5.2e-08	6.15e-06	AT4G33300.2	ADR1-like 1	probable disease resistance protein At4g33300
Storvum012407t1	1.47612	0.00066138	0.00867869	AT1G59960.1	NAD(P)-linked oxidoreductase superfamily protein	methylecgonone reductase-like
Storvum027576t1	1.47546	0.000499606	0.00700472	AT5G42430.1	F-box and associated interaction domains-containing protein	putative F-box protein At1g32420
Storvum006652t1	1.47424	4.69e-05	0.00108323	AT5G57010.1	calmodulin-binding family protein	IQ domain-containing protein IQM1-like
Storvum023125t1	1.47342	5.88e-05	0.00129223	AT3G46940.1	DUTP-PYROPHOSPHATASE-LIKE 1	deoxyuridine 5'-triphosphate nucleotidohydrolase-like
Storvum000095t1	1.46928	1.91e-06	8.73e-05	AT2G41700.1	ATP-binding cassette A1	ABC transporter A family member 1
Storvum005296t1	1.46862	8.5e-07	4.79e-05	AT1G62300.1	WRKY family transcription factor	probable WRKY transcription factor 31 isoform X1
Storvum003487t1	1.46688	0.000306924	0.00474865	AT1G18390.2	Protein kinase superfamily protein	LEAF RUST 10 DISEASE-RESISTANCE LOCUS RECEPTOR-LIKE PROTEIN KINASE-like 1.2 isoform X1
Storvum019168t1	1.46541	0.000191811	0.00327983	AT5G43840.1	heat shock transcription factor A6A	uncharacterized protein LOC101268894 isoform 1
Storvum009362t1	1.46506	0.000174255	0.00306011	AT1G64260.1	MuDR family transposase	Mutator transposable element, putative
Storvum007790t1	1.46472	0.000484191	0.00683991	AT5G11000.1	Plant protein of unknown function (DUF868)	NADPH oxidase
Storvum005017t1	1.46184	0.000336377	0.00512508	AT3G63300.1	FORKED 1	VAN3-binding protein
Storvum010137t1	1.46084	1.91e-08	2.96e-06	AT3G51440.1	Calcium-dependent phosphotriesterase superfamily protein	protein STRICTOSIDINE SYNTHASE-LIKE 6-like
Storvum002660t1	1.45923	7.91e-07	4.51e-05	AT2G37040.1	PHE ammonia lyase 1	phenylalanine ammonia-lyase
Storvum004291t1	1.45727	1.27e-06	6.46e-05	AT3G48090.1	alpha/beta-Hydrolases superfamily protein	protein EDS1-like
Storvum010724t1	1.4544	9.19e-07	5.06e-05	AT1G02305.1	Cysteine proteinases superfamily protein	cathepsin B-like
Storvum021169t1	1.45374	6.53e-05	0.00140201	AT5G52200.2	phosphoprotein phosphatase inhibitors	protein phosphatase inhibitor 2-like
Storvum016656t1	1.45214	3.33e-09	9.03e-07	AT1G78780.2	pathogenesis-related family protein	pathogen-related protein-like
Storvum000470t1	1.45165	9.6e-05	0.00188646	AT3G18290.1	zinc finger protein-related	zinc finger protein BRUTUS isoform X1
Storvum015420t1	1.44869	3.5e-05	0.00086317	AT4G29270.1	HAD superfamily, subfamily IIIB acid phosphatase	acid phosphatase 1-like
Storvum020738t1	1.44584	0.000674337	0.00880184	AT1G17180.1	glutathione S-transferase TAU 25	probable glutathione S-transferase
Storvum002423t1	1.44249	1.81e-05	0.000509759	AT3G15355.1	ubiquitin-conjugating enzyme 25	putative ubiquitin-conjugating enzyme E2 26
Storvum002946t1	1.44064	4.22e-05	0.000995742	AT1G53210.1	sodium/calcium exchanger family protein / calcium-binding EF hand family protein	sodium/calcium exchanger NCL1-like isoform X1
Storvum017433t1	1.43954	0.000114163	0.00218803	AT3G09270.1	glutathione S-transferase TAU 8	glutathione transferase GST 23-like
Storvum013856t1	1.43937	1.79e-06	8.27e-05	AT4G33910.1	2-oxoglutarate (2OG) and Fe(II)-dependent oxygenase superfamily protein	probable prolyl 4-hydroxylase 9
Storvum066689t1	1.43883	0.00013976	0.002567	AT3G13300.2	Transducin/WD40 repeat-like superfamily protein	---NA---
Storvum019826t1	1.43704	2.09e-06	9.35e-05	AT1G13360.1		Carbohydrate-responsive element-binding protein
Storvum031506t1	1.43647	0.000108288	0.00208928	AT5G18190.1	Protein kinase family protein	---NA---
Storvum005000t1	1.43642	1.63e-06	7.78e-05	AT2G12550.1	ubiquitin-associated (UBA)/TS-N domain-containing protein	NEDD8 ultimate buster 1
Storvum004412t1	1.4356	1.17e-06	6.08e-05	AT1G61560.1	Seven transmembrane MLO family protein	MLO-like protein 6
Storvum020772t1	1.42817	0.000504911	0.00706863	NA	NA	---NA---
Storvum017871t1	1.42756	6.19e-07	3.74e-05	AT3G09270.1	glutathione S-transferase TAU 8	probable glutathione S-transferase
Storvum014711t1	1.42554	0.000774782	0.00976758	AT5G39890.1	Protein of unknown function (DUF1637)	plant cysteine oxidase 2
Storvum001643t1	1.42413	0.000266224	0.00424783	AT5G63810.1	beta-galactosidase 10	beta-galactosidase 10
Storvum009654t1	1.42166	9.55e-08	9.09e-06	AT1G07570.1	Protein kinase superfamily protein	protein kinase APK1A, chloroplastic-like
Storvum007773t1	1.42034	6.72e-06	0.000237593	AT5G53390.1	O-acyltransferase (WSD1-like) family protein	O-acyltransferase WSD1-like
Storvum016667t5	1.41841	0.00026123	0.00418611	AT1G27910.1	plant U-box 45	U-box domain-containing protein 5-like
Storvum099777t1	1.41634	0.000708289	0.00911488	NA	NA	---NA---
Storvum002186t1	1.4156	6.29e-07	3.79e-05	AT5G60900.1	receptor-like protein kinase 1	G-type lectin S-receptor-like serine/threonine-protein kinase LECRK2
Storvum013024t1	1.41475	1.74e-07	1.43e-05	AT1G52820.1	2-oxoglutarate (2OG) and Fe(II)-dependent oxygenase superfamily protein	probable 2-oxoglutarate-dependent dioxygenase AOP1
Storvum010546t1	1.41416	7.83e-08	7.77e-06	AT1G07040.1		PREDICTED: uncharacterized protein LOC102599305
Storvum005476t1	1.41381	1.62e-09	5.85e-07	AT4G37370.1	cytochrome P450, family 81, subfamily D, polypeptide 8	cytochrome P450 81F3-like
Storvum001908t1	1.41272	0.000133491	0.00247988	AT1G11330.1	S-locus lectin protein kinase family protein	G-type lectin S-receptor-like serine/threonine-protein kinase
Storvum014559t2	1.40886	2.34e-06	0.000102389	AT4G02860.1	Phenazine biosynthesis PhzC/PhzF protein	uncharacterized isomerase BH0283-like
Storvum014063t1	1.40767	2.75e-05	0.000715409	AT5G54400.1	S-adenosyl-L-methionine-dependent methyltransferases superfamily protein	Methyltransferase type 11
Storvum002896t1	1.39497	0.000154451	0.00278183	AT5G10530.1	Concanavalin A-like lectin protein kinase family protein	L-type lectin-domain containing receptor kinase IX.1-like
Storvum006430t1	1.39382	2.3e-05	0.000618727	AT1G26560.1	beta glucosidase 40	beta-glucosidase 40-like
Storvum006151t1	1.39356	5.2e-05	0.00117388	AT4G26270.1	phosphofructokinase 3	ATP-dependent 6-phosphofructokinase 6-like isoform X2
Storvum016786t1	1.39205	0.000641422	0.0084633	AT5G19140.1	Aluminium induced protein with YGL and LRDR motifs	stem-specific protein TSJT1
Storvum016110t1	1.39195	0.000425217	0.0061576	AT1G05060.1		PREDICTED: uncharacterized protein LOC107025348
Storvum081372t1	1.39108	2.99e-05	0.000762963	AT3G53260.1	phenylalanine ammonia-lyase 2	---NA---
Storvum009747t1	1.38669	1.57e-07	1.33e-05	AT3G05200.1	RING/U-box superfamily protein	E3 ubiquitin-protein ligase ATL31-like
Storvum008977t1	1.38587	4.09e-08	5.24e-06	AT4G05120.1	Major facilitator superfamily protein	equilibrative nucleotide transporter 3-like
Storvum000145t1	1.38447	3.78e-05	0.000913266	AT4G01020.1	helicase domain-containing protein / IBR domain-containing protein / zinc finger protein-related	ATP-dependent RNA helicase DEAH11, chloroplastic-like
Storvum003337t1	1.38261	5.08e-05	0.0011534	AT5G53450.1	OBP3-responsive gene 1	probable plastid-lipid-associated protein 14, chloroplastic
Storvum015033t1	1.38079	1.57e-06	7.56e-05	AT4G14430.1	indole-3-butyric acid response 10	enoyl-CoA delta isomerase 2, peroxisomal-like
Storvum006012t1	1.37797	0.000305206	0.00473239	AT4G35470.1	plant intracellular ras group-related LRR 4	plant intracellular Ras-group-related LRR protein 5-like
Storvum003822t1	1.37501	9.99e-09	1.9e-06	AT5G39040.1	transporter associated with antigen processing protein 2	ABC transporter B family member 25
Storvum022982t2	1.37259	9.78e-05	0.00191777	AT5G67190.1	DREB and EAR motif protein 2	ethylene-responsive transcription factor ERF010-like
Storvum004784t1	1.37101	0.000173937	0.0030566	AT2G46370.4	Auxin-responsive GH3 family protein	jasmonic acid-amido synthetase JAR1-like isoform X2
Storvum010416t1	1.3697	0.000197609	0.0033569	AT1G77120.1	alcohol dehydrogenase 1	Alcohol dehydrogenase 2
Storvum010424t1	1.36726	9.89e-07	5.35e-05	AT1G24140.1	Matrixin family protein	metalloendoproteinase 3-MMP-like
Storvum016790t1	1.36692	2.7e-05	0.000705431	AT2G26910.1	pleiotropic drug resistance 4	PREDICTED: uncharacterized protein LOC102585716 isoform X2
Storvum048260t2	1.36666	0.000410119	0.00598562	AT1G71950.1	Proteinase inhibitor, propeptide	subtilisin-like protease SBT3.3
Storvum021259t1	1.36178	0.000440439	0.00635326	AT2G17710.1		PREDICTED: uncharacterized protein LOC102578369 isoform X2
Storvum002994t1	1.36005	3.59e-06	0.000144041	AT5G10530.1	Concanavalin A-like lectin protein kinase family protein	L-type lectin-domain containing receptor kinase IX.1-like
Storvum005519t1	1.35841	9.03e-09	1.75e-06	AT2G24100.1		PREDICTED: uncharacterized protein LOC107014526 isoform X2
Storvum008453t1	1.35719	0.000114958	0.0021984	AT1G03220.1	Eukaryotic aspartyl protease family protein	basic 7S globulin-like
Storvum021078t1	1.35006	4.15e-06	0.000161103	AT3G59920.1	RAB GDP dissociation inhibitor 2	guanosine nucleotide diphosphate dissociation inhibitor 2
Storvum047159t1	1.34952	1.23e-05	0.000378809	AT4G19880.2	Glutathione S-transferase family protein	glutathionyl-hydroquinone reductase YqjG-like isoform X2
Storvum004593t1	1.34862	6.88e-06	0.000241807	AT1G20560.1	acyl activating enzyme 1	probable acyl-activating enzyme 1, peroxisomal
Storvum008653t1	1.34604	1.17e-07	1.05e-05	AT5G55530.2	Calcium-dependent lipid-binding (CaLB domain) family protein	PREDICTED: uncharacterized protein LOC102592665
Storvum011623t1	1.34567	2.76e-06	0.000116807	AT5G12330.4	Lateral root primordium (LRP) protein-related	protein LATERAL ROOT PRIMORDIUM 1
Storvum021086t1	1.34532	0.000277134	0.00437778	AT1G35210.1		hypothetical protein BC332_11503
Storvum013581t1	1.3416	1.6e-05	0.000462332	AT1G09070.1	soybean gene regulated by cold-2	protein SRC2-like
Storvum017186t1	1.34024	2.82e-06	0.000118596	AT3G09270.1	glutathione S-transferase TAU 8	probable glutathione S-transferase
Storvum003062t1	1.33964	0.000400845	0.00587003	AT1G01580.1	ferric reduction oxidase 2	ferric reduction oxidase 2-like
Storvum013441t1	1.33873	7.53e-06	0.000259303	AT1G23550.1	similar to RCD one 2	probable inactive poly [ADP-ribose] polymerase SRO2
Storvum033290t1	1.33739	0.000554605	0.00759897	AT5G41220.1	glutathione S-transferase THETA 3	glutathione S-transferase T1
Storvum006297t1	1.33668	1.01e-06	5.42e-05	AT2G46620.1	P-loop containing nucleoside triphosphate hydrolases superfamily protein	AAA-ATPase At2g46620-like
Storvum005597t1	1.33484	0.000632155	0.00837977	AT2G16090.1	RING/U-box superfamily protein	probable E3 ubiquitin-protein ligase ARI2
Storvum006691t1	1.32956	0.000745092	0.00948525	AT4G21705.1	Tetratricopeptide repeat (TPR)-like superfamily protein	pentatricopeptide repeat-containing protein At4g21705, mitochondrial
Storvum025709t1	1.32929	1.89e-05	0.000527338	AT1G58390.1	Disease resistance protein (CC-NBS-LRR class) family	putative late blight resistance protein homolog R1B-16
Storvum012616t1	1.32889	5.7e-05	0.00125957	AT2G02400.1	NAD(P)-binding Rossmann-fold superfamily protein	cinnamoyl-CoA reductase 1
Storvum011558t1	1.3287	3.12e-05	0.000788224	AT4G24350.1	Phosphorylase superfamily protein	bark storage protein A-like
Storvum014504t3	1.32689	8.19e-05	0.00167022	AT1G13360.1		PREDICTED: uncharacterized protein LOC107022557
Storvum008021t1	1.32668	2.21e-05	0.000601227	AT1G08250.1	arogenate dehydratase 6	arogenate dehydratase/prephenate dehydratase 6, chloroplastic-like
Storvum026146t1	1.32594	0.0001904	0.00326429	AT3G12160.1	RAB GTPase homolog A4D	ras-related protein RABA4d-like
Storvum001535t1	1.32588	3.16e-06	0.000129799	AT5G47040.1	lon protease 2	lon protease homolog 2, peroxisomal isoform X1
Storvum000926t1	1.32356	3.5e-05	0.00086317	AT4G23000.1	Calcineurin-like metallo-phosphoesterase superfamily protein	PREDICTED: uncharacterized protein LOC102581113
Storvum002007t1	1.32344	1.55e-06	7.49e-05	AT4G02280.1	sucrose synthase 3	sucrose synthase 2-like
Storvum016194t1	1.32099	3.75e-05	0.000909281	AT4G15563.1		F-box only protein
Storvum003722t1	1.32028	0.000748899	0.00950499	AT4G23160.1	cysteine-rich RLK (RECEPTOR-like protein kinase) 8	Retrovirus-related Pol polyprotein from transposon TNT 1-94
Storvum016483t1	1.31889	6.47e-05	0.00139125	AT4G17615.1	calcineurin B-like protein 1	Calcineurin B-like protein 1
Storvum007372t1	1.31755	0.000382604	0.00567295	AT2G46550.1		DnaJ subfamily C member 2, N-terminally processed like
Storvum007924t1	1.30912	0.000448566	0.00644904	AT5G26960.1	Galactose oxidase/kelch repeat superfamily protein	F-box/kelch-repeat protein At5g26960
Storvum012189t1	1.3086	7.28e-05	0.0015259	AT1G02170.1	metacaspase 1	metacaspase-1-like
Storvum018226t1	1.3083	8.68e-05	0.00174565	AT2G36320.1	A20/AN1-like zinc finger family protein	zinc finger A20 and AN1 domain-containing stress-associated protein 4-like
Storvum003178t1	1.30614	2.69e-07	2.01e-05	AT4G22730.1	Leucine-rich repeat protein kinase family protein	probable leucine-rich repeat receptor-like protein kinase At5g63930
Storvum014566t1	1.3045	6.36e-06	0.00022685	AT3G25780.1	allene oxide cyclase 3	allene oxide cyclase
Storvum013038t1	1.30181	7.17e-06	0.000250219	AT2G39420.1	alpha/beta-Hydrolases superfamily protein	caffeoylshikimate esterase-like
Storvum001751t1	1.30106	0.000508381	0.00710095	AT1G11330.1	S-locus lectin protein kinase family protein	G-type lectin S-receptor-like serine/threonine-protein kinase
Storvum016826t1	1.2996	5.53e-08	6.31e-06	AT2G29490.1	glutathione S-transferase TAU 1	glutathione transferase GST 23-like
Storvum016206t1	1.29656	4.72e-06	0.000178357	AT5G22930.1	Protein of unknown function (DUF1635)	WASH complex subunit CCDC53 homolog
Storvum002278t1	1.29646	7.88e-09	1.59e-06	AT5G04500.1	glycosyltransferase family protein 47	glycosyltransferase family protein 64 protein C5
Storvum013424t1	1.2938	1.14e-05	0.000359253	AT5G25560.1	CHY-type/CTCHY-type/RING-type Zinc finger protein	E3 ubiquitin-protein ligase MIEL1
Storvum008727t1	1.29245	5.92e-05	0.00129899	AT2G30970.2	aspartate aminotransferase 1	aspartate aminotransferase, mitochondrial-like isoform X1
Storvum005052t1	1.28831	4.61e-07	3.03e-05	AT4G34950.1	Major facilitator superfamily protein	protein NUCLEAR FUSION DEFECTIVE 4-like
Storvum017858t1	1.28773	4.84e-07	3.14e-05	AT3G09270.1	glutathione S-transferase TAU 8	probable glutathione S-transferase
Storvum000960t1	1.28467	5.9e-06	0.000213832	AT2G02220.1	phytosulfokin receptor 1	phytosulfokine receptor 1
Storvum000276t1	1.28284	4.84e-06	0.000181455	AT1G15520.1	pleiotropic drug resistance 12	pleiotropic drug resistance protein 1
Storvum013755t1	1.28123	0.000228459	0.00376062	AT5G16600.1	myb domain protein 43	protein ODORANT1-like
Storvum020521t1	1.2793	1.57e-05	0.00045605	AT1G61667.1	Protein of unknown function, DUF538	PREDICTED: uncharacterized protein LOC104224006
Storvum005283t1	1.27837	9.84e-05	0.0019253	AT4G17230.1	SCARECROW-like 13	scarecrow-like protein 13
Storvum011696t1	1.27682	5.05e-06	0.000188376	AT1G12780.1	UDP-D-glucose/UDP-D-galactose 4-epimerase 1	bifunctional UDP-glucose 4-epimerase and UDP-xylose 4-epimerase 1
Storvum003811t1	1.27467	1.72e-05	0.000490811	AT5G58350.1	with no lysine (K) kinase 4	probable serine/threonine-protein kinase WNK4 isoform X2
Storvum001080t1	1.27325	8.83e-07	4.9e-05	AT5G55540.1	tornado 1	protein TORNADO 1
Storvum014445t1	1.27059	1.25e-06	6.39e-05	AT2G22430.1	homeobox protein 6	homeobox-leucine zipper protein ATHB-6-like
Storvum005941t1	1.2689	0.000160753	0.00286754	AT2G15480.1	UDP-glucosyl transferase 73B5	scopoletin glucosyltransferase-like
Storvum004299t1	1.26002	0.000198126	0.00336349	AT1G05590.1	beta-hexosaminidase 2	beta-hexosaminidase 2
Storvum014703t1	1.25852	6.2e-05	0.00134904	AT5G45580.1	Homeodomain-like superfamily protein	myb family transcription factor APL isoform X2
Storvum015574t1	1.25734	4.47e-07	2.98e-05	AT1G02920.1	glutathione S-transferase 7	glutathione S-transferase
Storvum009552t1	1.25533	0.000248221	0.00402226	AT5G12300.1	Calcium-dependent lipid-binding (CaLB domain) family protein	C2 domain-containing protein
Storvum006104t1	1.25454	0.000113191	0.0021726	AT5G62570.1	Calmodulin binding protein-like	calmodulin-binding protein 60 A-like
Storvum015496t1	1.25421	5.93e-05	0.0012996	AT2G41380.1	S-adenosyl-L-methionine-dependent methyltransferases superfamily protein	putative methyltransferase DDB_G0268948
Storvum009650t1	1.25309	5.49e-08	6.31e-06	AT4G19420.1	Pectinacetylesterase family protein	pectin acetylesterase 8-like
Storvum021478t1	1.2521	9.89e-05	0.00193411	AT1G56300.1	Chaperone DnaJ-domain superfamily protein	dnaJ homolog subfamily B member 3
Storvum006292t1	1.25199	2.59e-05	0.000682743	AT5G23240.1	DNAJ heat shock N-terminal domain-containing protein	chaperone protein dnaJ C76, chloroplastic
Storvum016264t1	1.2517	5.27e-08	6.17e-06	AT1G19180.1	jasmonate-zim-domain protein 1	protein TIFY 10A-like
Storvum016056t1	1.24507	0.000392321	0.00577447	AT2G37040.1	PHE ammonia lyase 1	Phenylalanine ammonia-lyase
Storvum012785t1	1.24073	3.33e-06	0.000135673	AT5G66320.2	GATA transcription factor 5	GATA transcription factor 5-like
Storvum008961t1	1.24011	0.000106425	0.00205791	AT1G07870.1	Protein kinase superfamily protein	serine/threonine-protein kinase CDL1-like
[truncated: 357 more rows]

## Sheet: A2-O (3DPI)
	A2-O vs Mock (3DPI)			Arabidopsis (TAIR10) BLASTX hit
[truncated: 3,221 more rows]
