# Supplementary material for: Transcriptomic Analysis of Resistant and Susceptible Responses in a New Model Root-Knot Nematode Infection System Using Solanum torvum and Meloidogyne arenaria
Source: Front Plant Sci. 2021 May 25;12:680151. doi: 10.3389/fpls.2021.680151 (PMC8194700; doi:10.3389/fpls.2021.680151)
Supplement: Supplementary file 11 [file Table_5.XLSX]

## Sheet: 1DPI
SUPPLEMENTARY TABLE 5| Comparison of Gene Expression Levels between S. torvum Infected with M. arenaira A2-J and A2-O.
All analyzed genes are listed and differentially expressed genes (|logFC| ≥ 1 and FDR ≤ 0.05) are highlighted.
	A2-O vs A2-J (1DPI)			Arabidopsis (TAIR10) BLASTX hit
Accession	logFC	PValue	FDR	AGI locus code	Short description	NCBI non-redundant database BLASTX hit
Storvum021905t1	6.68415	0.00296901	0.210465	AT5G45860.1	PYR1-like 11	pathogenesis-related protein STH-2-like
Storvum052918t1	5.76739	0.00678723	0.292604	AT5G23960.2	terpene synthase 21	vetispiradiene synthase 3-like
Storvum021327t1	5.6679	1.85e-05	0.0244351	AT3G14490.1	Terpenoid cyclases/Protein prenyltransferases superfamily protein	viridiflorene synthase
Storvum015945t1	5.40351	0.00485024	0.255532	AT4G17030.1	expansin-like B1	expansin-like B1
Storvum082318t1	5.17319	0.000188725	0.0709862	AT3G07410.1	RAB GTPase homolog A5B	---NA---
Storvum010044t1	5.08884	0.000568884	0.103087	AT3G12120.2	fatty acid desaturase 2	Omega-6 fatty acid desaturase, endoplasmic reticulum (homologous to FAD2-9 in tomato)
Storvum021342t1	5.06237	0.00130728	0.152465	AT1G63840.1	RING/U-box superfamily protein	RING-H2 finger protein ATL46-like
Storvum013171t1	4.99643	0.0116982	0.365598	AT5G19600.1	sulfate transporter 3;5	probable sulfate transporter 3.5
Storvum021440t1	4.80783	0.00757573	0.305947	AT2G02060.1	Homeodomain-like superfamily protein	probable transcription factor KAN4
Storvum065547t1	4.63694	0.069341	0.64153	AT1G72420.1	NADH:ubiquinone oxidoreductase intermediate-associated protein 30	hypothetical protein T459_12190
Storvum013309t1	4.5267	0.00499106	0.258066	AT1G52120.1	Mannose-binding lectin superfamily protein	zinc finger BED domain-containing protein 4-like
Storvum065442t1	4.50494	0.0761036	0.657139	AT3G24090.1	glutamine-fructose-6-phosphate transaminase (isomerizing)s;sugar binding;transaminases	---NA---
Storvum012184t1	4.47417	0.000264132	0.0770478	AT1G62290.2	Saposin-like aspartyl protease family protein	---NA---
Storvum013322t1	4.37245	0.0342837	0.509229	AT1G79990.5	structural molecules	coatomer subunit beta'-2-like
Storvum103864t1	4.35888	0.00167476	0.170146	AT4G36220.1	ferulic acid 5-hydroxylase 1	cytochrome P450 CYP736A12-like
Storvum015558t1	4.33612	0.0290785	0.478262	AT5G20230.1	blue-copper-binding protein	cucumber peeling cupredoxin-like
Storvum018700t1	4.32453	0.00146392	0.162015	AT1G72060.1	serine-type endopeptidase inhibitors	proteinase inhibitor type-2
Storvum067188t1	4.18262	3.25e-06	0.0164661	NA	NA	---NA---
Storvum036902t2	4.07239	0.0291454	0.478262	NA	NA	---NA---
Storvum009928t1	4.05765	0.00183201	0.180318	AT2G26560.1	phospholipase A 2A	patatin precursor
Storvum020858t1	4.03334	9.21e-05	0.0474992	AT1G63840.1	RING/U-box superfamily protein	RING-H2 finger protein ATL46-like
Storvum016248t1	4.01538	0.0013026	0.152465	AT3G56400.1	WRKY DNA-binding protein 70	probable WRKY transcription factor 70
Storvum015081t1	3.96452	0.00227362	0.194514	AT1G07440.1	NAD(P)-binding Rossmann-fold superfamily protein	tropinone reductase homolog
Storvum022614t2	3.91132	0.00254922	0.200303	AT1G21550.1	Calcium-binding EF-hand family protein	probable calcium-binding protein CML44
Storvum018413t1	3.81213	0.0157718	0.401756	AT1G15100.1	RING-H2 finger A2A	E3 ubiquitin-protein ligase RHA2A
Storvum046127t1	3.80189	0.000519875	0.100249	AT3G49780.1	phytosulfokine 4 precursor	phytosulfokines 3-like
Storvum009282t1	3.79135	0.000244656	0.0770478	AT4G37050.1	PATATIN-like protein 4	Patatin-like protein 2
Storvum040847t1	3.77929	0.0320648	0.499067	AT1G06650.2	2-oxoglutarate (2OG) and Fe(II)-dependent oxygenase superfamily protein	1-aminocyclopropane-1-carboxylate oxidase homolog
Storvum016051t1	3.76941	0.0311497	0.49429	AT4G17030.1	expansin-like B1	expansin-like B1
Storvum035527t2	3.75687	0.00344384	0.221295	AT1G76650.3	calmodulin-like 38	Autophagy-related protein like
Storvum015848t1	3.7339	0.000344363	0.0884437	AT4G17030.1	expansin-like B1	Expansin-like B1
Storvum010536t1	3.71006	0.000472756	0.093292	AT3G12120.2	fatty acid desaturase 2	Omega-6 fatty acid desaturase, endoplasmic reticulum (similar to non canonical FAD2 family gene in tomato)
Storvum005117t1	3.69806	0.0450038	0.564607	AT1G30760.1	FAD-binding Berberine family protein	flavin-dependent oxidoreductase FOX2-like
Storvum031876t1	3.67401	0.046058	0.567446	AT3G26300.1	cytochrome P450, family 71, subfamily B, polypeptide 34	premnaspirodiene oxygenase-like
Storvum011691t8	3.66975	0.00488111	0.255532	AT1G23820.1	spermidine synthase 1	putrescine N-methyltransferase
Storvum028888t2	3.64595	0.000796508	0.127874	AT4G37290.1		uncharacterized LOC104646212 precursor
Storvum014717t1	3.61337	4.08e-06	0.0164661	AT1G52340.1	NAD(P)-binding Rossmann-fold superfamily protein	secoisolariciresinol dehydrogenase-like
Storvum007785t1	3.58314	0.0667486	0.634734	AT1G23760.1	BURP domain-containing protein	BURP domain-containing protein 16-like
Storvum020398t1	3.52191	0.00297692	0.210465	AT2G01150.1	RING-H2 finger protein 2B	e3 ubiquitin-protein ligase rha2a
Storvum020498t2	3.51423	0.0237889	0.45066	AT5G59030.1	copper transporter 1	copper transporter 1-like
Storvum016866t1	3.50887	0.000242783	0.0770478	AT4G14710.2	RmlC-like cupins superfamily protein	1,2-dihydroxy-3-keto-5-methylthiopentene dioxygenase 2
Storvum016366t1	3.50299	0.0002621	0.0770478	AT2G39030.1	Acyl-CoA N-acyltransferases (NAT) superfamily protein	tyramine N-feruloyltransferase 4/11-like
Storvum005388t1	3.48459	0.000178694	0.0684497	AT5G23960.2	terpene synthase 21	germacrene C synthase-like
Storvum079028t1	3.47985	3.44e-06	0.0164661	AT2G27650.1	Ubiquitin carboxyl-terminal hydrolase-related protein	---NA---
Storvum022314t1	3.41217	0.00189469	0.180813	AT4G05030.1	Copper transport protein family	heavy metal-associated isoprenylated plant protein 47-like
Storvum010307t1	3.40151	5.06e-06	0.0164661	AT3G12120.2	fatty acid desaturase 2	Omega-6 fatty acid desaturase, endoplasmic reticulum (homologous to ACET1a/b in tomato)
Storvum026604t1	3.38295	0.00035414	0.0885623	AT1G14550.1	Peroxidase superfamily protein	lignin-forming anionic peroxidase-like
Storvum053117t1	3.35911	1.19e-05	0.0237596	AT5G23960.1	terpene synthase 21	vetispiradiene synthase 3-like
Storvum025586t1	3.35698	2.41e-05	0.0244351	AT1G14550.1	Peroxidase superfamily protein	lignin-forming anionic peroxidase-like
Storvum013191t1	3.30108	0.0053605	0.26548	AT5G61890.1	Integrase-type DNA-binding superfamily protein	ethylene-responsive transcription factor ERF113-like
Storvum021621t1	3.25787	0.00135975	0.157175	AT2G41180.1	VQ motif-containing protein	sigma factor binding protein 1, chloroplastic-like
Storvum042515t1	3.23905	0.00121819	0.15087	AT2G23270.1		F-box protein GID2
Storvum004940t1	3.17258	0.0287268	0.476483	AT5G09360.1	laccase 14	laccase-14-like
Storvum052485t1	3.16293	0.0498016	0.582655	AT4G01020.1	helicase domain-containing protein / IBR domain-containing protein / zinc finger protein-related	ATP-dependent RNA helicase DEAH11, chloroplastic-like
Storvum006257t1	3.15618	0.00126297	0.15137	AT4G36220.1	ferulic acid 5-hydroxylase 1	cytochrome P450 CYP736A12-like
Storvum010327t1	3.1145	7.7e-05	0.0455192	AT3G12120.2	fatty acid desaturase 2	Omega-6 fatty acid desaturase, endoplasmic reticulum (homologous to ACET1a/b in tomato)
Storvum014130t1	3.0994	0.0427542	0.554174	AT5G47650.1	nudix hydrolase homolog 2	nudix hydrolase 2-like
Storvum024235t1	3.08307	0.00625854	0.283575	AT3G60890.1	protein binding	protein LITTLE ZIPPER 2-like
Storvum021625t1	3.08153	3.49e-05	0.0313437	AT3G14250.1	RING/U-box superfamily protein	probable E3 ubiquitin-protein ligase RNF217
Storvum012332t1	3.08064	0.000193787	0.0709862	AT2G41480.1	Peroxidase superfamily protein	peroxidase N1
Storvum007480t2	3.05259	0.000376073	0.0899784	AT3G48310.1	cytochrome P450, family 71, subfamily A, polypeptide 22	cytochrome P450 CYP736A12-like
Storvum010279t1	3.04209	1.95e-05	0.0244351	AT3G12120.2	fatty acid desaturase 2	delta(12)-fatty-acid desaturase FAD2-like (homolgous to FAD2-7 in tomato)
Storvum006070t1	3.03048	0.000419301	0.0903137	AT3G48270.1	cytochrome P450, family 71, subfamily A, polypeptide 26	cytochrome P450 71A6-like
Storvum063584t1	2.9832	0.00127057	0.151583	AT1G44120.1	Armadillo/beta-catenin-like repeat ; C2 calcium/lipid-binding domain (CaLB) protein	---NA---
Storvum022851t1	2.94582	0.0269073	0.464761	AT3G01970.1	WRKY DNA-binding protein 45	probable WRKY transcription factor 75
Storvum006295t1	2.93497	3.94e-05	0.0320265	AT3G26310.1	cytochrome P450, family 71, subfamily B, polypeptide 35	premnaspirodiene oxygenase
Storvum043015t1	2.93166	0.0151652	0.395206	AT1G01660.1	RING/U-box superfamily protein	---NA---
Storvum015306t1	2.92474	1.29e-05	0.0239647	AT5G06060.1	NAD(P)-binding Rossmann-fold superfamily protein	tropinone reductase homolog
Storvum029488t1	2.90147	0.0196108	0.427142	AT1G65200.1	Ubiquitin carboxyl-terminal hydrolase-related protein	Pleiotropic drug resistance protein 1
Storvum010248t5	2.88925	0.0966823	0.695631	AT1G14370.1	protein kinase 2A	protein kinase 2B, chloroplastic-like
Storvum008859t1	2.88241	0.0340083	0.508035	AT5G65170.1	VQ motif-containing protein	uncharacterized serine-rich protein C215.13
Storvum033222t1	2.83914	0.0173019	0.414735	AT3G63500.1	Protein of unknown function (DUF1423)	---NA---
Storvum057252t1	2.8335	0.0116709	0.365266	AT3G06830.1	Plant invertase/pectin methylesterase inhibitor superfamily	---NA---
Storvum013869t1	2.82936	0.0262973	0.464318	AT1G77510.1	PDI-like 1-2	protein disulfide-isomerase
Storvum031930t1	2.82933	0.00395704	0.237131	AT5G54062.1		---NA---
Storvum016572t1	2.82876	5.04e-06	0.0164661	AT2G39030.1	Acyl-CoA N-acyltransferases (NAT) superfamily protein	tyramine N-feruloyltransferase 4/11-like
Storvum018771t1	2.82555	0.106772	0.712562	AT2G05910.1	Protein of unknown function (DUF567)	protein LURP-one-related 6
Storvum004815t1	2.82366	0.148061	0.758307	AT4G23180.1	cysteine-rich RLK (RECEPTOR-like protein kinase) 10	cysteine-rich receptor-like protein kinase 10
Storvum037690t1	2.82191	0.0302305	0.486972	AT4G36080.3	phosphotransferases, alcohol group as acceptor;binding;inositol or phosphatidylinositol kinases	transmembrane protein, putative
Storvum005152t1	2.82072	1e-05	0.0216995	AT5G23960.2	terpene synthase 21	viridiflorene synthase
Storvum018064t1	2.81753	0.592492	0.938358	AT1G17860.1	Kunitz family trypsin and protease inhibitor protein	miraculin-like
Storvum028323t2	2.81656	0.178309	0.777548	AT5G09520.1	hydroxyproline-rich glycoprotein family protein	RNA-binding protein 12-like
Storvum005271t1	2.81236	0.169547	0.775588	AT5G23960.2	terpene synthase 21	5-epiaristolochene synthase
Storvum018329t1	2.80953	0.323966	0.852113	AT1G17860.1	Kunitz family trypsin and protease inhibitor protein	miraculin-like
Storvum005589t1	2.80895	0.144913	0.75759	AT1G01120.1	3-ketoacyl-CoA synthase 1	3-ketoacyl-CoA synthase 1
Storvum017145t1	2.79878	0.00205532	0.186905	AT4G03280.1	photosynthetic electron transfer C	cytochrome b6-f complex iron-sulfur subunit, chloroplastic
Storvum020263t1	2.77412	0.0328647	0.502656	AT1G22680.1		Stimulated by retinoic acid protein
Storvum024081t1	2.77107	0.0070319	0.296411	AT5G47880.2	eukaryotic release factor 1-1	hypothetical protein A4A49_26276
Storvum020980t1	2.76366	7.91e-05	0.0457201	AT3G22560.1	Acyl-CoA N-acyltransferases (NAT) superfamily protein	uncharacterized N-acetyltransferase p20-like
Storvum007005t1	2.76062	0.0144154	0.387711	AT1G01480.1	1-amino-cyclopropane-1-carboxylate synthase 2	1-aminocyclopropane-1-carboxylate synthase
Storvum019678t2	2.74844	0.0612317	0.617957	AT5G20230.1	blue-copper-binding protein	cucumber peeling cupredoxin-like
Storvum023145t1	2.74467	0.000158425	0.0633896	AT1G53350.1	Disease resistance protein (CC-NBS-LRR class) family	putative late blight resistance protein homolog R1A-3
Storvum041134t1	2.74449	0.0621026	0.61974	AT3G29970.1	B12D protein	NADH-ubiquinone reductase complex 1 MLRQ subunit
Storvum055015t1	2.74293	0.00164074	0.168666	NA	NA	putative receptor-like protein kinase At4g00960
Storvum042485t1	2.74177	0.00203856	0.18636	AT4G37290.1		uncharacterized LOC104646212 precursor
Storvum053528t1	2.73233	0.00368587	0.227701	AT1G67040.1		---NA---
Storvum016378t1	2.72157	0.00149896	0.164494	AT2G41690.1	heat shock transcription factor B3	heat stress transcription factor B-3-like
Storvum000922t1	2.71622	0.000203328	0.0714614	AT3G63380.1	ATPase E1-E2 type family protein / haloacid dehalogenase-like hydrolase family protein	putative calcium-transporting ATPase 13, plasma membrane-type
Storvum006657t1	2.70001	0.0906013	0.685586	AT3G26310.1	cytochrome P450, family 71, subfamily B, polypeptide 35	premnaspirodiene oxygenase-like
Storvum005195t1	2.67798	4.59e-05	0.0345332	AT5G23960.2	terpene synthase 21	Vetispiradiene synthase 1
Storvum039693t1	2.67384	0.0321681	0.499444	AT1G80660.1	H(+)-ATPase 9	---NA---
Storvum094503t1	2.65107	0.139214	0.753524	AT4G20080.1	Calcium-dependent lipid-binding (CaLB domain) plant phosphoribosyltransferase family protein	---NA---
Storvum091222t1	2.65042	0.000335051	0.08714	AT1G04580.1	aldehyde oxidase 4	---NA---
Storvum044176t1	2.64727	0.0514651	0.587284	AT1G72060.1	serine-type endopeptidase inhibitors	proteinase inhibitor PSI-1.2-like
Storvum019465t1	2.61691	0.0181388	0.418826	AT5G17680.1	disease resistance protein (TIR-NBS-LRR class), putative	disease resistance protein N-like protein
Storvum023805t1	2.61053	0.110117	0.716914	AT3G04720.1	pathogenesis-related 4	pathogenesis-related protein P2
Storvum016251t2	2.60372	1.35e-06	0.0164661	AT2G02990.1	ribonuclease 1	extracellular ribonuclease LE-like
Storvum022190t1	2.60136	0.00331189	0.217924	AT1G24020.2	MLP-like protein 423	pathogenesis-related protein STH-2-like
Storvum001497t1	2.60107	0.0296833	0.482523	AT2G16250.1	Leucine-rich repeat protein kinase family protein	probable LRR receptor-like serine/threonine-protein kinase At2g16250
Storvum050618t1	2.59519	0.00613917	0.281105	AT1G21770.1	Acyl-CoA N-acyltransferases (NAT) superfamily protein	---NA---
Storvum009968t1	2.59037	0.0108481	0.356118	AT5G13930.1	Chalcone and stilbene synthase family protein	chalcone synthase
Storvum008800t1	2.58562	0.00788879	0.313239	AT3G11840.1	plant U-box 24	E3 ubiquitin-protein ligase PUB23-like
Storvum050712t1	2.58317	0.0002785	0.0781062	NA	NA	---NA---
Storvum012298t4	2.58168	0.000570767	0.103087	AT1G64380.1	Integrase-type DNA-binding superfamily protein	ethylene-responsive transcription factor ERF061
Storvum021345t1	2.57127	0.0107475	0.35583	AT2G37430.1	C2H2 and C2HC zinc fingers superfamily protein	zinc finger protein ZAT11-like
Storvum012771t1	2.5658	0.20106	0.794386	AT5G06720.1	peroxidase 2	Lignin-forming anionic peroxidase
Storvum014354t1	2.56412	0.0348716	0.512245	AT1G69490.1	NAC-like, activated by AP3/PI	NAC transcription factor 29-like
Storvum018986t1	2.56161	0.0229308	0.445339	AT2G46150.1	Late embryogenesis abundant (LEA) hydroxyproline-rich glycoprotein family	late embryogenesis abundant protein At1g64065-like
Storvum006700t1	2.54496	0.0162144	0.406173	AT3G53150.1	UDP-glucosyl transferase 73D1	UDP-glycosyltransferase 73D1-like
Storvum015023t1	2.54317	0.000281225	0.0781062	AT4G15740.1	Calcium-dependent lipid-binding (CaLB domain) family protein	protein SRC2 homolog
Storvum008080t1	2.54309	1.8e-05	0.0244351	AT3G12120.2	fatty acid desaturase 2	delta(12)-fatty-acid desaturase FAD2-like (similar to non canonical FAD2 family gene in tomato)
Storvum016407t1	2.54276	4.65e-05	0.0345332	AT5G23960.2	terpene synthase 21	vetispiradiene synthase
Storvum031412t1	2.52577	0.00283394	0.208557	AT5G26240.1	chloride channel D	CTP synthase
Storvum001327t1	2.52467	0.00601088	0.277675	AT2G29100.1	glutamate receptor 2.9	glutamate receptor 2.9-like
Storvum014128t1	2.51486	0.00338998	0.22025	AT1G08080.1	alpha carbonic anhydrase 7	alpha carbonic anhydrase 7
Storvum073082t1	2.50069	0.00265435	0.202935	AT1G72060.1	serine-type endopeptidase inhibitors	proteinase inhibitor PSI-1.2-like
Storvum023347t1	2.48586	0.0553006	0.604116	AT1G22990.1	Heavy metal transport/detoxification superfamily protein	heavy metal-associated isoprenylated plant protein 20-like
Storvum014628t1	2.45702	0.0175648	0.416077	AT4G18910.1	NOD26-like intrinsic protein 1;2	aquaporin NIP1-1-like
Storvum055102t1	2.45248	0.00421838	0.239656	AT2G45610.1	alpha/beta-Hydrolases superfamily protein	probable carboxylesterase 120
Storvum109955t1	2.44681	0.00917233	0.331647	NA	NA	---NA---
Storvum011964t1	2.43834	0.18442	0.782729	AT3G49340.1	Cysteine proteinases superfamily protein	zingipain-2-like
Storvum015519t1	2.43768	0.240363	0.816955	AT3G12500.1	basic chitinase	basic endochitinase-like
Storvum029244t1	2.41981	0.00163016	0.168666	AT3G45730.1		---NA---
Storvum035605t1	2.41924	0.0704384	0.644375	AT4G28240.1	Wound-responsive family protein	hypothetical protein A4A49_24889
Storvum001938t1	2.41799	0.00434535	0.244565	AT4G32300.1	S-domain-2 5	G-type lectin S-receptor-like serine/threonine-protein kinase SD2-5
Storvum014624t1	2.40041	0.0203327	0.429105	AT4G28530.1	NAC domain containing protein 74	NAC domain-containing protein 21/22-like
Storvum017661t1	2.38511	1.69e-05	0.0244351	AT3G44220.1	Late embryogenesis abundant (LEA) hydroxyproline-rich glycoprotein family	protein YLS9-like
Storvum013495t4	2.38358	0.00707011	0.297539	AT1G32690.1		PREDICTED: uncharacterized protein LOC107027970
Storvum020524t1	2.38093	0.269621	0.831941	AT2G44310.1	Calcium-binding EF-hand family protein	uncharacterized protein LOC101252752
Storvum014539t2	2.37291	0.000201233	0.0714614	AT1G19180.2	jasmonate-zim-domain protein 1	protein TIFY 10A
Storvum012323t1	2.36541	0.0486913	0.579952	AT1G72220.1	RING/U-box superfamily protein	RING-H2 finger protein ATL54-like
Storvum019876t1	2.36356	0.0045491	0.248817	AT1G58420.1	Uncharacterised conserved protein UCP031279	uncharacterized protein LOC104647238
Storvum007113t1	2.3496	0.163379	0.77414	AT2G18570.1	UDP-Glycosyltransferase superfamily protein	anthocyanidin 3-O-glucosyltransferase 5-like
Storvum013174t1	2.34664	0.0395185	0.541768	AT5G19890.1	Peroxidase superfamily protein	peroxidase N-like
Storvum050828t1	2.33859	0.0273246	0.467869	AT3G18140.1	Transducin/WD40 repeat-like superfamily protein	protein LST8 homolog
Storvum011553t1	2.33714	0.0108139	0.356118	AT2G34080.1	Cysteine proteinases superfamily protein	zingipain-2-like
Storvum003574t1	2.33674	0.0137759	0.383075	AT5G48380.1	BAK1-interacting receptor-like kinase 1	probably inactive leucine-rich repeat receptor-like protein kinase At5g48380
Storvum017627t1	2.33131	0.0336062	0.506979	NA	NA	---NA---
Storvum023215t2	2.32928	0.000561036	0.103087	AT5G22930.1	Protein of unknown function (DUF1635)	PREDICTED: uncharacterized protein LOC107853108
Storvum017768t1	2.32692	9.5e-05	0.0474992	AT5G64810.1	WRKY DNA-binding protein 51	probable WRKY transcription factor 51
Storvum004781t1	2.32213	0.00612914	0.281105	AT5G45275.1	Major facilitator superfamily protein	protein NUCLEAR FUSION DEFECTIVE 4-like
Storvum013229t1	2.31439	0.110158	0.716914	AT1G79900.1	Mitochondrial substrate carrier family protein	mitochondrial arginine transporter BAC2
Storvum020493t1	2.30446	0.0344502	0.509949	AT2G25735.1		5-methyltetrahydropteroyltriglutamate--homocysteine methyltransferase
Storvum048807t1	2.30299	0.00201885	0.186192	AT3G14730.1	Pentatricopeptide repeat (PPR) superfamily protein	---NA---
Storvum016121t1	2.29842	0.0271985	0.467225	AT2G31180.1	myb domain protein 14	myb-related protein Myb4-like
Storvum018982t1	2.29685	0.122128	0.732392	AT5G15200.1	Ribosomal protein S4	40S ribosomal protein S9-1
Storvum030233t1	2.29563	0.000977511	0.137422	AT5G48620.1	Disease resistance protein (CC-NBS-LRR class) family	disease resistance protein RPP13-like
Storvum009780t1	2.28183	0.00373802	0.228749	AT1G68390.1	Core-2/I-branching beta-1,6-N-acetylglucosaminyltransferase family protein	Core-2/I-branching beta-1,6-N-acetylglucosaminyltransferase family protein isoform 1
Storvum002639t1	2.26704	0.000946251	0.134481	AT1G70140.1	formin 8	formin-like protein 8
Storvum018731t1	2.26626	0.133048	0.748417	AT3G23240.1	ethylene response factor 1	ethylene-responsive transcription factor 1B-like
Storvum011736t1	2.2592	0.00128963	0.152465	AT1G80840.1	WRKY DNA-binding protein 40	probable WRKY transcription factor 40 (homologous to WRKY39 in tomato)
Storvum000965t1	2.24496	0.00315682	0.211375	AT1G68940.1	Armadillo/beta-catenin-like repeat family protein	U-box domain-containing protein 43-like
Storvum026390t1	2.2448	0.000124121	0.0531398	AT2G46600.1	Calcium-binding EF-hand family protein	calcium-binding protein PBP1-like
Storvum025528t1	2.23754	0.0946645	0.692912	AT2G21660.1	cold, circadian rhythm, and rna binding 2	cold, circadian rhythm, and rna binding 2
Storvum027938t1	2.23009	0.00299828	0.210465	AT5G12920.2	Transducin/WD40 repeat-like superfamily protein	---NA---
Storvum003208t1	2.229	5.78e-05	0.03692	AT4G05200.1	cysteine-rich RLK (RECEPTOR-like protein kinase) 25	putative receptor-like protein kinase At4g00960
Storvum019115t1	2.22547	0.000437264	0.0904925	AT2G32030.1	Acyl-CoA N-acyltransferases (NAT) superfamily protein	uncharacterized N-acetyltransferase p20-like
Storvum022549t1	2.22113	3.9e-05	0.0320265	AT2G13950.1	Cysteine/Histidine-rich C1 domain family protein	PREDICTED: uncharacterized protein LOC107025286
Storvum008695t1	2.21855	0.00124567	0.15137	AT1G71070.1	Core-2/I-branching beta-1,6-N-acetylglucosaminyltransferase family protein	beta-glucuronosyltransferase GlcAT14C-like
Storvum019452t2	2.21419	0.0167601	0.411038	AT5G26170.1	WRKY DNA-binding protein 50	probable WRKY transcription factor 51
Storvum119360t1	2.21302	0.138974	0.752881	AT5G07830.1	glucuronidase 2	---NA---
Storvum011189t1	2.20689	0.000594653	0.105209	AT5G62180.1	carboxyesterase 20	probable carboxylesterase 120
Storvum018707t2	2.20611	0.00118644	0.148424	AT1G24020.2	MLP-like protein 423	S-norcoclaurine synthase 2-like
Storvum012336t1	2.20098	0.000260843	0.0770478	AT4G23060.1	IQ-domain 22	protein IQ-DOMAIN 14-like
Storvum013870t1	2.19864	0.000760929	0.124467	AT5G01380.1	Homeodomain-like superfamily protein	trihelix transcription factor gt-3b
Storvum040638t1	2.19731	0.0637397	0.624128	NA	NA	---NA---
Storvum016188t1	2.19315	0.00237185	0.197854	AT5G47220.1	ethylene responsive element binding factor 2	ethylene-responsive transcription factor 2-like
Storvum031487t1	2.19248	0.00397297	0.237538	AT3G25882.1	NIM1-interacting 2	protein NIM1-INTERACTING 2-like
Storvum061615t1	2.18894	0.00800213	0.313906	AT2G22760.1	basic helix-loop-helix (bHLH) DNA-binding superfamily protein	transcription factor bHLH18-like
Storvum001893t1	2.18411	0.00421132	0.239656	AT4G27290.1	S-locus lectin protein kinase family protein	G-type lectin S-receptor-like serine/threonine-protein kinase At4g27290 isoform X1
Storvum016637t1	2.18177	0.0108197	0.356118	AT2G03090.1	expansin A15	expansin precursor
Storvum039482t1	2.1768	0.00848824	0.324173	NA	NA	---NA---
Storvum027720t1	2.17343	0.00736264	0.30081	AT5G48290.1	Heavy metal transport/detoxification superfamily protein	heavy metal-associated isoprenylated plant protein 39-like
Storvum008143t1	2.17204	0.0115822	0.363096	AT5G51160.1	Ankyrin repeat family protein	ankyrin repeat-containing protein At3g12360-like
Storvum009613t1	2.16664	0.00838108	0.321497	AT3G23880.1	F-box and associated interaction domains-containing protein	F-box/kelch-repeat protein At3g23880-like
Storvum022120t1	2.16625	0.000853947	0.131417	AT4G05030.1	Copper transport protein family	heavy metal-associated isoprenylated plant protein 39-like
Storvum008630t1	2.1459	0.00125087	0.15137	AT5G17330.1	glutamate decarboxylase	glutamate decarboxylase 4
Storvum019978t1	2.14535	0.00285558	0.208618	AT3G22160.1	VQ motif-containing protein	VQ motif-containing protein 22-like
Storvum012947t1	2.14315	0.0265278	0.46443	AT1G32350.1	alternative oxidase 1D	ubiquinol oxidase 2, mitochondrial
Storvum017389t1	2.14262	0.0418743	0.550312	AT2G31180.1	myb domain protein 14	transcription factor WER-like
Storvum013093t1	2.13309	0.00158564	0.166288	AT5G05340.1	Peroxidase superfamily protein	cationic peroxidase 1-like
Storvum030270t1	2.12907	0.00216508	0.191404	AT2G41180.1	VQ motif-containing protein	hypothetical protein T459_14019
Storvum019695t1	2.12608	7.17e-06	0.018649	AT4G14305.1	Peroxisomal membrane 22 kDa (Mpv17/PMP22) family protein	Peroxisomal membrane protein PMP22
Storvum029680t1	2.12497	0.00631035	0.284737	ATMG00280.1	Ribulose bisphosphate carboxylase large chain, catalytic domain	peroxisomal membrane protein PEX14
Storvum018719t1	2.1208	0.0129396	0.376567	AT1G17860.1	Kunitz family trypsin and protease inhibitor protein	kunitz-type trypsin inhibitor alpha chain-like
Storvum060100t1	2.10759	0.0398859	0.542343	NA	NA	---NA---
Storvum012402t1	2.10506	3.47e-05	0.0313437	AT5G58630.1		PREDICTED: uncharacterized protein LOC102591450
Storvum014881t1	2.09907	0.0191782	0.425051	AT2G37710.1	receptor lectin kinase	L-type lectin-domain containing receptor kinase IV.1-like
Storvum011968t1	2.08787	0.00241261	0.197854	AT5G03380.1	Heavy metal transport/detoxification superfamily protein	heavy metal-associated isoprenylated plant protein 3-like
Storvum031770t1	2.08001	0.0621217	0.61974	AT3G56710.1	sigma factor binding protein 1	sigma factor binding protein 1, chloroplastic
Storvum004190t1	2.0731	0.00798787	0.31382	AT1G10340.1	Ankyrin repeat family protein	ankyrin repeat-containing protein At5g02620-like
Storvum006865t1	2.07156	0.000894433	0.131468	AT5G42650.1	allene oxide synthase	9-divinyl ether synthase-like
Storvum016628t1	2.07136	0.166173	0.775524	AT1G30890.2	Integral membrane HRF1 family protein	protein YIF1B-like
Storvum073672t1	2.06998	0.027823	0.469912	AT3G16920.1	chitinase-like protein 2	---NA---
Storvum006553t1	2.06624	0.0076081	0.306303	AT4G31500.1	cytochrome P450, family 83, subfamily B, polypeptide 1	cytochrome P450 83B1-like
Storvum005511t1	2.05424	0.0958517	0.695631	AT5G44160.1	C2H2-like zinc finger protein	protein indeterminate-domain 2-like
Storvum035719t3	2.0525	0.0347382	0.512048	AT5G47400.1		WAT1-related protein At2g37460-like
Storvum023517t1	2.03913	0.00134515	0.156182	AT5G02010.1	RHO guanyl-nucleotide exchange factor 7	hypothetical protein BC332_12491
Storvum029502t1	2.03622	0.00573522	0.271203	AT3G08680.2	Leucine-rich repeat protein kinase family protein	protein NIM1-INTERACTING 2-like
Storvum017500t1	2.03591	2.27e-05	0.0244351	AT2G39020.1	Acyl-CoA N-acyltransferases (NAT) superfamily protein	probable acetyltransferase NATA1-like
Storvum012927t2	2.02878	0.00273508	0.205706	AT2G37820.1	Cysteine/Histidine-rich C1 domain family protein	diacylglycerol kinase theta-like
Storvum015469t1	2.02043	0.00124365	0.15137	AT3G12500.1	basic chitinase	basic endochitinase-like
Storvum010299t1	2.01842	0.181676	0.780044	AT4G01130.1	GDSL-like Lipase/Acylhydrolase superfamily protein	GDSL esterase/lipase At4g01130-like
Storvum019843t1	2.01529	0.0149864	0.3945	AT3G23240.1	ethylene response factor 1	pathogenesis-related genes transcriptional activator PTI5-like
Storvum007739t1	2.0064	0.000693313	0.116334	AT5G17540.1	HXXXD-type acyl-transferase family protein	benzyl alcohol O-benzoyltransferase
Storvum002849t1	2.00379	0.00289542	0.209178	AT5G53130.1	cyclic nucleotide gated channel 1	cyclic nucleotide-gated ion channel 1-like
Storvum012503t1	2.00269	2.7e-05	0.0260469	AT1G78850.1	D-mannose binding lectin protein with Apple-like carbohydrate-binding domain	epidermis-specific secreted glycoprotein EP1-like
Storvum067089t1	2.00155	0.140025	0.753765	NA	NA	---NA---
Storvum021104t1	1.99914	0.00246415	0.197855	AT1G35210.1		PREDICTED: uncharacterized protein LOC104112301
Storvum004167t1	1.99025	0.00516271	0.260958	AT5G39785.1	Protein of unknown function (DUF1666)	PREDICTED: uncharacterized protein LOC102583446
Storvum012280t1	1.97522	0.109174	0.716147	AT1G22130.1	AGAMOUS-like 104	agamous-like MADS-box protein AGL104 isoform X1
Storvum034940t1	1.96459	0.00114038	0.14609	AT4G37720.1	phytosulfokine 6 precursor	phytosulfokines 3-like
Storvum034773t1	1.96281	0.00318147	0.211621	AT2G20650.2	RING/U-box superfamily protein	---NA---
Storvum007499t1	1.96066	0.0913841	0.687708	AT1G11310.1	Seven transmembrane MLO family protein	MLO-like protein 12
Storvum015127t1	1.95264	0.011861	0.365933	AT5G56840.1	myb-like transcription factor family protein	transcription factor myb1r1
Storvum025931t1	1.95051	0.00308708	0.210732	AT2G18210.1		protein Shroom-like
Storvum011644t1	1.94927	0.00349605	0.222311	AT3G26670.3	Protein of unknown function (DUF803)	probable magnesium transporter NIPA8
Storvum014043t1	1.94887	0.0156557	0.401049	AT5G49520.1	WRKY DNA-binding protein 48	probable WRKY transcription factor 48
Storvum003019t1	1.94826	0.000116738	0.0531398	AT5G58620.1	zinc finger (CCCH-type) family protein	zinc finger CCCH domain-containing protein 66-like isoform X1
Storvum009011t1	1.93431	0.000221573	0.0758247	AT4G37050.1	PATATIN-like protein 4	Patatin-like protein 2
Storvum007811t1	1.93258	0.0184231	0.421045	AT3G14610.1	cytochrome P450, family 72, subfamily A, polypeptide 7	cytochrome P450 CYP72A219-like
Storvum020148t1	1.9227	0.020655	0.429105	AT5G26170.1	WRKY DNA-binding protein 50	probable WRKY transcription factor 50
Storvum013627t1	1.91576	0.00581715	0.273512	AT3G11810.1		Transmembrane protein
Storvum017376t1	1.91489	0.0459402	0.56653	AT4G30230.1		hypothetical protein T459_03514
Storvum024246t1	1.91294	0.185045	0.782729	AT4G10590.1	ubiquitin-specific protease 10	---NA---
Storvum002201t1	1.90864	0.00306551	0.210732	AT5G60900.1	receptor-like protein kinase 1	G-type lectin S-receptor-like serine/threonine-protein kinase LECRK3
Storvum046619t1	1.89834	0.0246257	0.457021	AT1G75120.1	Nucleotide-diphospho-sugar transferase family protein	metallocarboxypeptidase inhibitor-like
Storvum010065t1	1.89381	0.0156539	0.401049	AT2G24220.2	purine permease 5	probable purine permease 5
Storvum008632t1	1.87998	0.00189264	0.180813	AT5G51160.1	Ankyrin repeat family protein	ankyrin repeat-containing protein At3g12360-like
Storvum013985t3	1.87902	0.0148341	0.393278	AT2G05920.1	Subtilase family protein	subtilisin-like protease SBT1.2
Storvum008198t1	1.87174	0.00260695	0.202935	AT4G34530.1	cryptochrome-interacting basic-helix-loop-helix 1	transcription factor bHLH63-like
Storvum006466t1	1.86952	0.0267562	0.46443	AT5G36110.1	cytochrome P450, family 716, subfamily A, polypeptide 1	beta-amyrin 28-oxidase-like
Storvum000566t1	1.86649	0.00559112	0.269784	AT1G65810.1	P-loop containing nucleoside triphosphate hydrolases superfamily protein	probable helicase MAGATAMA 3
Storvum018716t1	1.86426	0.000716401	0.119225	AT5G58800.2	Quinone reductase family protein	probable NAD(P)H dehydrogenase (quinone) FQR1-like 3
Storvum007330t1	1.86292	0.000415662	0.0903137	AT3G20015.1	Eukaryotic aspartyl protease family protein	protein ASPARTIC PROTEASE IN GUARD CELL 2-like
Storvum026173t1	1.86026	0.0203639	0.429105	NA	NA	hypothetical protein A4A49_61894
Storvum004429t1	1.85897	0.000124446	0.0531398	AT1G76490.1	hydroxy methylglutaryl CoA reductase 1	3-hydroxy-3-methylglutaryl-coenzyme A reductase 2
Storvum017386t1	1.85687	0.00549467	0.267761	AT4G17500.1	ethylene responsive element binding factor 1	ethylene-responsive transcription factor 2
Storvum012025t1	1.85587	0.000437786	0.0904925	AT1G33260.1	Protein kinase superfamily protein	probable receptor-like protein kinase At1g33260
Storvum037262t1	1.85443	0.311066	0.848709	AT3G10150.1	purple acid phosphatase 16	---NA---
Storvum027802t1	1.85393	0.0188982	0.424656	AT3G20340.1		DUF4228 domain-containing protein
Storvum047499t1	1.8525	0.00488229	0.255532	AT5G09530.1	hydroxyproline-rich glycoprotein family protein	hypothetical protein BC332_16901
Storvum048663t1	1.84994	0.0526483	0.594303	AT1G60220.1	UB-like protease 1D	ubiquitin-like-specific protease 1D isoform X2
Storvum007529t1	1.84863	0.000243388	0.0770478	AT1G43710.1	Pyridoxal phosphate (PLP)-dependent transferases superfamily protein	histidine decarboxylase-like
Storvum020048t1	1.84786	0.0311129	0.49429	AT5G39670.1	Calcium-binding EF-hand family protein	probable calcium-binding protein CML30
Storvum018537t1	1.84355	0.0353193	0.51546	AT2G22850.2	basic leucine-zipper 6	basic leucine zipper 43-like
Storvum006760t1	1.83991	1.28e-06	0.0164661	AT3G48310.1	cytochrome P450, family 71, subfamily A, polypeptide 22	cytochrome P450 CYP736A12-like
Storvum023376t1	1.8397	0.0046502	0.250672	AT1G62790.1	Bifunctional inhibitor/lipid-transfer protein/seed storage 2S albumin superfamily protein	lipid transfer-like protein VAS
Storvum019035t1	1.8357	0.0112266	0.360189	AT3G48240.1	Octicosapeptide/Phox/Bem1p family protein	PREDICTED: uncharacterized protein LOC107012243 isoform X1
Storvum007616t1	1.82587	0.0117829	0.365855	AT5G18280.1	apyrase 2	apyrase-like
Storvum012571t1	1.82466	5.96e-05	0.03692	AT1G14550.1	Peroxidase superfamily protein	lignin-forming anionic peroxidase-like
Storvum015534t1	1.81947	0.000126679	0.0531398	AT5G51190.1	Integrase-type DNA-binding superfamily protein	ethylene-responsive transcription factor 5-like
Storvum082887t1	1.81783	0.0890728	0.683862	AT5G37460.1	Family of unknown function (DUF577)	---NA---
Storvum020123t1	1.81557	0.0494023	0.582105	AT4G39720.1	VQ motif-containing protein	VQ motif-containing protein 22-like
Storvum001297t1	1.81264	0.000117988	0.0531398	AT5G27060.1	receptor like protein 53	receptor-like protein 12
Storvum016874t2	1.81179	0.0199394	0.427911	AT2G46150.1	Late embryogenesis abundant (LEA) hydroxyproline-rich glycoprotein family	PREDICTED: uncharacterized protein LOC102590666
Storvum004245t1	1.81022	0.0888161	0.683862	AT5G46050.1	peptide transporter 3	Protein NRT1/ PTR FAMILY 5.2
Storvum008102t1	1.80795	0.00853909	0.324662	AT4G26200.1	1-amino-cyclopropane-1-carboxylate synthase 7	1-aminocyclopropane-1-carboxylate synthase 7-like
Storvum014605t1	1.80383	4.42e-05	0.0345332	AT3G55310.1	NAD(P)-binding Rossmann-fold superfamily protein	3-oxoacyl-[acyl-carrier-protein] reductase FabG-like
Storvum014212t1	1.80123	0.00237065	0.197854	AT1G50590.1	RmlC-like cupins superfamily protein	Pirin-like protein
Storvum006185t1	1.80041	0.000126305	0.0531398	AT3G26300.1	cytochrome P450, family 71, subfamily B, polypeptide 34	premnaspirodiene oxygenase-like
Storvum015790t1	1.79757	0.000387874	0.0899784	AT4G25130.1	peptide met sulfoxide reductase 4	peptide methionine sulfoxide reductase-like
Storvum005104t1	1.79382	9.49e-05	0.0474992	AT5G07990.1	Cytochrome P450 superfamily protein	cytochrome P450 71A1-like
Storvum004510t1	1.79057	0.466234	0.907659	AT3G47340.1	glutamine-dependent asparagine synthase 1	asparagine synthetase [glutamine-hydrolyzing]
Storvum006378t1	1.7905	0.00113036	0.145537	AT5G40010.1	AAA-ATPase 1	AAA-ATPase At3g28510-like
Storvum064320t1	1.78967	0.216896	0.803915	AT3G53360.1	Tetratricopeptide repeat (TPR)-like superfamily protein	---NA---
Storvum015582t1	1.78599	0.19069	0.78847	AT5G42020.2	Heat shock protein 70 (Hsp 70) family protein	Luminal-binding protein 5
Storvum011151t1	1.78483	0.0273981	0.467873	AT5G43060.1	Granulin repeat cysteine protease family protein	cysteine proteinase COT44-like
Storvum017707t1	1.78045	0.157501	0.766614	NA	NA	cold and drought-regulated protein CORA-like
Storvum001629t1	1.78021	0.00369658	0.227821	AT2G18700.1	trehalose phosphatase/synthase 11	probable alpha,alpha-trehalose-phosphate synthase [UDP-forming] 11 isoform X1
Storvum009116t1	1.77922	0.00297023	0.210465	AT5G59790.1	Domain of unknown function (DUF966)	protein UPSTREAM OF FLC-like
Storvum016257t1	1.7753	0.0113827	0.360189	AT2G39030.1	Acyl-CoA N-acyltransferases (NAT) superfamily protein	tyramine N-feruloyltransferase 4/11-like
Storvum022304t1	1.7715	0.0922792	0.688741	AT3G45210.1	Protein of unknown function, DUF584	Senescence regulator S40 protein
Storvum002502t1	1.76949	0.0210806	0.430878	AT1G04110.1	Subtilase family protein	subtilisin-like protease SBT1.7
Storvum017730t1	1.76598	0.0719755	0.648399	AT1G17180.1	glutathione S-transferase TAU 25	probable glutathione S-transferase parC
Storvum004866t1	1.76153	0.00129738	0.152465	AT5G23960.2	terpene synthase 21	germacrene C synthase-like
Storvum024891t1	1.76129	0.00401764	0.237774	AT3G62420.1	basic region/leucine zipper motif 53	bZIP transcription factor 53-like
Storvum014211t1	1.75951	0.015844	0.402807	AT2G15760.1	Protein of unknown function (DUF1645)	herbivore elicitor-regulated 1
Storvum020125t1	1.75674	0.00667327	0.292604	AT5G44030.1	cellulose synthase A4	hypothetical protein POPTR_017G077100v3
Storvum012886t1	1.75298	0.00794562	0.313473	AT1G14550.1	Peroxidase superfamily protein	lignin-forming anionic peroxidase-like
Storvum017094t1	1.75049	0.108267	0.714674	AT5G54500.1	flavodoxin-like quinone reductase 1	probable NAD(P)H dehydrogenase (quinone) FQR1-like 1
Storvum018697t1	1.74955	0.0526462	0.594303	AT2G45760.1	BON association protein 2	C2 calcium-dependent membrane targeting
Storvum006726t1	1.74841	0.000118771	0.0531398	AT5G52450.1	MATE efflux family protein	protein DETOXIFICATION 16-like
Storvum022090t1	1.74691	0.0011749	0.148334	AT1G24020.2	MLP-like protein 423	pathogenesis-related protein STH-2-like
Storvum015846t1	1.74334	0.000332164	0.08714	AT1G65690.1	Late embryogenesis abundant (LEA) hydroxyproline-rich glycoprotein family	protein YLS9-like
Storvum045165t1	1.73661	0.0890145	0.683862	AT1G19020.1		hypothetical protein T459_27508
Storvum029539t1	1.73488	0.035815	0.518754	AT2G29490.1	glutathione S-transferase TAU 1	putative glutathione S-transferase
Storvum038569t1	1.73336	0.0312517	0.495304	AT1G11300.1	protein serine/threonine kinases;protein kinases;ATP binding;sugar binding;kinases;carbohydrate binding	G-type lectin S-receptor-like serine/threonine-protein kinase At4g27290
Storvum022945t1	1.73133	0.0441286	0.560886	AT3G19615.1		probable beta-D-xylosidase 5 isoform X2
Storvum003321t1	1.7295	0.00220582	0.191661	AT1G72910.1	Toll-Interleukin-Resistance (TIR) domain-containing protein	probable cysteine desulfurase
Storvum013102t1	1.72603	0.0205428	0.429105	AT1G29860.1	WRKY DNA-binding protein 71	probable WRKY transcription factor 71
Storvum006517t3	1.72249	0.0183141	0.419626	AT3G50930.1	cytochrome BC1 synthesis	AAA-ATPase At3g50940-like
Storvum046443t1	1.7182	0.243345	0.819743	NA	NA	---NA---
Storvum015424t1	1.71526	0.0392904	0.540437	AT3G23240.1	ethylene response factor 1	ethylene-responsive transcription factor 1B-like
Storvum013799t1	1.7129	0.0489931	0.581036	AT1G68290.1	endonuclease 2	endonuclease 2
Storvum006245t1	1.70302	0.0786812	0.664504	AT3G45290.1	Seven transmembrane MLO family protein	MLO-like protein 3
Storvum021119t1	1.70034	0.0398529	0.542343	AT4G24280.1	chloroplast heat shock protein 70-1	stromal 70 kDa heat shock-related protein, chloroplastic-like
Storvum010401t1	1.69937	0.000191962	0.0709862	AT2G15760.1	Protein of unknown function (DUF1645)	herbivore elicitor-regulated 1
Storvum013662t1	1.69767	0.184607	0.782729	AT3G16420.3	PYK10-binding protein 1	PYK10-binding protein 1
Storvum011275t1	1.69754	0.0137021	0.383075	AT4G37970.1	cinnamyl alcohol dehydrogenase 6	probable mannitol dehydrogenase
Storvum013238t1	1.69713	0.00733221	0.30081	AT1G29860.1	WRKY DNA-binding protein 71	probable WRKY transcription factor 71
Storvum022016t1	1.69398	0.00188872	0.180813	AT1G24020.2	MLP-like protein 423	pathogenesis-related protein STH-2-like
Storvum019197t1	1.69183	0.00313392	0.210984	AT2G28710.1	C2H2-type zinc finger family protein	zinc finger protein ZAT11-like
Storvum026021t1	1.68552	0.0608796	0.617293	AT1G02205.2	Fatty acid hydroxylase superfamily	protein ECERIFERUM 1-like
Storvum012885t1	1.68461	0.117265	0.728282	AT5G05340.1	Peroxidase superfamily protein	peroxidase P7-like
Storvum032150t1	1.68398	0.00883362	0.328676	AT2G43820.1	UDP-glucosyltransferase 74F2	UDP-glycosyltransferase 74G1-like
Storvum008984t1	1.68342	0.00489436	0.255608	AT3G24330.1	O-Glycosyl hydrolases family 17 protein	glucan endo-1,3-beta-glucosidase 8
Storvum014692t1	1.68014	0.000477077	0.093292	AT3G56400.1	WRKY DNA-binding protein 70	probable WRKY transcription factor 70 (homologous to WRKY80 in tomato)
Storvum001462t1	1.67542	0.0583676	0.610914	AT3G45140.1	lipoxygenase 2	linoleate 13S-lipoxygenase 2-1, chloroplastic-like
Storvum019644t1	1.67507	0.0185848	0.423622	AT3G21790.1	UDP-Glycosyltransferase superfamily protein	beta-D-glucosyl crocetin beta-1,6-glucosyltransferase-like
Storvum008155t1	1.67412	8.72e-05	0.0474992	AT1G34340.1	alpha/beta-Hydrolases superfamily protein	embryogenesis-associated protein EMB8-like
Storvum022752t1	1.67339	0.0251264	0.457945	AT1G76650.3	calmodulin-like 38	putative calcium-binding protein CML19
Storvum019504t1	1.67312	0.246286	0.82068	AT2G42610.2	Protein of unknown function (DUF640)	protein LIGHT-DEPENDENT SHORT HYPOCOTYLS 10-like
Storvum020650t1	1.66479	0.00288376	0.209178	AT3G20390.1	endoribonuclease L-PSP family protein	reactive Intermediate Deaminase A, chloroplastic-like
Storvum007249t1	1.66467	0.15518	0.765475	AT2G29110.1	glutamate receptor 2.8	glutamate receptor 2.8-like
Storvum007946t1	1.66236	0.0231847	0.445339	AT3G48310.1	cytochrome P450, family 71, subfamily A, polypeptide 22	premnaspirodiene oxygenase-like
Storvum055253t1	1.66139	0.0170804	0.413076	NA	NA	---NA---
Storvum010901t1	1.66064	0.230396	0.810172	AT5G07440.2	glutamate dehydrogenase 2	glutamate dehydrogenase A-like
Storvum021421t1	1.65929	0.10035	0.701021	AT3G27650.1	LOB domain-containing protein 25	LOB domain-containing protein 25
Storvum003534t1	1.65857	0.0207854	0.430061	AT1G69550.1	disease resistance protein (TIR-NBS-LRR class)	TMV resistance protein N-like isoform X1
Storvum029535t1	1.65391	0.0450144	0.564607	NA	NA	---NA---
Storvum018516t1	1.65359	0.0487224	0.579952	AT1G10480.1	zinc finger protein 5	zinc finger protein 5
Storvum031091t1	1.64896	0.00137879	0.158671	NA	NA	---NA---
Storvum047173t1	1.64794	0.211722	0.79966	AT1G65890.1	acyl activating enzyme 12	hypothetical protein A4A49_21024
Storvum040958t1	1.64754	0.117171	0.728165	AT1G79860.1	RHO guanyl-nucleotide exchange factor 12	rho guanine nucleotide exchange factor 8-like
Storvum003407t1	1.64624	0.00151305	0.165183	AT2G39210.1	Major facilitator superfamily protein	protein NUCLEAR FUSION DEFECTIVE 4-like
Storvum038020t1	1.64552	0.0119974	0.366168	AT5G45240.1	Disease resistance protein (TIR-NBS-LRR class)	---NA---
Storvum040286t1	1.64426	0.0315513	0.496722	AT4G14305.2	Peroxisomal membrane 22 kDa (Mpv17/PMP22) family protein	peroxisomal membrane protein PMP22
Storvum060735t1	1.64191	0.139162	0.753399	AT5G25530.1	DNAJ heat shock family protein	---NA---
Storvum028562t1	1.64179	0.0182567	0.419455	AT3G20340.1		DUF4228 domain-containing protein
Storvum016519t1	1.64034	0.0342027	0.509229	AT4G37790.1	Homeobox-leucine zipper protein family	homeobox-leucine zipper protein HAT22-like
Storvum012997t1	1.63333	0.00365681	0.226984	AT1G69310.2	WRKY DNA-binding protein 57	probable WRKY transcription factor 57
Storvum000483t1	1.6322	0.00300417	0.210465	AT2G26910.1	pleiotropic drug resistance 4	ABC transporter G family member 32
Storvum002090t1	1.62833	0.0315738	0.496776	AT5G65500.1	U-box domain-containing protein kinase family protein	putative U-box domain-containing protein 50
Storvum002407t1	1.62829	0.128322	0.741314	AT5G45650.1	subtilase family protein	subtilisin-like protease SBT5.6
Storvum014467t1	1.6232	0.259328	0.827558	AT1G52340.1	NAD(P)-binding Rossmann-fold superfamily protein	xanthoxin dehydrogenase-like
Storvum000503t1	1.62171	0.00040396	0.0903137	AT4G08850.1	Leucine-rich repeat receptor-like protein kinase family protein	MDIS1-interacting receptor like kinase 2-like
Storvum009143t2	1.6217	0.0194148	0.426746	AT1G26360.1	methyl esterase 13	putative methylesterase 11, chloroplastic
Storvum018723t1	1.61982	0.319801	0.851014	AT2G42610.2	Protein of unknown function (DUF640)	protein LIGHT-DEPENDENT SHORT HYPOCOTYLS 10-like
Storvum006133t1	1.61919	5.88e-05	0.03692	AT5G12960.1	Putative glycosyl hydrolase of unknown function (DUF1680)	probable glucan 1,3-beta-glucosidase A
Storvum007903t1	1.61764	0.00317909	0.211621	AT1G08230.2	Transmembrane amino acid transporter family protein	GABA transporter 1
Storvum012143t1	1.61419	0.00370777	0.227893	AT5G51780.1	basic helix-loop-helix (bHLH) DNA-binding superfamily protein	transcription factor bHLH118-like
Storvum058038t1	1.61395	0.356958	0.860724	AT1G21520.1		---NA---
Storvum020577t1	1.61185	0.0230813	0.445339	AT2G37430.1	C2H2 and C2HC zinc fingers superfamily protein	zinc finger protein ZAT12-like
Storvum032345t1	1.60994	0.0729137	0.650436	AT4G08555.1		hypothetical protein CQW23_10375
Storvum036107t1	1.60889	0.395547	0.875821	NA	NA	hypothetical protein BC332_15916
Storvum005923t1	1.60838	0.00273663	0.205706	AT3G48990.1	AMP-dependent synthetase and ligase family protein	oxalate--CoA ligase-like
Storvum004913t1	1.60423	5.96e-06	0.0172261	AT1G47670.1	Transmembrane amino acid transporter family protein	lysine histidine transporter-like 8
Storvum035987t1	1.60112	0.0182568	0.419455	AT1G12280.1	LRR and NB-ARC domains-containing disease resistance protein	---NA---
Storvum062414t1	1.5997	0.148672	0.758307	AT1G74920.1	aldehyde dehydrogenase 10A8	hypothetical protein BC332_09686
Storvum015619t1	1.59388	0.0447463	0.563722	AT1G80840.1	WRKY DNA-binding protein 40	probable WRKY transcription factor 40
Storvum015942t3	1.59275	0.420978	0.888917	AT2G48140.2	Bifunctional inhibitor/lipid-transfer protein/seed storage 2S albumin superfamily protein	classical arabinogalactan protein 9-like
Storvum012216t1	1.59232	0.000890112	0.131468	AT4G40080.1	ENTH/ANTH/VHS superfamily protein	putative clathrin assembly protein At4g40080
Storvum014943t1	1.59185	0.0789622	0.665257	AT2G37820.1	Cysteine/Histidine-rich C1 domain family protein	diacylglycerol kinase theta-like
Storvum009680t1	1.59149	0.000441209	0.0904925	AT1G15710.1	prephenate dehydrogenase family protein	arogenate dehydrogenase 2, chloroplastic-like
Storvum006673t1	1.59054	0.00103727	0.140858	AT2G02010.1	glutamate decarboxylase 4	glutamate decarboxylase 4
Storvum003506t1	1.5899	0.0207405	0.430061	AT5G45460.1		PREDICTED: uncharacterized protein LOC102605257 isoform X2
Storvum017780t1	1.58938	0.0586753	0.611824	AT5G54500.1	flavodoxin-like quinone reductase 1	probable NAD(P)H dehydrogenase (quinone) FQR1-like 1
Storvum001463t1	1.58784	0.00544033	0.266464	AT2G34930.1	disease resistance family protein / LRR family protein	probable leucine-rich repeat receptor-like protein kinase At1g35710
Storvum018458t1	1.58713	0.302875	0.846563	AT3G22620.1	Bifunctional inhibitor/lipid-transfer protein/seed storage 2S albumin superfamily protein	non-specific lipid-transfer protein-like protein At2g13820
Storvum016671t1	1.58692	0.331455	0.853753	AT4G11650.1	osmotin 34	osmotin-like protein OSM34
Storvum023021t1	1.58646	0.316436	0.850697	AT3G51590.1	lipid transfer protein 12	non-specific lipid-transfer protein 2-like
Storvum021212t1	1.58645	0.00733437	0.30081	AT1G79870.2	D-isomer specific 2-hydroxyacid dehydrogenase family protein	hydroxyphenylpyruvate reductase-like
Storvum007641t1	1.58638	0.254841	0.824715	AT4G24140.1	alpha/beta-Hydrolases superfamily protein	probable lysophospholipase BODYGUARD 3
Storvum014045t1	1.58384	0.162279	0.771863	AT2G23610.1	methyl esterase 3	salicylic acid-binding protein 2-like
Storvum037356t3	1.58343	0.056614	0.607941	NA	NA	---NA---
Storvum051302t1	1.58022	0.145553	0.75759	AT3G05550.1	Hypoxia-responsive family protein	HIG1 domain family member 1B like
Storvum010178t1	1.57596	0.00458589	0.248817	AT4G27410.2	NAC (No Apical Meristem) domain transcriptional regulator superfamily protein	NAC domain-containing protein 72-like
Storvum015765t1	1.57113	0.017678	0.416359	AT2G39700.1	expansin A4	expansin-A6-like
Storvum012015t1	1.56754	0.000420177	0.0903137	AT4G20880.1	ethylene-responsive nuclear protein / ethylene-regulated nuclear protein (ERT2)	ethylene-responsive nuclear protein
Storvum006530t1	1.56687	0.0720133	0.648399	AT5G56960.1	basic helix-loop-helix (bHLH) DNA-binding family protein	putative transcription factor bHLH041
Storvum043008t1	1.56153	0.0105328	0.352898	NA	NA	---NA---
Storvum001333t1	1.56049	0.000239909	0.0770478	AT1G45616.1	receptor like protein 6	receptor-like protein 12
Storvum008601t1	1.55997	0.0315975	0.496849	AT3G14870.3	Plant protein of unknown function (DUF641)	IRK-interacting protein-like
Storvum012614t1	1.55996	0.000463956	0.0928198	AT4G13010.1	Oxidoreductase, zinc-binding dehydrogenase family protein	putative quinone-oxidoreductase homolog, chloroplastic
Storvum008147t1	1.55787	0.0850558	0.677238	AT1G66160.1	CYS, MET, PRO, and GLY protein 1	U-box domain-containing protein 21-like
Storvum011625t1	1.55692	0.000541852	0.10272	AT5G35810.1	Ankyrin repeat family protein	ankyrin repeat-containing protein At3g12360-like isoform X1
Storvum012569t1	1.55535	0.112065	0.719651	AT5G19890.1	Peroxidase superfamily protein	peroxidase N-like
Storvum060125t1	1.55466	0.241478	0.818136	NA	NA	---NA---
Storvum022076t1	1.55451	0.197371	0.791214	AT2G14580.1	basic pathogenesis-related protein 1	pathogenesis-related leaf protein 4
Storvum016982t1	1.55209	0.0366939	0.525618	AT4G14746.1		Latent-transforming growth factor beta-binding protein like
Storvum012835t1	1.55095	0.029055	0.478262	AT1G01800.1	NAD(P)-binding Rossmann-fold superfamily protein	(+)-neomenthol dehydrogenase-like
Storvum019106t1	1.54935	0.193727	0.789671	AT5G05310.1	TLC ATP/ADP transporter	R1
Storvum001432t1	1.54896	0.000627279	0.108762	AT1G17420.1	lipoxygenase 3	linoleate 13S-lipoxygenase 3-1, chloroplastic
Storvum014219t1	1.54584	0.0544755	0.600584	AT2G36890.1	Duplicated homeodomain-like superfamily protein	transcription factor RAX2-like
Storvum018055t1	1.54499	0.383467	0.872461	AT5G39160.1	RmlC-like cupins superfamily protein	germin-like protein subfamily 1 member 20
Storvum012196t1	1.54416	0.00679533	0.292604	AT4G17980.1	NAC domain containing protein 71	NAC domain-containing protein 86-like
Storvum016239t1	1.54077	0.0259602	0.463081	AT4G35070.2	SBP (S-ribonuclease binding protein) family protein	probable BOI-related E3 ubiquitin-protein ligase 2
Storvum012366t1	1.54071	0.00244525	0.197855	AT2G47260.1	WRKY DNA-binding protein 23	probable WRKY transcription factor 23
Storvum109960t1	1.54026	0.234379	0.81298	AT4G34265.2		---NA---
Storvum011877t1	1.53819	0.00458795	0.248817	AT2G27310.1	F-box family protein	F-box protein At2g27310
Storvum062650t1	1.53719	0.00722563	0.299745	AT4G32300.1	S-domain-2 5	transcription factor RAX2
Storvum030210t1	1.53391	0.00644811	0.287026	AT3G09270.1	glutathione S-transferase TAU 8	glutathione S-transferase U8-like
Storvum060311t1	1.53302	0.0101998	0.348588	AT3G21300.1	RNA methyltransferase family protein	---NA---
Storvum016915t1	1.53103	0.000681724	0.115132	AT4G15470.1	Bax inhibitor-1 family protein	BI1-like protein
Storvum011806t1	1.52742	0.0500026	0.583431	AT5G56960.1	basic helix-loop-helix (bHLH) DNA-binding family protein	putative transcription factor bHLH041
Storvum044154t1	1.5174	0.00339602	0.22025	AT5G40740.1		---NA---
Storvum021108t1	1.51207	0.126917	0.739825	AT4G03460.1	Ankyrin repeat family protein	ankyrin repeat-containing protein At3g12360-like
Storvum017312t1	1.51117	0.016344	0.407368	AT2G28305.1	Putative lysine decarboxylase family protein	cytokinin riboside 5'-monophosphate phosphoribohydrolase LOG1-like
Storvum050232t1	1.50895	0.0187654	0.424391	ATMG00520.1	Intron maturase, type II family protein	---NA---
Storvum012722t1	1.50683	0.004442	0.246685	AT5G06720.1	peroxidase 2	peroxidase 15-like
Storvum014762t1	1.50562	0.00795355	0.313473	AT5G13200.1	GRAM domain family protein	GEM-like protein 5
Storvum025976t1	1.50285	0.144354	0.75759	AT1G05890.2	RING/U-box superfamily protein	PREDICTED: uncharacterized protein LOC102600198
Storvum000991t1	1.5017	0.0283577	0.474293	AT1G76390.2	ARM repeat superfamily protein	U-box domain-containing protein 44-like
Storvum019603t1	1.49873	0.000123693	0.0531398	AT4G04630.1	Protein of unknown function, DUF584	transcription repressor OFP14-like
Storvum015481t1	1.49772	0.000918397	0.132698	AT1G63830.3	PLAC8 family protein	pollen-specific leucine-rich repeat extensin-like protein 3
Storvum003961t1	1.49479	0.00406268	0.238211	AT4G27290.1	S-locus lectin protein kinase family protein	G-type lectin S-receptor-like serine/threonine-protein kinase At4g27290 isoform X1
Storvum077568t1	1.49452	0.106021	0.712491	AT3G15357.1		---NA---
Storvum013491t1	1.49179	0.00883048	0.328676	AT4G32480.1	Protein of unknown function (DUF506)	PREDICTED: uncharacterized protein LOC102589326
Storvum017034t10	1.49068	0.00722624	0.299745	AT2G35980.1	Late embryogenesis abundant (LEA) hydroxyproline-rich glycoprotein family	protein YLS9-like
Storvum019989t1	1.49046	0.0904631	0.685063	AT5G52390.1	PAR1 protein	PREDICTED: uncharacterized protein LOC107858884
Storvum015511t1	1.48663	0.346353	0.857502	AT1G21460.1	Nodulin MtN3 family protein	bidirectional sugar transporter SWEET1-like
Storvum039365t1	1.4853	0.0159638	0.403094	NA	NA	---NA---
Storvum011250t1	1.4852	0.00516739	0.260958	AT3G28340.1	galacturonosyltransferase-like 10	probable galacturonosyltransferase-like 10
Storvum003429t1	1.48479	0.0732586	0.650436	AT1G25390.1	Protein kinase superfamily protein	LEAF RUST 10 DISEASE-RESISTANCE LOCUS RECEPTOR-LIKE PROTEIN KINASE-like 1.1
Storvum001102t1	1.48386	0.0688137	0.64077	AT1G28440.1	HAESA-like 1	receptor-like protein kinase HSL1
Storvum015405t1	1.48157	0.0222281	0.440586	AT3G59400.1	enzyme binding;tetrapyrrole binding	tetrapyrrole-binding protein, chloroplastic
Storvum014344t1	1.47838	0.00632316	0.284737	AT2G43120.1	RmlC-like cupins superfamily protein	pirin-like protein
Storvum004142t1	1.47792	0.00143737	0.161909	AT3G60190.1	DYNAMIN-like 1E	dynamin-related protein 1E-like
Storvum013175t1	1.47743	0.112404	0.720759	AT1G23550.1	similar to RCD one 2	probable inactive poly [ADP-ribose] polymerase SRO2
Storvum006380t1	1.47735	0.00163756	0.168666	AT3G26300.1	cytochrome P450, family 71, subfamily B, polypeptide 34	premnaspirodiene oxygenase-like
Storvum007394t1	1.47612	0.0107537	0.35583	AT5G12010.1		putative nuclease HARBI1
Storvum011802t1	1.47494	0.00561584	0.269976	AT4G37850.1	basic helix-loop-helix (bHLH) DNA-binding superfamily protein	transcription factor bHLH18-like
Storvum013412t1	1.47466	0.0262282	0.464318	AT5G67370.1	Protein of unknown function (DUF1230)	protein CONSERVED IN THE GREEN LINEAGE AND DIATOMS 27, chloroplastic
Storvum027517t4	1.47416	0.0136224	0.382778	AT3G19615.1		PREDICTED: uncharacterized protein LOC102586586
Storvum043098t1	1.47398	0.0257361	0.461529	AT2G44010.1		RNA-binding protein
Storvum050124t1	1.47185	0.124056	0.736294	NA	NA	---NA---
Storvum014119t1	1.46763	0.0130244	0.377213	AT5G47650.1	nudix hydrolase homolog 2	nudix hydrolase 2-like
Storvum022540t1	1.46716	0.0574629	0.607941	AT1G32928.1		Avr9/Cf-9 rapidly elicited protein 65
Storvum006797t1	1.46671	0.00424373	0.239937	AT1G06550.1	ATP-dependent caseinolytic (Clp) protease/crotonase family protein	3-hydroxyisobutyryl-CoA hydrolase-like protein 5
Storvum045497t1	1.46639	0.00529592	0.265388	AT1G04420.1	NAD(P)-linked oxidoreductase superfamily protein	AF313765_1SAR8.2 protein precursor
Storvum028680t1	1.4646	0.151682	0.761133	AT4G22300.1	carboxylesterases	---NA---
Storvum012256t1	1.45952	0.00229444	0.195652	AT4G21200.1	gibberellin 2-oxidase 8	gibberellin 2-beta-dioxygenase 8-like
Storvum026148t1	1.45825	0.00969892	0.338394	AT3G63420.2	Ggamma-subunit 1	guanine nucleotide-binding protein subunit gamma 2-like
Storvum013079t1	1.45736	0.000941502	0.134481	AT5G19260.1	Protein of unknown function (DUF3049)	protein FANTASTIC FOUR 3-like
Storvum014112t1	1.45414	0.00125206	0.15137	AT1G68320.1	myb domain protein 62	transcription factor MYB108-like
Storvum023072t1	1.45274	0.0122863	0.370597	AT2G26520.1		PREDICTED: uncharacterized protein LOC102600789
Storvum001721t1	1.45264	0.0106895	0.35583	AT5G60900.1	receptor-like protein kinase 1	G-type lectin S-receptor-like serine/threonine-protein kinase LECRK3
Storvum053653t1	1.45162	0.0170909	0.413076	AT4G37870.1	phosphoenolpyruvate carboxykinase 1	---NA---
Storvum051525t1	1.45014	0.0101136	0.347575	NA	NA	---NA---
Storvum004006t1	1.4495	0.000247256	0.0770478	ATMG00300.1	Gag-Pol-related retrotransposon family protein	Retrovirus-related Pol polyprotein from transposon TNT 1-94
Storvum015261t1	1.44931	0.00482631	0.255532	AT5G22930.1	Protein of unknown function (DUF1635)	probable basic-leucine zipper transcription factor R
Storvum024115t1	1.44873	0.000999939	0.138332	AT1G72510.2	Protein of unknown function (DUF1677)	PREDICTED: uncharacterized protein LOC102589140
Storvum067280t1	1.44868	0.292317	0.840926	ATMG01250.1	RNA-directed DNA polymerase (reverse transcriptase)	uncharacterized mitochondrial protein AtMg01250-like
Storvum014216t1	1.44849	0.0156888	0.401049	AT5G62180.1	carboxyesterase 20	probable carboxylesterase 120
Storvum010920t1	1.44498	0.0453587	0.565097	AT4G16260.1	Glycosyl hydrolase superfamily protein	glucan endo-1,3-beta-glucosidase, basic vacuolar
Storvum016314t1	1.44069	0.017361	0.415387	AT4G15920.1	Nodulin MtN3 family protein	bidirectional sugar transporter SWEET17-like
Storvum013928t1	1.43617	0.019893	0.427911	AT2G17040.1	NAC domain containing protein 36	protein FEZ-like
Storvum018529t1	1.43433	0.0223444	0.440586	AT2G42430.1	lateral organ boundaries-domain 16	LOB domain-containing protein 16
Storvum018584t1	1.43426	0.0194274	0.426746	AT5G64810.1	WRKY DNA-binding protein 51	probable WRKY transcription factor 51
Storvum003462t1	1.423	0.0340016	0.508035	AT4G01870.1	tolB protein-related	PREDICTED: uncharacterized protein LOC102589112
Storvum047359t1	1.42223	0.0139043	0.383075	AT2G47000.1	ATP binding cassette subfamily B4	ABC transporter B family member 21-like isoform X2
Storvum009039t1	1.41941	0.0174795	0.416077	AT5G03970.1	F-box associated ubiquitination effector family protein	F-box protein At5g49610-like
Storvum013742t1	1.41844	0.00307138	0.210732	AT2G26110.1	Protein of unknown function (DUF761)	AT-rich interactive domain-containing protein
Storvum023804t1	1.41633	0.0192262	0.425134	AT3G16140.1	photosystem I subunit H-1	photosystem i reaction center subunit vi, chloroplastic
Storvum007118t1	1.41586	0.055478	0.604116	AT5G13750.1	zinc induced facilitator-like 1	protein ZINC INDUCED FACILITATOR-LIKE 1-like isoform X1
Storvum031411t2	1.4116	0.0191868	0.425051	AT5G26240.1	chloride channel D	CTP synthase
Storvum044787t1	1.40818	0.266829	0.831941	AT5G57150.4	basic helix-loop-helix (bHLH) DNA-binding superfamily protein	---NA---
Storvum013351t2	1.40401	0.231294	0.811376	AT3G11810.1		uncharacterized protein LOC101255590
Storvum003392t1	1.40111	0.0105701	0.352898	AT1G25390.1	Protein kinase superfamily protein	LEAF RUST 10 DISEASE-RESISTANCE LOCUS RECEPTOR-LIKE PROTEIN KINASE-like 1.1
Storvum028273t1	1.40066	0.00679302	0.292604	AT5G53520.1	oligopeptide transporter 8	hypothetical protein A4A49_33438
Storvum021523t1	1.39812	0.118811	0.730036	AT1G21280.1		PREDICTED: uncharacterized protein LOC107059002
Storvum013718t1	1.39479	0.000269584	0.0770478	AT5G62960.1		PREDICTED: uncharacterized protein LOC107855137 isoform X1
Storvum019475t1	1.38697	0.074631	0.654069	AT1G65190.1	Protein kinase superfamily protein	hypothetical protein A4A49_63750, partial
Storvum004449t1	1.38672	0.0457988	0.565847	AT3G08510.2	phospholipase C 2	phosphoinositide phospholipase C 2-like
Storvum014574t1	1.38635	0.00422034	0.239656	AT2G28690.1	Protein of unknown function (DUF1635)	PREDICTED: uncharacterized protein LOC102595295
Storvum033378t1	1.38568	0.0580472	0.610469	AT1G47056.1	VIER F-box proteine 1	hypothetical protein Bm1_05555
Storvum006035t1	1.38397	1.77e-05	0.0244351	AT4G33050.3	calmodulin-binding family protein	IQ domain-containing protein IQM1-like
Storvum010163t1	1.38266	0.0555848	0.604116	AT1G75160.1	Protein of unknown function (DUF620)	PREDICTED: uncharacterized protein LOC102585210
Storvum052292t1	1.38181	0.0135618	0.382778	AT1G78730.1	FBD, F-box, Skp2-like and Leucine Rich Repeat domains containing protein	---NA---
Storvum030252t2	1.37888	0.160274	0.769363	AT1G72060.1	serine-type endopeptidase inhibitors	proteinase inhibitor PSI-1.2-like
Storvum007166t1	1.37778	0.00195311	0.181056	AT3G50930.1	cytochrome BC1 synthesis	AAA-ATPase At3g50940-like
Storvum031810t1	1.37672	0.00454717	0.248817	AT1G03610.1	Protein of unknown function (DUF789)	uncharacterized protein LOC101263727
Storvum009363t1	1.37649	0.000152115	0.0618156	AT2G36840.1	ACT-like superfamily protein	ACT domain-containing protein ACR10
Storvum059987t1	1.37492	0.0574795	0.607941	AT2G07140.2	F-box and associated interaction domains-containing protein	scarecrow-like protein 13
Storvum032805t1	1.37491	0.258495	0.827337	AT1G73440.1	calmodulin-related	centrin-2-like isoform X1
Storvum012058t9	1.37453	0.142209	0.755275	AT5G05340.1	Peroxidase superfamily protein	peroxidase P7-like
Storvum015939t1	1.37269	0.0495896	0.582105	AT4G27450.1	Aluminium induced protein with YGL and LRDR motifs	stem-specific protein TSJT1-like
Storvum017610t2	1.37211	0.00405908	0.238211	AT3G09270.1	glutathione S-transferase TAU 8	probable glutathione S-transferase
Storvum018947t1	1.37175	0.0848006	0.676968	AT3G10120.1		PREDICTED: uncharacterized protein LOC102603676
Storvum012371t1	1.37149	0.0228574	0.4452	AT5G16080.1	carboxyesterase 17	probable carboxylesterase 15
Storvum017859t1	1.36736	0.174329	0.777042	AT1G80520.1	Sterile alpha motif (SAM) domain-containing protein	Protein transport protein
Storvum001699t1	1.36563	0.00956089	0.337394	AT1G55020.1	lipoxygenase 1	lipoxygenase
Storvum035502t1	1.36475	0.3422	0.857223	AT1G19610.1	Arabidopsis defensin-like protein	defensin-like protein 1
Storvum020260t1	1.35567	0.00175352	0.175406	AT2G36895.1		Sister chromatid cohesion protein
Storvum010944t1	1.3551	0.00232006	0.196547	AT3G09010.1	Protein kinase superfamily protein	putative serine/threonine-protein kinase
Storvum011635t1	1.35504	0.0406867	0.545663	AT1G31130.1		ATP-binding cassette sub-family A member like
Storvum062064t1	1.35262	0.0196466	0.427142	ATMG00810.1	DNA/RNA polymerases superfamily protein	uncharacterized mitochondrial protein AtMg00810-like
Storvum069380t1	1.35186	0.0190531	0.424656	AT4G16070.1	Mono-/di-acylglycerol lipase, N-terminal;Lipase, class 3	---NA---
Storvum062637t1	1.34985	0.00969216	0.338394	AT3G13820.1	F-box and associated interaction domains-containing protein	---NA---
Storvum012954t1	1.34969	0.0313802	0.49646	AT5G61430.1	NAC domain containing protein 100	NAC domain-containing protein 92
Storvum018664t1	1.3494	0.063859	0.624377	AT2G28500.1	LOB domain-containing protein 11	LOB domain-containing protein 1-like
Storvum011945t1	1.34715	0.0182118	0.419455	AT1G47710.1	Serine protease inhibitor (SERPIN) family protein	serpin-ZX-like
Storvum020461t1	1.33884	0.000388828	0.0899784	AT2G21620.1	Adenine nucleotide alpha hydrolases-like superfamily protein	universal stress protein PHOS32-like
Storvum024506t1	1.33752	0.141114	0.754487	AT4G30460.1	glycine-rich protein	---NA---
Storvum016093t1	1.33666	0.00171098	0.172895	AT4G31330.1	Protein of unknown function, DUF599	PREDICTED: uncharacterized protein LOC102602304
Storvum005358t1	1.33374	0.0199973	0.42841	AT5G16340.1	AMP-dependent synthetase and ligase family protein	probable acyl-activating enzyme 6
Storvum038185t1	1.3329	0.284946	0.838367	AT4G21534.1	Diacylglycerol kinase family protein	---NA---
Storvum007830t1	1.33172	0.0148705	0.39344	AT4G36550.1	ARM repeat superfamily protein	U-box domain-containing protein 5-like
Storvum137106t1	1.32829	0.0162137	0.406173	AT1G21380.1	Target of Myb protein 1	---NA---
Storvum005318t1	1.32736	0.225572	0.80766	AT3G14690.1	cytochrome P450, family 72, subfamily A, polypeptide 15	cytochrome P450 CYP72A219-like
Storvum007520t1	1.32427	0.0014505	0.161909	AT1G22340.1	UDP-glucosyl transferase 85A7	7-deoxyloganetic acid glucosyltransferase-like
Storvum015003t1	1.32319	0.00223967	0.192242	AT1G07090.1	Protein of unknown function (DUF640)	protein LIGHT-DEPENDENT SHORT HYPOCOTYLS 6-like
Storvum012400t1	1.32186	0.121523	0.732107	AT2G45400.1	NAD(P)-binding Rossmann-fold superfamily protein	vestitone reductase
Storvum012105t1	1.3189	0.0598215	0.614191	AT3G21000.1	Gag-Pol-related retrotransposon family protein	Retrovirus-related Pol polyprotein from transposon TNT 1-94
Storvum016000t1	1.31598	0.032887	0.502656	AT3G56400.1	WRKY DNA-binding protein 70	probable WRKY transcription factor 70
Storvum014209t1	1.31597	0.0382642	0.5331	AT5G24090.1	chitinase A	acidic endochitinase-like
Storvum044859t1	1.31431	0.000282297	0.0781062	AT5G18330.1	ARM repeat superfamily protein	---NA---
Storvum027295t1	1.31408	0.10623	0.712562	AT5G65207.1		PREDICTED: uncharacterized protein LOC109209553
Storvum002289t1	1.31368	0.0136265	0.382778	AT5G67090.1	Subtilisin-like serine endopeptidase family protein	subtilisin-like protease SBT1.9
Storvum014790t1	1.31343	0.0351713	0.514764	AT2G37820.1	Cysteine/Histidine-rich C1 domain family protein	diacylglycerol kinase theta-like
Storvum007484t1	1.31256	0.178705	0.777688	AT4G29360.1	O-Glycosyl hydrolases family 17 protein	glucan endo-1,3-beta-glucosidase 12-like
Storvum007416t1	1.31195	0.0518618	0.589005	AT1G25450.1	3-ketoacyl-CoA synthase 5	3-ketoacyl-CoA synthase 5-like
Storvum033362t1	1.3105	0.194174	0.789777	AT3G08950.1	electron transport SCO1/SenC family protein	---NA---
Storvum017012t1	1.30757	0.0204546	0.429105	AT5G54470.1	B-box type zinc finger family protein	B-box zinc finger protein 23-like
Storvum044993t1	1.30539	0.0789149	0.665074	AT4G27100.2	Ypt/Rab-GAP domain of gyp1p superfamily protein	---NA---
Storvum044789t1	1.30403	0.0461965	0.568466	AT1G17770.1	SU(VAR)3-9 homolog 7	---NA---
Storvum001005t1	1.3033	0.00630018	0.284737	AT3G07040.1	NB-ARC domain-containing disease resistance protein	putative inactive disease susceptibility protein LOV1
Storvum005756t1	1.29807	0.01912	0.424656	AT1G55120.1	beta-fructofuranosidase 5	beta-fructofuranosidase, insoluble isoenzyme CWINV3-like
Storvum009250t1	1.2949	0.0360596	0.521021	AT3G25250.1	AGC (cAMP-dependent, cGMP-dependent and protein kinase C) kinase family protein	serine/threonine-protein kinase OXI1-like
Storvum023645t1	1.28881	0.0238196	0.45066	AT1G19530.1		PREDICTED: uncharacterized protein LOC107866988
Storvum009362t1	1.2886	0.000812085	0.129575	AT1G64260.1	MuDR family transposase	Mutator transposable element, putative
Storvum002470t1	1.28718	0.0192722	0.425134	AT2G29100.1	glutamate receptor 2.9	glutamate receptor 2.9-like isoform X1
Storvum015009t1	1.28684	0.0138915	0.383075	AT5G07310.1	Integrase-type DNA-binding superfamily protein	ethylene-responsive transcription factor ERF114-like
Storvum019279t1	1.28485	0.122354	0.732712	AT5G43850.1	RmlC-like cupins superfamily protein	1,2-dihydroxy-3-keto-5-methylthiopentene dioxygenase 1
Storvum033331t1	1.28188	0.00271964	0.205617	AT2G46600.1	Calcium-binding EF-hand family protein	Calcium-binding protein KIC
Storvum036610t1	1.28086	0.0445393	0.563595	AT4G09020.1	isoamylase 3	---NA---
Storvum068823t1	1.27922	0.00862522	0.325108	AT2G47090.2	zinc ion binding;nucleic acid binding	---NA---
Storvum003519t1	1.27907	0.0123798	0.370939	AT4G37750.1	Integrase-type DNA-binding superfamily protein	AP2-like ethylene-responsive transcription factor ANT
Storvum015452t1	1.27886	0.0223285	0.440586	AT4G37790.1	Homeobox-leucine zipper protein family	homeobox-leucine zipper protein HAT22-like
Storvum005899t1	1.27885	0.119711	0.731028	AT3G62160.1	HXXXD-type acyl-transferase family protein	acyl transferase 4
Storvum004727t1	1.27617	0.0048831	0.255532	AT1G68570.1	Major facilitator superfamily protein	protein NRT1/ PTR FAMILY 3.1
Storvum005158t1	1.27397	0.0746749	0.654069	AT3G14660.1	cytochrome P450, family 72, subfamily A, polypeptide 13	cytochrome P450 CYP72A219-like
Storvum025168t1	1.27383	0.00152572	0.165183	AT5G02090.1		leucine-rich repeat receptor-like protein kinase PEPR2
Storvum023633t1	1.27219	0.0989312	0.698806	AT3G14470.1	NB-ARC domain-containing disease resistance protein	disease resistance protein
Storvum013922t1	1.27189	0.0674526	0.636541	AT5G65170.1	VQ motif-containing protein	phosphatidylinositol 3-kinase 2-like
Storvum012757t1	1.26996	0.0118378	0.365933	AT2G41480.1	Peroxidase superfamily protein	peroxidase 25
Storvum006942t1	1.26942	0.000665045	0.114546	AT1G22360.1	UDP-glucosyl transferase 85A2	7-deoxyloganetin glucosyltransferase-like
Storvum015862t1	1.2684	0.0118378	0.365933	AT2G41690.1	heat shock transcription factor B3	heat stress transcription factor B-3
Storvum014402t1	1.26814	0.0552168	0.604116	AT3G51680.1	NAD(P)-binding Rossmann-fold superfamily protein	secoisolariciresinol dehydrogenase-like
Storvum032456t1	1.26803	0.0190641	0.424656	AT5G43150.1		MAGUK p55 subfamily member 4 like
Storvum018693t1	1.26798	0.0331277	0.503556	AT1G72060.1	serine-type endopeptidase inhibitors	proteinase inhibitor type-2
Storvum001473t1	1.26794	0.0477026	0.57544	AT3G63380.1	ATPase E1-E2 type family protein / haloacid dehalogenase-like hydrolase family protein	putative calcium-transporting ATPase 13, plasma membrane-type
Storvum020395t1	1.26751	0.16785	0.775588	AT1G06330.1	Heavy metal transport/detoxification superfamily protein	heavy metal-associated isoprenylated plant protein 28-like
Storvum005129t1	1.26454	0.25011	0.822861	AT1G26610.1	C2H2-like zinc finger protein	zinc finger protein zat1
Storvum025490t1	1.26394	0.0230068	0.445339	AT4G03500.1	Ankyrin repeat family protein	ankyrin repeat-containing protein At5g02620-like
Storvum014836t1	1.26306	0.0263935	0.46443	AT1G44575.1	Chlorophyll A-B binding family protein	photosystem II 22 kDa protein, chloroplastic
Storvum039853t1	1.26211	0.351448	0.859691	AT2G02130.1	low-molecular-weight cysteine-rich 68	Defensin-like protein
Storvum052425t1	1.26188	0.214947	0.801798	AT3G22690.2		---NA---
Storvum018165t1	1.26085	0.0803211	0.666073	AT5G12340.1		DNA-directed RNA polymerase
Storvum029741t1	1.2607	0.0705206	0.644375	NA	NA	---NA---
Storvum012408t1	1.26034	0.0160289	0.404006	AT5G05340.1	Peroxidase superfamily protein	suberization-associated anionic peroxidase-like
Storvum066826t1	1.26017	0.443963	0.900056	AT5G64250.1	Aldolase-type TIM barrel family protein	---NA---
Storvum013726t1	1.25731	0.0695539	0.64193	AT3G48740.1	Nodulin MtN3 family protein	bidirectional sugar transporter SWEET12-like
Storvum046690t1	1.25469	0.00158495	0.166288	AT3G51570.1	Disease resistance protein (TIR-NBS-LRR class) family	---NA---
Storvum011403t1	1.25378	0.113061	0.721239	AT5G55050.1	GDSL-like Lipase/Acylhydrolase superfamily protein	GDSL esterase/lipase At5g55050-like
Storvum025433t1	1.25148	0.000298464	0.0800251	AT1G05710.5	basic helix-loop-helix (bHLH) DNA-binding superfamily protein	transcription factor bHLH113-like
Storvum046985t1	1.2497	0.00485548	0.255532	AT5G22840.1	Protein kinase superfamily protein	SRSF protein kinase 1
Storvum007170t1	1.24894	0.0238177	0.45066	AT2G35710.1	Nucleotide-diphospho-sugar transferases superfamily protein	putative glucuronosyltransferase PGSIP8
Storvum006144t1	1.24829	0.122987	0.733427	AT3G14690.1	cytochrome P450, family 72, subfamily A, polypeptide 15	cytochrome P450 CYP72A219-like
Storvum003130t1	1.24651	0.0470289	0.571823	AT1G50180.1	NB-ARC domain-containing disease resistance protein	putative late blight resistance protein homolog R1A-10
Storvum036687t1	1.24628	0.0583106	0.610914	AT3G09280.1		transcription factor DYSFUNCTIONAL TAPETUM 1
Storvum063248t1	1.24577	0.010369	0.352059	AT5G04930.1	aminophospholipid ATPase 1	---NA---
Storvum010323t1	1.24495	0.00401697	0.237774	AT1G35910.1	Haloacid dehalogenase-like hydrolase (HAD) superfamily protein	probable trehalose-phosphate phosphatase 2
Storvum011957t1	1.24381	0.0257515	0.461529	AT5G44210.1	erf domain protein 9	Ethylene-responsive transcription factor 4
Storvum011774t1	1.24317	0.0127223	0.376428	AT4G27410.2	NAC (No Apical Meristem) domain transcriptional regulator superfamily protein	NAC domain-containing protein 72-like
Storvum003678t1	1.24169	0.314886	0.850421	AT1G11330.1	S-locus lectin protein kinase family protein	G-type lectin S-receptor-like serine/threonine-protein kinase CES101
Storvum012407t1	1.24151	0.00642862	0.287026	AT1G59960.1	NAD(P)-linked oxidoreductase superfamily protein	methylecgonone reductase-like
Storvum004161t1	1.24101	0.0136755	0.383075	AT5G40010.1	AAA-ATPase 1	AAA-ATPase At3g28580-like
Storvum015525t1	1.24035	0.240623	0.816955	AT4G27450.1	Aluminium induced protein with YGL and LRDR motifs	stem-specific protein TSJT1-like
Storvum014348t1	1.23919	0.0104421	0.352699	AT4G25810.1	xyloglucan endotransglycosylase 6	xyloglucan endotransglucosylase/hydrolase protein 24-like
Storvum002141t1	1.23792	0.135378	0.749326	AT2G28780.1		PREDICTED: uncharacterized protein LOC107022504
Storvum021377t1	1.237	0.0118912	0.365997	AT5G43150.1		MAGUK p55 subfamily member 4 like
Storvum047068t1	1.23567	0.157643	0.766614	NA	NA	PREDICTED: uncharacterized protein LOC107847078 isoform X2
Storvum014015t1	1.2348	0.178343	0.777548	AT3G11810.1		PREDICTED: uncharacterized protein LOC107018769
Storvum046009t1	1.23383	0.0481045	0.577626	AT3G57450.1		hypothetical protein BC332_02579
Storvum005701t1	1.2331	0.0227236	0.443691	AT2G32990.1	glycosyl hydrolase 9B8	endoglucanase 11-like
Storvum023987t1	1.23251	0.0170059	0.412733	AT3G29400.1	exocyst subunit exo70 family protein E1	---NA---
Storvum004519t1	1.23157	0.00099825	0.138332	AT3G49220.1	Plant invertase/pectin methylesterase inhibitor superfamily	probable pectinesterase/pectinesterase inhibitor 34
Storvum007517t1	1.2311	0.0956617	0.695101	AT3G18950.1	Transducin/WD40 repeat-like superfamily protein	protein JINGUBANG-like
Storvum004818t1	1.23013	0.0799201	0.666073	AT1G66120.1	AMP-dependent synthetase and ligase family protein	butyrate--CoA ligase AAE11, peroxisomal-like
Storvum000277t1	1.22993	0.00118703	0.148424	AT1G15520.1	pleiotropic drug resistance 12	pleiotropic drug resistance protein 1
Storvum014896t12	1.22907	0.188936	0.785562	AT3G12500.1	basic chitinase	Acidic endochitinase Q
Storvum114731t1	1.22906	0.0127495	0.376567	NA	NA	---NA---
Storvum010440t1	1.22759	0.0628366	0.621901	AT5G05340.1	Peroxidase superfamily protein	suberization-associated anionic peroxidase-like
Storvum023262t1	1.2274	0.00481079	0.255532	AT4G27740.1	Yippee family putative zinc-binding protein	protein yippee-like At4g27740
Storvum011552t2	1.22654	0.00645413	0.287026	AT1G28400.1		protein E6
Storvum018662t3	1.22641	0.00056957	0.103087	AT5G62350.1	Plant invertase/pectin methylesterase inhibitor superfamily protein	21 kDa protein-like
Storvum008569t1	1.22348	0.017919	0.418004	AT5G15630.1	COBRA-like extracellular glycosyl-phosphatidyl inositol-anchored protein family	COBRA-like protein 4
Storvum007594t1	1.22281	0.0129154	0.376567	AT5G03490.1	UDP-Glycosyltransferase superfamily protein	UDP-glycosyltransferase 89A2-like
Storvum036833t1	1.22132	0.267295	0.831941	AT1G27220.1	paired amphipathic helix repeat-containing protein	putative ribonuclease h protein
Storvum006516t1	1.22106	0.00104124	0.140858	AT3G50930.1	cytochrome BC1 synthesis	AAA-ATPase At3g50940-like
Storvum065851t1	1.22013	0.0162899	0.407368	AT3G03050.1	cellulose synthase-like D3	---NA---
Storvum018187t1	1.21979	0.00182204	0.180181	AT4G14746.1		vitamin K-dependent protein S-like isoform X1
Storvum004996t1	1.21962	0.466225	0.907659	AT4G31970.1	cytochrome P450, family 82, subfamily C, polypeptide 2	cytochrome P450 82C2-like
Storvum012578t1	1.21655	0.000235853	0.0770478	AT1G43710.1	Pyridoxal phosphate (PLP)-dependent transferases superfamily protein	histidine decarboxylase-like
Storvum014876t1	1.21598	0.0268737	0.464761	AT3G54420.1	homolog of carrot EP3-3 chitinase	endochitinase EP3-like
Storvum011337t1	1.21081	0.0142071	0.385229	AT4G37970.1	cinnamyl alcohol dehydrogenase 6	8-hydroxygeraniol dehydrogenase-like
Storvum095661t1	1.21068	0.125439	0.738058	NA	NA	---NA---
Storvum017886t1	1.21058	0.127679	0.740177	AT1G21280.1		PREDICTED: uncharacterized protein LOC102587048
Storvum075231t1	1.21033	0.157403	0.766334	NA	NA	---NA---
Storvum017178t1	1.20956	0.0812158	0.667982	AT2G35930.1	plant U-box 23	E3 ubiquitin-protein ligase PUB23-like
Storvum050829t1	1.20905	0.00676879	0.292604	AT5G11580.1	Regulator of chromosome condensation (RCC1) family protein	---NA---
Storvum009121t1	1.20873	0.0143848	0.387541	AT4G35600.2	Protein kinase superfamily protein	probable serine/threonine-protein kinase Cx32, chloroplastic
Storvum009129t1	1.20746	0.0828817	0.672918	AT5G63180.1	Pectin lyase-like superfamily protein	probable pectate lyase P18
Storvum067323t1	1.20703	0.00856331	0.324662	AT1G52790.1	2-oxoglutarate (2OG) and Fe(II)-dependent oxygenase superfamily protein	probable 2-oxoglutarate-dependent dioxygenase AOP1
Storvum001261t1	1.20586	0.240536	0.816955	AT1G45616.1	receptor like protein 6	receptor-like protein 12
Storvum029470t1	1.20396	0.0609723	0.617957	AT1G76550.1	Phosphofructokinase family protein	---NA---
Storvum013261t1	1.2029	0.00802424	0.314299	AT1G27730.1	salt tolerance zinc finger	zinc finger protein ZAT10-like
Storvum009987t1	1.20183	0.00105099	0.140858	AT3G23280.2	XB3 ortholog 5 in Arabidopsis thaliana	putative E3 ubiquitin-protein ligase XBAT35 isoform X2
Storvum014748t1	1.2006	0.101672	0.70342	AT1G29930.1	chlorophyll A/B binding protein 1	Chlorophyll a-b binding protein 3C, chloroplastic
Storvum015425t1	1.20031	0.00719293	0.299745	AT1G27730.1	salt tolerance zinc finger	zinc finger protein ZAT10-like
Storvum002536t1	1.20025	0.0496556	0.582105	AT2G29110.1	glutamate receptor 2.8	glutamate receptor 2.8-like
Storvum008757t1	1.19925	0.000774482	0.12511	AT2G15490.1	UDP-glycosyltransferase 73B4	zeatin O-xylosyltransferase-like
Storvum017348t1	1.1989	0.0273599	0.467869	AT1G27730.1	salt tolerance zinc finger	zinc finger protein ZAT10-like
Storvum040962t1	1.19843	0.0222276	0.440586	AT3G01820.1	P-loop containing nucleoside triphosphate hydrolases superfamily protein	probable adenylate kinase 7, mitochondrial
Storvum019484t1	1.198	0.14098	0.75429	AT3G01570.1	Oleosin family protein	oleosin 5-like
Storvum014018t1	1.19681	0.0030185	0.210465	AT3G01470.1	homeobox 1	homeobox-leucine zipper protein HAT5-like
Storvum013672t1	1.19568	0.0119216	0.366065	AT2G18360.1	alpha/beta-Hydrolases superfamily protein	putative aminoacrylate hydrolase RutD
Storvum012802t1	1.19525	0.039985	0.542343	AT4G11070.2	WRKY family transcription factor	probable WRKY transcription factor 53
Storvum025696t1	1.19331	0.134484	0.749113	NA	NA	---NA---
Storvum002590t1	1.19153	0.111117	0.718572	AT4G36870.2	BEL1-like homeodomain 2	BEL1-like homeodomain protein 4
Storvum007196t1	1.19082	0.0391787	0.540211	AT5G25260.1	SPFH/Band 7/PHB domain-containing membrane-associated protein family	flotillin-like protein 4
Storvum030217t1	1.19027	0.0798025	0.666073	AT5G54490.1	pinoid-binding protein 1	calcium-binding protein PBP1-like
Storvum013733t1	1.18979	0.00392779	0.236468	AT2G41870.1	Remorin family protein	remorin 4.1-like
Storvum036209t1	1.18953	0.0579531	0.610469	AT1G11112.1		Vesicle-trafficking protein like
Storvum021888t1	1.18933	0.0153292	0.397886	AT3G50930.1	cytochrome BC1 synthesis	protein HYPER-SENSITIVITY-RELATED 4-like
Storvum065394t1	1.18652	0.122992	0.733427	AT5G59450.1	GRAS family transcription factor	---NA---
Storvum000987t1	1.18623	0.0548482	0.602751	AT1G12220.2	Disease resistance protein (CC-NBS-LRR class) family	disease resistance protein RPS2-like
Storvum015126t1	1.18578	0.0424063	0.551361	AT1G21390.1	embryo defective 2170	hybrid signal transduction histidine kinase K-like
Storvum047252t1	1.1855	0.0927278	0.689534	AT1G13900.1	Purple acid phosphatases superfamily protein	---NA---
Storvum038930t1	1.18315	0.0711758	0.645446	AT4G01060.3	CAPRICE-like MYB3	---NA---
Storvum008377t1	1.18244	0.00153065	0.165183	AT1G69550.1	disease resistance protein (TIR-NBS-LRR class)	TMV resistance protein N-like isoform X1
Storvum036163t1	1.18054	0.12256	0.733427	AT5G13800.1	pheophytinase	Protein transport protein Sec24-like CEF
Storvum019090t1	1.17956	0.0369268	0.52682	AT1G78380.1	glutathione S-transferase TAU 19	probable glutathione S-transferase
Storvum017915t3	1.17936	0.19981	0.793262	AT3G22160.1	VQ motif-containing protein	VQ motif-containing protein 22
Storvum028848t1	1.17734	0.00417003	0.239656	AT5G06270.1		Gb:AAF02129.1, putative
Storvum016516t1	1.17683	0.000267923	0.0770478	AT4G24380.1		ovarian cancer-associated gene 2 protein homolog isoform X1
Storvum018614t1	1.17644	0.236765	0.813614	AT1G67650.1	SRP72 RNA-binding domain	signal recognition particle subunit SRP72-like
Storvum107632t1	1.17591	0.0265284	0.46443	AT1G16830.1	Pentatricopeptide repeat (PPR) superfamily protein	---NA---
Storvum004482t1	1.17248	0.0483141	0.577967	AT1G29200.2	O-fucosyltransferase family protein	O-fucosyltransferase 8 isoform X2
Storvum011086t1	1.17244	0.0412717	0.545778	AT1G06620.1	2-oxoglutarate (2OG) and Fe(II)-dependent oxygenase superfamily protein	1-aminocyclopropane-1-carboxylate oxidase homolog
Storvum005087t1	1.17049	0.00383322	0.233476	AT3G12580.1	heat shock protein 70	heat shock cognate 70 kDa protein 2-like
Storvum016099t2	1.17044	2.44e-05	0.0244351	AT5G16030.2		PREDICTED: uncharacterized protein LOC107799285
Storvum006997t3	1.16996	0.00207732	0.187594	AT2G33150.1	peroxisomal 3-ketoacyl-CoA thiolase 3	3-ketoacyl-CoA thiolase 2, peroxisomal
Storvum023474t1	1.16899	0.0346714	0.511482	AT5G09530.1	hydroxyproline-rich glycoprotein family protein	PREDICTED: extensin-2-like
Storvum024622t2	1.16563	0.228581	0.809098	AT5G16980.1	Zinc-binding dehydrogenase family protein	uncharacterized protein LOC104649334
Storvum015323t1	1.16538	0.0117473	0.365711	AT2G01340.1		PREDICTED: uncharacterized protein At1g66480-like
Storvum003901t1	1.16514	0.392627	0.875285	AT1G67000.1	Protein kinase superfamily protein	putative receptor-like protein kinase
Storvum006430t1	1.16421	0.000453319	0.0921088	AT1G26560.1	beta glucosidase 40	beta-glucosidase 40-like
Storvum000867t1	1.16385	0.00983498	0.340597	AT3G47570.1	Leucine-rich repeat protein kinase family protein	putative receptor-like protein kinase At3g47110
Storvum005321t1	1.16299	0.00540184	0.26548	AT5G57580.1	Calmodulin-binding protein	calmodulin-binding protein 60 C
Storvum008304t1	1.16254	0.000609718	0.106426	AT1G73805.1	Calmodulin binding protein-like	protein SAR DEFICIENT 1-like
Storvum010160t1	1.16156	0.00861628	0.325108	AT3G08580.2	ADP/ATP carrier 1	ADP,ATP carrier protein, mitochondrial
Storvum055515t1	1.16119	0.182506	0.780044	AT4G19520.1	disease resistance protein (TIR-NBS-LRR class) family	F-box/FBD/LRR-repeat protein At1g13570-like
Storvum005752t1	1.16052	9.26e-05	0.0474992	AT5G10600.1	cytochrome P450, family 81, subfamily K, polypeptide 2	isoflavone 2'-hydroxylase-like
Storvum018158t1	1.15991	0.0375065	0.528997	AT1G52140.1		PREDICTED: uncharacterized protein LOC102597263
Storvum013885t1	1.15981	0.020975	0.430878	AT3G26085.1	CAAX amino terminal protease family protein	PREDICTED: uncharacterized protein LOC102595495
Storvum002041t1	1.15945	2.13e-05	0.0244351	AT2G19130.1	S-locus lectin protein kinase family protein	putative receptor protein kinase ZmPK1
Storvum020266t1	1.15894	0.149921	0.759135	AT1G07900.1	LOB domain-containing protein 1	LOB domain-containing protein 1-like
Storvum029578t1	1.15888	0.197672	0.791214	AT4G03470.1	Ankyrin repeat family protein	protein ACCELERATED CELL DEATH 6-like
Storvum018717t1	1.15799	0.00732439	0.30081	AT3G52710.1		calcium/calmodulin protein kinase 1
Storvum005669t1	1.15792	0.123916	0.736289	AT1G80830.1	natural resistance-associated macrophage protein 1	metal transporter Nramp5-like
Storvum013534t1	1.15766	3.64e-05	0.0315171	AT3G25540.1	TRAM, LAG1 and CLN8 (TLC) lipid-sensing domain containing protein	protein ASC1-like
Storvum039224t1	1.1564	0.164433	0.774693	AT3G56180.1	Protein of unknown function (DUF567)	protein LURP-one-related 14
Storvum023324t2	1.15621	0.194738	0.789885	AT4G03500.1	Ankyrin repeat family protein	ankyrin repeat-containing protein At5g02620-like
Storvum090814t1	1.15604	0.0396661	0.54211	AT3G46920.1	Protein kinase superfamily protein with octicosapeptide/Phox/Bem1p domain	---NA---
Storvum024530t1	1.15583	0.0961417	0.695631	AT3G20980.1	Gag-Pol-related retrotransposon family protein	Retrovirus-related Pol polyprotein from transposon TNT 1-94
Storvum024590t1	1.15515	0.149292	0.758308	NA	NA	protein NIM1-INTERACTING 2-like
Storvum021582t1	1.15424	0.248315	0.822272	NA	NA	hypothetical protein A4A49_63750, partial
Storvum002434t1	1.153	5.58e-05	0.03692	AT5G67360.1	Subtilase family protein	subtilisin-like protease SBT1.7
Storvum035049t1	1.15271	0.35945	0.861985	AT1G69660.1	TRAF-like family protein	---NA---
Storvum020135t1	1.15191	2e-05	0.0244351	AT5G44030.1	cellulose synthase A4	PREDICTED: uncharacterized protein LOC100261167
Storvum016269t2	1.1516	0.0261657	0.464318	AT4G27950.1	cytokinin response factor 4	pathogenesis-related genes transcriptional activator PTI6-like
Storvum010996t1	1.15156	5e-05	0.035127	AT3G61440.1	cysteine synthase C1	bifunctional L-3-cyanoalanine synthase/cysteine synthase 1, mitochondrial
Storvum022542t1	1.15122	0.0894952	0.683862	AT2G31940.1		PREDICTED: uncharacterized protein LOC104111156
Storvum006324t1	1.15118	0.120386	0.731662	AT5G22860.1	Serine carboxypeptidase S28 family protein	lysosomal Pro-X carboxypeptidase-like
Storvum002970t1	1.15028	0.00524562	0.263593	AT4G24020.1	NIN like protein 7	protein NLP6-like isoform X1
Storvum044312t1	1.14873	0.0501388	0.584234	AT5G51850.1		---NA---
Storvum003725t1	1.14847	0.0115876	0.363096	AT3G09520.1	exocyst subunit exo70 family protein H4	exocyst complex component EXO70A1-like
Storvum062166t1	1.14765	0.421938	0.889755	NA	NA	---NA---
Storvum018925t1	1.14657	0.0824444	0.672472	NA	NA	hypothetical protein A4A49_63750, partial
Storvum028388t1	1.14622	0.0665602	0.633869	AT3G61510.1	ACC synthase 1	---NA---
Storvum047411t1	1.14402	0.12575	0.738608	AT3G12770.1	mitochondrial editing factor 22	Ac1147-like protein
Storvum007824t1	1.14318	0.020761	0.430061	AT1G64660.1	methionine gamma-lyase	methionine gamma-lyase-like
Storvum037480t1	1.1429	0.106184	0.712562	NA	NA	---NA---
Storvum012512t1	1.14079	0.350745	0.858881	AT1G29860.1	WRKY DNA-binding protein 71	probable WRKY transcription factor 71
Storvum002440t1	1.1402	0.00464447	0.250672	AT3G23150.1	Signal transduction histidine kinase, hybrid-type, ethylene sensor	ethylene receptor 2-like
Storvum056166t1	1.13839	0.0333716	0.505785	NA	NA	---NA---
Storvum000470t1	1.13785	0.00185669	0.180813	AT3G18290.1	zinc finger protein-related	zinc finger protein BRUTUS isoform X1
Storvum031519t1	1.13729	0.0249519	0.457411	AT5G44990.2	Glutathione S-transferase family protein	---NA---
Storvum019873t1	1.13707	0.0963777	0.695631	AT3G21710.2		PREDICTED: uncharacterized protein LOC102587935
Storvum004169t1	1.13681	0.00503911	0.259006	AT1G11050.1	Protein kinase superfamily protein	probable receptor-like protein kinase At1g11050
Storvum019172t2	1.13547	0.0211052	0.430878	AT5G25190.1	Integrase-type DNA-binding superfamily protein	ethylene-responsive transcription factor ERF003-like
Storvum029412t1	1.13521	0.0751945	0.654504	AT3G48870.2	Clp ATPase	TMV resistance protein N-like
Storvum004425t1	1.13296	0.506437	0.917039	AT4G36220.1	ferulic acid 5-hydroxylase 1	cytochrome P450 84A1-like
Storvum005677t1	1.13132	0.00116999	0.148334	AT1G59780.1	NB-ARC domain-containing disease resistance protein	Putative late blight resistance protein, identical
Storvum001712t1	1.13115	0.0510778	0.585729	AT4G27290.1	S-locus lectin protein kinase family protein	G-type lectin S-receptor-like serine/threonine-protein kinase At4g27290
Storvum033127t1	1.13014	0.0699463	0.643816	AT3G59880.1		PREDICTED: uncharacterized protein LOC102603344
Storvum040759t1	1.1297	0.0204388	0.429105	AT3G27670.1	ARM repeat superfamily protein	non-specific lipid-transfer protein-like protein At5g64080
Storvum083273t1	1.12918	0.00337953	0.22025	AT5G19000.2	BTB-POZ and MATH domain 1	---NA---
Storvum001064t1	1.12862	0.179778	0.778833	AT1G35710.1	Protein kinase family protein with leucine-rich repeat domain	probable LRR receptor-like serine/threonine-protein kinase At4g08850
Storvum008054t1	1.12797	0.162581	0.772311	AT1G07870.1	Protein kinase superfamily protein	serine/threonine-protein kinase CDL1-like
Storvum023323t1	1.12673	0.0170279	0.412733	AT1G48850.2	chorismate synthase, putative / 5-enolpyruvylshikimate-3-phosphate phospholyase, putative	---NA---
Storvum017507t1	1.12668	0.211595	0.79966	AT1G07900.1	LOB domain-containing protein 1	LOB domain-containing protein 1-like
Storvum020464t1	1.1251	0.0193053	0.425142	AT1G52565.1		Protein kinase C and casein kinase substrate in neurons protein
Storvum025953t1	1.12367	0.227405	0.809012	AT2G39040.1	Peroxidase superfamily protein	peroxidase 24-like
Storvum005537t1	1.12341	0.0238256	0.45066	AT1G07710.1	Ankyrin repeat family protein	ankyrin repeat-containing protein At5g02620-like
Storvum019808t1	1.12274	0.029281	0.479258	AT5G46270.1	Disease resistance protein (TIR-NBS-LRR class) family	PREDICTED: uncharacterized protein LOC102585716 isoform X2
Storvum006249t1	1.12125	0.073086	0.650436	AT5G13800.1	pheophytinase	pheophytinase, chloroplastic-like
Storvum005283t1	1.12038	0.000441885	0.0904925	AT4G17230.1	SCARECROW-like 13	scarecrow-like protein 13
Storvum014177t1	1.11902	0.0190933	0.424656	AT2G01660.1	plasmodesmata-located protein 6	cysteine-rich repeat secretory protein 12-like
Storvum009782t1	1.11717	0.0338299	0.507823	AT4G12730.1	FASCICLIN-like arabinogalactan 2	fasciclin-like arabinogalactan protein 2
Storvum013814t1	1.11677	0.0132256	0.378317	AT5G08790.1	NAC (No Apical Meristem) domain transcriptional regulator superfamily protein	NAC domain protein
Storvum024335t3	1.11516	0.00155817	0.166262	AT5G08720.1		COPII coat assembly protein
Storvum016004t1	1.115	0.0145475	0.388507	AT1G76070.1		PREDICTED: uncharacterized protein At1g76070-like
Storvum006080t1	1.11131	0.476364	0.910576	AT4G35090.1	catalase 2	catalase isozyme 1
Storvum069819t1	1.11105	0.170815	0.775588	AT2G24230.1	Leucine-rich repeat protein kinase family protein	senescence associated protein
Storvum013106t2	1.11097	0.0121367	0.368322	AT1G51700.1	DOF zinc finger protein 1	dof zinc finger protein DOF5.7-like
Storvum023078t1	1.11017	0.00856184	0.324662	AT1G49000.1		Actin cytoskeleton-regulatory complex protein
Storvum042984t1	1.10949	0.0947552	0.692912	NA	NA	---NA---
Storvum012894t1	1.10884	0.000680875	0.115132	AT4G26010.1	Peroxidase superfamily protein	peroxidase 44-like
Storvum011430t1	1.10869	0.00239965	0.197854	AT4G34230.1	cinnamyl alcohol dehydrogenase 5	probable cinnamyl alcohol dehydrogenase 1
Storvum038595t1	1.10854	0.416108	0.887173	AT3G61130.1	galacturonosyltransferase 1	---NA---
Storvum005963t1	1.10672	0.00100613	0.138451	AT2G43020.1	polyamine oxidase 2	probable polyamine oxidase 2
Storvum006596t1	1.10474	0.0119643	0.366168	AT5G57260.1	cytochrome P450, family 71, subfamily B, polypeptide 10	cytochrome P450 CYP736A12-like
Storvum059000t1	1.10454	0.179855	0.778961	AT5G44240.2	aminophospholipid ATPase 2	---NA---
Storvum011473t1	1.10417	0.0515876	0.588182	AT1G02170.1	metacaspase 1	metacaspase-1-like isoform X1
Storvum019544t1	1.1033	0.00540095	0.26548	AT4G25040.1	Uncharacterised protein family (UPF0497)	CASP-like protein 1F1
Storvum020719t1	1.1026	0.0176988	0.416359	AT2G42975.1		PREDICTED: uncharacterized protein LOC107878508
Storvum018035t1	1.10207	0.002118	0.190158	AT5G09530.1	hydroxyproline-rich glycoprotein family protein	extensin-2-like
Storvum018517t1	1.10126	0.0738304	0.652014	AT4G39720.1	VQ motif-containing protein	VQ motif-containing protein 22
Storvum041683t1	1.10049	0.0847922	0.676968	AT2G02650.1	Ribonuclease H-like superfamily protein	---NA---
Storvum012899t1	1.10008	0.0207634	0.430061	AT5G67350.1		probable membrane-associated kinase regulator 1
Storvum004394t1	1.09968	0.199238	0.792563	AT2G14960.1	Auxin-responsive GH3 family protein	probable indole-3-acetic acid-amido synthetase GH3.1
Storvum016395t1	1.09945	0.233089	0.812613	AT3G22060.1	Receptor-like protein kinase-related family protein	cysteine-rich repeat secretory protein 38-like
Storvum011588t1	1.09819	0.0779582	0.662594	AT4G28940.1	Phosphorylase superfamily protein	bark storage protein A-like
Storvum008923t1	1.0972	0.0336502	0.507347	AT1G70230.1	TRICHOME BIREFRINGENCE-LIKE 27	protein ALTERED XYLOGLUCAN 4
Storvum010035t1	1.09635	0.00503458	0.259006	AT3G06240.1	F-box family protein	F-box protein At3g07870-like
Storvum020715t1	1.09486	0.0679668	0.639362	AT1G14440.2	homeobox protein 31	zinc-finger homeodomain protein 5-like
Storvum054061t1	1.09452	0.000829373	0.130729	NA	NA	---NA---
Storvum043719t1	1.09327	0.159265	0.768218	AT4G27740.1	Yippee family putative zinc-binding protein	---NA---
Storvum013881t1	1.09269	0.000389011	0.0899784	AT3G11820.2	syntaxin of plants 121	syntaxin-121-like
Storvum018704t1	1.09192	0.0512978	0.586698	AT2G33470.2	glycolipid transfer protein 1	glycolipid transfer protein 1-like
Storvum068643t1	1.08989	0.0125757	0.373794	AT2G37230.1	Tetratricopeptide repeat (TPR)-like superfamily protein	TMV resistance protein N-like
Storvum011004t1	1.08787	0.0623925	0.621487	AT4G11070.1	WRKY family transcription factor	probable WRKY transcription factor 30
Storvum004076t1	1.08532	0.0102711	0.350104	AT1G59740.1	Major facilitator superfamily protein	protein NRT1/ PTR FAMILY 4.3-like
Storvum021667t1	1.08433	0.0978569	0.696952	AT2G37430.1	C2H2 and C2HC zinc fingers superfamily protein	zinc finger protein ZAT11-like
Storvum064441t1	1.08402	0.265156	0.831567	AT1G27190.1	Leucine-rich repeat protein kinase family protein	inactive LRR receptor-like serine/threonine-protein kinase BIR2
Storvum039127t1	1.08363	0.0718932	0.648297	AT3G07610.2	Transcription factor jumonji (jmjC) domain-containing protein	---NA---
Storvum022654t1	1.08198	0.0211231	0.430878	AT4G21880.1	Pentatricopeptide repeat (PPR) superfamily protein	---NA---
Storvum050000t1	1.08179	0.356958	0.860724	AT2G12475.1	Defensin-like (DEFL) family protein	---NA---
Storvum015455t1	1.08111	0.302068	0.846117	AT5G51890.1	Peroxidase superfamily protein	peroxidase 5-like
Storvum001489t1	1.0809	0.00231738	0.196547	AT1G50180.1	NB-ARC domain-containing disease resistance protein	putative late blight resistance protein homolog R1A-10
Storvum077751t1	1.07946	0.000835644	0.130924	AT4G27130.1	Translation initiation factor SUI1 family protein	---NA---
Storvum044827t1	1.07859	0.00932292	0.333064	AT1G65000.1		---NA---
Storvum016947t1	1.0785	0.0999754	0.70064	AT3G46530.1	NB-ARC domain-containing disease resistance protein	PREDICTED: uncharacterized protein LOC107001130
Storvum008660t1	1.07818	0.201792	0.794779	AT4G16260.1	Glycosyl hydrolase superfamily protein	glucan endo-1,3-beta-glucosidase, acidic
Storvum006541t1	1.07781	0.0513336	0.58685	AT5G65380.1	MATE efflux family protein	protein DETOXIFICATION 27-like
Storvum039572t1	1.07744	0.0247722	0.457143	AT4G18100.1	Ribosomal protein L32e	---NA---
Storvum069019t1	1.07727	0.0457604	0.565847	AT5G44310.2	Late embryogenesis abundant protein (LEA) family protein	---NA---
Storvum007615t1	1.07627	0.171173	0.775588	AT5G45120.1	Eukaryotic aspartyl protease family protein	probable aspartyl protease At4g16563
Storvum003645t1	1.07625	0.026468	0.46443	AT2G39380.1	exocyst subunit exo70 family protein H2	exocyst complex component EXO70A1-like
Storvum014259t1	1.07592	0.0271201	0.466185	AT4G36830.1	GNS1/SUR4 membrane protein family	elongation of fatty acids protein 3-like
Storvum032976t1	1.07559	0.12723	0.739917	AT3G01420.1	Peroxidase superfamily protein	alpha-dioxygenase 1-like
Storvum064323t1	1.07482	0.173214	0.776669	AT1G24706.1	THO2	---NA---
Storvum026638t1	1.07397	0.258728	0.827486	AT5G09960.1		PREDICTED: uncharacterized protein LOC102599948 isoform X1
Storvum011794t1	1.07355	0.00247878	0.197855	AT1G02400.1	gibberellin 2-oxidase 6	Gibberellin 2-beta-dioxygenase 2
Storvum023008t1	1.07201	0.261553	0.828723	AT2G44150.1	histone-lysine N-methyltransferase ASHH3	histone-lysine N-methyltransferase ASHH3
Storvum008468t1	1.07158	0.000215867	0.074857	AT4G00770.1		myb-like protein X
Storvum003341t1	1.06946	0.0686007	0.640297	AT1G09910.1	Rhamnogalacturonate lyase family protein	rhamnogalacturonate lyase-like isoform X2
Storvum008386t3	1.06926	0.15942	0.768559	AT3G26040.1	HXXXD-type acyl-transferase family protein	acylsugar acyltransferase 3-like
Storvum003695t1	1.06887	0.152528	0.762287	AT5G38280.1	PR5-like receptor kinase	rust resistance kinase Lr10-like
Storvum024460t1	1.06827	0.021065	0.430878	AT5G14310.1	carboxyesterase 16	probable carboxylesterase 11
Storvum059158t1	1.06801	0.0291842	0.478262	AT1G65060.1	4-coumarate:CoA ligase 3	4-coumarate--CoA ligase 2-like
Storvum002565t1	1.0663	0.0557037	0.604232	AT2G32540.1	cellulose synthase-like B4	cellulose synthase-like protein H1
Storvum030744t1	1.06419	0.0347692	0.512048	AT3G04820.1	Pseudouridine synthase family protein	---NA---
Storvum008022t1	1.06416	0.00406903	0.238211	AT3G55740.1	proline transporter 2	proline transporter 2-like
Storvum002778t1	1.06401	0.0319613	0.49865	AT2G35940.3	BEL1-like homeodomain 1	BEL1-like homeodomain protein 1
Storvum027865t2	1.06334	0.191682	0.789272	AT4G33920.1	Protein phosphatase 2C family protein	probable protein phosphatase 2C 63
Storvum030597t1	1.06258	0.0238192	0.45066	AT3G62980.1	F-box/RNI-like superfamily protein	---NA---
Storvum051245t1	1.06139	0.105136	0.71115	AT1G66680.1	S-adenosyl-L-methionine-dependent methyltransferases superfamily protein	---NA---
Storvum017304t1	1.06	0.167514	0.775588	AT5G43310.1	COP1-interacting protein-related	transcription factor myb1r1
Storvum048673t1	1.05997	0.00666613	0.292604	AT1G73580.1	Calcium-dependent lipid-binding (CaLB domain) family protein	protein C2-DOMAIN ABA-RELATED 3-like
Storvum023998t1	1.05967	0.0511195	0.585797	NA	NA	---NA---
Storvum061335t1	1.05924	0.000476936	0.093292	AT5G20910.1	RING/U-box superfamily protein	---NA---
Storvum020422t1	1.05862	0.00144746	0.161909	AT2G32030.1	Acyl-CoA N-acyltransferases (NAT) superfamily protein	uncharacterized N-acetyltransferase p20-like
Storvum005958t1	1.05748	0.000564318	0.103087	AT5G26340.1	Major facilitator superfamily protein	sugar transport protein 13
Storvum069499t1	1.05515	0.125317	0.738058	AT3G21870.1	cyclin p2;1	---NA---
Storvum044355t1	1.05497	0.0681135	0.63976	AT4G38430.1	rho guanyl-nucleotide exchange factor 1	rop guanine nucleotide exchange factor 1
Storvum009854t1	1.05471	0.000318275	0.0844663	AT4G39330.1	cinnamyl alcohol dehydrogenase 9	probable cinnamyl alcohol dehydrogenase 6
Storvum011888t2	1.05425	0.622471	0.944112	AT3G57270.1	beta-1,3-glucanase 1	glucan endo-1,3-beta-glucosidase, acidic-like
Storvum012904t1	1.0526	0.00090483	0.131468	AT5G42050.1	DCD (Development and Cell Death) domain protein	B2 protein-like
Storvum036960t1	1.05214	0.000895399	0.131468	AT5G48620.1	Disease resistance protein (CC-NBS-LRR class) family	NB-LRR tospovirus immune receptor
Storvum021116t1	1.0504	0.019701	0.427699	AT5G13080.1	WRKY DNA-binding protein 75	probable WRKY transcription factor 75
Storvum052540t1	1.04835	0.524324	0.923247	AT5G25940.1	early nodulin-related	early nodulin-93-like
Storvum028167t1	1.04793	0.147122	0.75759	AT4G23160.1	cysteine-rich RLK (RECEPTOR-like protein kinase) 8	uncharacterized mitochondrial protein AtMg00810-like
Storvum032816t1	1.04685	0.101299	0.702574	AT1G49050.2	Eukaryotic aspartyl protease family protein	---NA---
Storvum011551t1	1.04659	0.517537	0.921134	AT5G62180.1	carboxyesterase 20	carboxylesterase 1-like
Storvum019990t1	1.04627	0.118976	0.73031	AT1G76650.3	calmodulin-like 38	putative calcium-binding protein CML19
Storvum013181t1	1.04541	0.358902	0.861513	AT2G02060.1	Homeodomain-like superfamily protein	putative Myb family transcription factor At1g14600
Storvum051588t1	1.04518	0.131752	0.747842	AT3G47090.1	Leucine-rich repeat protein kinase family protein	---NA---
Storvum038596t1	1.04461	0.160428	0.769428	AT3G53180.1	glutamate-ammonia ligases;catalytics;glutamate-ammonia ligases	protein fluG
Storvum006269t1	1.04404	0.00161842	0.168373	AT3G52870.1	IQ calmodulin-binding motif family protein	IQ domain-containing protein IQM3-like
Storvum012531t1	1.04382	0.223531	0.806423	AT1G08450.1	calreticulin 3	calreticulin-3-like isoform X1
Storvum017653t1	1.04372	0.0583371	0.610914	AT2G39030.1	Acyl-CoA N-acyltransferases (NAT) superfamily protein	tyramine N-feruloyltransferase 4/11-like
Storvum024533t1	1.04348	0.0291711	0.478262	AT4G00650.1	FRIGIDA-like protein	protein FRIGIDA-like
Storvum005213t1	1.04173	0.00189795	0.180813	AT3G59080.1	Eukaryotic aspartyl protease family protein	aspartyl protease family protein 2-like
Storvum037947t3	1.04141	0.0455369	0.56558	AT1G32920.1		Avr9/Cf-9 rapidly elicited protein 65
Storvum059433t1	1.04064	0.0948844	0.692912	AT1G55830.1		coiled-coil domain-containing protein 22 isoform X2
Storvum055321t1	1.04059	0.0210994	0.430878	AT1G34760.1	general regulatory factor 11	14-3-3 protein 7
Storvum012891t1	1.03977	0.0173866	0.415617	AT5G47230.1	ethylene responsive element binding factor 5	ethylene-responsive transcription factor 5-like
Storvum007742t1	1.0392	0.0276685	0.469671	AT5G50080.1	ethylene response factor 110	ethylene-responsive transcription factor ABR1-like isoform X1
Storvum020742t1	1.03861	0.0527539	0.594303	AT2G28710.1	C2H2-type zinc finger family protein	zinc finger protein ZAT11-like
Storvum004505t2	1.03801	0.383759	0.872461	AT3G53810.1	Concanavalin A-like lectin protein kinase family protein	L-type lectin-domain containing receptor kinase IV.1-like
Storvum003615t1	1.03737	0.000251487	0.0770478	AT4G17880.1	Basic helix-loop-helix (bHLH) DNA-binding family protein	transcription factor MYC2-like
Storvum029143t1	1.03696	0.0197973	0.427911	AT3G49400.2	Transducin/WD40 repeat-like superfamily protein	Retrovirus-related Pol polyprotein from transposon TNT 1-94
Storvum003737t1	1.03591	0.00223701	0.192242	AT5G51920.1	Pyridoxal phosphate (PLP)-dependent transferases superfamily protein	molybdenum cofactor sulfurase
Storvum005095t1	1.03486	0.0534183	0.597014	AT4G38470.1	ACT-like protein tyrosine kinase family protein	serine/threonine-protein kinase STY46-like isoform X1
Storvum012846t1	1.03454	0.0218501	0.438336	AT3G16770.1	ethylene-responsive element binding protein	ethylene-responsive transcription factor ERF071-like
Storvum007976t1	1.03278	8.26e-06	0.019532	AT5G42830.1	HXXXD-type acyl-transferase family protein	uncharacterized acetyltransferase At3g50280-like
Storvum079169t1	1.03208	0.110392	0.716914	AT1G12220.2	Disease resistance protein (CC-NBS-LRR class) family	---NA---
Storvum061093t1	1.02753	0.290151	0.840565	AT2G46750.1	D-arabinono-1,4-lactone oxidase family protein	rRNA promoter binding protein
Storvum004942t1	1.02717	0.00806809	0.315067	AT2G44380.1	Cysteine/Histidine-rich C1 domain family protein	uncharacterized LOC107857153
Storvum003698t1	1.02684	0.0370456	0.527227	AT3G01420.1	Peroxidase superfamily protein	Alpha-dioxygenase 1
Storvum043260t1	1.02587	0.249318	0.822859	AT1G66235.1		---NA---
Storvum010191t1	1.02566	0.00402263	0.237774	AT1G15550.1	gibberellin 3-oxidase 1	thioredoxin family protein
Storvum001777t1	1.02538	0.0612301	0.617957	AT3G50950.1	HOPZ-ACTIVATED RESISTANCE 1	disease resistance RPP13-like protein 4
Storvum005232t1	1.02449	0.0269478	0.464761	AT2G36780.1	UDP-Glycosyltransferase superfamily protein	UDP-glycosyltransferase 73C3-like
Storvum014554t1	1.02439	0.0182489	0.419455	AT2G28690.1	Protein of unknown function (DUF1635)	PREDICTED: uncharacterized protein LOC102578640
Storvum077834t1	1.02342	0.0273555	0.467869	AT1G13520.1	Protein of unknown function (DUF1262)	---NA---
Storvum023087t1	1.0231	0.0134968	0.382778	AT3G07600.1	Heavy metal transport/detoxification superfamily protein	heavy metal-associated isoprenylated plant protein 16-like
Storvum014742t1	1.02223	0.0161521	0.406173	AT1G52340.1	NAD(P)-binding Rossmann-fold superfamily protein	secoisolariciresinol dehydrogenase-like
Storvum003439t1	1.02082	0.00734851	0.30081	AT2G31130.1		PREDICTED: uncharacterized protein LOC102602157 isoform X1
Storvum012574t1	1.02039	0.00294525	0.210465	AT5G22410.1	root hair specific 18	peroxidase 60-like
Storvum002176t1	1.02004	0.00105255	0.140858	AT4G08180.2	OSBP(oxysterol binding protein)-related protein 1C	oxysterol-binding protein-related protein 1B-like
Storvum006100t1	1.01953	0.0226585	0.443592	AT4G31940.1	cytochrome P450, family 82, subfamily C, polypeptide 4	cytochrome P450 CYP82D47-like
Storvum030201t1	1.01951	0.056857	0.607941	AT4G30340.1	diacylglycerol kinase 7	metallocarboxypeptidase inhibitor-like
Storvum025401t1	1.01883	0.306613	0.847181	AT4G10270.1	Wound-responsive family protein	PREDICTED: uncharacterized protein LOC107856794
Storvum006705t1	1.01843	0.121357	0.732107	AT5G44440.1	FAD-binding Berberine family protein	cannabidiolic acid synthase-like
Storvum012205t1	1.01595	0.0641843	0.624465	AT1G12260.1	NAC 007	NAC domain-containing protein 7-like
Storvum040787t1	1.01571	0.0583435	0.610914	AT2G38870.1	Serine protease inhibitor, potato inhibitor I-type family protein	trypsin inhibitor 1-like
Storvum003586t1	1.01449	0.318263	0.850697	AT5G02500.1	heat shock cognate protein 70-1	probable mediator of RNA polymerase II transcription subunit 37e
Storvum000438t1	1.01412	0.00184422	0.180318	AT5G17680.1	disease resistance protein (TIR-NBS-LRR class), putative	TMV resistance protein N-like isoform X1
Storvum004073t1	1.01333	0.0444368	0.563495	AT1G03670.1	ankyrin repeat family protein	protein ACCELERATED CELL DEATH 6-like
Storvum008822t1	1.01215	0.0064567	0.287026	AT5G44160.1	C2H2-like zinc finger protein	protein indeterminate-domain 2-like
Storvum048677t1	1.01139	0.105814	0.711971	AT3G45300.1	isovaleryl-CoA-dehydrogenase	isovaleryl-CoA dehydrogenase, mitochondrial isoform X2
Storvum048479t1	1.01092	0.156027	0.765475	AT3G12570.4	FYD	---NA---
Storvum024715t1	1.01043	0.0177832	0.417425	AT1G79040.1	photosystem II subunit R	photosystem II 10 kDa polypeptide, chloroplastic
Storvum016706t1	1.01011	0.0965549	0.695631	AT4G31115.1	Protein of unknown function (DUF1997)	PREDICTED: uncharacterized protein LOC107029061
Storvum015651t1	1.0085	0.0233749	0.44734	AT1G21910.1	Integrase-type DNA-binding superfamily protein	ethylene-responsive transcription factor ERF014
Storvum010805t1	1.00747	0.000383967	0.0899784	AT1G77810.2	Galactosyltransferase family protein	beta-1,3-galactosyltransferase 7-like
Storvum006123t1	1.00687	0.0832605	0.672918	AT5G42650.1	allene oxide synthase	9-divinyl ether synthase-like
Storvum002612t1	1.00605	0.00874686	0.327321	AT1G17840.1	white-brown complex homolog protein 11	ABC transporter G family member 11-like
Storvum015604t2	1.00584	0.356333	0.860526	AT1G17860.1	Kunitz family trypsin and protease inhibitor protein	miraculin-like
Storvum012955t1	1.00576	0.025034	0.457411	AT2G28510.1	Dof-type zinc finger DNA-binding family protein	dof zinc finger protein DOF2.1-like
Storvum006433t1	1.00529	0.00254322	0.200303	AT3G52970.1	cytochrome P450, family 76, subfamily G, polypeptide 1	cytochrome P450 76A2-like
Storvum022909t1	1.00472	0.0507999	0.585539	AT5G05340.1	Peroxidase superfamily protein	cationic peroxidase 1-like
Storvum012560t1	1.00459	0.0274443	0.468119	AT5G56950.1	nucleosome assembly protein 1;3	nucleosome assembly protein 1;4 isoform X3
Storvum039829t1	1.00456	0.144656	0.75759	AT5G10340.1	F-box family protein	---NA---
Storvum001760t1	1.0043	0.00674184	0.292604	AT5G18860.1	inosine-uridine preferring nucleoside hydrolase family protein	PREDICTED: uncharacterized protein LOC107842165 isoform X1
Storvum011673t5	1.00162	0.00143405	0.161909	AT1G05010.1	ethylene-forming enzyme	1-aminocyclopropane-1-carboxylate oxidase 1
Storvum005313t1	1.00146	0.00274989	0.206107	AT4G20840.1	FAD-binding Berberine family protein	reticuline oxidase-like protein
Storvum004733t1	0.999864	0.0586525	0.611824	AT1G61560.1	Seven transmembrane MLO family protein	MLO-like protein 6
Storvum036664t1	0.998405	0.264214	0.831047	AT5G65460.1	kinesin like protein for actin based chloroplast movement 2	uncharacterized protein LOC111291563, partial
Storvum002715t1	0.997975	0.349267	0.857626	AT4G13420.1	high affinity K+ transporter 5	potassium transporter 26-like
Storvum034891t1	0.996556	0.0375044	0.528997	AT3G26830.1	Cytochrome P450 superfamily protein	---NA---
Storvum011641t1	0.99523	0.00193124	0.181056	AT3G28050.1	nodulin MtN21 /EamA-like transporter family protein	WAT1-related protein At3g28050-like isoform X1
Storvum003618t1	0.99481	0.0773129	0.661215	AT1G70520.1	cysteine-rich RLK (RECEPTOR-like protein kinase) 2	Cysteine-rich receptor-like protein kinase 2
Storvum012890t1	0.99343	0.104103	0.707658	AT4G17565.1	F-box family protein with a domain of unknown function (DUF295)	f-box/kelch-repeat protein
Storvum107009t1	0.992865	0.0368864	0.526532	AT2G36230.1	Aldolase-type TIM barrel family protein	---NA---
Storvum026133t1	0.992545	0.0219918	0.438386	AT1G29290.1		precursor of CEP14-like
Storvum011308t1	0.991293	4.88e-05	0.035127	AT2G42570.1	TRICHOME BIREFRINGENCE-LIKE 39	protein trichome birefringence-like 39
Storvum018357t1	0.989716	0.298857	0.844702	AT1G07090.1	Protein of unknown function (DUF640)	protein LIGHT-DEPENDENT SHORT HYPOCOTYLS 1-like
Storvum013274t1	0.989456	0.0475314	0.575399	AT5G42180.1	Peroxidase superfamily protein	peroxidase 64-like
Storvum000885t1	0.989418	0.0253197	0.458257	AT3G47570.1	Leucine-rich repeat protein kinase family protein	probable LRR receptor-like serine/threonine-protein kinase At3g47570
Storvum010131t1	0.988209	0.00477542	0.255532	AT4G24220.1	NAD(P)-binding Rossmann-fold superfamily protein	3-oxo-Delta(4,5)-steroid 5-beta-reductase-like
Storvum066456t1	0.986247	0.0623702	0.621487	AT5G09510.2	Ribosomal protein S19 family protein	---NA---
Storvum010301t1	0.986053	0.00120315	0.14972	AT2G25620.1	DNA-binding protein phosphatase 1	probable protein phosphatase 2C 27
Storvum043502t1	0.984233	0.0592961	0.612987	AT3G60100.1	citrate synthase 5	---NA---
Storvum033409t1	0.983044	0.2793	0.837356	AT1G19020.1		PREDICTED: uncharacterized protein LOC104233217
Storvum019819t1	0.98299	0.046475	0.569614	AT5G06690.1	WCRKC thioredoxin 1	thioredoxin-like 3-1, chloroplastic
Storvum058259t1	0.98244	0.227265	0.8087	AT2G30432.1	Homeodomain-like superfamily protein	---NA---
Storvum040181t1	0.979979	0.0104209	0.352699	AT1G33430.1	Galactosyltransferase family protein	---NA---
Storvum010648t1	0.978738	0.0125706	0.373794	AT5G03980.1	SGNH hydrolase-type esterase superfamily protein	acetylajmalan esterase-like isoform X1
Storvum016329t1	0.978679	0.000417438	0.0903137	AT2G39030.1	Acyl-CoA N-acyltransferases (NAT) superfamily protein	tyramine N-feruloyltransferase 4/11-like
Storvum007765t1	0.978621	0.0115545	0.362933	AT3G50700.1	indeterminate(ID)-domain 2	protein indeterminate-domain 12-like
Storvum010328t1	0.978577	0.020462	0.429105	AT1G66810.1	Zinc finger C-x8-C-x5-C-x3-H type family protein	zinc finger CCCH domain-containing protein 14
Storvum038840t1	0.978309	0.023804	0.45066	AT2G46560.1	transducin family protein / WD-40 repeat family protein	dmX-like protein 1
Storvum031564t1	0.97574	0.180823	0.780038	AT1G19270.1	DA1	protein DA1 isoform X2
Storvum019828t1	0.975333	0.158797	0.768103	AT4G33800.1		GTP pyrophosphokinase
Storvum014591t1	0.97417	0.0112339	0.360189	AT3G56400.1	WRKY DNA-binding protein 70	probable WRKY transcription factor 70
Storvum004455t1	0.973807	0.00592384	0.2758	AT5G58300.2	Leucine-rich repeat protein kinase family protein	probable inactive receptor kinase At5g58300
Storvum065255t1	0.973763	0.140195	0.754059	AT5G48810.1	cytochrome B5 isoform D	---NA---
Storvum007810t1	0.972854	0.0224956	0.442561	AT5G51160.1	Ankyrin repeat family protein	ankyrin repeat-containing protein At3g12360-like
Storvum012871t1	0.97079	0.0131873	0.378317	AT4G35890.1	winged-helix DNA-binding transcription factor family protein	la-related protein 1C-like
Storvum028567t1	0.970138	0.0158838	0.403037	AT3G07600.1	Heavy metal transport/detoxification superfamily protein	heavy metal-associated isoprenylated plant protein 47-like
Storvum000442t1	0.968825	0.0069525	0.295942	AT2G47000.1	ATP binding cassette subfamily B4	ABC transporter B family member 21-like isoform X2
Storvum014894t1	0.9681	0.0190857	0.424656	AT1G22750.4		PREDICTED: uncharacterized protein LOC102605236
Storvum088852t1	0.967474	0.0717209	0.647334	AT2G16890.2	UDP-Glycosyltransferase superfamily protein	---NA---
Storvum026780t1	0.967453	0.0875499	0.681154	AT1G30170.1	Protein of unknown function (DUF295)	---NA---
Storvum011209t1	0.966476	0.000769685	0.12511	AT4G37970.1	cinnamyl alcohol dehydrogenase 6	probable mannitol dehydrogenase
Storvum002660t1	0.966161	0.000291111	0.0790995	AT2G37040.1	PHE ammonia lyase 1	phenylalanine ammonia-lyase
Storvum013539t1	0.966122	0.170739	0.775588	AT1G72450.1	jasmonate-zim-domain protein 6	protein TIFY 10B-like
Storvum057030t1	0.966069	0.0491167	0.581647	NA	NA	PREDICTED: uncharacterized protein LOC104226483
Storvum011598t1	0.966048	0.256915	0.825666	AT5G24530.1	2-oxoglutarate (2OG) and Fe(II)-dependent oxygenase superfamily protein	hyoscyamine 6-dioxygenase
Storvum023966t1	0.965782	0.108794	0.715968	AT1G28330.4	dormancy-associated protein-like 1	auxin-repressed 12.5 kDa protein-like
Storvum011467t1	0.965549	0.0733909	0.651229	AT5G55970.2	RING/U-box superfamily protein	E3 ubiquitin-protein ligase At1g63170-like
Storvum004695t1	0.965452	0.0203071	0.429105	AT5G48150.2	GRAS family transcription factor	scarecrow-like protein 21
Storvum020373t1	0.964872	0.000569305	0.103087	AT4G23160.1	cysteine-rich RLK (RECEPTOR-like protein kinase) 8	uncharacterized mitochondrial protein AtMg00810-like
Storvum009568t1	0.96467	0.11754	0.728282	AT1G61800.1	glucose-6-phosphate/phosphate translocator 2	glucose-6-phosphate/phosphate translocator 2, chloroplastic-like
Storvum015251t1	0.96395	0.0708842	0.644375	AT4G28050.1	tetraspanin7	tetraspanin-8-like
Storvum016514t1	0.963006	0.102194	0.704124	AT4G19840.1	phloem protein 2-A1	protein PHLOEM PROTEIN 2-LIKE A1-like
Storvum039838t1	0.96273	0.140379	0.754059	AT2G15960.1		stress-induced protein 8
Storvum036636t1	0.96169	0.0315288	0.496722	AT1G47056.1	VIER F-box proteine 1	---NA---
Storvum004094t2	0.960922	0.0217492	0.436798	AT3G60190.1	DYNAMIN-like 1E	dynamin-related protein 1E-like
Storvum003079t1	0.960811	0.121477	0.732107	AT2G35940.3	BEL1-like homeodomain 1	BEL1-like homeodomain protein 1
Storvum000988t1	0.960402	0.398011	0.876968	AT3G63380.1	ATPase E1-E2 type family protein / haloacid dehalogenase-like hydrolase family protein	putative calcium-transporting ATPase 13, plasma membrane-type
Storvum014562t1	0.960092	0.00740844	0.30106	AT5G52260.1	myb domain protein 19	transcription factor LAF1-like
Storvum006652t1	0.95982	0.00508686	0.260945	AT5G57010.1	calmodulin-binding family protein	IQ domain-containing protein IQM1-like
Storvum066663t1	0.959375	0.0708269	0.644375	NA	NA	---NA---
Storvum044061t1	0.9593	0.383928	0.872461	AT4G26090.1	NB-ARC domain-containing disease resistance protein	---NA---
Storvum011176t1	0.95895	0.0753652	0.655546	AT3G03440.1	ARM repeat superfamily protein	U-box domain-containing protein 4-like
Storvum019444t1	0.958535	0.207598	0.79812	AT3G19690.1	CAP (Cysteine-rich secretory proteins, Antigen 5, and Pathogenesis-related 1 protein) superfamily protein	pathogenesis-related leaf protein 4-like
Storvum021270t1	0.957318	0.0898328	0.683862	AT4G02480.1	AAA-type ATPase family protein	peroxisome biogenesis factor 1-like
Storvum011035t1	0.957307	0.041179	0.545778	AT5G49700.1	Predicted AT-hook DNA-binding family protein	AT-hook motif nuclear-localized protein 17
Storvum006076t1	0.957273	0.343863	0.857223	AT2G20340.1	Pyridoxal phosphate (PLP)-dependent transferases superfamily protein	tyrosine decarboxylase 1-like
Storvum039772t1	0.957162	0.0544413	0.600584	AT3G47480.1	Calcium-binding EF-hand family protein	---NA---
Storvum016107t2	0.95612	0.00584269	0.273796	AT5G41850.1	alpha/beta-Hydrolases superfamily protein	KAT8 regulatory NSL complex subunit 3
Storvum038092t1	0.955617	0.364501	0.865559	AT1G17080.1	Ribosomal protein L18ae family	60S ribosomal protein L18a-like protein
Storvum014449t1	0.95559	0.000413242	0.0903137	AT1G70420.1	Protein of unknown function (DUF1645)	DNA ligase 1-like
Storvum006428t1	0.954708	0.0920435	0.688741	AT3G26300.1	cytochrome P450, family 71, subfamily B, polypeptide 34	premnaspirodiene oxygenase-like
Storvum002603t1	0.954349	0.165239	0.775524	AT2G35940.3	BEL1-like homeodomain 1	BEL1-like homeodomain protein 1
Storvum028397t1	0.954157	0.0241829	0.454114	NA	NA	---NA---
Storvum009212t2	0.954048	0.00677697	0.292604	AT5G09530.1	hydroxyproline-rich glycoprotein family protein	adhesive plaque matrix protein-like
Storvum030274t1	0.952671	0.0571216	0.607941	AT4G02570.4	cullin 1	cullin-1-like isoform X1
Storvum003414t1	0.952317	0.00924992	0.332282	AT4G23160.1	cysteine-rich RLK (RECEPTOR-like protein kinase) 8	retrovirus-related Pol polyprotein from transposon TNT 1-94
Storvum013124t1	0.952115	0.0848625	0.677001	AT3G02820.1	zinc knuckle (CCHC-type) family protein	PREDICTED: uncharacterized protein LOC107032682
Storvum092876t1	0.951291	0.526488	0.923886	AT5G07400.1	forkhead-associated domain-containing protein / FHA domain-containing protein	---NA---
Storvum002965t1	0.950882	0.07436	0.653902	AT3G53180.1	glutamate-ammonia ligases;catalytics;glutamate-ammonia ligases	protein fluG
Storvum012158t1	0.948824	0.332321	0.854114	AT2G38300.1	myb-like HTH transcriptional regulator family protein	putative Myb family transcription factor
Storvum004939t1	0.948458	0.00172144	0.172895	AT1G49050.1	Eukaryotic aspartyl protease family protein	aspartyl protease APCB1
Storvum011312t1	0.948187	0.323844	0.852113	AT5G45960.1	GDSL-like Lipase/Acylhydrolase superfamily protein	GDSL esterase/lipase At5g45960-like
Storvum010265t1	0.948178	0.106927	0.712562	AT4G25420.1	2-oxoglutarate (2OG) and Fe(II)-dependent oxygenase superfamily protein	gibberellin 20 oxidase 1-like
Storvum012851t1	0.947717	0.0262797	0.464318	AT4G11960.1	PGR5-like B	PGR5-like protein 1B, chloroplastic
Storvum022001t1	0.94748	0.0110032	0.357713	AT1G17180.1	glutathione S-transferase TAU 25	probable glutathione S-transferase parA
Storvum007562t1	0.94748	0.013435	0.381459	AT2G05940.1	Protein kinase superfamily protein	putative receptor-like protein kinase At1g72540
Storvum027056t1	0.94688	0.235022	0.813394	AT2G29620.1		organ-specific protein S2-like
Storvum056795t1	0.94595	0.0315388	0.496722	AT4G26910.3	Dihydrolipoamide succinyltransferase	---NA---
Storvum038865t2	0.945474	0.00678323	0.292604	AT3G45730.1		Actin cytoskeleton-regulatory complex protein
Storvum012759t1	0.945031	0.294105	0.842555	AT5G49620.1	myb domain protein 78	transcription factor MYB108-like
Storvum032763t1	0.944835	0.541499	0.92728	AT1G69890.1	Protein of unknown function (DUF569)	probable ubiquitin-like-specific protease 2B isoform X1
Storvum009337t1	0.944789	0.00632797	0.284737	AT1G20925.1	Auxin efflux carrier family protein	uncharacterized transporter YBR287W-like isoform X1
Storvum018354t1	0.944364	0.162508	0.772245	AT3G61920.1		UvrABC system protein C
Storvum006227t1	0.943138	0.00709248	0.297999	AT1G05640.1	Ankyrin repeat family protein	ankyrin repeat, PH and SEC7 domain containing protein secG-like
Storvum086610t1	0.942984	0.0571488	0.607941	AT2G19190.1	FLG22-induced receptor-like kinase 1	---NA---
Storvum001885t2	0.942952	0.081901	0.671103	AT5G46330.1	Leucine-rich receptor-like protein kinase family protein	probable LRR receptor-like serine/threonine-protein kinase At3g47570
Storvum021811t1	0.942716	0.223022	0.806389	AT2G17570.1	Undecaprenyl pyrophosphate synthetase family protein	dehydrodolichyl diphosphate synthase 6-like
Storvum028764t1	0.942073	0.105489	0.711955	AT4G27290.1	S-locus lectin protein kinase family protein	G-type lectin S-receptor-like serine/threonine-protein kinase At4g27290
Storvum018733t1	0.941864	0.13817	0.752623	AT1G64700.1		Receptor-type tyrosine-protein like
Storvum012131t1	0.941665	0.0597765	0.614007	AT1G72210.1	basic helix-loop-helix (bHLH) DNA-binding superfamily protein	transcription factor bHLH94-like
Storvum023754t1	0.941084	0.0648869	0.627586	AT2G03410.1	Mo25 family protein	---NA---
Storvum013932t1	0.940668	0.0237927	0.45066	AT1G49010.1	Duplicated homeodomain-like superfamily protein	transcription factor DIVARICATA-like
Storvum010436t1	0.940524	0.00263156	0.202935	AT5G54160.1	O-methyltransferase 1	caffeic acid 3-O-methyltransferase
Storvum019651t1	0.940383	0.137822	0.752623	AT1G18160.1	Protein kinase superfamily protein	serine/threonine-protein kinase EDR1-like isoform X1
Storvum018456t1	0.939581	0.123527	0.735337	AT5G56550.1	oxidative stress 3	PREDICTED: uncharacterized protein LOC102594742
Storvum032891t1	0.939537	0.0537427	0.598604	AT1G03210.1	Phenazine biosynthesis PhzC/PhzF protein	uncharacterized isomerase BH0283-like
Storvum006283t1	0.938438	0.17148	0.775588	AT3G48310.1	cytochrome P450, family 71, subfamily A, polypeptide 22	cytochrome P450 71A22-like
Storvum050164t1	0.938365	0.037913	0.531505	ATCG00900.1	Ribosomal protein S7p/S5e family protein	---NA---
Storvum001625t1	0.937501	0.0508556	0.585539	AT3G51550.1	Malectin/receptor-like protein kinase family protein	receptor-like protein kinase FERONIA
Storvum019123t2	0.937494	0.378151	0.870273	AT1G43790.1	tracheary element differentiation-related 6	glyceraldehyde-3-phosphate dehydrogenase, testis-specific-like
Storvum000242t1	0.937144	0.208515	0.79812	AT3G06880.2	Transducin/WD40 repeat-like superfamily protein	putative E3 ubiquitin-protein ligase LIN-1 isoform X1
Storvum018348t1	0.936325	0.293943	0.842555	AT1G03220.1	Eukaryotic aspartyl protease family protein	basic 7S globulin-like
Storvum012977t2	0.935397	0.0943991	0.692912	AT5G09810.1	actin 7	actin-104
Storvum007093t1	0.934647	0.134558	0.749113	AT3G13810.1	indeterminate(ID)-domain 11	protein indeterminate-domain 7 isoform X1
Storvum020332t1	0.934646	0.0124113	0.371452	AT3G13130.1		glutamic acid-rich protein-like
Storvum021268t1	0.933546	0.0245666	0.457021	AT5G47710.2	Calcium-dependent lipid-binding (CaLB domain) family protein	protein C2-DOMAIN ABA-RELATED 11-like
Storvum016746t1	0.932855	0.151291	0.760415	AT2G46680.1	homeobox 7	homeobox-leucine zipper protein ATHB-7-like
Storvum022260t1	0.93255	0.128961	0.743191	AT5G60070.1	ankyrin repeat family protein	protein ACCELERATED CELL DEATH 6-like
Storvum003334t1	0.931966	0.0247731	0.457143	AT5G66850.1	mitogen-activated protein kinase kinase kinase 5	mitogen-activated protein kinase kinase kinase YODA-like isoform X1
Storvum031543t1	0.931849	0.0641967	0.624465	AT2G20830.3	transferases;folic acid binding	glutamate formimidoyltransferase-like
Storvum014462t1	0.930778	0.0629015	0.621901	AT5G36930.2	Disease resistance protein (TIR-NBS-LRR class) family	TMV resistance protein N-like isoform X1
Storvum013236t1	0.929911	0.00110821	0.144836	AT4G03115.1	Mitochondrial substrate carrier family protein	mitochondrial substrate carrier family protein ucpB
Storvum026335t1	0.92903	0.0398516	0.542343	AT4G35940.1		PREDICTED: uncharacterized protein LOC107061778
Storvum062555t1	0.928801	0.0226562	0.443592	AT5G06600.2	ubiquitin-specific protease 12	Ubiquitin carboxyl-terminal hydrolase 13
Storvum005843t1	0.928531	0.0421962	0.551199	AT2G30490.1	cinnamate-4-hydroxylase	cytochrome P450 CYP73A100-like
Storvum004585t1	0.927997	0.00261915	0.202935	AT3G14680.1	cytochrome P450, family 72, subfamily A, polypeptide 14	cytochrome P450 CYP72A219-like
Storvum044345t3	0.927951	0.0693626	0.64153	AT2G20820.1		---NA---
Storvum024698t1	0.926983	0.0748472	0.654069	AT5G65660.1	hydroxyproline-rich glycoprotein family protein	uncharacterized protein At5g65660-like
Storvum001161t1	0.925414	0.02228	0.440586	AT2G29110.1	glutamate receptor 2.8	glutamate receptor 2.8-like
Storvum017950t1	0.924207	0.0189777	0.424656	AT3G56880.1	VQ motif-containing protein	calmodulin-binding protein 25-like
Storvum008057t1	0.922854	0.0946539	0.692912	AT5G37490.1	ARM repeat superfamily protein	U-box domain-containing protein 21-like
Storvum036254t1	0.922311	0.0805884	0.667286	AT2G17930.1	Phosphatidylinositol 3- and 4-kinase family protein with FAT domain	---NA---
Storvum000705t1	0.921064	0.0922849	0.688741	AT1G74360.1	Leucine-rich repeat protein kinase family protein	probable LRR receptor-like serine/threonine-protein kinase At1g74360
Storvum064511t1	0.919919	0.412622	0.885877	NA	NA	---NA---
Storvum004876t1	0.91885	0.00903894	0.330259	AT5G17860.1	calcium exchanger 7	cation/calcium exchanger 1-like
Storvum023174t1	0.918157	0.00335817	0.219489	AT1G54290.1	Translation initiation factor SUI1 family protein	protein translation factor SUI1 homolog
Storvum016297t1	0.917583	0.00442855	0.246633	AT4G03510.2	RING membrane-anchor 1	E3 ubiquitin-protein ligase RMA1H1-like
Storvum005910t1	0.917226	0.006247	0.28356	AT4G01070.1	UDP-Glycosyltransferase superfamily protein	hydroquinone glucosyltransferase-like
Storvum014741t1	0.91584	0.360132	0.86238	AT1G09155.1	phloem protein 2-B15	F-box protein PP2-B15-like
Storvum006914t1	0.915315	0.000902788	0.131468	AT5G22090.2	Protein of unknown function (DUF3049)	protein FAF-like, chloroplastic
Storvum002584t1	0.914811	0.00502113	0.259006	AT4G32300.1	S-domain-2 5	G-type lectin S-receptor-like serine/threonine-protein kinase SD2-5
Storvum036866t1	0.914585	0.0189062	0.424656	AT1G72920.1	Toll-Interleukin-Resistance (TIR) domain family protein	TMV resistance protein N-like
Storvum010581t2	0.913231	0.0342104	0.509229	AT2G47450.1	chloroplast signal recognition particle component (CAO)	signal recognition particle 43 kDa protein, chloroplastic
Storvum062959t1	0.913168	0.111179	0.718572	AT4G13660.1	pinoresinol reductase 2	bifunctional pinoresinol-lariciresinol reductase
Storvum014966t1	0.913132	0.0317878	0.49865	AT3G11470.2	4'-phosphopantetheinyl transferase superfamily	L-aminoadipate-semialdehyde dehydrogenase-phosphopantetheinyl transferase-like isoform X1
Storvum009119t1	0.91266	0.000351427	0.0885623	AT1G44130.1	Eukaryotic aspartyl protease family protein	aspartic proteinase Asp1
Storvum001812t1	0.912602	0.254095	0.824715	AT3G32190.1		4-coumarate--coa ligase-like 1
Storvum017617t1	0.912463	0.172932	0.776669	AT1G17180.1	glutathione S-transferase TAU 25	probable glutathione S-transferase
Storvum023650t1	0.912452	0.417279	0.888148	AT1G70880.1	Polyketide cyclase/dehydrase and lipid transport superfamily protein	kirola-like
Storvum053556t1	0.912083	0.105488	0.711955	AT1G29470.2	S-adenosyl-L-methionine-dependent methyltransferases superfamily protein	---NA---
Storvum029745t2	0.911878	0.0281414	0.472512	AT4G03120.1	C2H2 and C2HC zinc fingers superfamily protein	---NA---
Storvum016612t1	0.911822	0.0949715	0.692912	AT1G10480.1	zinc finger protein 5	zinc finger protein 5
Storvum016790t1	0.911638	0.00438819	0.24491	AT2G26910.1	pleiotropic drug resistance 4	PREDICTED: uncharacterized protein LOC102585716 isoform X2
Storvum007823t1	0.911463	0.224603	0.807391	AT3G22200.1	Pyridoxal phosphate (PLP)-dependent transferases superfamily protein	gamma aminobutyrate transaminase 2
Storvum025109t1	0.911373	0.0961525	0.695631	NA	NA	---NA---
Storvum065629t1	0.911158	0.0611864	0.617957	NA	NA	---NA---
Storvum002402t1	0.91048	0.0551308	0.603977	AT5G39785.1	Protein of unknown function (DUF1666)	PREDICTED: uncharacterized protein LOC107011700
Storvum020399t1	0.90873	0.0351206	0.514514	AT2G01300.1		PREDICTED: uncharacterized protein LOC109222388
Storvum019545t1	0.908158	0.00539702	0.26548	AT3G50770.1	calmodulin-like 41	probable calcium-binding protein CML41
Storvum001158t1	0.90704	0.000602698	0.105912	AT3G47730.1	ATP-binding cassette A2	ABC transporter A family member 2
Storvum058382t1	0.90701	0.293169	0.842139	NA	NA	---NA---
Storvum012797t2	0.90657	0.00194133	0.181056	AT4G19880.1	Glutathione S-transferase family protein	glutathionyl-hydroquinone reductase YqjG-like isoform X2
Storvum001238t1	0.906518	0.0129946	0.37677	AT1G34420.1	leucine-rich repeat transmembrane protein kinase family protein	leucine-rich repeat receptor-like tyrosine-protein kinase PXC3
Storvum043003t1	0.906307	0.0216571	0.435633	NA	NA	---NA---
Storvum023980t1	0.905503	0.112879	0.72114	AT1G26800.1	RING/U-box superfamily protein	E3 ubiquitin-protein ligase Os04g0590900-like
Storvum002783t1	0.904736	0.000462964	0.0928198	AT5G06740.1	Concanavalin A-like lectin protein kinase family protein	probable L-type lectin-domain containing receptor kinase S.5
Storvum024623t1	0.904563	0.309324	0.847904	AT1G21580.1	Zinc finger C-x8-C-x5-C-x3-H type family protein	DNA ligase 1-like
Storvum011030t1	0.904223	0.135458	0.749326	AT4G11070.1	WRKY family transcription factor	probable WRKY transcription factor 53
Storvum010665t1	0.903976	0.0579607	0.610469	AT1G69580.1	Homeodomain-like superfamily protein	myb family transcription factor PHL8
Storvum017628t1	0.903721	0.000677519	0.115132	AT3G54040.1	PAR1 protein	PREDICTED: uncharacterized protein LOC102585649
Storvum018559t1	0.90324	0.126725	0.739825	AT1G55190.1	PRA1 (Prenylated rab acceptor) family protein	PRA1 family protein F3-like
Storvum003524t1	0.903101	0.0567859	0.607941	AT1G22150.1	sulfate transporter 1;3	sulfate transporter 1.3-like
Storvum018218t1	0.902585	0.140505	0.75429	AT4G37540.1	LOB domain-containing protein 39	LOB domain-containing protein 38-like isoform X1
Storvum013581t1	0.902068	0.00195295	0.181056	AT1G09070.1	soybean gene regulated by cold-2	protein SRC2-like
Storvum031026t1	0.901966	0.126913	0.739825	AT3G18250.1	Putative membrane lipoprotein	uncharacterized protein LOC104647281
Storvum061044t1	0.90144	0.18577	0.782826	NA	NA	---NA---
Storvum031216t1	0.901404	0.0553702	0.604116	NA	NA	---NA---
Storvum013047t1	0.901239	0.349244	0.857626	AT4G08950.1	Phosphate-responsive 1 family protein	protein EXORDIUM-like
Storvum053365t1	0.900642	0.363108	0.865443	NA	NA	---NA---
Storvum022884t1	0.900449	0.0735186	0.65143	NA	NA	---NA---
Storvum014589t1	0.900339	0.236814	0.813614	AT5G57580.1	Calmodulin-binding protein	calmodulin-binding protein 60 A-like
Storvum012020t1	0.90027	0.00610819	0.280817	AT3G16720.1	TOXICOS EN LEVADURA 2	RING-H2 finger protein ATL2-like
Storvum011452t1	0.900179	0.00659958	0.292405	AT5G08240.1		PREDICTED: uncharacterized protein At5g23160
Storvum007887t1	0.900107	0.139735	0.753674	AT2G31070.1	TCP domain protein 10	transcription factor TCP3-like
Storvum017310t1	0.899932	0.0501682	0.584314	AT1G05420.1	ovate family protein 12	transcription repressor OFP12-like
Storvum009884t1	0.899838	0.240292	0.816955	AT1G14590.1	Nucleotide-diphospho-sugar transferase family protein	PREDICTED: uncharacterized protein At4g15970-like
Storvum004441t1	0.898896	0.0829761	0.672918	AT5G48380.1	BAK1-interacting receptor-like kinase 1	probably inactive leucine-rich repeat receptor-like protein kinase At5g48380
Storvum014074t1	0.898836	0.0801852	0.666073	AT1G72210.1	basic helix-loop-helix (bHLH) DNA-binding superfamily protein	transcription factor bHLH96-like
Storvum026635t1	0.898164	0.338633	0.857223	AT1G50400.1	Eukaryotic porin family protein	---NA---
Storvum051641t1	0.898103	0.0520479	0.590345	AT5G47530.1	Auxin-responsive family protein	cytochrome b561 and DOMON domain-containing protein At5g47530-like
Storvum077599t1	0.898101	0.0123659	0.370939	AT3G54130.1	Josephin family protein	---NA---
Storvum018402t1	0.898002	0.0620079	0.619666	AT3G15540.1	indole-3-acetic acid inducible 19	auxin-induced protein AUX22-like
Storvum010050t1	0.897476	0.0462489	0.568719	AT3G11410.1	protein phosphatase 2CA	probable protein phosphatase 2C 51
Storvum009821t1	0.896992	0.0141895	0.385229	AT1G26870.1	NAC (No Apical Meristem) domain transcriptional regulator superfamily protein	putative NAC domain-containing protein 94
Storvum002896t1	0.895389	0.0205261	0.429105	AT5G10530.1	Concanavalin A-like lectin protein kinase family protein	L-type lectin-domain containing receptor kinase IX.1-like
Storvum045532t1	0.894669	0.0915075	0.688184	AT2G25590.1	Plant Tudor-like protein	---NA---
Storvum057077t1	0.89413	0.104634	0.709235	AT3G11010.1	receptor like protein 34	---NA---
Storvum014251t1	0.893906	0.00436161	0.244565	AT4G18910.1	NOD26-like intrinsic protein 1;2	aquaporin NIP1-1-like
Storvum010152t1	0.893619	0.00348165	0.221938	AT5G09530.1	hydroxyproline-rich glycoprotein family protein	adhesive plaque matrix protein-like
Storvum021698t1	0.892893	0.00534736	0.26548	AT1G12663.1		thionin-like protein 2
Storvum012365t1	0.892738	0.166032	0.775524	AT1G28710.3	Nucleotide-diphospho-sugar transferase family protein	Nucleotide-diphospho-sugar transferase protein
Storvum046441t1	0.891962	0.0449306	0.564607	AT3G45590.2	splicing endonuclease 1	---NA---
Storvum000984t1	0.891827	0.00192486	0.181056	AT5G25930.1	Protein kinase family protein with leucine-rich repeat domain	receptor-like protein kinase 5
Storvum029584t1	0.891216	0.179503	0.778435	AT2G38870.1	Serine protease inhibitor, potato inhibitor I-type family protein	ethylene-responsive proteinase inhibitor 1
Storvum011413t1	0.890947	0.0181384	0.418826	AT5G66390.1	Peroxidase superfamily protein	peroxidase 72-like
Storvum058273t1	0.889996	0.171077	0.775588	NA	NA	---NA---
Storvum010587t1	0.889102	0.0274661	0.468119	AT3G11480.1	S-adenosyl-L-methionine-dependent methyltransferases superfamily protein	7-methylxanthosine synthase 1-like isoform X1
Storvum008526t1	0.887989	6.59e-05	0.0398837	AT5G14180.1	Myzus persicae-induced lipase 1	triacylglycerol lipase 2-like
Storvum031946t1	0.887481	0.0030862	0.210732	AT5G45710.1	winged-helix DNA-binding transcription factor family protein	---NA---
Storvum026592t1	0.887297	0.139983	0.753765	AT4G01990.1	Tetratricopeptide repeat (TPR)-like superfamily protein	---NA---
Storvum018085t1	0.886781	0.000256375	0.0770478	AT3G56180.1	Protein of unknown function (DUF567)	protein LURP-one-related 14-like
Storvum033210t1	0.884891	0.0765909	0.659174	AT5G02280.1	SNARE-like superfamily protein	---NA---
Storvum041748t1	0.884548	0.0991059	0.698944	NA	NA	hypothetical protein COLO4_07391
Storvum002056t1	0.884522	0.00154175	0.165694	AT4G25160.1	U-box domain-containing protein kinase family protein	U-box domain-containing protein 35-like
Storvum010786t1	0.883542	0.13884	0.752881	AT1G04350.1	2-oxoglutarate (2OG) and Fe(II)-dependent oxygenase superfamily protein	1-aminocyclopropane-1-carboxylate oxidase homolog
Storvum006347t1	0.882373	0.169168	0.775588	AT3G52970.1	cytochrome P450, family 76, subfamily G, polypeptide 1	cytochrome P450 76A2-like
Storvum019450t1	0.88052	0.0175039	0.416077	AT1G08800.2	Protein of unknown function, DUF593	PREDICTED: uncharacterized protein LOC107855274
Storvum003060t1	0.88037	9.39e-05	0.0474992	AT5G45480.1	Protein of unknown function (DUF594)	Calcium uniporter protein
Storvum004776t1	0.880315	0.0142847	0.385789	AT3G45650.1	nitrate excretion transporter1	protein NRT1/ PTR FAMILY 2.7-like
Storvum013757t2	0.879605	0.0672619	0.636298	AT5G52900.1		probable membrane-associated kinase regulator 6
Storvum005876t1	0.879509	0.0335784	0.506979	AT5G10600.1	cytochrome P450, family 81, subfamily K, polypeptide 2	cytochrome P450 81E8-like
Storvum001600t1	0.879336	0.00311523	0.210984	AT5G35370.1	S-locus lectin protein kinase family protein	G-type lectin S-receptor-like serine/threonine-protein kinase At5g35370
Storvum027273t1	0.879251	0.0813731	0.668028	AT4G37760.1	squalene epoxidase 3	PREDICTED: uncharacterized protein LOC102599690
Storvum040143t1	0.878799	0.351819	0.859786	AT4G36860.1	LIM domain-containing protein	Voltage-dependent T-type calcium channel subunit alpha-1I (Ca(v)3.3) like
Storvum007334t1	0.878451	0.0535984	0.598021	AT5G13750.1	zinc induced facilitator-like 1	protein ZINC INDUCED FACILITATOR-LIKE 1-like isoform X1
Storvum010211t4	0.878303	0.000843332	0.131338	AT2G46110.1	ketopantoate hydroxymethyltransferase 1	3-methyl-2-oxobutanoate hydroxymethyltransferase 1, mitochondrial-like
Storvum036244t1	0.877627	0.392968	0.875358	AT5G04110.1	DNA GYRASE B3	AT-rich interactive domain-containing protein 2-like
Storvum012775t1	0.877005	0.143172	0.755686	AT5G14130.1	Peroxidase superfamily protein	peroxidase 55-like
Storvum065615t1	0.876718	0.155967	0.765475	NA	NA	---NA---
Storvum011470t1	0.876649	0.00335884	0.219489	AT4G24240.1	WRKY DNA-binding protein 7	probable WRKY transcription factor 7
Storvum064787t1	0.876416	0.188291	0.785222	AT5G39230.1	TFIIB zinc-binding protein	---NA---
Storvum023594t1	0.875061	0.0468109	0.570912	NA	NA	NBS-LRR resistance protein-like protein
Storvum007737t1	0.874897	0.0021784	0.191404	AT4G11820.2	hydroxymethylglutaryl-CoA synthase / HMG-CoA synthase / 3-hydroxy-3-methylglutaryl coenzyme A synthase	hydroxymethylglutaryl-CoA synthase-like
Storvum025940t1	0.874821	0.0483565	0.577967	AT1G52565.1		PREDICTED: uncharacterized protein LOC107012820
Storvum028773t1	0.87449	0.0508114	0.585539	AT1G12140.2	flavin-monooxygenase glucosinolate S-oxygenase 5	flavin-containing monooxygenase FMO GS-OX5-like isoform X1
Storvum014224t1	0.874387	0.109898	0.716914	AT1G09155.1	phloem protein 2-B15	F-box protein PP2-B15-like
Storvum028776t1	0.87419	0.0096725	0.338394	AT5G09400.1	K+ uptake permease 7	adhesive plaque matrix protein-like
Storvum079399t1	0.873625	0.00207186	0.187594	AT3G11590.1		---NA---
Storvum044674t1	0.873571	0.14969	0.759135	AT5G20550.1	2-oxoglutarate (2OG) and Fe(II)-dependent oxygenase superfamily protein	---NA---
Storvum065688t1	0.873366	0.095091	0.692912	NA	NA	---NA---
Storvum045608t1	0.873206	0.155453	0.765475	AT2G16460.1	Protein of unknown function (DUF1640)	---NA---
Storvum017032t1	0.872581	0.085476	0.67824	AT4G05180.1	photosystem II subunit Q-2	oxygen-evolving enhancer protein 3-2, chloroplastic-like
Storvum020768t1	0.872554	0.0828847	0.672918	AT1G38950.1		---NA---
Storvum018221t1	0.872186	0.00961844	0.338347	AT5G05270.2	Chalcone-flavanone isomerase family protein	probable chalcone--flavonone isomerase 3
Storvum008249t1	0.871558	3.12e-06	0.0164661	AT3G56200.1	Transmembrane amino acid transporter family protein	putative sodium-coupled neutral amino acid transporter 7
Storvum039321t1	0.870538	0.0548897	0.602751	AT4G00190.1	pectin methylesterase 38	---NA---
Storvum024727t1	0.870502	0.0915099	0.688184	AT4G16146.1	cAMP-regulated phosphoprotein 19-related protein	Glutamine--fructose-6-phosphate aminotransferase
Storvum013735t1	0.869583	0.00409068	0.238543	AT5G16590.1	Leucine-rich repeat protein kinase family protein	probable inactive receptor kinase RLK902
Storvum034784t1	0.869407	0.0285653	0.475727	AT5G05365.1	Heavy metal transport/detoxification superfamily protein	copper transport protein CCH
Storvum015130t1	0.869367	0.0205689	0.429105	AT5G51790.1	basic helix-loop-helix (bHLH) DNA-binding superfamily protein	transcription factor bHLH118-like
Storvum021259t1	0.869188	0.0328562	0.502656	AT2G17710.1		PREDICTED: uncharacterized protein LOC102578369 isoform X2
Storvum020815t1	0.869054	0.0400354	0.542343	AT3G62550.1	Adenine nucleotide alpha hydrolases-like superfamily protein	universal stress protein A-like protein isoform X1
Storvum007209t1	0.868482	0.0048467	0.255532	AT4G30340.1	diacylglycerol kinase 7	diacylglycerol kinase 7-like
Storvum012499t1	0.86848	0.203179	0.795434	AT1G15950.1	cinnamoyl coa reductase 1	cinnamoyl-CoA reductase 1-like
Storvum021143t1	0.868318	0.149886	0.759135	AT2G47710.1	Adenine nucleotide alpha hydrolases-like superfamily protein	universal stress protein A-like protein
Storvum024008t4	0.867696	0.0105695	0.352898	AT5G17320.1	homeodomain GLABROUS 9	THO complex subunit 2-like
Storvum027165t1	0.867678	0.102679	0.705168	AT1G03670.1	ankyrin repeat family protein	ankyrin repeat-containing protein At3g12360-like
Storvum001374t1	0.867439	0.0928473	0.689534	AT3G50950.1	HOPZ-ACTIVATED RESISTANCE 1	disease resistance RPP13-like protein 4
Storvum012343t1	0.865373	0.0712166	0.645486	AT1G78290.3	Protein kinase superfamily protein	serine/threonine-protein kinase SAPK2
Storvum018015t4	0.865087	0.00082177	0.130321	AT1G17860.1	Kunitz family trypsin and protease inhibitor protein	miraculin-like
Storvum018468t1	0.864523	0.180503	0.77948	AT1G63410.1	Protein of unknown function (DUF567)	protein LURP-one-related 4-like
Storvum009609t1	0.864451	0.0205458	0.429105	AT4G18550.1	alpha/beta-Hydrolases superfamily protein	phospholipase A1-IIgamma-like
Storvum011798t1	0.864435	0.0765927	0.659174	AT2G18060.1	vascular related NAC-domain protein 1	NAC domain-containing protein 37-like
Storvum020267t1	0.864238	0.0563439	0.606537	AT5G38410.1	Ribulose bisphosphate carboxylase (small chain) family protein	ribulose bisphosphate carboxylase
Storvum010388t2	0.864061	0.383472	0.872461	AT1G62280.1	SLAC1 homologue 1	S-type anion channel SLAH1-like
Storvum012276t1	0.862823	0.0953523	0.693685	AT3G47600.1	myb domain protein 94	myb-related protein 306-like
Storvum006453t1	0.862771	0.140017	0.753765	AT4G22790.1	MATE efflux family protein	protein DETOXIFICATION 56-like
Storvum012188t1	0.861693	0.124507	0.736961	AT1G05300.1	zinc transporter 5 precursor	zinc transporter 5-like
Storvum016916t1	0.861571	0.0420233	0.550496	AT2G42760.1		PREDICTED: uncharacterized protein LOC107061093
Storvum013716t1	0.860963	0.235754	0.813394	AT4G11070.2	WRKY family transcription factor	probable WRKY transcription factor 41
Storvum005346t14	0.860843	0.0111697	0.359533	AT1G13570.1	F-box/RNI-like superfamily protein	F-box/FBD/LRR-repeat protein At1g13570-like
Storvum093107t1	0.859167	0.0438034	0.560373	AT5G55480.1	SHV3-like 1	---NA---
Storvum046925t1	0.858743	0.045752	0.565847	AT2G03820.1	nonsense-mediated mRNA decay NMD3 family protein	60S ribosomal export protein NMD3-like
Storvum081880t1	0.858693	0.0945	0.692912	AT1G06590.1		---NA---
Storvum036512t1	0.857179	0.0142115	0.385229	AT3G14790.1	rhamnose biosynthesis 3	hypothetical protein SDM1_44t00011
Storvum004904t1	0.856068	0.0128667	0.376567	AT1G65060.1	4-coumarate:CoA ligase 3	4-coumarate--CoA ligase 2-like
Storvum015569t1	0.855091	0.0402383	0.543081	AT3G06780.1	glycine-rich protein	ATP-dependent RNA helicase A
Storvum103535t1	0.854815	0.0157628	0.401756	AT5G20280.1	sucrose phosphate synthase 1F	---NA---
Storvum024897t1	0.854802	0.00433561	0.244565	AT2G23640.1	Reticulan like protein B13	probable disease resistance protein At5g66900
Storvum013787t1	0.854141	0.458714	0.903873	AT3G19980.1	flower-specific, phytochrome-associated protein phosphatase 3	phytochrome-associated serine/threonine-protein phosphatase
Storvum010355t1	0.854111	0.0104948	0.352898	AT2G15760.1	Protein of unknown function (DUF1645)	Heat stress transcription factor A-2c, putative
Storvum037493t1	0.852605	0.0923228	0.688793	AT1G42700.1		PREDICTED: uncharacterized protein LOC104227849 isoform X2
Storvum048870t1	0.852042	0.0877281	0.681491	AT1G64620.1	Dof-type zinc finger DNA-binding family protein	---NA---
Storvum010780t1	0.851651	0.00108967	0.144531	AT4G33920.1	Protein phosphatase 2C family protein	probable protein phosphatase 2C 63
Storvum002617t1	0.851238	0.0115191	0.362261	AT1G05020.1	ENTH/ANTH/VHS superfamily protein	clathrin coat assembly protein AP180-like
Storvum021432t1	0.848005	0.0673261	0.636421	AT5G57510.1		cotton fiber protein
Storvum038229t1	0.84788	0.0734623	0.65143	AT4G20400.1	JUMONJI 14	---NA---
Storvum014474t1	0.8473	0.0412812	0.545778	AT3G50330.1	basic helix-loop-helix (bHLH) DNA-binding superfamily protein	transcription factor HEC2-like
Storvum016315t1	0.845896	0.0382333	0.5331	AT2G40060.1	Clathrin light chain protein	clathrin light chain 2-like
Storvum002117t1	0.845571	0.265364	0.831608	AT5G67090.1	Subtilisin-like serine endopeptidase family protein	subtilisin-like protease SBT1.9
Storvum025662t1	0.845259	0.0801878	0.666073	AT3G23280.2	XB3 ortholog 5 in Arabidopsis thaliana	putative E3 ubiquitin-protein ligase XBAT35 isoform X2
Storvum048498t1	0.845101	0.131645	0.747561	NA	NA	---NA---
Storvum012540t1	0.843827	0.131341	0.747561	AT1G05260.1	Peroxidase superfamily protein	peroxidase 3-like
Storvum015320t1	0.843656	0.131124	0.747561	AT4G00430.1	plasma membrane intrinsic protein 1;4	probable aquaporin PIP1-2
Storvum013750t1	0.843471	0.0619783	0.619666	AT2G20690.1	lumazine-binding family protein	riboflavin synthase
Storvum004816t1	0.843379	0.00153004	0.165183	AT5G14930.2	senescence-associated gene 101	senescence-associated carboxylesterase 101-like isoform X1
Storvum032703t1	0.843282	0.0639977	0.624465	NA	NA	---NA---
Storvum013133t1	0.84304	0.36335	0.86546	AT1G01180.1	S-adenosyl-L-methionine-dependent methyltransferases superfamily protein	Rhamnosyl O-methyltransferase
Storvum016258t1	0.842662	0.00294752	0.210465	AT5G08350.1	GRAM domain-containing protein / ABA-responsive protein-related	putative GEM-like protein 8
Storvum009717t1	0.842565	0.0042172	0.239656	AT5G47530.1	Auxin-responsive family protein	cytochrome b561 and DOMON domain-containing protein At5g47530-like
Storvum010082t1	0.842376	0.02761	0.469641	AT5G55250.1	IAA carboxylmethyltransferase 1	indole-3-acetate O-methyltransferase 1-like
Storvum025093t1	0.84199	0.120586	0.731662	AT3G29785.1		hypothetical protein VITISV_028182
Storvum004890t1	0.841857	0.00814205	0.316057	AT1G73850.1	Protein of unknown function (DUF1666)	PREDICTED: uncharacterized protein LOC102602402
Storvum026362t1	0.84153	0.0236865	0.45066	AT2G44080.1	ARGOS-like	ARGOS-like protein
Storvum043010t1	0.841437	0.0863919	0.679956	AT4G23320.1	cysteine-rich RLK (RECEPTOR-like protein kinase) 24	receptor-like serine/threonine-protein kinase SD1-8 isoform X2
Storvum023719t1	0.841354	0.100408	0.701158	AT3G29796.1		histone-lysine N-methyltransferase 2D-like
Storvum007640t1	0.840847	0.0325089	0.501931	AT2G22590.1	UDP-Glycosyltransferase superfamily protein	putative UDP-rhamnose:rhamnosyltransferase 1
Storvum021422t1	0.840122	0.122088	0.732392	AT3G24495.1	MUTS homolog 7	---NA---
Storvum013450t1	0.840042	0.0311465	0.49429	AT4G25700.1	beta-hydroxylase 1	beta-carotene hydroxylase 2, chloroplastic-like
Storvum069007t1	0.839512	0.0953992	0.693832	AT2G15480.2	UDP-glucosyl transferase 73B5	---NA---
Storvum042095t1	0.838999	0.184305	0.782558	NA	NA	---NA---
Storvum032860t1	0.838886	0.137688	0.752623	AT4G20520.1	RNA binding;RNA-directed DNA polymerases	Retrovirus-related Pol polyprotein LINE-1
Storvum105040t1	0.838559	0.0412412	0.545778	AT5G59150.1	RAB GTPase homolog A2D	ras-related protein Rab2BV-like
Storvum049409t1	0.837849	0.259952	0.827652	AT5G35410.1	Protein kinase superfamily protein	CBL-interacting serine/threonine-protein kinase 24
Storvum019720t1	0.83749	0.158601	0.768103	AT2G03230.1	GCK domain-containing protein	---NA---
Storvum011527t1	0.837463	0.0177218	0.416359	AT4G38040.1	Exostosin family protein	probable glycosyltransferase At3g07620
Storvum006933t1	0.837206	0.0314116	0.49646	AT2G39980.1	HXXXD-type acyl-transferase family protein	uncharacterized acetyltransferase At3g50280-like
Storvum029194t2	0.837125	0.0812057	0.667982	AT1G52110.1	Mannose-binding lectin superfamily protein	RNA-directed DNA polymerase from mobile element jockey-like
Storvum096184t1	0.836777	0.0330064	0.502656	AT5G59450.1	GRAS family transcription factor	---NA---
Storvum005302t1	0.836444	0.076273	0.658048	AT2G46660.1	cytochrome P450, family 78, subfamily A, polypeptide 6	cytochrome P450 78A6-like
Storvum043401t1	0.835538	0.245217	0.820518	NA	NA	hypothetical protein A4A49_63405
Storvum034637t2	0.834558	0.110077	0.716914	AT1G20790.1	F-box family protein	---NA---
Storvum034506t1	0.834215	0.269217	0.831941	AT3G26230.1	cytochrome P450, family 71, subfamily B, polypeptide 24	cytochrome P450 71D10-like
Storvum016844t1	0.83397	0.0804163	0.666073	AT3G14940.1	phosphoenolpyruvate carboxylase 3	phosphoenolpyruvate carboxylase-like
Storvum007208t1	0.833574	0.0777298	0.661553	AT4G37770.1	1-amino-cyclopropane-1-carboxylate synthase 8	1-aminocyclopropane-1-carboxylate synthase 3
Storvum015211t1	0.832996	0.0699817	0.643816	AT3G46620.1	zinc finger (C3HC4-type RING finger) family protein	E3 ubiquitin-protein ligase RING1-like
Storvum022943t1	0.832425	0.0518465	0.589005	AT1G28480.1	Thioredoxin superfamily protein	glutaredoxin-C9-like
Storvum025454t1	0.832076	0.0865586	0.679956	AT4G38500.1	Protein of unknown function (DUF616)	---NA---
Storvum001208t1	0.831511	0.0113958	0.360189	AT5G24810.1	ABC1 family protein	putative abc1 protein
Storvum012728t1	0.83124	0.0740161	0.652989	AT2G21960.1		Transmembrane protein
Storvum019315t1	0.830663	0.04255	0.552095	AT2G25060.1	early nodulin-like protein 14	umecyanin-like
Storvum007704t1	0.829888	0.0240259	0.452802	AT5G54010.1	UDP-Glycosyltransferase superfamily protein	UDP-glycosyltransferase 79B6-like
Storvum003244t1	0.828214	0.0723843	0.649412	AT3G57880.1	Calcium-dependent lipid-binding (CaLB domain) plant phosphoribosyltransferase family protein	protein QUIRKY-like
Storvum011754t1	0.827831	0.0297933	0.483171	AT2G38830.1	Ubiquitin-conjugating enzyme/RWD-like protein	protein ELC-like
Storvum013834t1	0.827337	0.169744	0.775588	AT5G04820.1	ovate family protein 13	transcription repressor OFP13-like
Storvum005018t1	0.827235	0.00911017	0.330259	AT5G62570.2	Calmodulin binding protein-like	calmodulin-binding protein 60 A
Storvum105900t1	0.826616	0.122869	0.733427	AT1G52540.1	Protein kinase superfamily protein	---NA---
Storvum024597t1	0.8266	0.106854	0.712562	AT1G64405.1		PREDICTED: uncharacterized protein LOC109220985
Storvum009098t1	0.825984	0.271839	0.832932	AT3G20680.1	Domain of unknown function (DUF1995)	PREDICTED: uncharacterized protein LOC102586900
Storvum050141t1	0.825941	0.0249806	0.457411	NA	NA	---NA---
Storvum013369t1	0.825065	0.068067	0.639555	AT3G11810.1		PREDICTED: uncharacterized protein LOC102582518
Storvum003406t1	0.82499	0.0940815	0.692912	AT1G25390.1	Protein kinase superfamily protein	LEAF RUST 10 DISEASE-RESISTANCE LOCUS RECEPTOR-LIKE PROTEIN KINASE-like 1.1
Storvum014504t3	0.824188	0.0134181	0.381398	AT1G13360.1		PREDICTED: uncharacterized protein LOC107022557
Storvum012382t1	0.824035	0.171844	0.776193	AT2G42750.1	DNAJ heat shock N-terminal domain-containing protein	DNAJ heat shock N-terminal domain-containing protein
Storvum088674t1	0.823775	0.0506164	0.585539	AT5G13630.2	magnesium-chelatase subunit chlH, chloroplast, putative / Mg-protoporphyrin IX chelatase, putative (CHLH)	---NA---
Storvum007374t1	0.82262	0.00266075	0.202935	AT1G77380.1	amino acid permease 3	amino acid permease 3-like
Storvum013854t2	0.822476	0.0256286	0.460996	AT1G23710.1	Protein of unknown function (DUF1645)	PREDICTED: uncharacterized protein LOC107012869
Storvum014839t1	0.822039	0.0283959	0.474627	AT2G27080.2	Late embryogenesis abundant (LEA) hydroxyproline-rich glycoprotein family	NDR1/HIN1-like protein 13
Storvum088967t1	0.821878	0.106841	0.712562	AT1G27520.1	Glycosyl hydrolase family 47 protein	---NA---
Storvum042399t1	0.821371	0.559713	0.930096	AT4G19670.2	RING/U-box superfamily protein	---NA---
Storvum004297t1	0.821056	0.0976983	0.696952	AT5G43400.1	Uncharacterised conserved protein UCP015417, vWA	plant/T31B5-30 protein
Storvum048426t1	0.82044	0.147618	0.758142	AT1G78410.1	VQ motif-containing protein	VQ motif-containing protein 1-like
Storvum011648t1	0.820366	0.167469	0.775588	AT1G19190.1	alpha/beta-Hydrolases superfamily protein	2-hydroxyisoflavanone dehydratase-like
Storvum015473t1	0.819836	0.0720711	0.648399	AT3G53690.1	RING/U-box superfamily protein	probable E3 ubiquitin-protein ligase RNF217
Storvum017691t1	0.819515	0.0068547	0.294187	AT1G01490.2	Heavy metal transport/detoxification superfamily protein	heavy metal-associated isoprenylated plant protein 3-like
Storvum011269t1	0.818923	0.0251601	0.457963	AT1G17020.1	senescence-related gene 1	protein SRG1-like
Storvum003132t1	0.818755	0.103099	0.705628	AT5G54250.2	cyclic nucleotide-gated cation channel 4	cyclic nucleotide-gated ion channel 4-like isoform X1
Storvum022655t1	0.818611	0.00721629	0.299745	AT2G46600.1	Calcium-binding EF-hand family protein	calcium-binding protein KIC
Storvum009891t1	0.818585	0.232756	0.812536	AT1G09380.1	nodulin MtN21 /EamA-like transporter family protein	WAT1-related protein At1g09380-like
Storvum017024t1	0.817897	0.0118799	0.365997	AT3G09270.1	glutathione S-transferase TAU 8	glutathione S-transferase U8-like
Storvum048222t1	0.817834	0.186051	0.782881	AT3G16990.1	Haem oxygenase-like, multi-helical	probable bifunctional TENA-E protein
Storvum005230t1	0.817759	0.00112797	0.145537	AT1G20510.1	OPC-8:0 CoA ligase1	4-coumarate--CoA ligase-like 5
Storvum014916t2	0.817327	0.00343832	0.221295	AT5G19790.1	related to AP2 11	ethylene-responsive transcription factor RAP2-11-like
Storvum041342t1	0.817161	0.0760755	0.657139	AT3G62200.1	Putative endonuclease or glycosyl hydrolase	meiosis arrest female protein 1-like
Storvum006321t1	0.816561	0.00357469	0.225055	AT5G63450.1	cytochrome P450, family 94, subfamily B, polypeptide 1	cytochrome P450 94A1-like
Storvum003466t1	0.816184	0.308768	0.847524	AT3G51895.1	sulfate transporter 3;1	sulfate transporter 3.1-like
Storvum023134t1	0.815728	0.481494	0.911434	AT2G29420.1	glutathione S-transferase tau 7	glutathione transferase GST 23-like
Storvum000847t1	0.815054	0.0222884	0.440586	AT4G33150.2	lysine-ketoglutarate reductase/saccharopine dehydrogenase bifunctional enzyme	alpha-aminoadipic semialdehyde synthase
Storvum074493t1	0.814897	0.10798	0.714406	AT1G30220.1	inositol transporter 2	---NA---
Storvum004239t1	0.814647	0.0298372	0.483339	AT4G31070.1	Tetratricopeptide repeat (TPR)-like superfamily protein	pentatricopeptide repeat-containing protein At4g31070, mitochondrial
Storvum007555t1	0.813386	0.383114	0.872461	AT5G49690.1	UDP-Glycosyltransferase superfamily protein	UDP-glycosyltransferase 91C1
Storvum005814t2	0.812739	0.00918253	0.331647	AT3G46730.1	NB-ARC domain-containing disease resistance protein	putative late blight resistance protein homolog R1A-3
Storvum041364t1	0.812565	0.0931976	0.690172	AT4G17570.2	GATA transcription factor 26	GATA transcription factor 26
Storvum013156t3	0.812414	0.397428	0.876754	AT1G11440.1		PREDICTED: uncharacterized protein LOC107058655
Storvum091346t1	0.810996	0.020221	0.429105	AT5G12030.1	heat shock protein 17.6A	---NA---
Storvum050793t1	0.810967	0.139475	0.753575	AT4G05380.1	P-loop containing nucleoside triphosphate hydrolases superfamily protein	---NA---
Storvum002058t1	0.810724	0.00897533	0.330259	AT3G43190.1	sucrose synthase 4	sucrose synthase
Storvum012350t1	0.810322	0.0138433	0.383075	AT4G08170.2	Inositol 1,3,4-trisphosphate 5/6-kinase family protein	inositol-tetrakisphosphate 1-kinase 3-like isoform X1
Storvum004925t1	0.80982	0.0180363	0.418082	AT5G04960.1	Plant invertase/pectin methylesterase inhibitor superfamily	probable pectinesterase/pectinesterase inhibitor 46
Storvum007892t1	0.809329	0.0880385	0.682272	AT1G31490.1	HXXXD-type acyl-transferase family protein	anthranilate N-benzoyltransferase protein 1
Storvum020905t1	0.809322	0.0950308	0.692912	AT1G10155.1	phloem protein 2-A10	protein PHLOEM PROTEIN 2-LIKE A9-like
Storvum012266t1	0.809314	0.0216577	0.435633	AT5G08020.1	RPA70-kDa subunit B	replication protein A 70 kDa DNA-binding subunit B-like isoform X1
Storvum032340t1	0.809157	0.138334	0.752623	AT3G01270.1	Pectate lyase family protein	pectate lyase-like
Storvum004358t1	0.808903	0.0423687	0.551361	AT3G26600.1	armadillo repeat only 4	uncharacterized protein LOC101264310
Storvum019258t1	0.808826	0.0531114	0.59565	AT4G03600.1		PREDICTED: uncharacterized protein LOC102593172
Storvum016549t1	0.808805	0.0423537	0.551361	AT3G04720.1	pathogenesis-related 4	Wound-induced protein WIN2
Storvum009299t1	0.808473	0.00772234	0.309465	AT5G18160.1	F-box and associated interaction domains-containing protein	F-box protein At5g07610-like
Storvum065494t1	0.807743	0.484189	0.91188	AT1G02305.1	Cysteine proteinases superfamily protein	cathepsin B-like cysteine proteinase
Storvum005403t1	0.807538	0.0446268	0.563595	AT3G21240.1	4-coumarate:CoA ligase 2	4-coumarate--CoA ligase 1
Storvum005757t1	0.807301	0.010724	0.35583	AT2G38470.1	WRKY DNA-binding protein 33	probable WRKY transcription factor 26 (homologous to WRKY33 in tomato)
Storvum017438t1	0.807161	0.0629126	0.621901	AT1G14730.1	Cytochrome b561/ferric reductase transmembrane protein family	probable transmembrane ascorbate ferrireductase 3
Storvum006410t1	0.806547	0.0178288	0.417608	AT3G50700.1	indeterminate(ID)-domain 2	protein indeterminate-domain 2-like isoform X1
Storvum030044t1	0.806413	0.3179	0.850697	AT2G46370.3	Auxin-responsive GH3 family protein	jasmonic acid-amido synthetase JAR1-like
Storvum035508t1	0.805827	0.096142	0.695631	AT5G05750.1	DNAJ heat shock N-terminal domain-containing protein	chaperone protein dnaJ 49-like
Storvum025006t1	0.805403	0.153418	0.763518	AT5G54165.1		AF211539_1 Avr9/Cf-9 rapidly elicited protein 65
Storvum058857t1	0.805107	0.0219054	0.438386	AT5G51630.2	Disease resistance protein (TIR-NBS-LRR class) family	60S ribosomal protein L38
Storvum017728t1	0.804659	0.54995	0.928159	AT1G78380.1	glutathione S-transferase TAU 19	glutathione S-transferase U19
Storvum002562t1	0.80398	0.0671744	0.635993	AT5G02390.1	Protein of unknown function (DUF3741)	protein TRM32-like
Storvum132873t1	0.803807	0.0904796	0.685063	AT3G14650.1	cytochrome P450, family 72, subfamily A, polypeptide 11	---NA---
Storvum003272t1	0.803582	0.00186559	0.180813	AT1G60500.1	Dynamin related protein 4C	dynamin-related protein 4C-like
Storvum014785t1	0.803336	0.0431804	0.556234	NA	NA	PREDICTED: uncharacterized protein LOC109244218
Storvum012282t1	0.803268	0.00353834	0.224451	AT5G24530.1	2-oxoglutarate (2OG) and Fe(II)-dependent oxygenase superfamily protein	protein DOWNY MILDEW RESISTANCE 6-like
Storvum018534t1	0.803061	0.100623	0.701461	AT5G11950.2	Putative lysine decarboxylase family protein	cytokinin riboside 5'-monophosphate phosphoribohydrolase LOG8-like
Storvum001558t1	0.802822	0.212803	0.799876	AT5G51060.1	NADPH/respiratory burst oxidase protein D	respiratory burst oxidase homolog protein C
Storvum009314t1	0.802793	0.147509	0.758035	AT1G16310.1	Cation efflux family protein	metal tolerance protein 9-like
Storvum006828t1	0.802766	0.0316398	0.497214	AT4G12070.1		PREDICTED: uncharacterized protein LOC102583273
Storvum044890t1	0.799734	0.0269161	0.464761	NA	NA	---NA---
Storvum014138t1	0.79965	0.0879528	0.682014	AT3G56400.1	WRKY DNA-binding protein 70	probable WRKY transcription factor 70
Storvum013100t2	0.799576	0.0621022	0.61974	AT3G44260.1	Polynucleotidyl transferase, ribonuclease H-like superfamily protein	probable CCR4-associated factor 1 homolog 9
Storvum009963t1	0.799513	0.00366784	0.227126	AT2G40180.1	phosphatase 2C5	phosphatase 2C 53
Storvum003571t1	0.799401	0.201483	0.794519	AT5G41410.1	POX (plant homeobox) family protein	homeobox protein BEL1 homolog
Storvum015001t1	0.799395	0.174426	0.777042	AT3G54890.1	photosystem I light harvesting complex gene 1	Chlorophyll a-b binding protein 6A, chloroplastic
Storvum006897t1	0.798996	0.172012	0.776547	AT5G58330.2	lactate/malate dehydrogenase family protein	malate dehydrogenase [NADP], chloroplastic
Storvum042735t1	0.798941	0.075406	0.655546	AT3G62580.1	Late embryogenesis abundant protein (LEA) family protein	---NA---
Storvum029324t1	0.798676	0.0793144	0.666073	AT5G02090.1		leucine-rich repeat receptor-like protein kinase PEPR2
Storvum101270t1	0.797613	0.543713	0.927425	AT4G13550.1	triglyceride lipases;triglyceride lipases	---NA---
Storvum018988t1	0.797505	0.118833	0.730036	AT5G45320.1		NDR1/HIN1-like protein 12
Storvum007191t2	0.797464	0.271405	0.832932	AT1G15980.1	NDH-dependent cyclic electron flow 1	photosynthetic NDH subunit of subcomplex B 1, chloroplastic
Storvum015077t1	0.797394	0.121073	0.732059	AT1G70420.1	Protein of unknown function (DUF1645)	DNA ligase 1-like
Storvum016010t1	0.797075	0.0380857	0.532872	AT1G66140.1	zinc finger protein 4	zinc finger protein 4-like
Storvum012465t1	0.796704	0.000960112	0.13571	AT5G25220.2	KNOTTED1-like homeobox gene 3	homeobox protein knotted-1-like LET12 isoform X1
Storvum026582t1	0.796626	0.150495	0.75959	AT1G28540.1		Polyvinyl alcohol dehydrogenase (cytochrome)
Storvum006834t1	0.796457	0.0558278	0.604232	AT3G21530.1	DNAse I-like superfamily protein	DNAse I-like superfamily protein
Storvum008430t1	0.796103	0.329524	0.853753	AT5G18560.1	Integrase-type DNA-binding superfamily protein	ethylene-responsive transcription factor ERF086
Storvum011489t1	0.795618	0.00309873	0.210973	AT1G80840.1	WRKY DNA-binding protein 40	probable WRKY transcription factor 40
Storvum005596t1	0.795545	0.200688	0.794098	AT5G54690.1	galacturonosyltransferase 12	probable galacturonosyltransferase 12
Storvum004862t1	0.795298	0.131593	0.747561	AT3G09220.1	laccase 7	laccase-7-like
Storvum010295t1	0.795291	0.04096	0.545778	AT1G47710.1	Serine protease inhibitor (SERPIN) family protein	serpin-ZX-like
Storvum033637t1	0.794998	0.257245	0.825861	AT2G22260.1	oxidoreductase, 2OG-Fe(II) oxygenase family protein	hypothetical protein A4A49_16537
Storvum003186t1	0.794433	0.0252484	0.457963	AT1G09890.1	Rhamnogalacturonate lyase family protein	rhamnogalacturonate lyase-like
Storvum044367t2	0.794365	0.287021	0.838367	AT1G73480.1	alpha/beta-Hydrolases superfamily protein	monoglyceride lipase-like
Storvum033934t1	0.794195	0.0434828	0.559021	AT3G43600.1	aldehyde oxidase 2	indole-3-acetaldehyde oxidase
Storvum023958t1	0.793411	0.305672	0.847181	AT5G66170.3	sulfurtransferase 18	thiosulfate sulfurtransferase 18-like isoform X2
Storvum008021t1	0.793189	0.00567203	0.271096	AT1G08250.1	arogenate dehydratase 6	arogenate dehydratase/prephenate dehydratase 6, chloroplastic-like
Storvum006593t1	0.792932	0.000111532	0.0531398	AT5G17330.1	glutamate decarboxylase	glutamate decarboxylase
Storvum013812t1	0.7926	0.00596178	0.276389	AT5G64260.1	EXORDIUM like 2	protein EXORDIUM-like 2
Storvum049561t1	0.792491	0.196322	0.791214	AT5G61460.1	P-loop containing nucleoside triphosphate hydrolases superfamily protein	structural maintenance of chromosomes protein 6B-like isoform X2
Storvum015881t1	0.792476	0.130186	0.746364	AT5G52900.1		probable membrane-associated kinase regulator 6
Storvum013096t1	0.792384	0.0826919	0.672499	AT5G05340.1	Peroxidase superfamily protein	cationic peroxidase 1-like
Storvum002512t1	0.792253	0.00481385	0.255532	AT4G29010.1	Enoyl-CoA hydratase/isomerase family	peroxisomal fatty acid beta-oxidation multifunctional protein AIM1-like
Storvum007090t1	0.791272	0.0119079	0.366065	AT3G21800.1	UDP-glucosyl transferase 71B8	anthocyanidin 3-O-glucosyltransferase 2-like
Storvum012622t1	0.789651	0.0269438	0.464761	AT3G50820.1	photosystem II subunit O-2	oxygen-evolving enhancer protein 1, chloroplastic
Storvum012804t1	0.789362	0.0616077	0.619666	AT5G43860.1	chlorophyllase 2	chlorophyllase-2, chloroplastic
Storvum010154t1	0.788849	0.00646385	0.287026	AT3G46730.1	NB-ARC domain-containing disease resistance protein	putative late blight resistance protein homolog R1B-16
Storvum002443t1	0.788039	0.0204487	0.429105	AT1G55180.1	phospholipase D alpha 4	phospholipase D alpha 4
Storvum060624t1	0.787617	0.265622	0.831623	AT1G51450.1	TRAUCO	---NA---
Storvum022571t1	0.786732	0.0574719	0.607941	AT4G09160.1	SEC14 cytosolic factor family protein / phosphoglyceride transfer family protein	zinc finger BED domain-containing protein DAYSLEEPER-like
Storvum020207t1	0.786217	0.0611258	0.617957	AT4G11730.1	Cation transporter/ E1-E2 ATPase family protein	PREDICTED: uncharacterized protein LOC107006101
Storvum092544t1	0.785679	0.0768511	0.659914	ATMG00830.1	cytochrome C biogenesis 382	---NA---
Storvum023895t1	0.784396	0.217336	0.80412	AT1G42190.1	GAG/POL/ENV polyprotein	Putative retrotransposon protein, identical
Storvum040656t1	0.78383	0.063205	0.622665	AT5G41580.1	RING/U-box superfamily protein	E4 SUMO-protein ligase PIAL2-like isoform X2
Storvum015849t1	0.783383	0.00281868	0.208557	AT1G68810.1	basic helix-loop-helix (bHLH) DNA-binding superfamily protein	transcription factor bHLH30-like
Storvum012339t1	0.782982	0.00308565	0.210732	AT1G61720.1	NAD(P)-binding Rossmann-fold superfamily protein	anthocyanidin reductase-like
Storvum114385t1	0.782894	0.115497	0.725483	AT1G65270.1		---NA---
Storvum016683t1	0.782736	0.0228734	0.4452	AT3G12760.1		DCN1-like protein 1
Storvum032752t1	0.782647	0.040121	0.542343	AT2G32190.1		cysteine-rich and transmembrane domain-containing protein A-like
Storvum008271t1	0.78206	0.059553	0.613894	AT2G05940.1	Protein kinase superfamily protein	serine/threonine-protein kinase At5g01020-like
Storvum013795t1	0.781647	0.0834592	0.673283	AT3G04310.1		PREDICTED: uncharacterized protein LOC107864543 isoform X1
Storvum022038t1	0.781523	0.33709	0.857172	ATMG00710.1	Polynucleotidyl transferase, ribonuclease H-like superfamily protein	Retrovirus-related Pol polyprotein from transposon TNT 1-94
Storvum002465t1	0.78139	0.0276597	0.469671	AT4G16370.1	oligopeptide transporter	oligopeptide transporter 3
Storvum003741t1	0.78107	0.0836151	0.673896	AT1G70250.1	receptor serine/threonine kinase, putative	probable receptor-like protein kinase At1g67000
Storvum002495t1	0.781068	0.00407582	0.238211	AT4G36550.1	ARM repeat superfamily protein	U-box domain-containing protein 5-like
Storvum016789t1	0.781041	0.214384	0.80102	AT1G05450.2	Bifunctional inhibitor/lipid-transfer protein/seed storage 2S albumin superfamily protein	non-specific lipid-transfer protein-like protein At2g13820
Storvum006940t1	0.78066	0.138543	0.752813	AT5G52790.1	CBS domain-containing protein with a domain of unknown function (DUF21)	DUF21 domain-containing protein At5g52790
Storvum000394t1	0.780601	0.0226674	0.443592	AT3G06880.2	Transducin/WD40 repeat-like superfamily protein	putative E3 ubiquitin-protein ligase LIN isoform X1
Storvum015196t1	0.780448	0.0147954	0.393054	AT3G46540.1	ENTH/VHS family protein	clathrin interactor 1-like
Storvum017657t1	0.780408	0.102549	0.704522	AT4G12800.1	photosystem I subunit l	Photosystem I reaction center subunit XI, chloroplastic
Storvum065637t1	0.780361	0.186589	0.783795	AT4G08180.1	OSBP(oxysterol binding protein)-related protein 1C	---NA---
Storvum091482t1	0.780327	0.151959	0.761278	AT3G60380.1		PREDICTED: uncharacterized protein LOC104110811
Storvum074122t1	0.780254	0.102202	0.704124	AT2G30105.1		---NA---
Storvum080656t1	0.779666	0.156722	0.765706	AT1G32430.1	F-box and associated interaction domains-containing protein	---NA---
Storvum003254t1	0.778682	0.104481	0.708695	AT4G36870.2	BEL1-like homeodomain 2	BEL1-like homeodomain protein 4
Storvum013688t1	0.778355	0.195688	0.790954	AT2G44210.1	Protein of Unknown Function (DUF239)	carboxyl-terminal peptidase
Storvum026165t1	0.77831	0.0132179	0.378317	NA	NA	---NA---
Storvum014063t1	0.777433	0.0137578	0.383075	AT5G54400.1	S-adenosyl-L-methionine-dependent methyltransferases superfamily protein	Methyltransferase type 11
Storvum015691t1	0.776895	0.0910901	0.686779	NA	NA	PREDICTED: uncharacterized protein LOC102585381 isoform X1
Storvum016627t1	0.776717	0.00327269	0.217038	AT4G34150.1	Calcium-dependent lipid-binding (CaLB domain) family protein	elicitor-responsive protein 1-like
Storvum011309t1	0.776615	0.00345527	0.221342	AT1G29660.1	GDSL-like Lipase/Acylhydrolase superfamily protein	GDSL esterase/lipase At1g29670-like
Storvum021264t1	0.776165	0.598979	0.939524	AT3G16640.1	translationally controlled tumor protein	translationally-controlled tumor protein homolog
Storvum021532t1	0.776115	0.133671	0.749113	AT3G45050.3		Chaperone DnaJ
Storvum006443t1	0.775863	0.0113111	0.360189	AT5G10770.1	Eukaryotic aspartyl protease family protein	aspartyl protease family protein At5g10770-like
Storvum016428t1	0.775291	0.0798985	0.666073	AT5G04820.1	ovate family protein 13	transcription repressor OFP13-like
Storvum015843t1	0.775108	0.125932	0.739001	AT4G17500.1	ethylene responsive element binding factor 1	ethylene-responsive transcription factor 2-like
Storvum056260t2	0.77403	0.0803441	0.666073	AT4G05030.1	Copper transport protein family	heavy metal-associated isoprenylated plant protein 2-like
Storvum001295t2	0.773907	0.00552567	0.267761	AT5G47910.1	respiratory burst oxidase homologue D	respiratory burst oxidase homolog protein C
Storvum035488t1	0.773823	0.268283	0.831941	AT1G72860.1	Disease resistance protein (TIR-NBS-LRR class) family	TMV resistance protein N-like isoform X1
Storvum015035t1	0.773642	0.183352	0.781357	AT1G29930.1	chlorophyll A/B binding protein 1	Chlorophyll a-b binding protein 3C, chloroplastic
Storvum020019t2	0.772798	0.0438918	0.560536	AT1G20960.2	U5 small nuclear ribonucleoprotein helicase, putative	putative late blight resistance protein homolog R1A-3
Storvum025959t1	0.772607	0.0568599	0.607941	AT3G14280.1		PREDICTED: uncharacterized protein LOC102589409
Storvum055286t1	0.771898	0.188391	0.785222	AT3G19240.1	Vacuolar import/degradation, Vid27-related protein	protein CYPRO4
Storvum008571t1	0.771333	0.508842	0.918499	AT3G26040.1	HXXXD-type acyl-transferase family protein	acetyl-CoA-benzylalcohol acetyltransferase-like
Storvum028643t1	0.77088	0.0352854	0.51546	AT4G15955.1	alpha/beta-Hydrolases superfamily protein	PREDICTED: uncharacterized protein LOC107877548
Storvum001129t1	0.770672	0.1724	0.776669	AT5G66310.1	ATP binding microtubule motor family protein	kinesin-like protein NACK1
Storvum019992t1	0.770274	0.0537832	0.598799	NA	NA	hypothetical protein A4A49_21894
Storvum050065t1	0.769825	0.110951	0.718351	AT5G54780.1	Ypt/Rab-GAP domain of gyp1p superfamily protein	TBC1 domain family member 15-like
Storvum016676t1	0.769633	0.125266	0.738058	AT5G45100.1	SBP (S-ribonuclease binding protein) family protein	BOI-related E3 ubiquitin-protein ligase 1-like
Storvum016305t1	0.769538	0.0162263	0.406173	AT5G66440.1		PREDICTED: uncharacterized protein LOC107059094
Storvum019802t2	0.768949	0.0834614	0.673283	AT5G42655.1	Disease resistance-responsive (dirigent-like protein) family protein	dirigent protein 11
Storvum030416t2	0.768898	0.0453494	0.565097	AT1G06890.3	nodulin MtN21 /EamA-like transporter family protein	uncharacterized membrane protein At1g06890-like
Storvum058367t1	0.768404	0.0927842	0.689534	AT2G35650.1	cellulose synthase like	PREDICTED: extensin-2-like
Storvum043410t1	0.768403	0.126825	0.739825	AT1G09920.1	TRAF-type zinc finger-related	TRAF-type zinc finger domain-containing protein 1
Storvum035961t1	0.767947	0.230252	0.810019	AT5G59600.1	Tetratricopeptide repeat (TPR)-like superfamily protein	---NA---
Storvum019716t1	0.767902	0.0463689	0.569187	AT5G62810.1	peroxin 14	peroxisomal membrane protein PEX14 isoform X1
Storvum007425t1	0.767804	0.000892138	0.131468	AT2G15490.1	UDP-glycosyltransferase 73B4	zeatin O-glucosyltransferase-like
Storvum134250t1	0.767539	0.0844926	0.675733	AT4G32670.1	RING/FYVE/PHD zinc finger superfamily protein	---NA---
Storvum034565t1	0.76685	0.365514	0.865559	AT4G13830.2	DNAJ-like 20	chaperone protein dnaJ 20, chloroplastic-like
Storvum029771t1	0.766621	0.319339	0.850697	AT3G09270.1	glutathione S-transferase TAU 8	putative glutathione S-transferase
Storvum017279t1	0.766598	0.156026	0.765475	AT4G03510.2	RING membrane-anchor 1	E3 ubiquitin-protein ligase RMA1H1-like
Storvum031556t1	0.766365	0.0136286	0.382778	AT3G20620.1	F-box family protein-related	---NA---
Storvum063144t1	0.766361	0.196181	0.791214	AT3G53260.1	phenylalanine ammonia-lyase 2	---NA---
Storvum004878t1	0.76625	0.42181	0.889755	AT5G04770.1	cationic amino acid transporter 6	cationic amino acid transporter 6, chloroplastic-like
Storvum042407t1	0.766136	0.0594559	0.613324	AT5G39570.1		PREDICTED: extensin-2-like
Storvum015964t1	0.765221	0.00239973	0.197854	AT5G15790.2	RING/U-box superfamily protein	E3 ubiquitin-protein ligase At3g02290-like
Storvum008721t1	0.765044	0.168794	0.775588	AT3G11840.1	plant U-box 24	E3 ubiquitin-protein ligase PUB23-like
Storvum006698t1	0.764925	0.0562388	0.606158	AT2G45550.1	cytochrome P450, family 76, subfamily C, polypeptide 4	geraniol 8-hydroxylase-like
Storvum007925t1	0.76487	0.00552859	0.267761	AT4G01050.1	thylakoid rhodanese-like	rhodanese-like domain-containing protein 4, chloroplastic
Storvum018172t1	0.764627	0.092091	0.688741	AT3G22530.1		nodulin 22
Storvum031523t1	0.764156	0.0409748	0.545778	NA	NA	replication protein A 70 kDa DNA-binding subunit D-like
Storvum077109t1	0.763969	0.0998101	0.70026	AT4G38120.1	ARM repeat superfamily protein	---NA---
Storvum014097t1	0.763765	0.00222198	0.191991	AT1G28100.2		protein NEOXANTHIN-DEFICIENT 1
Storvum001963t1	0.763307	0.00262939	0.202935	AT3G46290.1	hercules receptor kinase 1	receptor-like protein kinase HERK 1
Storvum004791t1	0.763075	0.0110664	0.35806	AT1G15740.1	Leucine-rich repeat family protein	F-box/LRR-repeat protein 14
Storvum024709t1	0.762437	0.129567	0.744716	AT5G42860.1		---NA---
Storvum012464t1	0.762267	0.0612543	0.617957	AT4G33890.2		Enhancer of mRNA-decapping protein
Storvum000926t1	0.762065	0.00948878	0.336121	AT4G23000.1	Calcineurin-like metallo-phosphoesterase superfamily protein	PREDICTED: uncharacterized protein LOC102581113
Storvum012863t1	0.761066	0.00253908	0.200303	AT4G11070.2	WRKY family transcription factor	probable WRKY transcription factor 41
Storvum069987t1	0.760958	0.119269	0.730352	AT1G10820.1	Protein of unknown function (DUF3755)	---NA---
Storvum005519t1	0.760919	0.000178967	0.0684497	AT2G24100.1		PREDICTED: uncharacterized protein LOC107014526 isoform X2
Storvum025260t1	0.760411	0.289843	0.84048	AT1G32120.1		Protein kinase G11A
Storvum029579t1	0.759326	0.0900269	0.683862	AT1G09920.1	TRAF-type zinc finger-related	XIAP-associated factor 1-like
Storvum007670t1	0.759115	0.0190984	0.424656	AT1G18810.1	phytochrome kinase substrate-related	protein PHYTOCHROME KINASE SUBSTRATE 3-like
Storvum011967t1	0.758925	0.128017	0.74054	AT5G16990.1	Zinc-binding dehydrogenase family protein	2-alkenal reductase (NADP(+)-dependent)
Storvum013317t1	0.758714	0.188724	0.785562	AT4G36950.1	mitogen-activated protein kinase kinase kinase 21	mitogen-activated protein kinase kinase kinase NPK1-like
Storvum018072t2	0.758613	0.107011	0.712562	AT4G17500.1	ethylene responsive element binding factor 1	ethylene-responsive transcription factor 2-like
Storvum003928t1	0.7583	0.111831	0.71911	AT2G44990.1	carotenoid cleavage dioxygenase 7	carotenoid cleavage dioxygenase 7, chloroplastic
Storvum022982t2	0.757905	0.0213176	0.432135	AT5G67190.1	DREB and EAR motif protein 2	ethylene-responsive transcription factor ERF010-like
Storvum003008t1	0.755155	0.0825812	0.672472	AT5G50160.1	ferric reduction oxidase 8	ferric reduction oxidase 8, mitochondrial
Storvum009254t1	0.755087	0.0539989	0.599899	AT2G13650.3	golgi nucleotide sugar transporter 1	GDP-mannose transporter GONST1-like isoform X1
Storvum017785t1	0.754906	0.251569	0.823794	AT5G62280.1	Protein of unknown function (DUF1442)	PREDICTED: uncharacterized protein LOC102598945
Storvum075621t1	0.75463	0.0571161	0.607941	AT2G26100.1	Galactosyltransferase family protein	---NA---
Storvum003303t1	0.754107	0.0616525	0.619666	AT4G27190.1	NB-ARC domain-containing disease resistance protein	disease resistance protein At4g27190-like
Storvum020733t2	0.753977	0.403099	0.880442	AT5G10625.1		flowering-promoting factor 1-like protein 3
Storvum000223t1	0.753893	0.012491	0.372554	AT2G47800.1	multidrug resistance-associated protein 4	ABC transporter C family member 4
Storvum000276t1	0.753878	0.00277598	0.207465	AT1G15520.1	pleiotropic drug resistance 12	pleiotropic drug resistance protein 1
Storvum012549t1	0.753448	0.222822	0.805813	AT1G05260.1	Peroxidase superfamily protein	peroxidase 3-like
Storvum020677t1	0.753258	0.015072	0.394755	AT5G02880.1	ubiquitin-protein ligase 4	PREDICTED: uncharacterized protein LOC107061850
Storvum019768t1	0.753131	0.109559	0.716833	AT2G32280.1	Protein of unknown function (DUF1218)	PREDICTED: uncharacterized protein LOC107006769
Storvum009929t1	0.753109	0.524124	0.923162	AT5G42020.1	Heat shock protein 70 (Hsp 70) family protein	Luminal-binding protein 5
Storvum017019t1	0.753012	0.541873	0.92728	AT4G30230.1		VPS10 2 like
Storvum078729t1	0.752907	0.226702	0.808233	AT4G35180.1	LYS/HIS transporter 7	---NA---
Storvum007935t6	0.752465	0.197163	0.791214	AT2G36430.1	Plant protein of unknown function (DUF247)	putative UPF0481 protein At3g02645
Storvum056185t2	0.752431	0.0544513	0.600584	AT5G02230.2	Haloacid dehalogenase-like hydrolase (HAD) superfamily protein	suppressor of disruption of TFIIS
Storvum013410t1	0.75216	0.10984	0.716914	AT4G32480.1	Protein of unknown function (DUF506)	PREDICTED: uncharacterized protein LOC107012739
Storvum028905t1	0.751388	0.0458195	0.565847	AT2G06520.1	photosystem II subunit X	Photosystem II reaction center X protein
Storvum014566t1	0.750547	0.00362151	0.225331	AT3G25780.1	allene oxide cyclase 3	allene oxide cyclase
Storvum015033t1	0.750087	0.00437701	0.244812	AT4G14430.1	indole-3-butyric acid response 10	enoyl-CoA delta isomerase 2, peroxisomal-like
Storvum002311t1	0.749287	0.389409	0.874033	AT1G20160.1	Subtilisin-like serine endopeptidase family protein	CO(2)-response secreted protease
Storvum011300t1	0.74919	0.0329745	0.502656	AT3G13550.2	Ubiquitin-conjugating enzyme family protein	constitutive photomorphogenesis protein 10
Storvum018251t2	0.749052	0.0345663	0.511085	AT2G25605.1		DNA-directed RNA polymerase subunit beta
Storvum015509t1	0.748824	0.0128077	0.376567	AT2G35980.1	Late embryogenesis abundant (LEA) hydroxyproline-rich glycoprotein family	protein YLS9-like
Storvum011055t1	0.748583	0.153993	0.764598	AT1G28220.1	purine permease 3	purine permease 3-like
Storvum029089t1	0.748572	0.164289	0.774693	AT5G19150.2	pfkB-like carbohydrate kinase family protein	histone deacetylase 14
Storvum015496t1	0.748453	0.00939479	0.334177	AT2G41380.1	S-adenosyl-L-methionine-dependent methyltransferases superfamily protein	putative methyltransferase DDB_G0268948
Storvum000145t1	0.74831	0.0183288	0.419626	AT4G01020.1	helicase domain-containing protein / IBR domain-containing protein / zinc finger protein-related	ATP-dependent RNA helicase DEAH11, chloroplastic-like
Storvum029011t1	0.748256	0.0946098	0.692912	AT4G14850.1	Pentatricopeptide repeat (PPR) superfamily protein	pentatricopeptide repeat-containing protein At3g24000, mitochondrial
Storvum014131t1	0.748074	0.000520361	0.100249	AT5G02230.2	Haloacid dehalogenase-like hydrolase (HAD) superfamily protein	suppressor of disruption of TFIIS
Storvum012480t1	0.747591	0.00448734	0.24794	AT5G20230.1	blue-copper-binding protein	blue copper protein-like
Storvum019320t1	0.746922	0.00513873	0.260958	AT3G10985.1	senescence associated gene 20	wound-induced protein 1
Storvum004588t1	0.746853	0.000173347	0.0683091	AT5G25880.1	NADP-malic enzyme 3	nadp-dependent malic enzyme
Storvum014711t1	0.746803	0.108424	0.715508	AT5G39890.1	Protein of unknown function (DUF1637)	plant cysteine oxidase 2
Storvum000234t1	0.7468	0.00139426	0.159744	AT1G59870.1	ABC-2 and Plant PDR ABC-type transporter family protein	ABC transporter G family member 35-like
Storvum017561t1	0.746404	0.264915	0.831494	AT4G03460.1	Ankyrin repeat family protein	protein ACCELERATED CELL DEATH 6-like
Storvum007149t1	0.746003	0.00951187	0.336121	AT3G17180.1	serine carboxypeptidase-like 33	serine carboxypeptidase-like 33 isoform X1
Storvum053438t1	0.745666	0.31985	0.851014	AT1G79700.2	Integrase-type DNA-binding superfamily protein	---NA---
Storvum008672t1	0.745579	0.00541005	0.26548	AT2G39710.1	Eukaryotic aspartyl protease family protein	aspartic proteinase PCS1-like
Storvum009747t1	0.745532	0.00157245	0.166288	AT3G05200.1	RING/U-box superfamily protein	E3 ubiquitin-protein ligase ATL31-like
Storvum001263t1	0.745091	0.00763296	0.306829	AT3G47780.1	ABC2 homolog 6	ABC transporter A family member 7-like isoform X1
Storvum014667t1	0.745041	0.191991	0.789272	AT5G47650.1	nudix hydrolase homolog 2	nudix hydrolase 2-like isoform X1
Storvum000910t11	0.744173	0.0309376	0.493031	AT5G46330.1	Leucine-rich receptor-like protein kinase family protein	LRR receptor-like serine/threonine-protein kinase FLS2
Storvum042616t1	0.743295	0.172233	0.776669	AT4G04930.1	fatty acid desaturase family protein	---NA---
Storvum013879t1	0.742838	0.000891446	0.131468	AT5G57620.1	myb domain protein 36	transcription factor RAX2-like
Storvum014426t1	0.742832	0.0851745	0.677238	AT5G19855.1	Chaperonin-like RbcX protein	chaperonin-like RbcX protein 2, chloroplastic
Storvum008858t1	0.742656	0.106415	0.712562	AT1G13340.1	Regulator of Vps4 activity in the MVB pathway protein	Ist1 domain-containing protein
Storvum087018t1	0.742634	0.0925398	0.68927	AT4G20680.1	Domain of unknown function (DUF26)	---NA---
Storvum012026t1	0.741813	0.476413	0.910576	AT1G08290.1	WIP domain protein 3	zinc finger protein WIP3
Storvum010005t1	0.741403	8.96e-05	0.0474992	AT4G18220.1	Drug/metabolite transporter superfamily protein	probable purine permease 9
Storvum027152t1	0.741311	0.00641743	0.287026	AT4G27280.1	Calcium-binding EF-hand family protein	calcium-binding protein PBP1-like
Storvum010175t1	0.74103	0.00239262	0.197854	AT1G45207.2	Remorin family protein	PREDICTED: uncharacterized protein LOC102590707
Storvum013147t1	0.740332	0.403823	0.880442	AT1G09240.1	nicotianamine synthase 3	nicotianamine synthase
Storvum021922t1	0.740213	0.0397351	0.542343	AT1G80920.1	Chaperone DnaJ-domain superfamily protein	chaperone protein dnaJ 8, chloroplastic-like
Storvum007429t19	0.740171	0.0210849	0.430878	AT4G14090.1	UDP-Glycosyltransferase superfamily protein	crocetin glucosyltransferase, chloroplastic-like
Storvum006012t1	0.740018	0.0685396	0.640297	AT4G35470.1	plant intracellular ras group-related LRR 4	plant intracellular Ras-group-related LRR protein 5-like
Storvum002367t1	0.739951	0.273512	0.834059	AT5G67090.1	Subtilisin-like serine endopeptidase family protein	subtilisin-like protease SBT1.9
Storvum059546t1	0.739494	0.274219	0.834544	AT4G02580.1	NADH-ubiquinone oxidoreductase 24 kDa subunit, putative	---NA---
Storvum012649t1	0.739227	0.221843	0.805337	AT2G30080.1	ZIP metal ion transporter family	zinc transporter 6, chloroplastic
Storvum007026t1	0.73909	0.286169	0.838367	AT4G08250.1	GRAS family transcription factor	nodulation-signaling pathway 2 protein-like
Storvum009499t1	0.739068	0.0318284	0.49865	AT1G06620.1	2-oxoglutarate (2OG) and Fe(II)-dependent oxygenase superfamily protein	1-aminocyclopropane-1-carboxylate oxidase homolog 1-like
Storvum030652t1	0.738819	0.0481725	0.577626	AT4G14622.1	conserved peptide upstream open reading frame 60	---NA---
Storvum007336t1	0.738734	0.265422	0.831608	AT5G36110.1	cytochrome P450, family 716, subfamily A, polypeptide 1	beta-amyrin 28-oxidase-like
Storvum020808t1	0.738503	0.208211	0.79812	AT3G11930.1	Adenine nucleotide alpha hydrolases-like superfamily protein	universal stress protein A-like protein
Storvum043338t1	0.738319	0.0367686	0.525618	AT4G15550.1	indole-3-acetate beta-D-glucosyltransferase	---NA---
Storvum004731t1	0.738121	0.106032	0.712491	AT1G27040.2	Major facilitator superfamily protein	protein NRT1/ PTR FAMILY 4.5-like
Storvum007733t1	0.737762	0.0243196	0.455367	AT3G26040.1	HXXXD-type acyl-transferase family protein	acylsugar acyltransferase 3-like
Storvum035656t1	0.737734	0.252359	0.824231	AT3G54940.2	Papain family cysteine protease	---NA---
Storvum019809t1	0.736818	0.0985938	0.697579	AT5G07570.1	glycine/proline-rich protein	PREDICTED: uncharacterized protein LOC107020044
Storvum007078t1	0.736761	0.11788	0.728282	AT1G19450.1	Major facilitator superfamily protein	sugar transporter ERD6-like 6
Storvum021086t1	0.736302	0.0400457	0.542343	AT1G35210.1		hypothetical protein BC332_11503
Storvum036758t1	0.736172	0.173219	0.776669	NA	NA	---NA---
Storvum017089t1	0.736024	0.224262	0.807057	AT5G09850.1	Transcription elongation factor (TFIIS) family protein	disease resistance protein RPM1-like
Storvum053459t1	0.735669	0.193993	0.789671	AT5G56000.1	HEAT SHOCK PROTEIN 81.4	---NA---
Storvum039866t1	0.735432	0.084286	0.675119	NA	NA	---NA---
Storvum025794t1	0.735312	0.121366	0.732107	AT1G03830.2	guanylate-binding family protein	---NA---
Storvum014602t1	0.735297	0.140802	0.75429	AT5G12250.1	beta-6 tubulin	tubulin beta chain-like
Storvum003233t1	0.734848	0.000878746	0.131468	AT3G46530.1	NB-ARC domain-containing disease resistance protein	putative late blight resistance protein homolog R1A-3
Storvum011600t1	0.734008	0.00148287	0.163417	AT1G15340.1	methyl-CPG-binding domain 10	methyl-CpG-binding domain-containing protein 11-like
Storvum006490t1	0.733941	0.0625684	0.621507	AT1G11910.1	aspartic proteinase A1	aspartic proteinase A1
Storvum042971t1	0.73321	0.341546	0.857223	AT3G01380.1	transferases;sulfuric ester hydrolases;catalytics;transferases	hypothetical protein A4A49_01769
Storvum009215t1	0.733124	0.0419561	0.550496	AT3G25410.1	Sodium Bile acid symporter family	probable sodium/metabolite cotransporter BASS3, chloroplastic
Storvum017614t1	0.73286	0.068368	0.640297	AT1G80520.1	Sterile alpha motif (SAM) domain-containing protein	PREDICTED: uncharacterized protein LOC107059558
Storvum018285t1	0.732681	0.105126	0.71115	AT5G17680.1	disease resistance protein (TIR-NBS-LRR class), putative	TMV resistance protein N-like
Storvum050256t1	0.732373	0.176356	0.777548	NA	NA	---NA---
Storvum001057t1	0.732078	0.0196448	0.427142	AT4G27220.1	NB-ARC domain-containing disease resistance protein	probable disease resistance protein At4g27220 isoform X1
Storvum028572t1	0.731753	0.48817	0.912365	AT4G10270.1	Wound-responsive family protein	hypothetical protein CQW23_17324
Storvum014546t1	0.731717	0.0226378	0.443592	AT5G62740.1	SPFH/Band 7/PHB domain-containing membrane-associated protein family	hypersensitive-induced response protein 1
Storvum012061t1	0.731552	0.0593239	0.612987	AT2G36290.1	alpha/beta-Hydrolases superfamily protein	PREDICTED: uncharacterized protein LOC102594761
Storvum021064t1	0.731524	0.0382641	0.5331	AT1G18530.1	EF hand calcium-binding protein family	probable calcium-binding protein CML15
Storvum000260t1	0.731421	0.0591711	0.612987	AT3G21250.2	multidrug resistance-associated protein 6	ABC transporter C family member 8
Storvum066853t1	0.731344	0.182381	0.780044	AT1G05260.1	Peroxidase superfamily protein	peroxidase 3-like
Storvum026161t2	0.730982	0.132724	0.748253	AT2G05540.1	Glycine-rich protein family	glycine-rich protein-like
Storvum008173t1	0.73089	0.00110587	0.144836	AT3G26040.1	HXXXD-type acyl-transferase family protein	acetyl-CoA-benzylalcohol acetyltransferase-like
Storvum011118t1	0.73087	0.222435	0.805499	AT1G17010.1	2-oxoglutarate (2OG) and Fe(II)-dependent oxygenase superfamily protein	protein SRG1-like
Storvum109774t1	0.730791	0.0868154	0.680212	AT2G43690.1	Concanavalin A-like lectin protein kinase family protein	---NA---
Storvum013661t2	0.730715	0.00755732	0.305947	AT3G59710.1	NAD(P)-binding Rossmann-fold superfamily protein	(+)-neomenthol dehydrogenase
Storvum000667t1	0.730151	0.330411	0.853753	AT4G12010.1	Disease resistance protein (TIR-NBS-LRR class) family	TMV resistance protein N-like
Storvum020754t1	0.729553	0.115062	0.725311	AT3G63030.1	methyl-CPG-binding domain 4	methyl-CpG-binding domain-containing protein 4-like
Storvum095780t1	0.729048	0.179516	0.778435	AT3G59140.1	multidrug resistance-associated protein 14	ABC transporter C family member 10-like
Storvum019943t2	0.728952	0.0633218	0.623108	AT5G39510.1	Vesicle transport v-SNARE family protein	predicted protein
Storvum012389t1	0.728847	0.00188658	0.180813	AT5G62180.1	carboxyesterase 20	carboxylesterase 1-like
Storvum012377t1	0.72872	0.146417	0.75759	AT5G50130.1	NAD(P)-binding Rossmann-fold superfamily protein	short-chain dehydrogenase TIC 32, chloroplastic-like
Storvum010639t1	0.728491	0.0557414	0.604232	NA	NA	predicted protein
Storvum037700t1	0.728224	0.161206	0.769647	AT4G31850.1	proton gradient regulation 3	---NA---
Storvum058372t1	0.727947	0.188102	0.785222	NA	NA	---NA---
Storvum020584t1	0.727836	0.0399976	0.542343	AT4G15800.1	ralf-like 33	rapid alkalinization factor
Storvum009637t1	0.727518	0.0405199	0.544903	AT4G22080.1	root hair specific 14	probable pectate lyase 16
Storvum005767t1	0.727259	0.0123181	0.370597	AT1G33350.1	Pentatricopeptide repeat (PPR) superfamily protein	pentatricopeptide repeat-containing protein At1g33350
Storvum013306t7	0.726389	0.0244909	0.45693	AT5G59400.2		PGR5-like protein 1B, chloroplastic isoform X1
Storvum000338t1	0.725777	0.0031247	0.210984	AT1G27170.1	transmembrane receptors;ATP binding	disease resistance protein TAO1-like
Storvum010495t1	0.725709	0.199618	0.793179	AT4G36470.1	S-adenosyl-L-methionine-dependent methyltransferases superfamily protein	salicylate carboxymethyltransferase-like
Storvum013273t1	0.725658	0.0660689	0.63165	AT1G66230.1	myb domain protein 20	protein ODORANT1-like
Storvum019153t1	0.725332	0.146907	0.75759	AT4G12480.1	Bifunctional inhibitor/lipid-transfer protein/seed storage 2S albumin superfamily protein	14 kDa proline-rich protein DC2.15-like
Storvum064444t1	0.725047	0.154189	0.764598	AT2G11626.1		---NA---
Storvum020758t1	0.724557	0.0581251	0.610549	AT1G72920.1	Toll-Interleukin-Resistance (TIR) domain family protein	TMV resistance protein N-like
Storvum038353t1	0.724423	0.377491	0.87008	ATCG01250.1	NADH-Ubiquinone/plastoquinone (complex I) protein	---NA---
Storvum004928t1	0.724391	0.00298606	0.210465	AT3G13840.1	GRAS family transcription factor	nodulation-signaling pathway 1 protein-like
Storvum015559t1	0.724215	0.0389384	0.538306	AT4G17500.1	ethylene responsive element binding factor 1	ethylene-responsive transcription factor 1
Storvum014040t1	0.723849	0.00699368	0.296411	AT4G17490.1	ethylene responsive element binding factor 6	ethylene-responsive transcription factor 5
Storvum008037t1	0.723839	0.00493753	0.256318	AT1G72220.1	RING/U-box superfamily protein	RING-H2 finger protein ATL54-like
Storvum008881t1	0.723755	0.0246891	0.457021	AT5G45710.1	winged-helix DNA-binding transcription factor family protein	heat stress transcription factor A-4b-like
Storvum047118t1	0.723642	0.285976	0.838367	AT3G26850.2	histone-lysine N-methyltransferases	---NA---
Storvum016481t1	0.723405	0.00386498	0.233768	AT4G34050.1	S-adenosyl-L-methionine-dependent methyltransferases superfamily protein	caffeoyl-CoA O-methyltransferase
Storvum006482t1	0.723218	0.00140152	0.159872	AT5G12010.1		protein ALP1-like
Storvum002202t1	0.722508	0.00020157	0.0714614	AT1G14040.1	EXS (ERD1/XPR1/SYG1) family protein	phosphate transporter PHO1 homolog 3-like
Storvum039883t1	0.722167	0.579666	0.936336	AT2G26260.1	3beta-hydroxysteroid-dehydrogenase/decarboxylase isoform 2	3beta-hydroxysteroid-dehydrogenase/decarboxylase isoform 2
Storvum018729t1	0.722116	0.459386	0.904271	AT5G48050.1		PREDICTED: uncharacterized protein LOC102603835
Storvum008176t1	0.721613	0.0161664	0.406173	AT3G26040.1	HXXXD-type acyl-transferase family protein	acylsugar acyltransferase 3
Storvum001863t1	0.721308	0.00204216	0.18636	AT4G33300.2	ADR1-like 1	probable disease resistance protein At4g33300
Storvum006713t1	0.721291	0.00619019	0.282447	AT2G27770.1	Plant protein of unknown function (DUF868)	putative mediator of RNA polymerase II transcription subunit 26
Storvum047438t1	0.721282	0.131081	0.747561	AT3G10390.1	Flavin containing amine oxidoreductase family protein	---NA---
Storvum000944t1	0.720578	0.0475594	0.575399	AT5G61480.1	Leucine-rich repeat protein kinase family protein	leucine-rich repeat receptor-like protein kinase TDR
Storvum052463t1	0.720499	0.140796	0.75429	NA	NA	---NA---
Storvum003331t1	0.720359	5.53e-05	0.03692	AT3G06500.1	Plant neutral invertase family protein	alkaline/neutral invertase A, mitochondrial
Storvum001081t1	0.720342	0.000538871	0.10272	AT1G09970.1	Leucine-rich receptor-like protein kinase family protein	receptor-like protein kinase HAIKU2
Storvum011654t1	0.719452	0.106408	0.712562	AT4G37970.1	cinnamyl alcohol dehydrogenase 6	8-hydroxygeraniol dehydrogenase-like
Storvum011765t1	0.718792	0.191675	0.789272	AT5G06710.1	homeobox from Arabidopsis thaliana	Homeobox-leucine zipper protein HAT14
Storvum019730t1	0.718052	0.142971	0.755686	AT4G23160.1	cysteine-rich RLK (RECEPTOR-like protein kinase) 8	Reverse transcriptase, RNA-dependent DNA polymerase
Storvum005979t1	0.71766	0.0399151	0.542343	AT3G61510.1	ACC synthase 1	1-aminocyclopropane-1-carboxylate synthase-like
Storvum061453t1	0.717626	0.452205	0.901907	AT3G60250.1	casein kinase II beta chain 3	---NA---
Storvum042034t1	0.717046	0.0306311	0.491101	AT3G10460.1	Plant self-incompatibility protein S1 family	replication protein A 70 kDa DNA-binding subunit B-like isoform X1
Storvum067122t1	0.71699	0.123878	0.736248	AT3G60130.2	beta glucosidase 16	---NA---
Storvum006099t1	0.71691	0.29955	0.844702	AT2G24280.1	alpha/beta-Hydrolases superfamily protein	lysosomal Pro-X carboxypeptidase
Storvum005068t1	0.716846	0.00519081	0.261633	AT2G31870.1	Poly (ADP-ribose) glycohydrolase (PARG)	poly(ADP-ribose) glycohydrolase 1-like
Storvum018333t1	0.715796	0.0917591	0.688576	AT5G48050.1		PREDICTED: uncharacterized protein LOC102604838
Storvum006159t1	0.715559	0.000889901	0.131468	AT3G56930.1	DHHC-type zinc finger family protein	probable protein S-acyltransferase 1
Storvum012525t1	0.715432	0.0278972	0.469983	AT2G15760.1	Protein of unknown function (DUF1645)	herbivore elicitor-regulated 1
Storvum005017t1	0.71542	0.0803906	0.666073	AT3G63300.1	FORKED 1	VAN3-binding protein
Storvum031530t1	0.715352	0.0796555	0.666073	AT2G38800.1	Plant calmodulin-binding protein-related	---NA---
Storvum009506t1	0.715131	0.175645	0.777548	AT4G25000.1	alpha-amylase-like	Alpha-amylase
Storvum013856t1	0.714398	0.00934648	0.333448	AT4G33910.1	2-oxoglutarate (2OG) and Fe(II)-dependent oxygenase superfamily protein	probable prolyl 4-hydroxylase 9
Storvum034453t1	0.714364	0.224336	0.807085	AT5G51690.1	1-amino-cyclopropane-1-carboxylate synthase 12	---NA---
Storvum016234t2	0.714357	0.029956	0.48361	AT2G19080.1	metaxin-related	PREDICTED: uncharacterized protein LOC107854480, partial
Storvum007880t1	0.713792	0.148672	0.758307	AT1G23460.1	Pectin lyase-like superfamily protein	probable polygalacturonase At1g80170
Storvum017858t1	0.71374	0.00145825	0.162015	AT3G09270.1	glutathione S-transferase TAU 8	probable glutathione S-transferase
Storvum019673t1	0.713574	0.0454852	0.56558	AT1G76410.1	RING/U-box superfamily protein	RING-H2 finger protein ATL80-like
Storvum012498t1	0.713272	0.00202633	0.186222	AT5G64440.1	fatty acid amide hydrolase	Fatty acid amide hydrolase
Storvum011518t1	0.713053	0.0577152	0.609146	AT4G35350.1	xylem cysteine peptidase 1	xylem cysteine proteinase 1-like
Storvum004300t1	0.712495	0.109975	0.716914	AT4G33070.1	Thiamine pyrophosphate dependent pyruvate decarboxylase family protein	pyruvate decarboxylase 1
Storvum003612t1	0.712313	0.00217134	0.191404	AT1G70520.1	cysteine-rich RLK (RECEPTOR-like protein kinase) 2	cysteine-rich receptor-like protein kinase 2
Storvum008077t1	0.712196	0.0871459	0.68038	AT5G60900.1	receptor-like protein kinase 1	G-type lectin S-receptor-like serine/threonine-protein kinase RLK1
Storvum026581t1	0.712137	0.150737	0.760061	AT3G03150.1		late embryogenesis abundant protein At5g17165
Storvum005342t1	0.712097	0.212489	0.799683	AT4G17230.1	SCARECROW-like 13	scarecrow-like protein 13
Storvum048460t1	0.712088	0.16939	0.775588	AT5G14460.1	Pseudouridine synthase family protein	---NA---
Storvum021894t1	0.711922	0.508039	0.918131	AT1G72060.1	serine-type endopeptidase inhibitors	trypsin proteinase inhibitor precursor
Storvum005636t1	0.711193	0.00900814	0.330259	AT2G47010.2		PREDICTED: uncharacterized protein LOC102587599
Storvum003884t1	0.711064	0.0109317	0.357174	AT1G65610.1	Six-hairpin glycosidases superfamily protein	endoglucanase 12
Storvum054306t1	0.710994	0.111686	0.71911	AT5G38150.1	Plant protein of unknown function (DUF827)	---NA---
Storvum021618t1	0.710553	0.101547	0.702965	AT2G02360.1	phloem protein 2-B10	putative F-box protein PP2-B12
Storvum026420t1	0.710197	0.36914	0.867227	AT3G07660.1	Kinase-related protein of unknown function (DUF1296)	GBF-interacting protein 1-like isoform X2
Storvum013240t1	0.710055	0.0490651	0.58136	AT4G08950.1	Phosphate-responsive 1 family protein	protein EXORDIUM-like
Storvum007526t1	0.709989	0.0694643	0.641645	AT2G28080.1	UDP-Glycosyltransferase superfamily protein	udp-glycosyltransferase 86a2
Storvum017608t1	0.709978	0.0112176	0.360189	AT5G05250.1		hypothetical protein BC332_15168
Storvum014038t1	0.709953	0.0223876	0.441104	AT4G28850.1	xyloglucan endotransglucosylase/hydrolase 26	probable xyloglucan endotransglucosylase/hydrolase protein 26
Storvum008041t1	0.709773	0.0346388	0.511482	AT5G17680.1	disease resistance protein (TIR-NBS-LRR class), putative	TMV resistance protein N-like
Storvum047134t1	0.709645	0.00385797	0.233768	AT3G01680.1		putative late blight resistance protein homolog R1A-3 isoform X3
Storvum011036t1	0.709156	0.103423	0.706545	AT5G65140.1	Haloacid dehalogenase-like hydrolase (HAD) superfamily protein	probable trehalose-phosphate phosphatase J
Storvum017761t1	0.708643	0.00359338	0.225197	AT1G65870.1	Disease resistance-responsive (dirigent-like protein) family protein	dirigent protein 22-like
Storvum009767t1	0.708342	0.0045015	0.24804	AT2G38820.2	Protein of unknown function (DUF506)	Translation initiation factor IF-2 like
Storvum002304t1	0.708268	0.024898	0.457307	AT3G17700.1	cyclic nucleotide-binding transporter 1	probable cyclic nucleotide-gated ion channel 20, chloroplastic isoform X1
Storvum005683t1	0.708184	0.0619892	0.619666	AT1G44446.1	Pheophorbide a oxygenase family protein with Rieske [2Fe-2S] domain	chlorophyllide a oxygenase, chloroplastic-like
Storvum018509t1	0.708109	0.12546	0.738058	AT1G47960.1	cell wall / vacuolar inhibitor of fructosidase 1	cell wall / vacuolar inhibitor of fructosidase 1-like
Storvum015215t1	0.707717	0.155116	0.765475	AT5G06060.1	NAD(P)-binding Rossmann-fold superfamily protein	tropinone reductase homolog At5g06060-like
Storvum009370t1	0.707382	0.378874	0.87112	AT2G26560.1	phospholipase A 2A	patatin-like protein 2
Storvum012383t1	0.707351	0.00298445	0.210465	AT2G22120.2	RING/FYVE/PHD zinc finger superfamily protein	uncharacterized protein LOC101249644
Storvum034309t1	0.707084	0.159652	0.768679	NA	NA	---NA---
Storvum016264t1	0.706867	0.000391306	0.0899784	AT1G19180.1	jasmonate-zim-domain protein 1	protein TIFY 10A-like
Storvum018552t1	0.706192	0.101721	0.70342	AT1G16160.1	wall associated kinase-like 5	wall-associated receptor kinase 3-like
Storvum034360t1	0.706002	0.13151	0.747561	NA	NA	---NA---
Storvum001710t1	0.70582	0.0644695	0.625176	AT4G39530.1	Tetratricopeptide repeat (TPR)-like superfamily protein	pentatricopeptide repeat-containing protein At4g39530
Storvum016360t1	0.705741	0.022075	0.438936	AT2G39030.1	Acyl-CoA N-acyltransferases (NAT) superfamily protein	tyramine N-feruloyltransferase 4/11-like
Storvum013278t1	0.705089	0.454578	0.902619	AT3G61220.1	NAD(P)-binding Rossmann-fold superfamily protein	(+)-neomenthol dehydrogenase-like
Storvum023256t1	0.704994	0.0420022	0.550496	AT2G25625.2		Glucose-signaling factor like
Storvum104785t1	0.704782	0.127598	0.740091	AT4G10320.1	tRNA synthetase class I (I, L, M and V) family protein	---NA---
Storvum059493t1	0.70464	0.000390584	0.0899784	AT1G09980.2	Putative serine esterase family protein	floral homeotic protein DEFICIENS-like
Storvum003234t1	0.70405	0.127794	0.740394	AT3G25620.2	ABC-2 type transporter family protein	ABC transporter G family member 21
Storvum040919t1	0.703706	0.318887	0.850697	AT4G22230.2	Arabidopsis defensin-like protein	defensin-like protein 1
Storvum016151t1	0.703126	0.332411	0.854114	AT4G23890.1		NAD(P)H-quinone oxidoreductase subunit S, chloroplastic
Storvum028214t1	0.703077	0.0675533	0.636734	AT3G14460.1	LRR and NB-ARC domains-containing disease resistance protein	putative disease resistance protein RGA4
Storvum006971t1	0.702099	0.126606	0.739825	AT1G47670.1	Transmembrane amino acid transporter family protein	lysine histidine transporter-like 8
Storvum054846t1	0.701654	0.117465	0.728282	AT4G24570.1	dicarboxylate carrier 2	mitochondrial uncoupling protein 5-like
Storvum053442t1	0.701506	0.142952	0.755686	AT1G01630.1	Sec14p-like phosphatidylinositol transfer family protein	random slug protein 5-like
Storvum048527t1	0.701231	0.322004	0.85126	ATCG01270.1	Protein precursor Ycf15, putative, chloroplast	---NA---
Storvum017327t1	0.701017	0.108878	0.715977	AT5G13930.1	Chalcone and stilbene synthase family protein	chalcone synthase J-like
Storvum033375t1	0.700783	0.207039	0.797727	NA	NA	---NA---
Storvum006163t1	0.700667	0.123672	0.736033	AT1G19250.1	flavin-dependent monooxygenase 1	probable flavin-containing monooxygenase 1
Storvum010459t1	0.700455	0.0430332	0.555428	AT4G25190.1	Family of unknown function (DUF566)	QWRF motif-containing protein 7
Storvum009279t1	0.69988	0.00910706	0.330259	AT5G47720.4	Thiolase family protein	acetyl-CoA acetyltransferase, cytosolic 1-like
Storvum001326t1	0.699561	0.0656647	0.631088	AT5G54650.2	formin homology5	formin-like protein 3
Storvum004784t1	0.699438	0.0506214	0.585539	AT2G46370.4	Auxin-responsive GH3 family protein	jasmonic acid-amido synthetase JAR1-like isoform X2
Storvum007056t1	0.699343	0.0229726	0.445339	AT5G13750.1	zinc induced facilitator-like 1	protein ZINC INDUCED FACILITATOR-LIKE 1-like isoform X1
Storvum021081t1	0.699284	0.0951501	0.692912	AT1G05760.1	Mannose-binding lectin superfamily protein	inactive protein RESTRICTED TEV MOVEMENT 1-like
Storvum122212t1	0.699127	0.108793	0.715968	AT2G42410.1	zinc finger protein 11	---NA---
Storvum020397t1	0.699091	0.146539	0.75759	AT5G54980.1	Uncharacterised protein family (UPF0497)	CASP-like protein 2D1
Storvum012374t1	0.699007	0.0186339	0.424026	AT1G30040.1	gibberellin 2-oxidase	gibberellin 2-beta-dioxygenase 1-like
Storvum008380t1	0.698918	0.000441244	0.0904925	AT5G48930.1	hydroxycinnamoyl-CoA shikimate/quinate hydroxycinnamoyl transferase	agmatine coumaroyltransferase-2-like
Storvum033887t2	0.697939	0.0988901	0.698705	AT1G13040.1	Pentatricopeptide repeat (PPR-like) superfamily protein	---NA---
Storvum011048t5	0.697801	0.00665551	0.292604	AT5G64210.1	alternative oxidase 2	ubiquinol oxidase, mitochondrial-like
Storvum013507t1	0.697726	0.00236077	0.197854	AT4G16060.1		uncharacterized protein LOC101264805
Storvum025057t1	0.696965	0.0582218	0.610914	AT4G30460.1	glycine-rich protein	---NA---
Storvum010424t1	0.696905	0.00423501	0.239937	AT1G24140.1	Matrixin family protein	metalloendoproteinase 3-MMP-like
Storvum015386t1	0.696498	0.0916488	0.688504	AT1G15820.1	light harvesting complex photosystem II subunit 6	chlorophyll a-b binding protein CP24 10A, chloroplastic
Storvum018298t1	0.69629	0.117456	0.728282	AT1G34210.1	somatic embryogenesis receptor-like kinase 2	somatic embryogenesis receptor kinase 2-like
Storvum119643t1	0.696198	0.289593	0.840306	NA	NA	---NA---
Storvum009634t1	0.696065	0.127821	0.740394	AT3G14470.1	NB-ARC domain-containing disease resistance protein	disease resistance protein
Storvum059430t1	0.695961	0.201184	0.794386	AT5G53130.1	cyclic nucleotide gated channel 1	---NA---
Storvum009673t1	0.695938	0.168176	0.775588	AT5G49610.1	F-box family protein	F-box protein At5g49610-like
Storvum030902t1	0.695414	0.164965	0.775524	AT3G48740.1	Nodulin MtN3 family protein	bidirectional sugar transporter N3-like
Storvum023178t1	0.694745	0.24656	0.820779	AT1G21210.1	wall associated kinase 4	---NA---
Storvum008812t1	0.694711	0.0307672	0.492125	AT4G19060.1	P-loop containing nucleoside triphosphate hydrolases superfamily protein	probable disease resistance protein At4g19060
Storvum015231t1	0.694528	0.370127	0.867691	AT5G43180.1	Protein of unknown function, DUF599	DUF599 domain-containing protein
Storvum013318t1	0.693871	0.0397263	0.542343	AT4G08950.1	Phosphate-responsive 1 family protein	protein EXORDIUM-like
Storvum012996t1	0.693256	0.338826	0.857223	AT1G52800.1	2-oxoglutarate (2OG) and Fe(II)-dependent oxygenase superfamily protein	probable 2-oxoglutarate-dependent dioxygenase AOP1
Storvum017713t1	0.693184	0.167919	0.775588	AT2G40475.1		PREDICTED: uncharacterized protein LOC109214328
Storvum026969t2	0.692958	0.135506	0.749326	AT4G23450.3	RING/U-box superfamily protein	---NA---
Storvum032446t2	0.69214	0.0642966	0.624465	AT1G50450.1	Saccharopine dehydrogenase	---NA---
Storvum021507t1	0.691988	0.185559	0.782729	AT3G11690.1		PREDICTED: uncharacterized protein LOC107011793
Storvum005920t1	0.691969	0.015458	0.398602	AT5G42650.1	allene oxide synthase	allene oxide synthase, chloroplastic
Storvum012449t1	0.69158	0.149473	0.75856	AT5G53210.1	basic helix-loop-helix (bHLH) DNA-binding superfamily protein	transcription factor SPEECHLESS
Storvum026399t1	0.690997	0.0259266	0.462854	AT3G61980.1	serine protease inhibitor, Kazal-type family protein	PREDICTED: uncharacterized protein LOC107012812
Storvum033559t1	0.690754	0.0928652	0.689534	AT3G08510.3	phospholipase C 2	---NA---
Storvum015857t3	0.690609	0.058756	0.611824	AT5G20230.1	blue-copper-binding protein	cucumber peeling cupredoxin-like
Storvum015476t1	0.690386	0.205043	0.795614	AT3G10870.1	methyl esterase 17	methylesterase 17-like
Storvum007503t1	0.69037	0.0212109	0.431653	AT3G07360.1	plant U-box 9	U-box domain-containing protein 9-like
Storvum013846t1	0.69035	0.14505	0.75759	AT1G76980.1		PREDICTED: uncharacterized protein LOC102605156
Storvum012585t1	0.690343	0.0114541	0.361528	AT2G43120.1	RmlC-like cupins superfamily protein	pirin-like protein
Storvum023537t1	0.690274	0.669423	0.955112	AT4G02820.1	Pentatricopeptide repeat (PPR) superfamily protein	pentatricopeptide repeat-containing protein At4g02820, mitochondrial
Storvum011244t1	0.689823	0.0735927	0.65143	AT1G19715.3	Mannose-binding lectin superfamily protein	agglutinin-like isoform X1
Storvum008209t1	0.689775	0.00539471	0.26548	AT1G61660.1	basic helix-loop-helix (bHLH) DNA-binding superfamily protein	transcription factor bHLH112-like
Storvum012072t1	0.689729	0.0122195	0.36954	AT1G78290.3	Protein kinase superfamily protein	serine/threonine-protein kinase SAPK2-like isoform X1
Storvum003222t1	0.689517	0.171818	0.776193	AT5G06740.1	Concanavalin A-like lectin protein kinase family protein	probable L-type lectin-domain containing receptor kinase S.5
Storvum015410t1	0.689428	0.101144	0.702574	AT3G01820.1	P-loop containing nucleoside triphosphate hydrolases superfamily protein	probable adenylate kinase 7, mitochondrial
Storvum017440t1	0.68927	0.430449	0.894036	AT3G29000.1	Calcium-binding EF-hand family protein	probable calcium-binding protein CML30
Storvum022918t3	0.689179	0.0712675	0.645603	NA	NA	---NA---
Storvum014784t1	0.689047	0.00842013	0.322466	AT3G54200.1	Late embryogenesis abundant (LEA) hydroxyproline-rich glycoprotein family	Ras guanine nucleotide exchange factor G like
Storvum013107t1	0.689002	0.116553	0.727922	AT1G63120.1	RHOMBOID-like 2	RHOMBOID-like protein 2
Storvum003054t1	0.688594	0.00836835	0.321483	AT5G38210.1	Protein kinase family protein	LEAF RUST 10 DISEASE-RESISTANCE LOCUS RECEPTOR-LIKE PROTEIN KINASE-like 1.4 isoform X2
Storvum002363t1	0.688395	0.0241547	0.453914	AT2G27230.2	transcription factor-related	transcription factor bHLH155-like isoform X2
Storvum013946t1	0.687468	0.0019562	0.181056	AT4G36990.1	heat shock factor 4	heat shock factor protein HSF24
Storvum009070t1	0.68699	0.0598652	0.614191	AT5G66330.1	Leucine-rich repeat (LRR) family protein	LRR receptor-like serine/threonine-protein kinase FLS2
Storvum002978t1	0.686968	0.00930704	0.333064	AT1G65730.1	YELLOW STRIPE like 7	probable metal-nicotianamine transporter YSL7
Storvum028158t1	0.68672	0.136167	0.75047	NA	NA	---NA---
Storvum027023t1	0.686299	0.167341	0.775588	AT5G57815.1	Cytochrome c oxidase, subunit Vib family protein	---NA---
Storvum019608t1	0.686239	0.29309	0.842006	AT4G00210.1	LOB domain-containing protein 31	LOB domain-containing protein 19
Storvum079304t1	0.685975	0.124292	0.73655	NA	NA	---NA---
Storvum031814t1	0.685959	0.0892852	0.683862	AT4G09965.1		Serine/threonine protein kinase
Storvum005679t1	0.685714	0.0128201	0.376567	AT2G38470.1	WRKY DNA-binding protein 33	double WRKY type transfactor (homologous to WRKY31 in tomato)
Storvum013172t1	0.684889	0.0236937	0.45066	AT1G06050.1	Protein of unknown function (DUF1336)	protein ENHANCED DISEASE RESISTANCE 2-like
Storvum026576t1	0.684527	0.176539	0.777548	AT2G33340.3	MOS4-associated complex 3B	---NA---
Storvum044861t2	0.684496	0.339296	0.857223	AT5G61250.1	glucuronidase 1	---NA---
Storvum007452t1	0.684218	0.125439	0.738058	AT4G38040.1	Exostosin family protein	probable glycosyltransferase At5g03795
Storvum008348t1	0.683961	0.0636918	0.624128	AT2G38320.1	TRICHOME BIREFRINGENCE-LIKE 34	Protein trichome birefringence-like 34
Storvum022320t1	0.683937	0.122771	0.733427	AT5G42905.1	Polynucleotidyl transferase, ribonuclease H-like superfamily protein	putative ribonuclease h protein
Storvum001779t1	0.68393	0.0675685	0.636734	AT3G45940.1	Glycosyl hydrolases family 31 protein	alpha-glucosidase YihQ-like
Storvum011629t1	0.683464	0.307286	0.847181	AT3G45140.1	lipoxygenase 2	linoleate 13S-lipoxygenase 2-1, chloroplastic
Storvum028334t1	0.683375	0.291503	0.840605	AT2G02850.1	plantacyanin	basic blue protein-like
Storvum014557t1	0.683312	0.0187102	0.42412	AT1G02570.1		PREDICTED: uncharacterized protein LOC102603204
Storvum015713t1	0.683285	0.184001	0.782071	AT2G29420.1	glutathione S-transferase tau 7	probable glutathione S-transferase
Storvum011302t1	0.682496	0.0153608	0.397925	AT1G61260.1	Protein of unknown function (DUF761)	PREDICTED: uncharacterized protein LOC102580825
Storvum047806t1	0.682389	0.169998	0.775588	AT4G13130.1	Cysteine/Histidine-rich C1 domain family protein	---NA---
Storvum011386t1	0.681837	0.0720897	0.648399	AT1G75280.1	NmrA-like negative transcriptional regulator family protein	isoflavone reductase-like protein
Storvum009612t1	0.681786	0.0729762	0.650436	AT5G50080.1	ethylene response factor 110	ethylene-responsive transcription factor ABR1-like isoform X1
Storvum043257t1	0.681754	0.163557	0.77414	AT1G17340.1	Phosphoinositide phosphatase family protein	---NA---
Storvum045912t1	0.680577	0.152524	0.762287	NA	NA	PREDICTED: uncharacterized protein LOC109217814
Storvum026820t1	0.67971	0.456804	0.903098	AT2G33230.1	YUCCA 7	---NA---
Storvum072601t1	0.679578	0.210451	0.798851	AT5G07570.1	glycine/proline-rich protein	---NA---
Storvum018757t1	0.678949	0.054862	0.602751	AT3G21710.2		homeobox protein 2-like
Storvum008747t1	0.678875	0.0290963	0.478262	AT3G05200.1	RING/U-box superfamily protein	E3 ubiquitin-protein ligase ATL31-like
Storvum002033t1	0.678704	0.00242677	0.197854	AT3G43190.1	sucrose synthase 4	sucrose synthase
Storvum090896t1	0.678509	0.0730463	0.650436	AT1G28230.1	purine permease 1	---NA---
Storvum121008t1	0.678488	0.0941103	0.692912	AT5G63850.1	amino acid permease 4	---NA---
Storvum005365t1	0.678393	0.0177018	0.416359	AT1G76160.1	SKU5 similar 5	L-ascorbate oxidase homolog
Storvum008866t1	0.677898	0.125034	0.737358	AT1G74400.1	Tetratricopeptide repeat (TPR)-like superfamily protein	putative pentatricopeptide repeat-containing protein At1g74400
Storvum002782t1	0.677723	0.317224	0.850697	AT4G27290.1	S-locus lectin protein kinase family protein	G-type lectin S-receptor-like serine/threonine-protein kinase At4g27290 isoform X1
Storvum004291t1	0.677067	0.0100797	0.347223	AT3G48090.1	alpha/beta-Hydrolases superfamily protein	protein EDS1-like
Storvum022969t1	0.676623	0.00720936	0.299745	AT5G41810.2		AF211535_1Avr9/Cf-9 rapidly elicited protein 194
Storvum004569t1	0.676532	0.0795692	0.666073	AT3G52600.1	cell wall invertase 2	apoplastic invertase
Storvum001235t1	0.676454	0.000391117	0.0899784	AT1G22310.1	methyl-CPG-binding domain 8	methyl-cpg-binding domain-containing protein 8
Storvum018795t1	0.676297	0.0148526	0.393367	AT3G10190.1	Calcium-binding EF-hand family protein	probable calcium-binding protein CML36
Storvum001101t1	0.676199	0.175452	0.777548	AT1G53440.1	Leucine-rich repeat transmembrane protein kinase	probable LRR receptor-like serine/threonine-protein kinase At1g53420 isoform X1
Storvum011835t1	0.676146	0.0995254	0.699583	AT5G16530.1	Auxin efflux carrier family protein	putative auxin efflux carrier component 8
Storvum000891t1	0.675889	0.0153613	0.397925	AT1G27320.1	histidine kinase 3	histidine kinase 3
Storvum028382t1	0.675728	0.0901055	0.684023	AT1G29110.1	Cysteine proteinases superfamily protein	---NA---
Storvum034361t1	0.674988	0.149436	0.75856	AT1G63430.1	Leucine-rich repeat protein kinase family protein	probable LRR receptor-like serine/threonine-protein kinase At1g63430
Storvum110476t1	0.674937	0.249293	0.822859	AT4G37460.1	Tetratricopeptide repeat (TPR)-like superfamily protein	---NA---
Storvum015902t1	0.674698	0.00389905	0.235282	AT2G14095.1		PREDICTED: uncharacterized protein LOC107017342
Storvum053824t1	0.674645	0.324298	0.852113	NA	NA	---NA---
Storvum058970t1	0.674585	0.337434	0.857197	AT5G60390.3	GTP binding Elongation factor Tu family protein	---NA---
Storvum016005t1	0.674527	0.252836	0.82432	AT4G17030.1	expansin-like B1	expansin-like B1
Storvum000949t1	0.67433	0.00575558	0.271672	AT4G37640.1	calcium ATPase 2	calcium-transporting ATPase 2, plasma membrane-type-like
Storvum038649t1	0.674306	0.610255	0.942228	AT1G65790.1	receptor kinase 1	hypothetical protein A4A49_15053
Storvum041096t1	0.674017	0.19723	0.791214	NA	NA	---NA---
Storvum013998t1	0.673799	0.320379	0.851118	AT1G62500.1	Bifunctional inhibitor/lipid-transfer protein/seed storage 2S albumin superfamily protein	36.4 kDa proline-rich protein
Storvum006075t1	0.673782	0.0376409	0.53003	AT5G12180.1	calcium-dependent protein kinase 17	calcium and calcium/calmodulin-dependent serine/threonine-protein kinase-like
Storvum015819t2	0.673156	0.243165	0.819743	AT2G12462.1		Sterile alpha motif/pointed domain protein
Storvum011843t1	0.673074	0.170509	0.775588	AT5G16990.1	Zinc-binding dehydrogenase family protein	NADP-dependent alkenal double bond reductase P2-like
Storvum015296t1	0.672881	0.0537104	0.598604	AT5G06990.1	Protein of unknown function, DUF617	protein MIZU-KUSSEI 1
Storvum050990t1	0.672767	0.199978	0.793565	AT3G60350.1	ARABIDILLO-2	---NA---
Storvum009706t1	0.672613	0.0508258	0.585539	AT1G67190.2	F-box/RNI-like superfamily protein	F-box/LRR-repeat protein At1g67190-like
Storvum005869t1	0.672362	0.143866	0.756946	AT4G23030.1	MATE efflux family protein	protein DETOXIFICATION 49-like
Storvum007304t1	0.67226	0.158989	0.768103	AT2G43820.1	UDP-glucosyltransferase 74F2	UDP-glycosyltransferase 74F2-like
Storvum017196t1	0.67217	0.182682	0.780044	AT2G29420.1	glutathione S-transferase tau 7	probable glutathione S-transferase
Storvum000261t1	0.672162	0.208071	0.79812	AT1G15520.1	pleiotropic drug resistance 12	pleiotropic drug resistance protein 1-like
Storvum048102t1	0.6721	0.255481	0.825405	AT1G06930.1		---NA---
Storvum036019t2	0.672091	0.127072	0.739825	AT5G11250.1	Disease resistance protein (TIR-NBS-LRR class)	---NA---
Storvum008417t1	0.672002	0.0232645	0.44654	AT3G47080.1	Tetratricopeptide repeat (TPR)-like superfamily protein	PREDICTED: uncharacterized protein LOC102586406
Storvum076224t1	0.671519	0.290585	0.840565	AT1G27880.1	DEAD/DEAH box RNA helicase family protein	---NA---
Storvum012419t1	0.671506	0.178849	0.777842	AT5G22390.1	Protein of unknown function (DUF3049)	protein FANTASTIC FOUR 1-like
Storvum001083t1	0.671231	0.178119	0.777548	AT2G24130.1	Leucine-rich receptor-like protein kinase family protein	putative leucine-rich repeat receptor-like serine/threonine-protein kinase At2g24130
Storvum047197t1	0.67033	0.207619	0.79812	AT5G44950.1	F-box/RNI-like/FBD-like domains-containing protein	---NA---
Storvum000704t1	0.670322	0.0610495	0.617957	AT4G27430.2	COP1-interacting protein 7	COP1-interacting protein 7
Storvum012537t1	0.670265	0.0519882	0.590183	AT2G36310.1	uridine-ribohydrolase 1	putative uridine nucleosidase 2
Storvum050683t1	0.670012	0.318548	0.850697	NA	NA	ankyrin repeat-containing protein At5g02620-like
Storvum016206t1	0.669753	0.0146715	0.390559	AT5G22930.1	Protein of unknown function (DUF1635)	WASH complex subunit CCDC53 homolog
Storvum019757t1	0.669722	0.67435	0.955767	AT2G15780.1	Cupredoxin superfamily protein	PREDICTED: uncharacterized protein LOC102601473
Storvum001305t1	0.669568	0.124084	0.736294	AT1G50180.1	NB-ARC domain-containing disease resistance protein	disease resistance protein RGH4
Storvum004325t1	0.669272	0.00248764	0.197855	AT4G16480.1	inositol transporter 4	inositol transporter 4
Storvum031115t1	0.668778	0.51258	0.919391	AT1G67920.1		hypothetical protein A4A49_25717
Storvum006565t1	0.668369	0.145188	0.75759	AT3G56630.1	cytochrome P450, family 94, subfamily D, polypeptide 2	cytochrome P450 94A2 isoform X1
Storvum012980t1	0.668096	0.000346865	0.0884437	AT3G48690.1	alpha/beta-Hydrolases superfamily protein	2-hydroxyisoflavanone dehydratase-like
Storvum023125t1	0.668091	0.0507826	0.585539	AT3G46940.1	DUTP-PYROPHOSPHATASE-LIKE 1	deoxyuridine 5'-triphosphate nucleotidohydrolase-like
Storvum002125t1	0.668077	0.0275658	0.469196	AT3G29060.1	EXS (ERD1/XPR1/SYG1) family protein	phosphate transporter PHO1 homolog 3-like
Storvum056505t1	0.668027	0.174697	0.777042	AT5G35730.1	EXS (ERD1/XPR1/SYG1) family protein	---NA---
Storvum016110t1	0.6679	0.114799	0.724797	AT1G05060.1		PREDICTED: uncharacterized protein LOC107025348
Storvum003822t1	0.667839	0.000851786	0.131417	AT5G39040.1	transporter associated with antigen processing protein 2	ABC transporter B family member 25
Storvum001376t1	0.667709	0.112235	0.720207	AT2G33770.1	phosphate 2	probable ubiquitin-conjugating enzyme E2 24
Storvum003838t1	0.667689	0.0346002	0.511297	AT5G35790.1	glucose-6-phosphate dehydrogenase 1	glucose-6-phosphate 1-dehydrogenase, chloroplastic
Storvum063237t1	0.667024	0.146897	0.75759	AT3G53030.1	ser/arg-rich protein kinase 4	---NA---
Storvum003657t1	0.666782	0.000259264	0.0770478	AT2G23770.1	protein kinase family protein / peptidoglycan-binding LysM domain-containing protein	lysM domain receptor-like kinase 4
Storvum009491t1	0.666756	0.329955	0.853753	AT2G03530.2	ureide permease 2	ureide permease 1-like isoform X3
Storvum012186t1	0.665794	0.253155	0.82432	AT5G65640.1	beta HLH protein 93	transcription factor bHLH93-like
Storvum013706t1	0.665095	0.0329185	0.502656	AT5G62570.2	Calmodulin binding protein-like	calmodulin-binding protein 60 A-like
Storvum009152t1	0.664974	0.122167	0.732392	AT1G03230.1	Eukaryotic aspartyl protease family protein	basic 7S globulin-like
Storvum037821t1	0.664622	0.247423	0.821731	AT3G47110.1	Leucine-rich repeat protein kinase family protein	probable LRR receptor-like serine/threonine-protein kinase At3g47570
Storvum013182t1	0.664318	0.0287672	0.47685	AT5G09430.1	alpha/beta-Hydrolases superfamily protein	monoacylglycerol lipase ABHD6-like isoform X2
Storvum007246t1	0.663863	0.614216	0.94277	AT1G31650.1	RHO guanyl-nucleotide exchange factor 14	rop guanine nucleotide exchange factor 14
Storvum010815t1	0.66378	0.0142358	0.385271	AT4G38810.2	Calcium-binding EF-hand family protein	uncharacterized LOC102580903
Storvum017091t1	0.663261	0.0582925	0.610914	AT3G56880.1	VQ motif-containing protein	calmodulin-binding protein 25-like
Storvum012647t1	0.663219	0.0261213	0.464318	AT3G49690.1	myb domain protein 84	transcription factor RAX3-like
Storvum079970t1	0.662515	0.221197	0.805337	AT2G34190.1	Xanthine/uracil permease family protein	---NA---
Storvum002256t1	0.662364	0.103393	0.706526	AT5G64570.1	beta-D-xylosidase 4	beta-xylosidase/alpha-L-arabinofuranosidase 2-like
Storvum016818t1	0.661789	0.0917907	0.688576	AT1G30750.1		---NA---
Storvum011554t1	0.661706	0.159267	0.768218	AT1G76690.1	12-oxophytodienoate reductase 2	12-oxophytodienoate reductase-like protein
Storvum018848t1	0.66129	0.396294	0.876062	AT1G48590.1	Calcium-dependent lipid-binding (CaLB domain) family protein	GTPase activating protein 1-like
Storvum024995t1	0.660938	0.189818	0.787204	AT2G17750.1	NEP-interacting protein 1	putative ribose-5-phosphate isomerase 2
Storvum014594t1	0.660643	0.0560519	0.605203	AT1G70000.2	myb-like transcription factor family protein	transcription factor MYB1R1
Storvum017898t1	0.66052	0.088895	0.683862	AT3G55390.1	Uncharacterised protein family (UPF0497)	CASP-like protein 4C2
Storvum011824t1	0.660509	0.0812946	0.667982	AT2G28315.1	Nucleotide/sugar transporter family protein	uncharacterized membrane protein At1g06890-like
Storvum008461t1	0.660477	0.027702	0.469671	AT5G15080.1	Protein kinase superfamily protein	probable receptor-like protein kinase At5g15080 isoform X1
Storvum030989t1	0.660423	0.217571	0.80412	AT1G70520.1	cysteine-rich RLK (RECEPTOR-like protein kinase) 2	cysteine-rich receptor-like protein kinase 2
Storvum000634t1	0.660348	0.0670721	0.635662	AT5G46330.1	Leucine-rich receptor-like protein kinase family protein	probable LRR receptor-like serine/threonine-protein kinase At3g47570
Storvum017698t1	0.660276	0.0135954	0.382778	AT3G09270.1	glutathione S-transferase TAU 8	probable glutathione S-transferase
Storvum000087t1	0.66001	0.00909329	0.330259	AT2G31960.2	glucan synthase-like 3	callose synthase 2-like
Storvum033318t1	0.659474	0.324032	0.852113	AT5G45110.1	NPR1-like protein 3	regulatory protein NPR3-like
Storvum020673t1	0.658912	0.0601288	0.615197	AT1G66890.1		U1 small nuclear ribonucleoprotein 70 kDa-like
Storvum037188t1	0.658838	0.418122	0.888148	AT3G21780.1	UDP-glucosyl transferase 71B6	UDP-glucose flavonoid 3-O-glucosyltransferase 6-like
Storvum020603t1	0.6588	0.0233355	0.447244	AT3G54040.1	PAR1 protein	Zinc finger protein
Storvum100969t1	0.658603	0.502627	0.916474	AT1G25470.2	AP2 domain-containing transcription factor family protein	---NA---
Storvum006585t1	0.658089	0.0840776	0.674723	AT1G62300.1	WRKY family transcription factor	WRKY transcription factor 6
Storvum024600t1	0.657966	0.401204	0.879311	AT3G51330.1	Eukaryotic aspartyl protease family protein	aspartyl protease family protein 1-like
Storvum014248t2	0.657752	0.0628675	0.621901	AT5G05340.1	Peroxidase superfamily protein	cationic peroxidase 1-like
Storvum015627t2	0.657225	0.0332543	0.504597	AT4G27540.1	prenylated RAB acceptor 1.H	PRA1 family protein H
Storvum010313t1	0.657128	0.321209	0.851118	AT1G72920.1	Toll-Interleukin-Resistance (TIR) domain family protein	protein PHLOEM PROTEIN 2-LIKE A8-like
Storvum024588t1	0.657019	0.0489804	0.581036	AT2G46080.1		hypothetical protein BC332_04959
Storvum002994t1	0.656902	0.0171056	0.413076	AT5G10530.1	Concanavalin A-like lectin protein kinase family protein	L-type lectin-domain containing receptor kinase IX.1-like
Storvum014559t2	0.656691	0.0117455	0.365711	AT4G02860.1	Phenazine biosynthesis PhzC/PhzF protein	uncharacterized isomerase BH0283-like
Storvum018341t21	0.656452	0.792232	0.975762	AT1G17860.1	Kunitz family trypsin and protease inhibitor protein	miraculin-like
Storvum067221t1	0.656314	0.0444848	0.563495	AT5G39865.1	Glutaredoxin family protein	Glutaredoxin-related protein
Storvum014255t1	0.656047	0.0297988	0.483171	AT4G28850.1	xyloglucan endotransglucosylase/hydrolase 26	probable xyloglucan endotransglucosylase/hydrolase protein 26
Storvum025060t1	0.655827	0.281827	0.83825	AT5G17240.1	SET domain group 40	ribonuclease H-like
Storvum020014t1	0.655797	0.0255265	0.460078	AT1G31910.1	GHMP kinase family protein	phosphomevalonate kinase-like
Storvum019237t1	0.655616	0.294544	0.842555	AT1G08060.2	ATP-dependent helicase family protein	PREDICTED: uncharacterized protein LOC107805567
Storvum028439t1	0.655183	0.171218	0.775588	NA	NA	---NA---
Storvum019755t1	0.655046	0.0298887	0.483348	AT2G30395.1	ovate family protein 17	transcription repressor OFP17-like
Storvum013895t1	0.654954	0.0292018	0.478262	AT5G14090.1		protein LAZY 1-like isoform X1
Storvum012474t2	0.654885	0.131383	0.747561	AT4G23160.1	cysteine-rich RLK (RECEPTOR-like protein kinase) 8	uncharacterized mitochondrial protein AtMg00810-like
Storvum008845t1	0.654431	0.00242322	0.197854	AT3G48530.1	SNF1-related protein kinase regulatory subunit gamma 1	SNF1-related protein kinase regulatory subunit gamma-1
Storvum020416t1	0.654368	0.111547	0.719082	AT3G52520.1		Formin-like protein
Storvum013830t1	0.654162	0.0200977	0.429063	AT1G62990.1	KNOTTED-like homeobox of Arabidopsis thaliana 7	homeobox protein HD1
Storvum039343t1	0.653919	0.0625223	0.621507	AT2G42620.1	RNI-like superfamily protein	---NA---
Storvum000687t1	0.653772	0.0158173	0.402522	AT1G14790.1	RNA-dependent RNA polymerase 1	probable RNA-dependent RNA polymerase 1
Storvum029671t1	0.65355	0.17622	0.777548	AT4G37940.1	AGAMOUS-like 21	---NA---
Storvum027807t1	0.65343	0.325943	0.85282	AT4G34670.1	Ribosomal protein S3Ae	40S ribosomal protein S3a-like
Storvum061830t1	0.65309	0.0143942	0.387541	AT1G31420.2	Leucine-rich repeat protein kinase family protein	RNA-binding protein 24-like isoform X1
Storvum047561t1	0.653031	0.230666	0.810808	NA	NA	Retrovirus-related Pol polyprotein LINE-1
Storvum003809t1	0.652938	0.0299026	0.483348	AT5G66200.1	armadillo repeat only 2	PREDICTED: uncharacterized protein LOC102583155
Storvum023233t1	0.652836	0.529963	0.925549	AT5G01870.1	Bifunctional inhibitor/lipid-transfer protein/seed storage 2S albumin superfamily protein	non-specific lipid-transfer protein 1-like
Storvum015419t1	0.652611	0.345002	0.857223	AT4G27450.1	Aluminium induced protein with YGL and LRDR motifs	stem-specific protein TSJT1
Storvum008924t1	0.651544	0.0185604	0.423438	AT4G26010.1	Peroxidase superfamily protein	peroxidase 44-like
Storvum007029t1	0.651307	0.306496	0.847181	AT1G03220.1	Eukaryotic aspartyl protease family protein	basic 7S globulin-like
Storvum046199t1	0.651155	0.132564	0.748253	AT5G25080.1	Sas10/Utp3/C1D family	Molybdenum cofactor sulfurase
Storvum007309t1	0.650743	0.0097904	0.339877	AT2G36970.1	UDP-Glycosyltransferase superfamily protein	UDP-glycosyltransferase 86A1-like
Storvum012855t1	0.650312	0.0354364	0.515742	AT3G55560.1	AT-hook protein of GA feedback 2	AT-hook motif nuclear-localized protein 15 isoform X1
Storvum006795t1	0.649999	0.110894	0.718239	AT3G50940.1	P-loop containing nucleoside triphosphate hydrolases superfamily protein	AAA-ATPase At3g50940-like
Storvum015751t1	0.649823	0.0111352	0.358864	AT2G32150.1	Haloacid dehalogenase-like hydrolase (HAD) superfamily protein	HAD-like domain containing protein
Storvum010212t1	0.648874	0.0192664	0.425134	AT5G56460.1	Protein kinase superfamily protein	probable receptor-like protein kinase At5g56460
Storvum024829t1	0.648865	0.19316	0.789272	AT3G46530.1	NB-ARC domain-containing disease resistance protein	disease resistance protein RPP13-like
Storvum010618t1	0.648721	0.11652	0.727922	AT4G33920.1	Protein phosphatase 2C family protein	probable protein phosphatase 2C 63
Storvum010137t1	0.648604	0.00291367	0.209913	AT3G51440.1	Calcium-dependent phosphotriesterase superfamily protein	protein STRICTOSIDINE SYNTHASE-LIKE 6-like
Storvum070455t1	0.648353	0.136757	0.752135	AT4G21705.1	Tetratricopeptide repeat (TPR)-like superfamily protein	---NA---
Storvum013423t1	0.648036	0.00040417	0.0903137	AT1G12450.1	SNARE associated Golgi protein family	transmembrane protein 64
Storvum010637t1	0.647906	0.0444617	0.563495	AT3G07870.1	F-box and associated interaction domains-containing protein	F-box protein At3g07870-like
Storvum004746t1	0.64789	0.00436321	0.244565	AT4G37030.1		uncharacterized membrane protein At3g27390
Storvum006838t1	0.647592	0.0557687	0.604232	AT1G19630.1	cytochrome P450, family 722, subfamily A, polypeptide 1	abscisic acid 8'-hydroxylase 3-like
Storvum043956t1	0.646965	0.120288	0.731662	NA	NA	---NA---
Storvum016056t1	0.646471	0.0575164	0.608084	AT2G37040.1	PHE ammonia lyase 1	Phenylalanine ammonia-lyase
Storvum042645t1	0.64616	0.190025	0.787345	NA	NA	---NA---
Storvum053443t1	0.645968	0.223596	0.806423	NA	NA	---NA---
Storvum013044t1	0.645661	0.202253	0.795434	AT5G05340.1	Peroxidase superfamily protein	cationic peroxidase 1-like
Storvum011001t1	0.645417	0.0897226	0.683862	AT2G21280.1	NAD(P)-binding Rossmann-fold superfamily protein	epimerase family protein SDR39U1 homolog, chloroplastic
Storvum015561t2	0.644938	0.094555	0.692912	AT2G36100.1	Uncharacterised protein family (UPF0497)	casparian strip membrane protein 2-like
Storvum008944t1	0.644626	0.286449	0.838367	AT5G15130.1	WRKY DNA-binding protein 72	probable WRKY transcription factor 72 isoform X1
Storvum026612t1	0.644391	0.151262	0.760415	AT3G52790.1	peptidoglycan-binding LysM domain-containing protein	Spore coat assembly protein like
Storvum042529t2	0.644231	0.38119	0.872461	NA	NA	---NA---
Storvum007550t1	0.644156	0.0466639	0.570049	AT2G44380.1	Cysteine/Histidine-rich C1 domain family protein	hypothetical protein CQW23_03842
Storvum006609t1	0.644108	0.24421	0.820018	AT2G36800.1	don-glucosyltransferase 1	UDP-glycosyltransferase 73C3-like
Storvum006976t1	0.644108	0.0792638	0.666073	AT4G20050.2	Pectin lyase-like superfamily protein	polygalacturonase QRT3
Storvum001234t1	0.6441	0.0665319	0.633832	AT3G51480.1	glutamate receptor 3.6	glutamate receptor 3.6-like
Storvum016736t1	0.643813	0.144786	0.75759	AT3G14460.1	LRR and NB-ARC domains-containing disease resistance protein	disease resistance protein R3a-like protein
Storvum004323t1	0.643783	0.0832506	0.672918	AT4G33070.1	Thiamine pyrophosphate dependent pyruvate decarboxylase family protein	pyruvate decarboxylase 1-like
Storvum014106t1	0.643009	0.217051	0.803915	AT5G36930.1	Disease resistance protein (TIR-NBS-LRR class) family	TMV resistance protein N-like
Storvum040573t2	0.642952	0.0776874	0.661553	AT4G13750.1	Histidine kinase-, DNA gyrase B-, and HSP90-like ATPase family protein	PREDICTED: uncharacterized protein LOC107801668 isoform X1
Storvum012509t1	0.642211	0.0402112	0.542998	AT1G15950.1	cinnamoyl coa reductase 1	cinnamoyl-CoA reductase 1-like
Storvum050253t1	0.642089	0.085773	0.678256	AT4G00440.2	Protein of unknown function (DUF3741)	PREDICTED: uncharacterized protein LOC102596042 isoform X3
Storvum004468t1	0.642025	0.0163947	0.407469	AT2G14960.1	Auxin-responsive GH3 family protein	probable indole-3-acetic acid-amido synthetase GH3.1
Storvum006523t1	0.642021	0.199728	0.793179	AT5G36220.1	cytochrome p450 81d1	Isoflavone 2'-hydroxylase
Storvum082878t1	0.641461	0.0762323	0.658032	AT4G12432.1	conserved peptide upstream open reading frame 26	hypothetical protein CFP56_60903
Storvum016001t1	0.641329	0.0266518	0.46443	AT3G23250.1	myb domain protein 15	myb-related protein Myb4-like
Storvum005270t1	0.640965	0.0328973	0.502656	AT1G74860.1		PREDICTED: uncharacterized protein LOC102600189
Storvum031606t1	0.640902	0.0908163	0.686571	AT1G66600.1	ABA overly sensitive mutant 3	---NA---
Storvum010677t1	0.640493	0.195435	0.790745	AT1G09380.1	nodulin MtN21 /EamA-like transporter family protein	WAT1-related protein At1g09380-like
Storvum004709t1	0.640293	0.120548	0.731662	AT2G30520.1	Phototropic-responsive NPH3 family protein	root phototropism protein 2
Storvum006692t1	0.639778	0.0637615	0.624128	AT5G40700.3		protein WVD2-like 7 isoform X1
Storvum029607t1	0.6396	0.508448	0.918314	AT5G48490.1	Bifunctional inhibitor/lipid-transfer protein/seed storage 2S albumin superfamily protein	putative lipid-transfer protein DIR1
Storvum051893t1	0.639586	0.344223	0.857223	AT3G43590.1	zinc knuckle (CCHC-type) family protein	---NA---
Storvum009189t1	0.639266	0.0964798	0.695631	AT2G39430.1	Disease resistance-responsive (dirigent-like protein) family protein	dirigent protein 24-like
Storvum011463t1	0.639196	0.0850352	0.677238	AT3G19000.1	2-oxoglutarate (2OG) and Fe(II)-dependent oxygenase superfamily protein	protein DMR6-LIKE OXYGENASE 2-like
Storvum027966t2	0.639121	0.170317	0.775588	AT1G24090.1	RNase H family protein	Hop-interacting protein THI034
Storvum006492t1	0.638965	0.055509	0.604116	AT3G21760.1	UDP-Glycosyltransferase superfamily protein	UDP-glucose flavonoid 3-O-glucosyltransferase 6-like
Storvum015292t2	0.638892	0.20919	0.79812	AT2G26910.1	pleiotropic drug resistance 4	mitogen-activated protein kinase kinase kinase 3-like
Storvum031000t1	0.638871	0.0717574	0.647334	AT1G68940.3	Armadillo/beta-catenin-like repeat family protein	probable serine/threonine-protein kinase kinX
Storvum018924t1	0.638805	0.0129702	0.37677	AT2G37970.1	SOUL heme-binding family protein	heme-binding-like protein At3g10130, chloroplastic
Storvum017649t1	0.638489	0.650674	0.950694	AT1G78380.1	glutathione S-transferase TAU 19	probable glutathione S-transferase
Storvum006665t1	0.638282	0.142071	0.755145	AT5G62220.1	glycosyltransferase 18	xyloglucan galactosyltransferase XLT2-like
Storvum019119t1	0.638094	0.0367819	0.525618	AT2G18600.1	Ubiquitin-conjugating enzyme family protein	probable NEDD8-conjugating enzyme Ubc12-like
Storvum078214t1	0.638039	0.158025	0.7671	AT2G44680.2	casein kinase II beta subunit 4	---NA---
Storvum003525t1	0.637358	0.476924	0.910576	AT4G36870.2	BEL1-like homeodomain 2	BEL1-like homeodomain protein 4
Storvum036852t1	0.637099	0.187314	0.784362	AT5G64070.1	phosphatidylinositol 4-OH kinase beta1	---NA---
Storvum000095t1	0.636663	0.0174237	0.416077	AT2G41700.1	ATP-binding cassette A1	ABC transporter A family member 1
Storvum000676t1	0.636498	0.0272614	0.467687	AT1G65920.1	Regulator of chromosome condensation (RCC1) family with FYVE zinc finger domain	PH, RCC1 and FYVE domains-containing protein 1 isoform X1
Storvum090304t1	0.636428	0.09481	0.692912	AT3G25110.1	fatA acyl-ACP thioesterase	---NA---
Storvum003672t1	0.636412	0.171358	0.775588	AT2G23770.1	protein kinase family protein / peptidoglycan-binding LysM domain-containing protein	protein LYK5-like
Storvum053774t1	0.636378	0.172452	0.776669	AT1G03687.2	DTW domain-containing protein	---NA---
Storvum020385t3	0.635828	0.0940649	0.692912	AT2G40113.1	Pollen Ole e 1 allergen and extensin family protein	Non-classical arabinogalactan protein
Storvum005098t1	0.635492	0.204751	0.795614	AT5G03260.1	laccase 11	laccase-11-like
Storvum011561t1	0.635193	0.0138782	0.383075	AT1G76730.1	NagB/RpiA/CoA transferase-like superfamily protein	5-formyltetrahydrofolate cyclo-ligase-like protein COG0212
Storvum047568t1	0.635145	0.116106	0.727462	AT4G11070.1	WRKY family transcription factor	probable WRKY transcription factor 53
Storvum001060t1	0.634876	0.0140483	0.384085	AT1G68940.1	Armadillo/beta-catenin-like repeat family protein	U-box domain-containing protein 44-like
Storvum012007t1	0.634589	0.307226	0.847181	AT5G14700.1	NAD(P)-binding Rossmann-fold superfamily protein	cinnamoyl-CoA reductase-like SNL6 isoform X1
Storvum066604t1	0.634021	0.44564	0.900113	AT4G22150.1	plant UBX domain-containing protein 3	---NA---
Storvum014169t1	0.633962	0.0857033	0.67824	AT2G46220.1	Uncharacterized conserved protein (DUF2358)	PREDICTED: uncharacterized protein LOC102590352
Storvum036269t1	0.633951	0.293818	0.842517	AT4G01740.1	Cysteine/Histidine-rich C1 domain family protein	---NA---
Storvum010114t1	0.633914	0.0194623	0.42681	AT4G18210.1	purine permease 10	probable purine permease 10 isoform X2
Storvum026933t1	0.633664	0.228855	0.809098	AT5G13930.1	Chalcone and stilbene synthase family protein	chalcone synthase J-like
Storvum002938t1	0.633393	0.266999	0.831941	AT3G16610.1	pentatricopeptide (PPR) repeat-containing protein	pentatricopeptide repeat-containing protein At3g16610
Storvum017071t1	0.633325	0.012546	0.373764	AT2G39030.1	Acyl-CoA N-acyltransferases (NAT) superfamily protein	tyramine N-feruloyltransferase 4/11-like
Storvum059444t1	0.63291	0.194475	0.789885	NA	NA	---NA---
Storvum027060t1	0.6329	0.138469	0.752623	AT3G13275.1		Estrogen receptor beta like
Storvum023518t1	0.632851	0.161513	0.76991	AT1G31940.1		PREDICTED: uncharacterized protein LOC107872861
Storvum017020t1	0.632813	0.0870076	0.680212	AT4G23160.1	cysteine-rich RLK (RECEPTOR-like protein kinase) 8	Retrovirus-related Pol polyprotein from transposon TNT 1-94
Storvum013024t1	0.632756	0.00572254	0.271096	AT1G52820.1	2-oxoglutarate (2OG) and Fe(II)-dependent oxygenase superfamily protein	probable 2-oxoglutarate-dependent dioxygenase AOP1
Storvum020091t1	0.632715	0.205135	0.795614	AT3G09880.1	Protein phosphatase 2A regulatory B subunit family protein	---NA---
Storvum103580t1	0.632614	0.548196	0.928159	AT3G55252.1	Plant self-incompatibility protein S1 family	---NA---
Storvum043634t1	0.632431	0.297875	0.844557	AT3G55780.1	Glycosyl hydrolase superfamily protein	---NA---
Storvum003460t1	0.632259	0.00399328	0.237659	AT1G63440.1	heavy metal atpase 5	probable copper-transporting ATPase HMA5
Storvum010845t1	0.632228	0.0129441	0.376567	AT4G12560.2	F-box and associated interaction domains-containing protein	F-box/kelch-repeat protein At3g23880-like
Storvum009125t1	0.632211	0.00123266	0.15137	AT3G44110.1	DNAJ homologue 3	dnaJ protein homolog
Storvum035460t1	0.632005	0.224246	0.807057	AT3G47790.1	ABC2 homolog 7	---NA---
Storvum007738t1	0.631786	0.00191599	0.181056	AT4G21990.1	APS reductase 3	5'-adenylylsulfate reductase 3, chloroplastic-like
Storvum005797t1	0.631499	0.208027	0.79812	AT5G10600.1	cytochrome P450, family 81, subfamily K, polypeptide 2	cytochrome P450 81E8-like
Storvum019199t1	0.631405	0.086363	0.679956	AT1G78995.1		PREDICTED: uncharacterized protein LOC102601605
Storvum020702t1	0.631325	0.0344087	0.509625	AT3G09270.1	glutathione S-transferase TAU 8	probable glutathione S-transferase
Storvum011064t1	0.630828	0.385197	0.872461	AT4G15450.1	Senescence/dehydration-associated protein-related	senescence/dehydration-associated protein At4g35985, chloroplastic
Storvum016926t1	0.6307	0.0199362	0.427911	AT1G62770.1	Plant invertase/pectin methylesterase inhibitor superfamily protein	21 kDa protein-like
Storvum004432t1	0.630406	0.15147	0.760506	AT1G14740.1	Protein of unknown function (DUF1423)	protein OBERON 3
Storvum010663t2	0.630223	0.249663	0.822859	AT3G23280.2	XB3 ortholog 5 in Arabidopsis thaliana	putative E3 ubiquitin-protein ligase XBAT35 isoform X2
Storvum016754t1	0.629897	0.488836	0.91253	AT2G42360.1	RING/U-box superfamily protein	E3 ubiquitin-protein ligase ATL41-like
Storvum003280t1	0.629553	0.0503782	0.585539	AT5G63710.1	Leucine-rich repeat protein kinase family protein	probable LRR receptor-like serine/threonine-protein kinase At5g63710 isoform X2
Storvum003544t1	0.629042	0.00394895	0.237131	AT1G58030.1	cationic amino acid transporter 2	cationic amino acid transporter 2, vacuolar-like
Storvum057358t1	0.628979	0.271058	0.832932	AT1G78470.1		ion channel CASTOR-like
Storvum009735t1	0.628928	0.0407061	0.545663	AT5G64380.1	Inositol monophosphatase family protein	fructose-1,6-bisphosphatase, chloroplastic
Storvum008388t1	0.628514	0.129855	0.745369	AT5G51160.1	Ankyrin repeat family protein	ankyrin repeat-containing protein At2g01680-like
Storvum001132t1	0.628391	0.146095	0.75759	AT4G18780.1	cellulose synthase family protein	cellulose synthase A catalytic subunit 8 [UDP-forming]
Storvum032152t1	0.62806	0.110142	0.716914	AT4G31870.1	glutathione peroxidase 7	---NA---
Storvum043458t1	0.627295	0.180471	0.77948	AT1G50610.1	Leucine-rich repeat protein kinase family protein	---NA---
Storvum009237t1	0.627087	0.120361	0.731662	AT5G61840.1	Exostosin family protein	probable beta-1,4-xylosyltransferase IRX10L
Storvum027310t1	0.627046	0.455097	0.902888	AT5G45610.1	protein dimerizations	PREDICTED: uncharacterized protein LOC102592475
Storvum028454t3	0.626828	0.155168	0.765475	NA	NA	---NA---
Storvum065747t1	0.626493	0.261291	0.828535	AT5G23430.1	Transducin/WD40 repeat-like superfamily protein	katanin p80 WD40 repeat-containing subunit B1 homolog isoform X1
Storvum008902t1	0.626174	0.0204272	0.429105	AT3G52780.1	Purple acid phosphatases superfamily protein	probable purple acid phosphatase 20
Storvum052745t1	0.6248	0.665247	0.953696	AT3G22370.1	alternative oxidase 1A	---NA---
Storvum020892t1	0.624693	0.0904289	0.685063	AT1G52200.1	PLAC8 family protein	protein PLANT CADMIUM RESISTANCE 8-like
Storvum003811t1	0.623977	0.0212962	0.432135	AT5G58350.1	with no lysine (K) kinase 4	probable serine/threonine-protein kinase WNK4 isoform X2
Storvum029754t1	0.623908	0.181731	0.780044	AT1G78150.2		DNA oxidative demethylase
Storvum016353t1	0.623647	0.00585623	0.273937	AT4G34050.1	S-adenosyl-L-methionine-dependent methyltransferases superfamily protein	caffeoyl-CoA O-methyltransferase 6
Storvum000482t1	0.623619	0.00358246	0.225055	AT1G04700.1	PB1 domain-containing protein tyrosine kinase	mitosis inhibitor protein kinase wee1
Storvum010461t1	0.623467	0.00177696	0.176629	AT1G28590.1	GDSL-like Lipase/Acylhydrolase superfamily protein	GDSL esterase/lipase At1g28590-like
Storvum010261t1	0.623139	0.0510501	0.585729	AT3G22800.1	Leucine-rich repeat (LRR) family protein	leucine-rich repeat extensin-like protein 6
Storvum011104t1	0.623121	0.208281	0.79812	AT1G09380.1	nodulin MtN21 /EamA-like transporter family protein	WAT1-related protein At1g09380-like
Storvum031679t1	0.623088	0.275492	0.835475	AT3G20000.1	translocase of the outer mitochondrial membrane 40	mitochondrial import receptor subunit TOM40-1
Storvum039954t1	0.622843	0.0996069	0.699731	AT4G34050.1	S-adenosyl-L-methionine-dependent methyltransferases superfamily protein	caffeoyl-CoA O-methyltransferase
Storvum042969t1	0.622053	0.0247685	0.457143	AT1G51910.1	Leucine-rich repeat protein kinase family protein	---NA---
Storvum016859t1	0.621706	0.0259831	0.463173	AT5G17390.1	Adenine nucleotide alpha hydrolases-like superfamily protein	PREDICTED: uncharacterized protein LOC102582716
Storvum010438t1	0.621458	0.0268037	0.46443	AT1G10070.2	branched-chain amino acid transaminase 2	branched-chain-amino-acid aminotransferase 2, chloroplastic-like
Storvum047761t1	0.621083	0.160238	0.769349	AT2G44930.1	Plant protein of unknown function (DUF247)	---NA---
Storvum015084t2	0.620941	0.10009	0.700655	AT3G47670.1	Plant invertase/pectin methylesterase inhibitor superfamily protein	putative pectinesterase/pectinesterase inhibitor 26
Storvum016488t1	0.620886	0.0821744	0.672073	AT2G45360.1	Protein of unknown function (DUF1442)	Cell wall protein
Storvum117167t1	0.620778	0.0963289	0.695631	AT3G47630.1		---NA---
Storvum005173t1	0.619894	0.0534622	0.597014	AT1G68830.1	STT7 homolog STN7	Serine/threonine-protein kinase STN7, chloroplastic
Storvum012810t1	0.619659	0.214221	0.80102	AT2G38760.1	annexin 3	annexin D3-like isoform X2
Storvum005494t1	0.619603	0.261098	0.828267	AT4G16820.1	alpha/beta-Hydrolases superfamily protein	phospholipase A1-Ibeta2, chloroplastic-like
Storvum011345t1	0.619494	0.216419	0.803396	AT4G23160.1	cysteine-rich RLK (RECEPTOR-like protein kinase) 8	uncharacterized mitochondrial protein AtMg00810-like
Storvum003674t1	0.619276	0.0362285	0.5223	AT4G34610.2	BEL1-like homeodomain 6	BEL1-like homeodomain protein 7
Storvum018133t1	0.619088	0.0934494	0.690894	AT5G64530.1	xylem NAC domain 1	F-box protein PP2-B10-like
Storvum024786t2	0.619043	0.0427648	0.554174	AT3G11530.2	Vacuolar protein sorting 55 (VPS55) family protein	vacuolar protein sorting-associated protein 55 homolog isoform X1
Storvum013970t1	0.618937	0.0494529	0.582105	AT1G04770.1	Tetratricopeptide repeat (TPR)-like superfamily protein	protein SULFUR DEFICIENCY-INDUCED 2
Storvum012410t1	0.618106	0.181307	0.780044	AT3G61220.1	NAD(P)-binding Rossmann-fold superfamily protein	(+)-neomenthol dehydrogenase-like
Storvum046417t1	0.61801	0.0657112	0.631088	AT3G17740.1		---NA---
Storvum011867t1	0.617888	0.284344	0.83825	AT3G25640.1	Protein of unknown function, DUF617	protein MIZU-KUSSEI 1
Storvum051477t1	0.617741	0.0389302	0.538306	AT3G01130.2		uncharacterized protein LOC101244090 isoform X1
Storvum009791t1	0.617463	0.00444845	0.246685	AT5G47530.1	Auxin-responsive family protein	cytochrome b561 and DOMON domain-containing protein At5g47530-like
Storvum023902t1	0.617379	0.205676	0.796846	AT1G68760.1	nudix hydrolase 1	nudix hydrolase 1-like
Storvum001186t1	0.617253	0.0825831	0.672472	AT1G72180.1	Leucine-rich receptor-like protein kinase family protein	receptor-like protein kinase HAIKU2
Storvum081521t1	0.616809	0.145795	0.75759	AT2G17036.1	F-box family protein with a domain of unknown function (DUF295)	---NA---
Storvum010110t1	0.616287	0.0494927	0.582105	AT3G08030.1	Protein of unknown function, DUF642	putative Galactose-binding domain-containing protein
Storvum006256t1	0.61613	0.00177933	0.176629	AT5G40760.1	glucose-6-phosphate dehydrogenase 6	glucose-6-phosphate 1-dehydrogenase, cytoplasmic isoform
Storvum001845t1	0.615927	0.0572367	0.607941	AT4G27290.1	S-locus lectin protein kinase family protein	G-type lectin S-receptor-like serine/threonine-protein kinase At4g27290 isoform X1
Storvum002645t1	0.615926	0.181116	0.780044	AT1G17820.1	Putative integral membrane protein conserved region (DUF2404)	testis-expressed sequence 2 protein-like isoform X2
Storvum036227t1	0.615873	0.146895	0.75759	AT5G50335.1		Nuclear speckle splicing regulatory protein like
Storvum004906t1	0.615666	0.0129897	0.37677	AT2G46370.4	Auxin-responsive GH3 family protein	jasmonic acid-amido synthetase JAR1-like isoform X2
Storvum016500t1	0.615619	0.00161847	0.168373	AT4G34050.1	S-adenosyl-L-methionine-dependent methyltransferases superfamily protein	Caffeoyl-CoA O-methyltransferase
Storvum013316t1	0.615474	0.0352179	0.515017	AT4G15510.1	Photosystem II reaction center PsbP family protein	psbP domain-containing protein 1, chloroplastic
Storvum001177t1	0.615473	0.00942379	0.334371	AT2G25800.1	Protein of unknown function (DUF810)	protein unc-13 homolog
Storvum004778t1	0.61526	0.298255	0.844702	AT5G60020.1	laccase 17	laccase-17-like
Storvum017458t1	0.615141	0.196531	0.791214	AT4G33540.1	metallo-beta-lactamase family protein	metallo-beta-lactamase family protein
Storvum020665t1	0.614539	0.0446154	0.563595	AT2G35290.1		auxin-responsive protein SAUR76
Storvum005175t1	0.614437	0.00029197	0.0790995	AT2G28100.1	alpha-L-fucosidase 1	alpha-L-fucosidase 1
Storvum006525t1	0.61443	2.43e-05	0.0244351	AT3G63470.1	serine carboxypeptidase-like 40	serine carboxypeptidase-like 40
Storvum022386t1	0.614227	0.0281009	0.472429	AT1G07400.1	HSP20-like chaperones superfamily protein	17.6 kDa class I heat shock protein-like
Storvum003337t1	0.6142	0.0430724	0.555428	AT5G53450.1	OBP3-responsive gene 1	probable plastid-lipid-associated protein 14, chloroplastic
Storvum018409t1	0.61378	0.118639	0.729965	AT4G11655.1	Uncharacterised protein family (UPF0497)	CASP-like protein 4A4
Storvum039310t1	0.613765	0.233372	0.812643	NA	NA	---NA---
Storvum023964t1	0.613507	0.237319	0.814489	AT3G25400.1		dCTP pyrophosphatase 1-like
Storvum081372t1	0.613491	0.044167	0.560886	AT3G53260.1	phenylalanine ammonia-lyase 2	---NA---
Storvum004376t1	0.613465	0.0198512	0.427911	AT5G62680.1	Major facilitator superfamily protein	protein NRT1/ PTR FAMILY 2.11-like
Storvum001152t1	0.613408	0.396116	0.876062	AT4G23160.1	cysteine-rich RLK (RECEPTOR-like protein kinase) 8	retrovirus-related Pol polyprotein from transposon TNT 1-94
Storvum013675t1	0.613314	0.543183	0.92728	AT1G10380.1	Putative membrane lipoprotein	wall-associated receptor kinase 3-like
Storvum001182t1	0.613027	0.0138	0.383075	AT1G64060.1	respiratory burst oxidase protein F	respiratory burst oxidase homolog protein A
Storvum054047t1	0.613004	0.109652	0.716914	AT1G08630.4	threonine aldolase 1	probable low-specificity L-threonine aldolase 1
Storvum011415t1	0.612822	0.0227105	0.443691	AT4G20190.1		Cerebral cavernous malformations 2 protein like
Storvum011382t1	0.612735	0.103054	0.705532	AT2G28315.1	Nucleotide/sugar transporter family protein	uncharacterized membrane protein At1g06890-like
Storvum010220t1	0.612088	0.124808	0.737019	AT3G05640.2	Protein phosphatase 2C family protein	probable protein phosphatase 2C 34
Storvum021343t1	0.61207	0.198926	0.792323	AT1G70505.1		Transmembrane protein
Storvum005452t1	0.611917	0.0726579	0.650436	AT5G65890.1	ACT domain repeat 1	ACT domain-containing protein ACR1
Storvum011326t1	0.611093	0.00818478	0.317242	AT1G71695.1	Peroxidase superfamily protein	peroxidase 12
Storvum019404t1	0.610974	0.0482314	0.577799	AT1G56580.1	Protein of unknown function, DUF538	hypothetical protein BC332_32390
Storvum003593t1	0.610619	0.0007243	0.119225	AT5G36930.2	Disease resistance protein (TIR-NBS-LRR class) family	TMV resistance protein N-like
Storvum117046t1	0.610575	0.368025	0.866443	AT1G35710.1	Protein kinase family protein with leucine-rich repeat domain	---NA---
[truncated: 24,012 more rows]

## Sheet: 2DPI
	A2-O vs A2-J (2DPI)			Arabidopsis (TAIR10) BLASTX hit
Accession	logFC	PValue	FDR	AGI locus code	Short description	NCBI non-redundant database BLASTX hit
Storvum054372t1	7.25197	0.000190029	0.0111816	AT1G63270.1	non-intrinsic ABC protein 10	---NA---
Storvum013309t1	6.35225	6.91e-05	0.00602821	AT1G52120.1	Mannose-binding lectin superfamily protein	zinc finger BED domain-containing protein 4-like
Storvum019054t1	6.18365	2.41e-05	0.00324963	AT2G31160.1	Protein of unknown function (DUF640)	protein LIGHT-DEPENDENT SHORT HYPOCOTYLS 4-like
Storvum016671t1	6.14325	0.000186824	0.0111392	AT4G11650.1	osmotin 34	osmotin-like protein OSM34
Storvum047546t1	6.14297	0.0185728	0.179836	AT5G44240.1	aminophospholipid ATPase 2	Replication factor C large subunit like
Storvum018720t1	5.92992	0.000412942	0.0174266	AT2G42610.2	Protein of unknown function (DUF640)	protein LIGHT-DEPENDENT SHORT HYPOCOTYLS 10-like
Storvum012184t1	5.34678	1.54e-05	0.00270331	AT1G62290.2	Saposin-like aspartyl protease family protein	---NA---
Storvum021342t1	5.12181	3.87e-05	0.00436058	AT1G63840.1	RING/U-box superfamily protein	RING-H2 finger protein ATL46-like
Storvum031549t1	5.0951	0.0230927	0.20263	AT3G57450.1		hypothetical protein BC332_13138
Storvum005724t1	4.86949	5.41e-06	0.00167619	AT5G44440.1	FAD-binding Berberine family protein	cannabidiolic acid synthase-like
Storvum013171t1	4.70172	0.00013328	0.00921903	AT5G19600.1	sulfate transporter 3;5	probable sulfate transporter 3.5
Storvum005117t1	4.68191	0.000316701	0.0147558	AT1G30760.1	FAD-binding Berberine family protein	flavin-dependent oxidoreductase FOX2-like
Storvum018700t1	4.59128	1.64e-08	7.09e-05	AT1G72060.1	serine-type endopeptidase inhibitors	proteinase inhibitor type-2
Storvum040499t1	4.49865	0.00549821	0.0876209	AT2G16430.1	purple acid phosphatase 10	purple acid phosphatase 2-like
Storvum029584t1	4.25523	1.44e-08	7.09e-05	AT2G38870.1	Serine protease inhibitor, potato inhibitor I-type family protein	ethylene-responsive proteinase inhibitor 1
Storvum014467t1	3.94586	0.000161395	0.0102517	AT1G52340.1	NAD(P)-binding Rossmann-fold superfamily protein	xanthoxin dehydrogenase-like
Storvum009129t1	3.89818	2.61e-09	3.19e-05	AT5G63180.1	Pectin lyase-like superfamily protein	probable pectate lyase P18
Storvum004425t1	3.83243	0.000412856	0.0174266	AT4G36220.1	ferulic acid 5-hydroxylase 1	cytochrome P450 84A1-like
Storvum005560t1	3.78617	7.07e-06	0.00197683	AT3G26300.1	cytochrome P450, family 71, subfamily B, polypeptide 34	cytochrome P450 71D7-like
Storvum020687t1	3.75744	0.0313585	0.238891	AT1G15690.1	Inorganic H pyrophosphatase family protein	pyrophosphatase
Storvum044176t1	3.7524	0.00025031	0.0130462	AT1G72060.1	serine-type endopeptidase inhibitors	proteinase inhibitor PSI-1.2-like
Storvum019757t1	3.72146	5.18e-07	0.000643399	AT2G15780.1	Cupredoxin superfamily protein	PREDICTED: uncharacterized protein LOC102601473
Storvum013191t1	3.67696	3.5e-05	0.00408132	AT5G61890.1	Integrase-type DNA-binding superfamily protein	ethylene-responsive transcription factor ERF113-like
Storvum004059t1	3.65612	0.000185898	0.0111392	AT2G05920.1	Subtilase family protein	subtilisin-like protease SBT1.2
Storvum103864t1	3.62511	1.64e-05	0.00273215	AT4G36220.1	ferulic acid 5-hydroxylase 1	cytochrome P450 CYP736A12-like
Storvum052918t1	3.53112	0.000198435	0.0114717	AT5G23960.2	terpene synthase 21	vetispiradiene synthase 3-like
Storvum006382t1	3.5293	0.013156	0.146787	AT4G31940.1	cytochrome P450, family 82, subfamily C, polypeptide 4	cytochrome P450 82C4-like
Storvum021905t1	3.48062	0.000144379	0.00962822	AT5G45860.1	PYR1-like 11	pathogenesis-related protein STH-2-like
Storvum018357t1	3.43212	3.04e-05	0.0037882	AT1G07090.1	Protein of unknown function (DUF640)	protein LIGHT-DEPENDENT SHORT HYPOCOTYLS 1-like
Storvum018731t1	3.41698	0.000425253	0.0177794	AT3G23240.1	ethylene response factor 1	ethylene-responsive transcription factor 1B-like
Storvum015519t1	3.41314	3.5e-06	0.0013817	AT3G12500.1	basic chitinase	basic endochitinase-like
Storvum017389t1	3.39607	0.00020676	0.0117155	AT2G31180.1	myb domain protein 14	transcription factor WER-like
Storvum022304t1	3.3808	5.67e-05	0.00556547	AT3G45210.1	Protein of unknown function, DUF584	Senescence regulator S40 protein
Storvum013351t2	3.25442	0.0017248	0.0431347	AT3G11810.1		uncharacterized protein LOC101255590
Storvum058038t1	3.24676	0.00231586	0.0516116	AT1G21520.1		---NA---
Storvum036092t1	3.21451	0.00664246	0.0985801	AT3G12500.1	basic chitinase	Chitinase 12
Storvum007785t1	3.14237	0.00573176	0.0896875	AT1G23760.1	BURP domain-containing protein	BURP domain-containing protein 16-like
Storvum019504t1	3.12963	3.56e-06	0.0013817	AT2G42610.2	Protein of unknown function (DUF640)	protein LIGHT-DEPENDENT SHORT HYPOCOTYLS 10-like
Storvum017094t1	3.12125	1.65e-05	0.00273215	AT5G54500.1	flavodoxin-like quinone reductase 1	probable NAD(P)H dehydrogenase (quinone) FQR1-like 1
Storvum045383t1	3.05166	0.030061	0.232554	AT2G22010.1	related to KPC1	E3 ubiquitin-protein ligase RKP
Storvum023021t1	3.03857	0.00481663	0.0804566	AT3G51590.1	lipid transfer protein 12	non-specific lipid-transfer protein 2-like
Storvum009193t1	3.03697	0.00223247	0.0503138	AT5G66460.1	Glycosyl hydrolase superfamily protein	mannan endo-1,4-beta-mannosidase 7-like
Storvum010271t1	3.01544	0.00265979	0.055832	AT3G51060.1	Lateral root primordium (LRP) protein-related	protein SHI RELATED SEQUENCE 1-like
Storvum007113t1	3.01244	0.00199645	0.0470485	AT2G18570.1	UDP-Glycosyltransferase superfamily protein	anthocyanidin 3-O-glucosyltransferase 5-like
Storvum045165t1	2.99244	1.31e-05	0.00247882	AT1G19020.1		hypothetical protein T459_27508
Storvum005669t1	2.98741	9.34e-05	0.00731347	AT1G80830.1	natural resistance-associated macrophage protein 1	metal transporter Nramp5-like
Storvum022076t1	2.96837	1.16e-05	0.00246711	AT2G14580.1	basic pathogenesis-related protein 1	pathogenesis-related leaf protein 4
Storvum021327t1	2.94136	2.34e-06	0.00117928	AT3G14490.1	Terpenoid cyclases/Protein prenyltransferases superfamily protein	viridiflorene synthase
Storvum015525t1	2.93838	0.000431281	0.0178611	AT4G27450.1	Aluminium induced protein with YGL and LRDR motifs	stem-specific protein TSJT1-like
Storvum009282t1	2.89004	0.000126052	0.00890182	AT4G37050.1	PATATIN-like protein 4	Patatin-like protein 2
Storvum046127t1	2.86812	6.03e-05	0.00567897	AT3G49780.1	phytosulfokine 4 precursor	phytosulfokines 3-like
Storvum023805t1	2.86612	4.46e-05	0.00477031	AT3G04720.1	pathogenesis-related 4	pathogenesis-related protein P2
Storvum010920t1	2.85987	3.54e-06	0.0013817	AT4G16260.1	Glycosyl hydrolase superfamily protein	glucan endo-1,3-beta-glucosidase, basic vacuolar
Storvum006657t1	2.84726	1.63e-05	0.00273215	AT3G26310.1	cytochrome P450, family 71, subfamily B, polypeptide 35	premnaspirodiene oxygenase-like
Storvum021621t1	2.83411	2.8e-06	0.00128028	AT2G41180.1	VQ motif-containing protein	sigma factor binding protein 1, chloroplastic-like
Storvum046619t1	2.83075	1.42e-06	0.000887605	AT1G75120.1	Nucleotide-diphospho-sugar transferase family protein	metallocarboxypeptidase inhibitor-like
Storvum012332t1	2.82928	3.74e-05	0.0042445	AT2G41480.1	Peroxidase superfamily protein	peroxidase N1
Storvum014211t1	2.82428	0.000280111	0.0139029	AT2G15760.1	Protein of unknown function (DUF1645)	herbivore elicitor-regulated 1
Storvum060735t1	2.81835	0.00286023	0.0583481	AT5G25530.1	DNAJ heat shock family protein	---NA---
Storvum015264t1	2.80097	0.00160602	0.0413969	AT1G65680.1	expansin B2	putative expansin-B2
Storvum014741t1	2.79471	0.000418438	0.0176096	AT1G09155.1	phloem protein 2-B15	F-box protein PP2-B15-like
Storvum021440t1	2.79192	0.00248834	0.053761	AT2G02060.1	Homeodomain-like superfamily protein	probable transcription factor KAN4
Storvum009711t1	2.78934	5.68e-07	0.000670895	AT3G59850.1	Pectin lyase-like superfamily protein	polygalacturonase-like
Storvum010044t1	2.78366	6.63e-05	0.00594387	AT3G12120.2	fatty acid desaturase 2	Omega-6 fatty acid desaturase, endoplasmic reticulum (homologous to FAD2-9 in tomato)
Storvum018413t1	2.7771	0.000227325	0.012343	AT1G15100.1	RING-H2 finger A2A	E3 ubiquitin-protein ligase RHA2A
Storvum007484t1	2.77557	2.19e-05	0.00307177	AT4G29360.1	O-Glycosyl hydrolases family 17 protein	glucan endo-1,3-beta-glucosidase 12-like
Storvum005388t1	2.7706	0.000218686	0.0120309	AT5G23960.2	terpene synthase 21	germacrene C synthase-like
Storvum017627t1	2.73411	0.00189193	0.0458307	NA	NA	---NA---
Storvum012010t1	2.72882	0.00102221	0.0307348	AT3G57240.1	beta-1,3-glucanase 3	glucan endo-1,3-beta-glucosidase, acidic-like
Storvum008571t1	2.72038	0.0015982	0.0413182	AT3G26040.1	HXXXD-type acyl-transferase family protein	acetyl-CoA-benzylalcohol acetyltransferase-like
Storvum018529t1	2.71522	3.7e-08	0.000106932	AT2G42430.1	lateral organ boundaries-domain 16	LOB domain-containing protein 16
Storvum014219t1	2.71158	1.03e-05	0.00234994	AT2G36890.1	Duplicated homeodomain-like superfamily protein	transcription factor RAX2-like
Storvum004510t1	2.70035	0.000233388	0.0125672	AT3G47340.1	glutamine-dependent asparagine synthase 1	asparagine synthetase [glutamine-hydrolyzing]
Storvum018693t1	2.69802	9.35e-07	0.000771614	AT1G72060.1	serine-type endopeptidase inhibitors	proteinase inhibitor type-2
Storvum004940t1	2.69137	0.000162328	0.0102517	AT5G09360.1	laccase 14	laccase-14-like
Storvum004815t1	2.67345	0.00086193	0.0279249	AT4G23180.1	cysteine-rich RLK (RECEPTOR-like protein kinase) 10	cysteine-rich receptor-like protein kinase 10
Storvum014354t1	2.63359	0.000211709	0.011849	AT1G69490.1	NAC-like, activated by AP3/PI	NAC transcription factor 29-like
Storvum031876t1	2.61178	6.32e-05	0.00583237	AT3G26300.1	cytochrome P450, family 71, subfamily B, polypeptide 34	premnaspirodiene oxygenase-like
Storvum010536t1	2.61058	1.68e-05	0.00273215	AT3G12120.2	fatty acid desaturase 2	Omega-6 fatty acid desaturase, endoplasmic reticulum (similar to non canonical FAD2 family gene in tomato)
Storvum006257t1	2.58794	8.57e-06	0.0021641	AT4G36220.1	ferulic acid 5-hydroxylase 1	cytochrome P450 CYP736A12-like
Storvum010307t1	2.57956	6.18e-05	0.00578387	AT3G12120.2	fatty acid desaturase 2	Omega-6 fatty acid desaturase, endoplasmic reticulum (homologous to ACET1a/b in tomato)
Storvum018697t1	2.57675	2.96e-05	0.00373697	AT2G45760.1	BON association protein 2	C2 calcium-dependent membrane targeting
Storvum015023t1	2.57369	3.41e-05	0.00405543	AT4G15740.1	Calcium-dependent lipid-binding (CaLB domain) family protein	protein SRC2 homolog
Storvum014628t1	2.57287	7.4e-05	0.00624725	AT4G18910.1	NOD26-like intrinsic protein 1;2	aquaporin NIP1-1-like
Storvum017728t1	2.55792	0.0544134	0.320529	AT1G78380.1	glutathione S-transferase TAU 19	glutathione S-transferase U19
Storvum018719t1	2.55291	1.67e-05	0.00273215	AT1G17860.1	Kunitz family trypsin and protease inhibitor protein	kunitz-type trypsin inhibitor alpha chain-like
Storvum016915t1	2.54911	3.65e-07	0.000526792	AT4G15470.1	Bax inhibitor-1 family protein	BI1-like protein
Storvum012408t1	2.5475	2.72e-06	0.00128028	AT5G05340.1	Peroxidase superfamily protein	suberization-associated anionic peroxidase-like
Storvum015939t1	2.54651	0.000212761	0.011849	AT4G27450.1	Aluminium induced protein with YGL and LRDR motifs	stem-specific protein TSJT1-like
Storvum016051t1	2.53943	0.000618123	0.0224841	AT4G17030.1	expansin-like B1	expansin-like B1
Storvum013495t4	2.53895	0.000920813	0.0290637	AT1G32690.1		PREDICTED: uncharacterized protein LOC107027970
Storvum057164t1	2.53401	0.00185977	0.0453743	NA	NA	---NA---
Storvum017653t1	2.53338	3.06e-05	0.0037882	AT2G39030.1	Acyl-CoA N-acyltransferases (NAT) superfamily protein	tyramine N-feruloyltransferase 4/11-like
Storvum024246t1	2.51614	0.000419529	0.017627	AT4G10590.1	ubiquitin-specific protease 10	---NA---
Storvum019115t1	2.51571	2.29e-05	0.00314525	AT2G32030.1	Acyl-CoA N-acyltransferases (NAT) superfamily protein	uncharacterized N-acetyltransferase p20-like
Storvum022851t1	2.51421	0.000592593	0.0218923	AT3G01970.1	WRKY DNA-binding protein 45	probable WRKY transcription factor 75
Storvum014402t1	2.48986	1.67e-06	0.000925811	AT3G51680.1	NAD(P)-binding Rossmann-fold superfamily protein	secoisolariciresinol dehydrogenase-like
Storvum013123t1	2.4856	0.00172082	0.0431165	AT1G09560.1	germin-like protein 5	nectarin-1-like
Storvum016019t1	2.48392	4.23e-09	3.19e-05	AT1G73260.1	kunitz trypsin inhibitor 1	Kunitz-type inhibitor B
Storvum006531t1	2.47612	1.53e-05	0.00270331	AT4G02290.1	glycosyl hydrolase 9B13	endoglucanase 1-like
Storvum020210t1	2.47535	8.1e-05	0.00662834	AT5G07040.1	RING/U-box superfamily protein	putative RING-H2 finger protein ATL69
Storvum024081t1	2.46643	0.0025679	0.0547671	AT5G47880.2	eukaryotic release factor 1-1	hypothetical protein A4A49_26276
Storvum016572t1	2.45897	7.57e-06	0.00204181	AT2G39030.1	Acyl-CoA N-acyltransferases (NAT) superfamily protein	tyramine N-feruloyltransferase 4/11-like
Storvum017780t1	2.45884	2.86e-05	0.00364158	AT5G54500.1	flavodoxin-like quinone reductase 1	probable NAD(P)H dehydrogenase (quinone) FQR1-like 1
Storvum024235t1	2.44777	0.000322878	0.0149155	AT3G60890.1	protein binding	protein LITTLE ZIPPER 2-like
Storvum013675t1	2.44387	0.00194633	0.0464526	AT1G10380.1	Putative membrane lipoprotein	wall-associated receptor kinase 3-like
Storvum018537t1	2.44207	0.000738405	0.0250946	AT2G22850.2	basic leucine-zipper 6	basic leucine zipper 43-like
Storvum049441t1	2.4368	0.036652	0.259047	AT1G15950.1	cinnamoyl coa reductase 1	PREDICTED: uncharacterized protein LOC104084817 isoform X1
Storvum032976t1	2.43676	3.74e-06	0.00142944	AT3G01420.1	Peroxidase superfamily protein	alpha-dioxygenase 1-like
Storvum007480t2	2.4267	0.000112079	0.00821109	AT3G48310.1	cytochrome P450, family 71, subfamily A, polypeptide 22	cytochrome P450 CYP736A12-like
Storvum015081t1	2.42448	0.000180201	0.0109264	AT1G07440.1	NAD(P)-binding Rossmann-fold superfamily protein	tropinone reductase homolog
Storvum053117t1	2.42349	1.39e-06	0.000887605	AT5G23960.1	terpene synthase 21	vetispiradiene synthase 3-like
Storvum037690t1	2.39775	0.0828991	0.394013	AT4G36080.3	phosphotransferases, alcohol group as acceptor;binding;inositol or phosphatidylinositol kinases	transmembrane protein, putative
Storvum006295t1	2.35423	4.14e-05	0.0045483	AT3G26310.1	cytochrome P450, family 71, subfamily B, polypeptide 35	premnaspirodiene oxygenase
Storvum004949t1	2.35401	1.83e-05	0.00286054	AT4G17090.1	chloroplast beta-amylase	Beta-amylase 3, chloroplastic
Storvum004429t1	2.34837	2.68e-06	0.00128028	AT1G76490.1	hydroxy methylglutaryl CoA reductase 1	3-hydroxy-3-methylglutaryl-coenzyme A reductase 2
Storvum017034t10	2.34802	1.17e-05	0.00246711	AT2G35980.1	Late embryogenesis abundant (LEA) hydroxyproline-rich glycoprotein family	protein YLS9-like
Storvum020493t1	2.33462	0.00299704	0.0600473	AT2G25735.1		5-methyltetrahydropteroyltriglutamate--homocysteine methyltransferase
Storvum005336t1	2.33205	2.24e-08	7.83e-05	AT2G25270.1		PREDICTED: uncharacterized protein LOC102580528
Storvum019305t1	2.33096	1.63e-05	0.00273215	AT3G60690.1	SAUR-like auxin-responsive protein family	auxin-responsive protein SAUR36-like
Storvum015604t2	2.32915	0.000555627	0.0211577	AT1G17860.1	Kunitz family trypsin and protease inhibitor protein	miraculin-like
Storvum016611t1	2.31352	6.46e-08	0.000152852	AT2G15220.1	Plant basic secretory protein (BSP) family protein	Basic secretory protease
Storvum016637t1	2.30831	5.98e-05	0.0056667	AT2G03090.1	expansin A15	expansin precursor
Storvum005195t1	2.30406	4.66e-05	0.00490222	AT5G23960.2	terpene synthase 21	Vetispiradiene synthase 1
Storvum001629t1	2.30371	1.27e-05	0.00247641	AT2G18700.1	trehalose phosphatase/synthase 11	probable alpha,alpha-trehalose-phosphate synthase [UDP-forming] 11 isoform X1
Storvum015856t1	2.30256	4.81e-06	0.00156268	AT4G27450.1	Aluminium induced protein with YGL and LRDR motifs	stem-specific protein TSJT1-like
Storvum019678t2	2.30128	0.000485614	0.0194605	AT5G20230.1	blue-copper-binding protein	cucumber peeling cupredoxin-like
Storvum034773t1	2.29847	1.06e-05	0.00234994	AT2G20650.2	RING/U-box superfamily protein	---NA---
Storvum013766t1	2.29229	0.000586668	0.0217939	AT5G59790.1	Domain of unknown function (DUF966)	protein UPSTREAM OF FLC-like
Storvum016257t1	2.29055	0.000167277	0.0104329	AT2G39030.1	Acyl-CoA N-acyltransferases (NAT) superfamily protein	tyramine N-feruloyltransferase 4/11-like
Storvum003678t1	2.28423	0.00391683	0.0704992	AT1G11330.1	S-locus lectin protein kinase family protein	G-type lectin S-receptor-like serine/threonine-protein kinase CES101
Storvum017707t1	2.28201	0.00212655	0.0489981	NA	NA	cold and drought-regulated protein CORA-like
Storvum015945t1	2.27495	0.00722815	0.103862	AT4G17030.1	expansin-like B1	expansin-like B1
Storvum018067t1	2.26232	0.00139612	0.0379592	AT3G07005.1	low-molecular-weight cysteine-rich 43	kiwellin-like
Storvum003073t1	2.2599	0.000853608	0.0277508	AT3G44830.1	Lecithin:cholesterol acyltransferase family protein	putative phospholipid:diacylglycerol acyltransferase 2
Storvum039693t1	2.25908	0.00152761	0.0400103	AT1G80660.1	H(+)-ATPase 9	---NA---
Storvum010248t5	2.25336	0.00257891	0.054926	AT1G14370.1	protein kinase 2A	protein kinase 2B, chloroplastic-like
Storvum016407t1	2.2532	9.06e-06	0.00219327	AT5G23960.2	terpene synthase 21	vetispiradiene synthase
Storvum013985t3	2.24772	0.000689916	0.0239244	AT2G05920.1	Subtilase family protein	subtilisin-like protease SBT1.2
Storvum019876t1	2.24709	0.000120381	0.00863082	AT1G58420.1	Uncharacterised conserved protein UCP031279	uncharacterized protein LOC104647238
Storvum035527t2	2.24643	0.000833687	0.0272736	AT1G76650.3	calmodulin-like 38	Autophagy-related protein like
Storvum012885t1	2.23155	0.000945445	0.0294392	AT5G05340.1	Peroxidase superfamily protein	peroxidase P7-like
Storvum011732t1	2.22558	1.26e-05	0.00247641	AT4G17260.1	Lactate/malate dehydrogenase family protein	L-lactate dehydrogenase B-like
Storvum016982t1	2.22095	0.000214384	0.0119139	AT4G14746.1		Latent-transforming growth factor beta-binding protein like
Storvum016354t1	2.22041	0.000304171	0.0145284	AT1G18650.1	plasmodesmata callose-binding protein 3	plasmodesmata callose-binding protein 3
Storvum018664t1	2.21906	3.78e-05	0.00427582	AT2G28500.1	LOB domain-containing protein 11	LOB domain-containing protein 1-like
Storvum012771t1	2.21526	0.00105903	0.0313252	AT5G06720.1	peroxidase 2	Lignin-forming anionic peroxidase
Storvum013926t1	2.20885	0.000207269	0.0117188	AT3G17350.1		PREDICTED: uncharacterized protein LOC102583227
Storvum010442t1	2.20269	1.48e-06	0.000887605	AT4G29190.1	Zinc finger C-x8-C-x5-C-x3-H type family protein	zinc finger CCCH domain-containing protein 20-like
Storvum012323t1	2.19678	0.000584845	0.0217939	AT1G72220.1	RING/U-box superfamily protein	RING-H2 finger protein ATL54-like
Storvum022270t1	2.19675	9.28e-06	0.00219327	AT1G24020.2	MLP-like protein 423	pathogenesis-related protein STH-2-like
Storvum019768t1	2.17988	2.36e-06	0.00117928	AT2G32280.1	Protein of unknown function (DUF1218)	PREDICTED: uncharacterized protein LOC107006769
Storvum014128t1	2.17946	0.000168629	0.0104671	AT1G08080.1	alpha carbonic anhydrase 7	alpha carbonic anhydrase 7
Storvum012058t9	2.17856	0.000569952	0.0214452	AT5G05340.1	Peroxidase superfamily protein	peroxidase P7-like
Storvum014896t12	2.16589	0.00058549	0.0217939	AT3G12500.1	basic chitinase	Acidic endochitinase Q
Storvum039224t1	2.16465	0.00225442	0.0506766	AT3G56180.1	Protein of unknown function (DUF567)	protein LURP-one-related 14
Storvum031770t1	2.16284	0.00165589	0.0419343	AT3G56710.1	sigma factor binding protein 1	sigma factor binding protein 1, chloroplastic
Storvum062166t1	2.15603	0.00744879	0.10478	NA	NA	---NA---
Storvum010440t1	2.15568	0.000204351	0.0116297	AT5G05340.1	Peroxidase superfamily protein	suberization-associated anionic peroxidase-like
Storvum015558t1	2.15278	0.0166092	0.168185	AT5G20230.1	blue-copper-binding protein	cucumber peeling cupredoxin-like
Storvum012688t1	2.1498	0.0152177	0.159269	AT1G49570.1	Peroxidase superfamily protein	peroxidase 10-like
Storvum016378t1	2.14857	0.000174994	0.0107595	AT2G41690.1	heat shock transcription factor B3	heat stress transcription factor B-3-like
Storvum005152t1	2.13996	4.28e-05	0.00463323	AT5G23960.2	terpene synthase 21	viridiflorene synthase
Storvum006070t1	2.13424	0.000354911	0.01586	AT3G48270.1	cytochrome P450, family 71, subfamily A, polypeptide 26	cytochrome P450 71A6-like
Storvum003698t1	2.13331	7.62e-06	0.00204181	AT3G01420.1	Peroxidase superfamily protein	Alpha-dioxygenase 1
Storvum011403t1	2.12934	0.0018301	0.0451588	AT5G55050.1	GDSL-like Lipase/Acylhydrolase superfamily protein	GDSL esterase/lipase At5g55050-like
Storvum061093t1	2.12639	0.0173623	0.172719	AT2G46750.1	D-arabinono-1,4-lactone oxidase family protein	rRNA promoter binding protein
Storvum023966t1	2.12463	0.000133962	0.00922315	AT1G28330.4	dormancy-associated protein-like 1	auxin-repressed 12.5 kDa protein-like
Storvum038040t1	2.12324	2.41e-08	7.83e-05	AT4G37530.2	Peroxidase superfamily protein	---NA---
Storvum048769t1	2.12275	0.063285	0.342847	AT3G59850.1	Pectin lyase-like superfamily protein	---NA---
Storvum010268t1	2.12275	2.22e-05	0.00308627	AT1G56010.2	NAC domain containing protein 1	NAC domain-containing protein 21/22-like
Storvum026021t1	2.12153	0.00332367	0.0635603	AT1G02205.2	Fatty acid hydroxylase superfamily	protein ECERIFERUM 1-like
Storvum031026t1	2.11963	0.000520943	0.0204354	AT3G18250.1	Putative membrane lipoprotein	uncharacterized protein LOC104647281
Storvum013698t1	2.11933	0.00829342	0.111413	AT2G40815.1	Calcium-dependent lipid-binding (CaLB domain) family protein	probable inactive serine/threonine-protein kinase slob2 isoform X1
Storvum023145t1	2.11805	1.86e-05	0.00286054	AT1G53350.1	Disease resistance protein (CC-NBS-LRR class) family	putative late blight resistance protein homolog R1A-3
Storvum019843t1	2.1165	0.000303927	0.0145284	AT3G23240.1	ethylene response factor 1	pathogenesis-related genes transcriptional activator PTI5-like
Storvum092876t1	2.10772	0.000124843	0.00889568	AT5G07400.1	forkhead-associated domain-containing protein / FHA domain-containing protein	---NA---
Storvum005775t1	2.10619	0.00020014	0.0114717	AT1G61560.1	Seven transmembrane MLO family protein	MLO-like protein 6
Storvum009210t1	2.10467	0.00113029	0.0328095	AT2G23060.1	Acyl-CoA N-acyltransferases (NAT) superfamily protein	probable N-acetyltransferase HLS1
Storvum071960t1	2.10159	0.006303	0.0950861	AT3G02260.1	auxin transport protein (BIG)	---NA---
Storvum005318t1	2.09184	0.000252471	0.0130948	AT3G14690.1	cytochrome P450, family 72, subfamily A, polypeptide 15	cytochrome P450 CYP72A219-like
Storvum015843t1	2.09051	1.78e-05	0.00283752	AT4G17500.1	ethylene responsive element binding factor 1	ethylene-responsive transcription factor 2-like
Storvum007196t1	2.08883	0.000143545	0.00962822	AT5G25260.1	SPFH/Band 7/PHB domain-containing membrane-associated protein family	flotillin-like protein 4
Storvum019444t1	2.08594	0.000613068	0.0224539	AT3G19690.1	CAP (Cysteine-rich secretory proteins, Antigen 5, and Pathogenesis-related 1 protein) superfamily protein	pathogenesis-related leaf protein 4-like
Storvum073082t1	2.07793	0.000239781	0.0127269	AT1G72060.1	serine-type endopeptidase inhibitors	proteinase inhibitor PSI-1.2-like
Storvum017785t1	2.07684	0.000753298	0.025477	AT5G62280.1	Protein of unknown function (DUF1442)	PREDICTED: uncharacterized protein LOC102598945
Storvum015846t1	2.07633	1.5e-06	0.000887605	AT1G65690.1	Late embryogenesis abundant (LEA) hydroxyproline-rich glycoprotein family	protein YLS9-like
Storvum013864t1	2.07605	9.43e-05	0.00731399	AT1G75000.1	GNS1/SUR4 membrane protein family	elongation of fatty acids protein 3-like
Storvum010327t1	2.07163	0.00204459	0.0477339	AT3G12120.2	fatty acid desaturase 2	Omega-6 fatty acid desaturase, endoplasmic reticulum (homologous to ACET1a/b in tomato)
Storvum023812t2	2.06958	0.000271047	0.0137147	AT1G59980.1	ARG1-like 2	zinc finger protein ZIC 2-like
Storvum024900t1	2.06216	0.00549049	0.0875516	AT4G25760.1	glutamine dumper 2	protein GLUTAMINE DUMPER 2-like
Storvum005358t1	2.05907	1.27e-05	0.00247641	AT5G16340.1	AMP-dependent synthetase and ligase family protein	probable acyl-activating enzyme 6
Storvum088832t1	2.05828	0.0203319	0.188812	AT5G58410.1	HEAT/U-box domain-containing protein	---NA---
Storvum043015t1	2.04772	0.00137714	0.0375978	AT1G01660.1	RING/U-box superfamily protein	---NA---
Storvum012365t1	2.04536	0.00046099	0.0187922	AT1G28710.3	Nucleotide-diphospho-sugar transferase family protein	Nucleotide-diphospho-sugar transferase protein
Storvum019990t1	2.04522	0.000570596	0.0214452	AT1G76650.3	calmodulin-like 38	putative calcium-binding protein CML19
Storvum005271t1	2.04199	0.0240435	0.20706	AT5G23960.2	terpene synthase 21	5-epiaristolochene synthase
Storvum008080t1	2.04058	7.53e-05	0.00633344	AT3G12120.2	fatty acid desaturase 2	delta(12)-fatty-acid desaturase FAD2-like (similar to non canonical FAD2 family gene in tomato)
Storvum020398t1	2.03773	0.00243987	0.0531904	AT2G01150.1	RING-H2 finger protein 2B	e3 ubiquitin-protein ligase rha2a
Storvum016395t1	2.03685	0.00322918	0.0624082	AT3G22060.1	Receptor-like protein kinase-related family protein	cysteine-rich repeat secretory protein 38-like
Storvum011189t1	2.03307	0.000337966	0.015475	AT5G62180.1	carboxyesterase 20	probable carboxylesterase 120
Storvum007191t2	2.03094	0.000311681	0.0146276	AT1G15980.1	NDH-dependent cyclic electron flow 1	photosynthetic NDH subunit of subcomplex B 1, chloroplastic
Storvum001102t1	2.02885	0.00114881	0.0331611	AT1G28440.1	HAESA-like 1	receptor-like protein kinase HSL1
Storvum019752t1	2.02878	0.00171248	0.043032	AT1G78895.1	Reticulon family protein	reticulon-like protein B22
Storvum016188t1	2.02736	0.000126933	0.00891736	AT5G47220.1	ethylene responsive element binding factor 2	ethylene-responsive transcription factor 2-like
Storvum013870t1	2.02611	5.87e-05	0.00561989	AT5G01380.1	Homeodomain-like superfamily protein	trihelix transcription factor gt-3b
Storvum022314t1	2.02378	0.000200773	0.0114717	AT4G05030.1	Copper transport protein family	heavy metal-associated isoprenylated plant protein 47-like
Storvum010279t1	2.02144	0.000697313	0.0240846	AT3G12120.2	fatty acid desaturase 2	delta(12)-fatty-acid desaturase FAD2-like (homolgous to FAD2-7 in tomato)
Storvum018128t1	2.01598	0.160021	0.531239	AT4G25100.5	Fe superoxide dismutase 1	superoxide dismutase [Fe] 1, chloroplastic
Storvum002502t1	2.01594	0.000389519	0.0167627	AT1G04110.1	Subtilase family protein	subtilisin-like protease SBT1.7
Storvum008601t1	2.0138	8.16e-05	0.00662834	AT3G14870.3	Plant protein of unknown function (DUF641)	IRK-interacting protein-like
Storvum011553t1	2.01091	0.00294695	0.0595065	AT2G34080.1	Cysteine proteinases superfamily protein	zingipain-2-like
Storvum020858t1	2.00925	0.00141782	0.0382121	AT1G63840.1	RING/U-box superfamily protein	RING-H2 finger protein ATL46-like
Storvum007517t1	2.0082	0.00183914	0.0451828	AT3G18950.1	Transducin/WD40 repeat-like superfamily protein	protein JINGUBANG-like
Storvum007334t1	2.00644	6.31e-06	0.00184421	AT5G13750.1	zinc induced facilitator-like 1	protein ZINC INDUCED FACILITATOR-LIKE 1-like isoform X1
Storvum020577t1	2.00468	0.00308774	0.0607458	AT2G37430.1	C2H2 and C2HC zinc fingers superfamily protein	zinc finger protein ZAT12-like
Storvum018723t1	2.00377	0.0318074	0.241089	AT2G42610.2	Protein of unknown function (DUF640)	protein LIGHT-DEPENDENT SHORT HYPOCOTYLS 10-like
Storvum003321t1	2.00334	2.98e-05	0.00374363	AT1G72910.1	Toll-Interleukin-Resistance (TIR) domain-containing protein	probable cysteine desulfurase
Storvum011035t1	2.00086	3.04e-06	0.00131686	AT5G49700.1	Predicted AT-hook DNA-binding family protein	AT-hook motif nuclear-localized protein 17
Storvum014429t1	1.99819	0.00363884	0.0673586	AT2G22970.1	serine carboxypeptidase-like 11	serine carboxypeptidase-like 11 isoform X1
Storvum001432t1	1.99792	7.5e-06	0.00204181	AT1G17420.1	lipoxygenase 3	linoleate 13S-lipoxygenase 3-1, chloroplastic
Storvum007452t1	1.99334	3.38e-06	0.0013817	AT4G38040.1	Exostosin family protein	probable glycosyltransferase At5g03795
Storvum003019t1	1.98074	9.23e-06	0.00219327	AT5G58620.1	zinc finger (CCCH-type) family protein	zinc finger CCCH domain-containing protein 66-like isoform X1
Storvum003525t1	1.97632	0.00614698	0.0932734	AT4G36870.2	BEL1-like homeodomain 2	BEL1-like homeodomain protein 4
Storvum020650t1	1.97317	0.00137768	0.0375978	AT3G20390.1	endoribonuclease L-PSP family protein	reactive Intermediate Deaminase A, chloroplastic-like
Storvum009780t1	1.96947	0.000943616	0.0294263	AT1G68390.1	Core-2/I-branching beta-1,6-N-acetylglucosaminyltransferase family protein	Core-2/I-branching beta-1,6-N-acetylglucosaminyltransferase family protein isoform 1
Storvum017131t1	1.96242	0.000132404	0.00918282	AT4G11650.1	osmotin 34	osmotin-like protein
Storvum032399t1	1.95861	0.113873	0.458949	AT4G37608.1		uncharacterized protein LOC101268845 isoform X2
Storvum059202t1	1.95568	0.0107079	0.128991	AT4G16155.1	dihydrolipoyl dehydrogenases	---NA---
Storvum007304t1	1.95399	1.46e-05	0.00265019	AT2G43820.1	UDP-glucosyltransferase 74F2	UDP-glycosyltransferase 74F2-like
Storvum011888t2	1.95297	0.00479876	0.0802612	AT3G57270.1	beta-1,3-glucanase 1	glucan endo-1,3-beta-glucosidase, acidic-like
Storvum014452t1	1.95216	0.00283949	0.058238	AT3G27010.1	TEOSINTE BRANCHED 1, cycloidea, PCF (TCP)-domain family protein 20	Transcription factor TCP20
Storvum013667t1	1.95062	3.57e-05	0.00411114	AT1G14520.2	myo-inositol oxygenase 1	inositol oxygenase 1-like
Storvum019978t1	1.94992	0.000231045	0.0124668	AT3G22160.1	VQ motif-containing protein	VQ motif-containing protein 22-like
Storvum012775t1	1.94806	0.000129351	0.00904346	AT5G14130.1	Peroxidase superfamily protein	peroxidase 55-like
Storvum018707t2	1.94563	0.000576675	0.0215801	AT1G24020.2	MLP-like protein 423	S-norcoclaurine synthase 2-like
Storvum002367t1	1.94125	0.000161121	0.0102517	AT5G67090.1	Subtilisin-like serine endopeptidase family protein	subtilisin-like protease SBT1.9
Storvum023826t2	1.93831	0.0015144	0.0398174	AT1G74410.1	RING/U-box superfamily protein	RING-H2 finger protein ATL2-like
Storvum021345t1	1.9348	0.0154211	0.160814	AT2G37430.1	C2H2 and C2HC zinc fingers superfamily protein	zinc finger protein ZAT11-like
Storvum017730t1	1.93166	0.000674431	0.0236058	AT1G17180.1	glutathione S-transferase TAU 25	probable glutathione S-transferase parC
Storvum018982t1	1.9305	0.147428	0.512801	AT5G15200.1	Ribosomal protein S4	40S ribosomal protein S9-1
Storvum014717t1	1.92437	0.000279044	0.0138955	AT1G52340.1	NAD(P)-binding Rossmann-fold superfamily protein	secoisolariciresinol dehydrogenase-like
Storvum010548t1	1.9238	9.62e-06	0.00221433	AT2G36690.1	2-oxoglutarate (2OG) and Fe(II)-dependent oxygenase superfamily protein	protein dmr6-like oxygenase 1
Storvum019452t2	1.92238	0.00209115	0.0484729	AT5G26170.1	WRKY DNA-binding protein 50	probable WRKY transcription factor 51
Storvum012757t1	1.92002	3.27e-05	0.00396437	AT2G41480.1	Peroxidase superfamily protein	peroxidase 25
Storvum020980t1	1.91951	0.000370124	0.0162709	AT3G22560.1	Acyl-CoA N-acyltransferases (NAT) superfamily protein	uncharacterized N-acetyltransferase p20-like
Storvum001327t1	1.91892	0.00491443	0.0815664	AT2G29100.1	glutamate receptor 2.9	glutamate receptor 2.9-like
Storvum018172t1	1.91816	7.44e-06	0.00204181	AT3G22530.1		nodulin 22
Storvum027251t1	1.91711	0.00792451	0.108493	NA	NA	---NA---
Storvum004167t1	1.91325	0.00706507	0.102492	AT5G39785.1	Protein of unknown function (DUF1666)	PREDICTED: uncharacterized protein LOC102583446
Storvum060100t1	1.91293	0.0219805	0.197667	NA	NA	---NA---
Storvum053528t1	1.91231	0.0010241	0.030756	AT1G67040.1		---NA---
Storvum015452t1	1.90942	4.55e-05	0.00483137	AT4G37790.1	Homeobox-leucine zipper protein family	homeobox-leucine zipper protein HAT22-like
Storvum013491t1	1.90546	0.00140083	0.0379592	AT4G32480.1	Protein of unknown function (DUF506)	PREDICTED: uncharacterized protein LOC102589326
Storvum010887t1	1.90338	9.56e-06	0.00221433	AT4G39330.1	cinnamyl alcohol dehydrogenase 9	8-hydroxygeraniol dehydrogenase-like
Storvum013854t2	1.90257	1.68e-06	0.000925811	AT1G23710.1	Protein of unknown function (DUF1645)	PREDICTED: uncharacterized protein LOC107012869
Storvum016013t1	1.90203	0.00790711	0.108407	AT3G60780.1	Protein of unknown function (DUF1442)	PREDICTED: uncharacterized protein LOC102588081
Storvum013129t1	1.8992	0.000529294	0.0206385	AT4G26260.2	myo-inositol oxygenase 4	inositol oxygenase 2
Storvum019400t6	1.89854	5.99e-07	0.000677292	AT4G33720.1	CAP (Cysteine-rich secretory proteins, Antigen 5, and Pathogenesis-related 1 protein) superfamily protein	basic form of pathogenesis-related protein 1-like
Storvum017702t2	1.8956	0.00168114	0.0424435	AT1G18980.1	RmlC-like cupins superfamily protein	germin-like protein subfamily T member 2
Storvum022614t2	1.89477	0.00380269	0.0695013	AT1G21550.1	Calcium-binding EF-hand family protein	probable calcium-binding protein CML44
Storvum012649t1	1.89054	0.00287325	0.0585182	AT2G30080.1	ZIP metal ion transporter family	zinc transporter 6, chloroplastic
Storvum012503t1	1.88633	1.59e-05	0.00273215	AT1G78850.1	D-mannose binding lectin protein with Apple-like carbohydrate-binding domain	epidermis-specific secreted glycoprotein EP1-like
Storvum006380t1	1.88533	2.14e-05	0.00302354	AT3G26300.1	cytochrome P450, family 71, subfamily B, polypeptide 34	premnaspirodiene oxygenase-like
Storvum008143t1	1.88404	0.00530835	0.0856449	AT5G51160.1	Ankyrin repeat family protein	ankyrin repeat-containing protein At3g12360-like
Storvum019873t1	1.8831	0.00116727	0.0336132	AT3G21710.2		PREDICTED: uncharacterized protein LOC102587935
Storvum023909t1	1.88276	0.193976	0.576651	AT1G70600.1	Ribosomal protein L18e/L15 superfamily protein	60S ribosomal protein L27a-3
Storvum033127t1	1.88186	0.000109384	0.00814596	AT3G59880.1		PREDICTED: uncharacterized protein LOC102603344
Storvum004862t1	1.88126	0.00252465	0.0542981	AT3G09220.1	laccase 7	laccase-7-like
Storvum014762t1	1.87903	0.000110694	0.00814596	AT5G13200.1	GRAM domain family protein	GEM-like protein 5
Storvum024891t1	1.8784	0.000134049	0.00922315	AT3G62420.1	basic region/leucine zipper motif 53	bZIP transcription factor 53-like
Storvum059000t1	1.877	0.00466367	0.0790014	AT5G44240.2	aminophospholipid ATPase 2	---NA---
Storvum031412t1	1.87025	0.00698373	0.102041	AT5G26240.1	chloride channel D	CTP synthase
Storvum012026t1	1.86801	0.0059543	0.091687	AT1G08290.1	WIP domain protein 3	zinc finger protein WIP3
Storvum011968t1	1.86723	0.00127345	0.0355927	AT5G03380.1	Heavy metal transport/detoxification superfamily protein	heavy metal-associated isoprenylated plant protein 3-like
Storvum028888t2	1.86355	0.0038937	0.0703911	AT4G37290.1		uncharacterized LOC104646212 precursor
Storvum003901t1	1.85673	0.0134806	0.14894	AT1G67000.1	Protein kinase superfamily protein	putative receptor-like protein kinase
Storvum014624t1	1.85615	0.00263089	0.0555392	AT4G28530.1	NAC domain containing protein 74	NAC domain-containing protein 21/22-like
Storvum022494t1	1.85562	0.00610791	0.0928973	AT1G09070.1	soybean gene regulated by cold-2	protein SRC2-like
Storvum019475t1	1.85382	0.00728847	0.104073	AT1G65190.1	Protein kinase superfamily protein	hypothetical protein A4A49_63750, partial
Storvum016549t1	1.85081	3.53e-06	0.0013817	AT3G04720.1	pathogenesis-related 4	Wound-induced protein WIN2
Storvum020048t1	1.8442	0.00537012	0.0861605	AT5G39670.1	Calcium-binding EF-hand family protein	probable calcium-binding protein CML30
Storvum008660t1	1.83607	0.00455176	0.0777296	AT4G16260.1	Glycosyl hydrolase superfamily protein	glucan endo-1,3-beta-glucosidase, acidic
Storvum026173t1	1.83479	0.00334512	0.0636895	NA	NA	hypothetical protein A4A49_61894
Storvum040286t1	1.83385	0.00573479	0.0896875	AT4G14305.2	Peroxisomal membrane 22 kDa (Mpv17/PMP22) family protein	peroxisomal membrane protein PMP22
Storvum014043t1	1.83361	0.0067194	0.0995206	AT5G49520.1	WRKY DNA-binding protein 48	probable WRKY transcription factor 48
Storvum012410t1	1.83018	3.94e-05	0.00438397	AT3G61220.1	NAD(P)-binding Rossmann-fold superfamily protein	(+)-neomenthol dehydrogenase-like
Storvum014840t1	1.82918	0.000188949	0.0111686	AT3G03980.1	NAD(P)-binding Rossmann-fold superfamily protein	short-chain type dehydrogenase/reductase-like
Storvum017450t1	1.82839	3.11e-07	0.000526792	AT1G79160.1		Protein FAM84B like
Storvum006596t1	1.82784	1.32e-05	0.00247882	AT5G57260.1	cytochrome P450, family 71, subfamily B, polypeptide 10	cytochrome P450 CYP736A12-like
Storvum002141t1	1.82666	0.00333725	0.0636536	AT2G28780.1		PREDICTED: uncharacterized protein LOC107022504
Storvum007739t1	1.82589	0.000725715	0.0247371	AT5G17540.1	HXXXD-type acyl-transferase family protein	benzyl alcohol O-benzoyltransferase
Storvum007005t1	1.82556	0.00760419	0.10598	AT1G01480.1	1-amino-cyclopropane-1-carboxylate synthase 2	1-aminocyclopropane-1-carboxylate synthase
Storvum009382t1	1.82036	0.00649058	0.0970155	AT3G58060.1	Cation efflux family protein	metal tolerance protein 4-like
Storvum008430t1	1.81457	0.000610839	0.0224388	AT5G18560.1	Integrase-type DNA-binding superfamily protein	ethylene-responsive transcription factor ERF086
Storvum018456t1	1.81329	0.00247858	0.0537546	AT5G56550.1	oxidative stress 3	PREDICTED: uncharacterized protein LOC102594742
Storvum019608t1	1.81258	0.00034832	0.01581	AT4G00210.1	LOB domain-containing protein 31	LOB domain-containing protein 19
Storvum020263t1	1.81185	0.0229168	0.201904	AT1G22680.1		Stimulated by retinoic acid protein
Storvum005701t1	1.81127	0.0114043	0.134862	AT2G32990.1	glycosyl hydrolase 9B8	endoglucanase 11-like
Storvum006346t1	1.80721	0.0015144	0.0398174	AT2G01570.1	GRAS family transcription factor family protein	DELLA protein GAI-like
Storvum023376t1	1.80656	0.000435033	0.0179308	AT1G62790.1	Bifunctional inhibitor/lipid-transfer protein/seed storage 2S albumin superfamily protein	lipid transfer-like protein VAS
Storvum030201t1	1.7998	0.000367755	0.0162386	AT4G30340.1	diacylglycerol kinase 7	metallocarboxypeptidase inhibitor-like
Storvum031411t2	1.79874	0.000191309	0.0112062	AT5G26240.1	chloride channel D	CTP synthase
Storvum001261t1	1.7981	0.0303204	0.233721	AT1G45616.1	receptor like protein 6	receptor-like protein 12
Storvum014259t1	1.79697	6.59e-05	0.00594224	AT4G36830.1	GNS1/SUR4 membrane protein family	elongation of fatty acids protein 3-like
Storvum067323t1	1.79695	1.06e-05	0.00234994	AT1G52790.1	2-oxoglutarate (2OG) and Fe(II)-dependent oxygenase superfamily protein	probable 2-oxoglutarate-dependent dioxygenase AOP1
Storvum019239t2	1.79115	0.000429401	0.0178519	AT1G15760.1	Sterile alpha motif (SAM) domain-containing protein	Protein transport protein
Storvum020266t1	1.79024	0.00675645	0.0998419	AT1G07900.1	LOB domain-containing protein 1	LOB domain-containing protein 1-like
Storvum004913t1	1.7894	8.49e-07	0.000745017	AT1G47670.1	Transmembrane amino acid transporter family protein	lysine histidine transporter-like 8
Storvum018231t1	1.78659	0.00243901	0.0531904	AT2G42610.2	Protein of unknown function (DUF640)	protein LIGHT-DEPENDENT SHORT HYPOCOTYLS 10-like
Storvum011877t1	1.78576	0.000263667	0.013446	AT2G27310.1	F-box family protein	F-box protein At2g27310
Storvum018614t1	1.78127	0.151828	0.519044	AT1G67650.1	SRP72 RNA-binding domain	signal recognition particle subunit SRP72-like
Storvum029575t1	1.78099	0.0569421	0.326615	AT5G49555.1	FAD/NAD(P)-binding oxidoreductase family protein	---NA---
Storvum019106t1	1.77916	0.0280114	0.224506	AT5G05310.1	TLC ATP/ADP transporter	R1
Storvum010431t1	1.77144	0.0257277	0.214601	AT4G12840.2	Protein of unknown function (DUF707)	PREDICTED: uncharacterized protein LOC102586402 isoform X1
Storvum045497t1	1.77071	4.04e-05	0.00444785	AT1G04420.1	NAD(P)-linked oxidoreductase superfamily protein	AF313765_1SAR8.2 protein precursor
Storvum011551t1	1.76844	0.00338802	0.0642711	AT5G62180.1	carboxyesterase 20	carboxylesterase 1-like
Storvum007811t1	1.76666	0.000273166	0.0137952	AT3G14610.1	cytochrome P450, family 72, subfamily A, polypeptide 7	cytochrome P450 CYP72A219-like
Storvum045200t1	1.76626	0.120996	0.471302	AT2G06990.1	RNA helicase, ATP-dependent, SK12/DOB1 protein	DExH-box ATP-dependent RNA helicase DExH10
Storvum029324t1	1.76549	9.13e-05	0.00721842	AT5G02090.1		leucine-rich repeat receptor-like protein kinase PEPR2
Storvum000667t1	1.76496	0.00389325	0.0703911	AT4G12010.1	Disease resistance protein (TIR-NBS-LRR class) family	TMV resistance protein N-like
Storvum009928t1	1.76486	0.0260674	0.216463	AT2G26560.1	phospholipase A 2A	patatin precursor
Storvum026581t1	1.76285	0.000448188	0.0183567	AT3G03150.1		late embryogenesis abundant protein At5g17165
Storvum021259t1	1.75793	2.24e-05	0.00309309	AT2G17710.1		PREDICTED: uncharacterized protein LOC102578369 isoform X2
Storvum003618t1	1.75524	0.000171966	0.0106011	AT1G70520.1	cysteine-rich RLK (RECEPTOR-like protein kinase) 2	Cysteine-rich receptor-like protein kinase 2
Storvum102625t1	1.75387	0.0242652	0.208074	NA	NA	---NA---
Storvum020270t1	1.74471	0.101896	0.434586	AT5G38410.1	Ribulose bisphosphate carboxylase (small chain) family protein	ribulose bisphosphate carboxylase
Storvum008859t1	1.74282	0.00313816	0.0614587	AT5G65170.1	VQ motif-containing protein	uncharacterized serine-rich protein C215.13
Storvum015323t1	1.74257	5.22e-05	0.00522368	AT2G01340.1		PREDICTED: uncharacterized protein At1g66480-like
Storvum017500t1	1.74004	2.48e-05	0.00328541	AT2G39020.1	Acyl-CoA N-acyltransferases (NAT) superfamily protein	probable acetyltransferase NATA1-like
Storvum079028t1	1.73655	0.000285109	0.0140436	AT2G27650.1	Ubiquitin carboxyl-terminal hydrolase-related protein	---NA---
Storvum017304t1	1.73619	0.0224821	0.199799	AT5G43310.1	COP1-interacting protein-related	transcription factor myb1r1
Storvum019697t1	1.73168	0.172825	0.547417	AT3G02140.1	AFP2 (ABI five-binding protein 2) family protein	craniofacial development protein 2-like
Storvum038307t1	1.73079	0.00958298	0.120287	NA	NA	GATA transcription factor 26-like
Storvum003462t1	1.73058	0.00537938	0.0862558	AT4G01870.1	tolB protein-related	PREDICTED: uncharacterized protein LOC102589112
Storvum012512t1	1.72965	0.00304031	0.0602686	AT1G29860.1	WRKY DNA-binding protein 71	probable WRKY transcription factor 71
Storvum006220t1	1.72951	0.0087762	0.114855	AT3G26210.1	cytochrome P450, family 71, subfamily B, polypeptide 23	cytochrome P450 71A1-like
Storvum028956t1	1.72918	0.0505602	0.307883	AT1G14060.1	GCK domain-containing protein	maintenance of telomere capping protein 1
Storvum016121t1	1.72804	0.00232891	0.0516694	AT2G31180.1	myb domain protein 14	myb-related protein Myb4-like
Storvum093708t1	1.72624	0.00197868	0.0469185	AT3G61440.2	cysteine synthase C1	---NA---
Storvum019989t1	1.72621	0.00124037	0.0351793	AT5G52390.1	PAR1 protein	PREDICTED: uncharacterized protein LOC107858884
Storvum024295t1	1.7258	0.0291772	0.229004	AT2G24880.1	Plant self-incompatibility protein S1 family	---NA---
Storvum012280t1	1.72401	0.0274898	0.222519	AT1G22130.1	AGAMOUS-like 104	agamous-like MADS-box protein AGL104 isoform X1
Storvum010713t1	1.72251	0.00278209	0.0574108	AT1G31260.1	zinc transporter 10 precursor	probable zinc transporter 10
Storvum024709t1	1.71965	0.00283303	0.058238	AT5G42860.1		---NA---
Storvum002918t1	1.71712	9.91e-05	0.00754497	AT1G58200.2	MSCS-like 3	mechanosensitive ion channel protein 3, chloroplastic-like isoform X3
Storvum017774t1	1.71698	0.00847998	0.112882	AT5G01750.2	Protein of unknown function (DUF567)	protein LURP-one-related 10-like
Storvum015534t1	1.71594	0.000688916	0.0239217	AT5G51190.1	Integrase-type DNA-binding superfamily protein	ethylene-responsive transcription factor 5-like
Storvum007824t1	1.71412	0.000550862	0.0210504	AT1G64660.1	methionine gamma-lyase	methionine gamma-lyase-like
Storvum014692t1	1.71287	3.07e-05	0.0037882	AT3G56400.1	WRKY DNA-binding protein 70	probable WRKY transcription factor 70 (homologous to WRKY80 in tomato)
Storvum004942t1	1.71201	1.08e-05	0.00236252	AT2G44380.1	Cysteine/Histidine-rich C1 domain family protein	uncharacterized LOC107857153
Storvum011857t1	1.70857	1.73e-05	0.00279362	AT5G61430.1	NAC domain containing protein 100	NAC domain-containing protein 100-like
Storvum025586t1	1.70813	0.00218819	0.0498204	AT1G14550.1	Peroxidase superfamily protein	lignin-forming anionic peroxidase-like
Storvum003695t1	1.70616	0.00106792	0.0314904	AT5G38280.1	PR5-like receptor kinase	rust resistance kinase Lr10-like
Storvum015848t1	1.70532	0.00177618	0.0440791	AT4G17030.1	expansin-like B1	Expansin-like B1
Storvum008800t1	1.69987	0.00814462	0.110149	AT3G11840.1	plant U-box 24	E3 ubiquitin-protein ligase PUB23-like
Storvum017748t1	1.6975	2.52e-05	0.00329617	AT5G24270.2	Calcium-binding EF-hand family protein	calcineurin B-like protein 7
Storvum007529t1	1.69287	0.000359017	0.0159886	AT1G43710.1	Pyridoxal phosphate (PLP)-dependent transferases superfamily protein	histidine decarboxylase-like
Storvum040919t1	1.68955	0.00308667	0.0607458	AT4G22230.2	Arabidopsis defensin-like protein	defensin-like protein 1
Storvum015649t1	1.68836	0.000212106	0.011849	AT3G25070.1	RPM1 interacting protein 4	RPM1-interacting protein 4 isoform X1
Storvum006074t1	1.68617	0.000654838	0.0232347	AT1G02640.1	beta-xylosidase 2	probable beta-D-xylosidase 2
Storvum022190t1	1.68592	0.00185231	0.0453625	AT1G24020.2	MLP-like protein 423	pathogenesis-related protein STH-2-like
Storvum042485t1	1.68219	0.00162885	0.0415982	AT4G37290.1		uncharacterized LOC104646212 precursor
Storvum010354t1	1.68012	9.18e-06	0.00219327	AT1G59780.1	NB-ARC domain-containing disease resistance protein	NB-LRR tospovirus immune receptor
Storvum031634t1	1.6789	0.0214233	0.194954	AT4G04650.1	RNA-directed DNA polymerase (reverse transcriptase)-related family protein	CLIP-associated protein-like
Storvum031487t1	1.67799	0.00284605	0.0582834	AT3G25882.1	NIM1-interacting 2	protein NIM1-INTERACTING 2-like
Storvum017019t1	1.67026	0.0137189	0.150368	AT4G30230.1		VPS10 2 like
Storvum022016t1	1.66573	0.00172486	0.0431347	AT1G24020.2	MLP-like protein 423	pathogenesis-related protein STH-2-like
Storvum006466t1	1.66461	0.00126118	0.0354603	AT5G36110.1	cytochrome P450, family 716, subfamily A, polypeptide 1	beta-amyrin 28-oxidase-like
Storvum075231t1	1.65927	0.0179754	0.176284	NA	NA	---NA---
Storvum020733t2	1.65777	0.0109241	0.130568	AT5G10625.1		flowering-promoting factor 1-like protein 3
Storvum018559t1	1.65525	0.000363294	0.0161514	AT1G55190.1	PRA1 (Prenylated rab acceptor) family protein	PRA1 family protein F3-like
Storvum033409t1	1.65509	0.00163436	0.0415982	AT1G19020.1		PREDICTED: uncharacterized protein LOC104233217
Storvum010133t1	1.65392	0.00163873	0.0415982	AT3G59850.1	Pectin lyase-like superfamily protein	polygalacturonase-like
Storvum011527t1	1.65251	1.49e-05	0.0026783	AT4G38040.1	Exostosin family protein	probable glycosyltransferase At3g07620
Storvum021507t1	1.65197	0.00504676	0.0827592	AT3G11690.1		PREDICTED: uncharacterized protein LOC107011793
Storvum055102t1	1.65175	0.00295064	0.0595198	AT2G45610.1	alpha/beta-Hydrolases superfamily protein	probable carboxylesterase 120
Storvum015481t1	1.65168	3.47e-05	0.00408132	AT1G63830.3	PLAC8 family protein	pollen-specific leucine-rich repeat extensin-like protein 3
Storvum000915t1	1.64994	0.0283683	0.225684	AT1G74180.1	receptor like protein 14	probable LRR receptor-like serine/threonine-protein kinase At4g36180
Storvum033637t1	1.64626	0.00735568	0.104367	AT2G22260.1	oxidoreductase, 2OG-Fe(II) oxygenase family protein	hypothetical protein A4A49_16537
Storvum037960t1	1.64448	0.00757179	0.105761	AT3G05390.1		Putative retrotransposon protein, identical
Storvum015469t1	1.6424	0.000987932	0.030264	AT3G12500.1	basic chitinase	basic endochitinase-like
Storvum003686t1	1.64105	0.0197573	0.186718	AT4G37750.1	Integrase-type DNA-binding superfamily protein	AP2-like ethylene-responsive transcription factor ANT isoform X2
Storvum004190t1	1.63949	0.00201035	0.0472742	AT1G10340.1	Ankyrin repeat family protein	ankyrin repeat-containing protein At5g02620-like
Storvum010160t1	1.63924	0.000179041	0.0109204	AT3G08580.2	ADP/ATP carrier 1	ADP,ATP carrier protein, mitochondrial
Storvum007520t1	1.63627	2.2e-05	0.0030756	AT1G22340.1	UDP-glucosyl transferase 85A7	7-deoxyloganetic acid glucosyltransferase-like
Storvum012407t1	1.6361	0.000218803	0.0120309	AT1G59960.1	NAD(P)-linked oxidoreductase superfamily protein	methylecgonone reductase-like
Storvum015424t1	1.63594	0.0126679	0.143309	AT3G23240.1	ethylene response factor 1	ethylene-responsive transcription factor 1B-like
Storvum030996t1	1.6356	0.0901443	0.411555	AT1G05260.1	Peroxidase superfamily protein	peroxidase 3-like
Storvum011002t1	1.6353	0.000160748	0.0102517	AT2G19330.1	plant intracellular ras group-related LRR 6	plant intracellular Ras-group-related LRR protein 6-like
Storvum015238t1	1.63471	0.000542242	0.0208619	AT5G49700.1	Predicted AT-hook DNA-binding family protein	at-hook motif nuclear-localized protein 17
Storvum012804t1	1.63416	0.000178239	0.0109074	AT5G43860.1	chlorophyllase 2	chlorophyllase-2, chloroplastic
Storvum016297t1	1.63181	2.26e-06	0.00117424	AT4G03510.2	RING membrane-anchor 1	E3 ubiquitin-protein ligase RMA1H1-like
Storvum018584t1	1.63149	0.00105549	0.0312655	AT5G64810.1	WRKY DNA-binding protein 51	probable WRKY transcription factor 51
Storvum019197t1	1.63074	0.000240269	0.0127269	AT2G28710.1	C2H2-type zinc finger family protein	zinc finger protein ZAT11-like
Storvum079372t1	1.62725	0.020145	0.188568	AT3G12120.2	fatty acid desaturase 2	---NA---
Storvum023134t1	1.62578	0.102423	0.435195	AT2G29420.1	glutathione S-transferase tau 7	glutathione transferase GST 23-like
Storvum026390t1	1.62437	0.00127186	0.0355927	AT2G46600.1	Calcium-binding EF-hand family protein	calcium-binding protein PBP1-like
Storvum048594t1	1.62355	0.00672783	0.0995888	AT5G48100.1	Laccase/Diphenol oxidase family protein	PREDICTED: uncharacterized protein LOC107788332
Storvum016004t1	1.62227	9.94e-05	0.00754497	AT1G76070.1		PREDICTED: uncharacterized protein At1g76070-like
Storvum037487t1	1.62126	0.0044948	0.0772131	AT5G04660.1	cytochrome P450, family 77, subfamily A, polypeptide 4	---NA---
Storvum016866t1	1.6207	0.00584827	0.0906646	AT4G14710.2	RmlC-like cupins superfamily protein	1,2-dihydroxy-3-keto-5-methylthiopentene dioxygenase 2
Storvum011552t2	1.61815	9.48e-05	0.00731399	AT1G28400.1		protein E6
Storvum009886t1	1.61313	2.42e-07	0.000484556	AT1G31350.1	KAR-UP F-box 1	F-box/kelch-repeat protein SKIP25-like
Storvum010843t1	1.6092	0.00902024	0.116309	AT1G06620.1	2-oxoglutarate (2OG) and Fe(II)-dependent oxygenase superfamily protein	1-aminocyclopropane-1-carboxylate oxidase homolog 1-like
Storvum006530t1	1.60508	0.00689287	0.101168	AT5G56960.1	basic helix-loop-helix (bHLH) DNA-binding family protein	putative transcription factor bHLH041
Storvum013229t1	1.60348	0.0689368	0.359012	AT1G79900.1	Mitochondrial substrate carrier family protein	mitochondrial arginine transporter BAC2
Storvum020965t1	1.60302	0.0918867	0.415254	AT5G63090.4	Lateral organ boundaries (LOB) domain family protein	LOB domain-containing protein 25
Storvum004781t1	1.60129	0.00456436	0.0778081	AT5G45275.1	Major facilitator superfamily protein	protein NUCLEAR FUSION DEFECTIVE 4-like
Storvum008739t1	1.60127	0.0184171	0.178862	AT1G16310.1	Cation efflux family protein	metal tolerance protein 9-like
Storvum014212t1	1.60124	0.000235844	0.0126732	AT1G50590.1	RmlC-like cupins superfamily protein	Pirin-like protein
Storvum020123t1	1.60113	0.0116289	0.136356	AT4G39720.1	VQ motif-containing protein	VQ motif-containing protein 22-like
Storvum020221t2	1.60002	0.000108669	0.00812142	AT5G60680.1	Protein of unknown function, DUF584	Senescence regulator
Storvum002849t1	1.59644	0.00226648	0.0509039	AT5G53130.1	cyclic nucleotide gated channel 1	cyclic nucleotide-gated ion channel 1-like
Storvum015419t1	1.59395	0.0142126	0.15315	AT4G27450.1	Aluminium induced protein with YGL and LRDR motifs	stem-specific protein TSJT1
Storvum014130t1	1.59216	0.00687643	0.100984	AT5G47650.1	nudix hydrolase homolog 2	nudix hydrolase 2-like
Storvum014224t1	1.59128	0.003058	0.0604809	AT1G09155.1	phloem protein 2-B15	F-box protein PP2-B15-like
Storvum015862t1	1.58857	0.000140579	0.0095213	AT2G41690.1	heat shock transcription factor B3	heat stress transcription factor B-3
Storvum003208t1	1.58851	0.000181288	0.010965	AT4G05200.1	cysteine-rich RLK (RECEPTOR-like protein kinase) 25	putative receptor-like protein kinase At4g00960
Storvum014742t1	1.58705	0.000126298	0.00890182	AT1G52340.1	NAD(P)-binding Rossmann-fold superfamily protein	secoisolariciresinol dehydrogenase-like
Storvum014539t2	1.58373	0.00125375	0.0353661	AT1G19180.2	jasmonate-zim-domain protein 1	protein TIFY 10A
Storvum022945t1	1.58142	0.00790538	0.108407	AT3G19615.1		probable beta-D-xylosidase 5 isoform X2
Storvum015765t1	1.58114	0.00334454	0.0636895	AT2G39700.1	expansin A4	expansin-A6-like
Storvum045176t1	1.58111	0.000212733	0.011849	AT3G23600.1	alpha/beta-Hydrolases superfamily protein	endo-1,3;1,4-beta-D-glucanase-like isoform X2
Storvum020461t1	1.58037	1.92e-05	0.00289819	AT2G21620.1	Adenine nucleotide alpha hydrolases-like superfamily protein	universal stress protein PHOS32-like
Storvum007773t1	1.58034	1.26e-06	0.000885537	AT5G53390.1	O-acyltransferase (WSD1-like) family protein	O-acyltransferase WSD1-like
Storvum011794t1	1.5792	8.52e-06	0.0021641	AT1G02400.1	gibberellin 2-oxidase 6	Gibberellin 2-beta-dioxygenase 2
Storvum011644t1	1.57906	0.010498	0.127407	AT3G26670.3	Protein of unknown function (DUF803)	probable magnesium transporter NIPA8
Storvum005158t1	1.5745	0.00194563	0.0464526	AT3G14660.1	cytochrome P450, family 72, subfamily A, polypeptide 13	cytochrome P450 CYP72A219-like
Storvum048605t1	1.57345	0.0335242	0.247491	AT4G11820.2	hydroxymethylglutaryl-CoA synthase / HMG-CoA synthase / 3-hydroxy-3-methylglutaryl coenzyme A synthase	---NA---
Storvum010401t1	1.57211	8.76e-05	0.00701385	AT2G15760.1	Protein of unknown function (DUF1645)	herbivore elicitor-regulated 1
Storvum008453t1	1.56881	1.68e-05	0.00273215	AT1G03220.1	Eukaryotic aspartyl protease family protein	basic 7S globulin-like
Storvum013261t1	1.56814	0.000469946	0.0190083	AT1G27730.1	salt tolerance zinc finger	zinc finger protein ZAT10-like
Storvum025060t1	1.56768	0.00483869	0.0807731	AT5G17240.1	SET domain group 40	ribonuclease H-like
Storvum014790t1	1.564	0.00160585	0.0413969	AT2G37820.1	Cysteine/Histidine-rich C1 domain family protein	diacylglycerol kinase theta-like
Storvum016754t1	1.56345	0.0402977	0.272649	AT2G42360.1	RING/U-box superfamily protein	E3 ubiquitin-protein ligase ATL41-like
Storvum040466t1	1.56334	0.00608249	0.0926734	AT3G24255.1	RNA-directed DNA polymerase (reverse transcriptase)-related family protein	putative ribonuclease h protein
Storvum040743t1	1.56111	0.00473403	0.0795677	AT2G38870.1	Serine protease inhibitor, potato inhibitor I-type family protein	trypsin inhibitor 1-like
Storvum013238t1	1.56037	0.000780495	0.0260579	AT1G29860.1	WRKY DNA-binding protein 71	probable WRKY transcription factor 71
Storvum006652t1	1.55971	2.12e-05	0.00301396	AT5G57010.1	calmodulin-binding family protein	IQ domain-containing protein IQM1-like
Storvum006700t1	1.55964	0.0213048	0.194624	AT3G53150.1	UDP-glucosyl transferase 73D1	UDP-glycosyltransferase 73D1-like
Storvum020977t1	1.55835	0.191144	0.572331	AT5G39320.1	UDP-glucose 6-dehydrogenase family protein	organ-specific protein S2-like
Storvum014344t1	1.55826	8.61e-05	0.00693431	AT2G43120.1	RmlC-like cupins superfamily protein	pirin-like protein
Storvum107009t1	1.55612	6.55e-05	0.00594224	AT2G36230.1	Aldolase-type TIM barrel family protein	---NA---
Storvum020148t1	1.55556	0.00414308	0.073053	AT5G26170.1	WRKY DNA-binding protein 50	probable WRKY transcription factor 50
Storvum011275t1	1.55528	0.00119216	0.0341098	AT4G37970.1	cinnamyl alcohol dehydrogenase 6	probable mannitol dehydrogenase
Storvum018858t1	1.55348	0.0027014	0.0562515	AT3G19150.1	KIP-related protein 6	cyclin-dependent kinase inhibitor 7-like isoform X1
Storvum065394t1	1.55166	0.010471	0.127376	AT5G59450.1	GRAS family transcription factor	---NA---
Storvum007737t1	1.55136	9.49e-07	0.000771614	AT4G11820.2	hydroxymethylglutaryl-CoA synthase / HMG-CoA synthase / 3-hydroxy-3-methylglutaryl coenzyme A synthase	hydroxymethylglutaryl-CoA synthase-like
Storvum013133t1	1.55066	0.027478	0.222519	AT1G01180.1	S-adenosyl-L-methionine-dependent methyltransferases superfamily protein	Rhamnosyl O-methyltransferase
Storvum016010t1	1.54949	0.000534829	0.0207147	AT1G66140.1	zinc finger protein 4	zinc finger protein 4-like
Storvum001721t1	1.54883	0.00100545	0.0305625	AT5G60900.1	receptor-like protein kinase 1	G-type lectin S-receptor-like serine/threonine-protein kinase LECRK3
Storvum036267t1	1.53912	0.0146881	0.156304	AT4G26140.1	beta-galactosidase 12	Beta-galactosidase
Storvum058273t1	1.53844	0.00601275	0.0921507	NA	NA	---NA---
Storvum018165t1	1.53629	0.0184395	0.178946	AT5G12340.1		DNA-directed RNA polymerase
Storvum060490t1	1.53505	0.046991	0.295758	AT5G35730.1	EXS (ERD1/XPR1/SYG1) family protein	SPX and EXS domain-containing protein 1-like
Storvum019695t1	1.53262	0.000114018	0.00830639	AT4G14305.1	Peroxisomal membrane 22 kDa (Mpv17/PMP22) family protein	Peroxisomal membrane protein PMP22
Storvum016972t2	1.53209	0.00808642	0.10977	AT4G11650.1	osmotin 34	pathogenesis-related protein R major form
Storvum012216t1	1.53028	8.83e-05	0.00702276	AT4G40080.1	ENTH/ANTH/VHS superfamily protein	putative clathrin assembly protein At4g40080
Storvum028562t1	1.52897	0.00763774	0.106228	AT3G20340.1		DUF4228 domain-containing protein
Storvum003961t1	1.52878	0.000290965	0.0141889	AT4G27290.1	S-locus lectin protein kinase family protein	G-type lectin S-receptor-like serine/threonine-protein kinase At4g27290 isoform X1
Storvum006104t1	1.52857	8.29e-06	0.0021356	AT5G62570.1	Calmodulin binding protein-like	calmodulin-binding protein 60 A-like
Storvum109955t1	1.52788	0.0073735	0.104384	NA	NA	---NA---
Storvum007555t1	1.5277	0.0157715	0.16303	AT5G49690.1	UDP-Glycosyltransferase superfamily protein	UDP-glycosyltransferase 91C1
Storvum017859t1	1.52689	0.00714133	0.103184	AT1G80520.1	Sterile alpha motif (SAM) domain-containing protein	Protein transport protein
Storvum050618t1	1.52558	0.0110572	0.131734	AT1G21770.1	Acyl-CoA N-acyltransferases (NAT) superfamily protein	---NA---
Storvum011337t1	1.52519	0.00254808	0.0546114	AT4G37970.1	cinnamyl alcohol dehydrogenase 6	8-hydroxygeraniol dehydrogenase-like
Storvum018795t1	1.52497	1.14e-06	0.000820421	AT3G10190.1	Calcium-binding EF-hand family protein	probable calcium-binding protein CML36
Storvum017620t1	1.52488	0.0389153	0.268402	AT5G66350.1	Lateral root primordium (LRP) protein-related	protein SHI RELATED SEQUENCE 3-like
Storvum052983t1	1.52315	0.263193	0.649148	AT5G43650.1	basic helix-loop-helix (bHLH) DNA-binding superfamily protein	---NA---
Storvum004818t1	1.52147	0.0134928	0.149011	AT1G66120.1	AMP-dependent synthetase and ligase family protein	butyrate--CoA ligase AAE11, peroxisomal-like
Storvum015077t1	1.52117	0.0034186	0.064627	AT1G70420.1	Protein of unknown function (DUF1645)	DNA ligase 1-like
Storvum010313t1	1.51966	0.00286042	0.0583481	AT1G72920.1	Toll-Interleukin-Resistance (TIR) domain family protein	protein PHLOEM PROTEIN 2-LIKE A8-like
Storvum014605t1	1.51949	0.000144223	0.00962822	AT3G55310.1	NAD(P)-binding Rossmann-fold superfamily protein	3-oxoacyl-[acyl-carrier-protein] reductase FabG-like
Storvum009011t1	1.51811	0.00126973	0.0355853	AT4G37050.1	PATATIN-like protein 4	Patatin-like protein 2
Storvum007118t1	1.51472	0.0085481	0.113312	AT5G13750.1	zinc induced facilitator-like 1	protein ZINC INDUCED FACILITATOR-LIKE 1-like isoform X1
Storvum033997t1	1.51407	0.113115	0.457169	AT4G25120.1	P-loop containing nucleoside triphosphate hydrolases superfamily protein	ATP-dependent DNA helicase SRS2-like protein At4g25120
Storvum016269t2	1.51359	0.000516955	0.0204225	AT4G27950.1	cytokinin response factor 4	pathogenesis-related genes transcriptional activator PTI6-like
Storvum028656t1	1.51353	0.201623	0.586371	AT2G18370.1	Bifunctional inhibitor/lipid-transfer protein/seed storage 2S albumin superfamily protein	Non-specific lipid-transfer protein 8
Storvum013750t1	1.51083	0.000199271	0.0114717	AT2G20690.1	lumazine-binding family protein	riboflavin synthase
Storvum015619t1	1.51014	0.00198028	0.0469185	AT1G80840.1	WRKY DNA-binding protein 40	probable WRKY transcription factor 40
Storvum012759t1	1.50871	0.0108999	0.130397	AT5G49620.1	myb domain protein 78	transcription factor MYB108-like
Storvum000705t1	1.50854	0.00276218	0.0570602	AT1G74360.1	Leucine-rich repeat protein kinase family protein	probable LRR receptor-like serine/threonine-protein kinase At1g74360
Storvum038185t1	1.50759	0.148373	0.514178	AT4G21534.1	Diacylglycerol kinase family protein	---NA---
Storvum008182t1	1.50742	8.79e-06	0.00219327	AT2G46870.1	AP2/B3-like transcriptional factor family protein	B3 domain-containing transcription factor NGA1-like
Storvum010050t1	1.50511	0.000569832	0.0214452	AT3G11410.1	protein phosphatase 2CA	probable protein phosphatase 2C 51
Storvum006517t3	1.50499	0.00793422	0.108493	AT3G50930.1	cytochrome BC1 synthesis	AAA-ATPase At3g50940-like
Storvum007238t1	1.5036	0.000633122	0.0226808	AT5G06839.3	bZIP transcription factor family protein	transcription factor HBP-1b(c38)-like
Storvum036664t1	1.50279	0.0604757	0.336223	AT5G65460.1	kinesin like protein for actin based chloroplast movement 2	uncharacterized protein LOC111291563, partial
Storvum022752t1	1.49715	0.0127033	0.143397	AT1G76650.3	calmodulin-like 38	putative calcium-binding protein CML19
Storvum007903t1	1.49596	0.000868259	0.028017	AT1G08230.2	Transmembrane amino acid transporter family protein	GABA transporter 1
Storvum022982t2	1.49113	3.23e-05	0.00395845	AT5G67190.1	DREB and EAR motif protein 2	ethylene-responsive transcription factor ERF010-like
Storvum004558t1	1.48986	0.07405	0.371721	AT3G53960.1	Major facilitator superfamily protein	protein NRT1/ PTR FAMILY 5.6-like
Storvum031543t1	1.48883	0.000286149	0.0140436	AT2G20830.3	transferases;folic acid binding	glutamate formimidoyltransferase-like
Storvum012614t1	1.48849	0.000445972	0.0182947	AT4G13010.1	Oxidoreductase, zinc-binding dehydrogenase family protein	putative quinone-oxidoreductase homolog, chloroplastic
Storvum010761t1	1.48547	0.0023718	0.0520771	AT1G06620.1	2-oxoglutarate (2OG) and Fe(II)-dependent oxygenase superfamily protein	1-aminocyclopropane-1-carboxylate oxidase homolog
Storvum013586t1	1.48295	3.34e-05	0.00401567	AT4G03270.1	Cyclin D6;1	putative cyclin-D6-1
Storvum014119t1	1.48171	0.00225426	0.0506766	AT5G47650.1	nudix hydrolase homolog 2	nudix hydrolase 2-like
Storvum007945t3	1.48158	0.00612463	0.0930429	AT2G13810.1	AGD2-like defense response protein 1	aminotransferase ALD1
Storvum017084t1	1.47955	1.04e-06	0.000817585	AT3G12500.1	basic chitinase	endochitinase B
Storvum021582t1	1.47698	0.0660432	0.350469	NA	NA	hypothetical protein A4A49_63750, partial
Storvum034565t1	1.47603	0.0714282	0.36446	AT4G13830.2	DNAJ-like 20	chaperone protein dnaJ 20, chloroplastic-like
Storvum012997t1	1.47543	0.00113814	0.0329724	AT1G69310.2	WRKY DNA-binding protein 57	probable WRKY transcription factor 57
Storvum008155t1	1.47506	0.000116062	0.0083848	AT1G34340.1	alpha/beta-Hydrolases superfamily protein	embryogenesis-associated protein EMB8-like
Storvum018993t1	1.47389	0.0398203	0.27104	AT5G49350.2	Glycine-rich protein family	uncharacterized protein LOC101258403 isoform X2
Storvum020855t1	1.47157	0.193181	0.575053	AT3G22600.1	Bifunctional inhibitor/lipid-transfer protein/seed storage 2S albumin superfamily protein	non-specific lipid-transfer protein-like protein At5g64080 isoform X2
Storvum030233t1	1.47068	0.00845822	0.112757	AT5G48620.1	Disease resistance protein (CC-NBS-LRR class) family	disease resistance protein RPP13-like
Storvum005342t1	1.46857	0.00109184	0.0319782	AT4G17230.1	SCARECROW-like 13	scarecrow-like protein 13
Storvum015306t1	1.46821	0.00269239	0.0562149	AT5G06060.1	NAD(P)-binding Rossmann-fold superfamily protein	tropinone reductase homolog
Storvum028773t1	1.46753	0.00108794	0.0318999	AT1G12140.2	flavin-monooxygenase glucosinolate S-oxygenase 5	flavin-containing monooxygenase FMO GS-OX5-like isoform X1
Storvum016239t1	1.46645	0.009767	0.122066	AT4G35070.2	SBP (S-ribonuclease binding protein) family protein	probable BOI-related E3 ubiquitin-protein ligase 2
Storvum011736t1	1.46435	0.00814849	0.110149	AT1G80840.1	WRKY DNA-binding protein 40	probable WRKY transcription factor 40 (homologous to WRKY39 in tomato)
Storvum008721t1	1.46355	0.00459377	0.0781392	AT3G11840.1	plant U-box 24	E3 ubiquitin-protein ligase PUB23-like
Storvum017376t1	1.46279	0.00494859	0.0819242	AT4G30230.1		hypothetical protein T459_03514
Storvum007023t1	1.46158	3.19e-06	0.00136183	AT3G53190.1	Pectin lyase-like superfamily protein	probable pectate lyase 12
Storvum034003t1	1.45945	0.0464706	0.293851	AT3G54560.1	histone H2A 11	probable histone H2A variant 1
Storvum016874t2	1.45851	0.00438476	0.0760259	AT2G46150.1	Late embryogenesis abundant (LEA) hydroxyproline-rich glycoprotein family	PREDICTED: uncharacterized protein LOC102590666
Storvum029488t1	1.45804	0.0582573	0.329812	AT1G65200.1	Ubiquitin carboxyl-terminal hydrolase-related protein	Pleiotropic drug resistance protein 1
Storvum048673t1	1.45791	6.42e-05	0.005896	AT1G73580.1	Calcium-dependent lipid-binding (CaLB domain) family protein	protein C2-DOMAIN ABA-RELATED 3-like
Storvum031806t1	1.45707	0.00112609	0.0328095	AT5G01075.1	Glycosyl hydrolase family 35 protein	PREDICTED: uncharacterized protein LOC102589291
Storvum023517t1	1.45561	0.0021971	0.0499494	AT5G02010.1	RHO guanyl-nucleotide exchange factor 7	hypothetical protein BC332_12491
Storvum016519t1	1.45525	0.0082889	0.11141	AT4G37790.1	Homeobox-leucine zipper protein family	homeobox-leucine zipper protein HAT22-like
Storvum015084t2	1.45499	3.48e-05	0.00408132	AT3G47670.1	Plant invertase/pectin methylesterase inhibitor superfamily protein	putative pectinesterase/pectinesterase inhibitor 26
Storvum012337t1	1.45389	5.88e-05	0.00561989	AT1G61260.1	Protein of unknown function (DUF761)	Leucine zipper protein
Storvum002440t1	1.45358	0.000102366	0.00771691	AT3G23150.1	Signal transduction histidine kinase, hybrid-type, ethylene sensor	ethylene receptor 2-like
Storvum000847t1	1.45312	3.06e-05	0.0037882	AT4G33150.2	lysine-ketoglutarate reductase/saccharopine dehydrogenase bifunctional enzyme	alpha-aminoadipic semialdehyde synthase
Storvum021080t1	1.45268	0.00574599	0.0896942	AT4G38200.1	SEC7-like guanine nucleotide exchange family protein	hypothetical protein A4A49_18792
Storvum006428t1	1.4518	0.000821939	0.0269911	AT3G26300.1	cytochrome P450, family 71, subfamily B, polypeptide 34	premnaspirodiene oxygenase-like
Storvum011902t1	1.45019	0.0140716	0.152299	AT2G47180.1	galactinol synthase 1	galactinol synthase 1-like
Storvum052857t1	1.44873	0.130107	0.486316	AT4G15780.1	vesicle-associated membrane protein 724	---NA---
Storvum008526t1	1.44798	5.82e-08	0.000151398	AT5G14180.1	Myzus persicae-induced lipase 1	triacylglycerol lipase 2-like
Storvum016606t1	1.44698	3.62e-07	0.000526792	AT3G23600.1	alpha/beta-Hydrolases superfamily protein	endo-1,3;1,4-beta-D-glucanase-like isoform X2
Storvum018729t1	1.44538	0.0203238	0.188812	AT5G48050.1		PREDICTED: uncharacterized protein LOC102603835
Storvum023912t1	1.44527	0.109112	0.448882	AT5G05310.3	TLC ATP/ADP transporter	nadh-ubiquinone oxidoreductase chain 2
Storvum004866t1	1.44416	0.00248192	0.0537546	AT5G23960.2	terpene synthase 21	germacrene C synthase-like
Storvum001712t1	1.44414	0.00135462	0.0372029	AT4G27290.1	S-locus lectin protein kinase family protein	G-type lectin S-receptor-like serine/threonine-protein kinase At4g27290
Storvum013718t1	1.44326	3.27e-05	0.00396437	AT5G62960.1		PREDICTED: uncharacterized protein LOC107855137 isoform X1
Storvum119228t1	1.43819	0.0248068	0.2107	AT1G20560.1	acyl activating enzyme 1	hypothetical protein BC332_30705
Storvum021104t1	1.43806	0.00373894	0.0687225	AT1G35210.1		PREDICTED: uncharacterized protein LOC104112301
Storvum038930t1	1.43674	0.0415157	0.277141	AT4G01060.3	CAPRICE-like MYB3	---NA---
Storvum018717t1	1.43647	0.00113847	0.0329724	AT3G52710.1		calcium/calmodulin protein kinase 1
Storvum018226t1	1.43586	2.49e-05	0.00328541	AT2G36320.1	A20/AN1-like zinc finger family protein	zinc finger A20 and AN1 domain-containing stress-associated protein 4-like
Storvum043024t1	1.43489	0.0290895	0.228702	AT5G02380.1	metallothionein 2B	---NA---
Storvum008632t1	1.43433	0.00117938	0.0338932	AT5G51160.1	Ankyrin repeat family protein	ankyrin repeat-containing protein At3g12360-like
Storvum044993t1	1.43041	0.00368562	0.0680793	AT4G27100.2	Ypt/Rab-GAP domain of gyp1p superfamily protein	---NA---
Storvum047411t1	1.42983	0.0424911	0.280555	AT3G12770.1	mitochondrial editing factor 22	Ac1147-like protein
Storvum011649t1	1.42887	0.0088168	0.115116	AT3G27250.1		PREDICTED: uncharacterized protein LOC102599410
Storvum004076t1	1.42875	0.000153771	0.0100233	AT1G59740.1	Major facilitator superfamily protein	protein NRT1/ PTR FAMILY 4.3-like
Storvum011412t1	1.42301	4.23e-06	0.00154154	AT5G45970.1	RAC-like 2	rac-like GTP-binding protein RAC9
Storvum055015t1	1.41682	0.0230033	0.202294	NA	NA	putative receptor-like protein kinase At4g00960
Storvum005963t1	1.41632	4.86e-05	0.00506689	AT2G43020.1	polyamine oxidase 2	probable polyamine oxidase 2
Storvum006940t1	1.41611	0.00611339	0.0929264	AT5G52790.1	CBS domain-containing protein with a domain of unknown function (DUF21)	DUF21 domain-containing protein At5g52790
Storvum028764t1	1.41566	0.00163804	0.0415982	AT4G27290.1	S-locus lectin protein kinase family protein	G-type lectin S-receptor-like serine/threonine-protein kinase At4g27290
Storvum033378t1	1.41147	0.0475349	0.297663	AT1G47056.1	VIER F-box proteine 1	hypothetical protein Bm1_05555
Storvum012809t1	1.40925	0.000382914	0.0166258	AT3G48700.1	carboxyesterase 13	probable carboxylesterase 2
Storvum021422t1	1.4072	0.00161037	0.0414103	AT3G24495.1	MUTS homolog 7	---NA---
Storvum005958t1	1.40719	8.29e-06	0.0021356	AT5G26340.1	Major facilitator superfamily protein	sugar transport protein 13
Storvum026820t1	1.40578	0.167336	0.540966	AT2G33230.1	YUCCA 7	---NA---
Storvum055154t1	1.40138	0.0114136	0.134862	AT4G36450.1	mitogen-activated protein kinase 14	---NA---
Storvum012571t1	1.40087	0.000908623	0.0287838	AT1G14550.1	Peroxidase superfamily protein	lignin-forming anionic peroxidase-like
Storvum011635t1	1.40002	0.00352423	0.0658936	AT1G31130.1		ATP-binding cassette sub-family A member like
Storvum011774t1	1.39878	0.00066452	0.0234503	AT4G27410.2	NAC (No Apical Meristem) domain transcriptional regulator superfamily protein	NAC domain-containing protein 72-like
Storvum001938t1	1.3986	0.0121256	0.139726	AT4G32300.1	S-domain-2 5	G-type lectin S-receptor-like serine/threonine-protein kinase SD2-5
Storvum006874t1	1.39843	0.0140393	0.152195	AT5G25320.1	ACT-like superfamily protein	ACT domain-containing protein ACR2
Storvum023262t1	1.39471	0.000375191	0.016345	AT4G27740.1	Yippee family putative zinc-binding protein	protein yippee-like At4g27740
Storvum009987t1	1.394	6.8e-05	0.00597052	AT3G23280.2	XB3 ortholog 5 in Arabidopsis thaliana	putative E3 ubiquitin-protein ligase XBAT35 isoform X2
Storvum026148t1	1.393	0.000874812	0.0281608	AT3G63420.2	Ggamma-subunit 1	guanine nucleotide-binding protein subunit gamma 2-like
Storvum005511t1	1.39265	0.0774822	0.380075	AT5G44160.1	C2H2-like zinc finger protein	protein indeterminate-domain 2-like
Storvum004877t1	1.39234	0.0212068	0.194198	AT2G46660.1	cytochrome P450, family 78, subfamily A, polypeptide 6	cytochrome P450 78A3-like
Storvum025931t1	1.39082	0.00559864	0.0885164	AT2G18210.1		protein Shroom-like
Storvum006249t1	1.38982	0.00893701	0.115801	AT5G13800.1	pheophytinase	pheophytinase, chloroplastic-like
Storvum002782t1	1.38924	0.00861103	0.113603	AT4G27290.1	S-locus lectin protein kinase family protein	G-type lectin S-receptor-like serine/threonine-protein kinase At4g27290 isoform X1
Storvum001005t1	1.38602	0.00120068	0.034278	AT3G07040.1	NB-ARC domain-containing disease resistance protein	putative inactive disease susceptibility protein LOV1
Storvum017007t1	1.38599	3.53e-05	0.00409327	AT1G65520.1	delta(3), delta(2)-enoyl CoA isomerase 1	enoyl-CoA delta isomerase 1, peroxisomal-like
Storvum020835t1	1.38474	0.0317703	0.240969	AT4G20520.1	RNA binding;RNA-directed DNA polymerases	ubiquitin carboxyl-terminal hydrolase 25
Storvum005018t1	1.38455	1.61e-05	0.00273215	AT5G62570.2	Calmodulin binding protein-like	calmodulin-binding protein 60 A
Storvum012276t1	1.38429	0.00390291	0.0703911	AT3G47600.1	myb domain protein 94	myb-related protein 306-like
Storvum003257t1	1.38408	5.83e-05	0.00561981	AT4G30080.1	auxin response factor 16	auxin response factor 18-like
Storvum003132t1	1.38315	0.00453505	0.0776482	AT5G54250.2	cyclic nucleotide-gated cation channel 4	cyclic nucleotide-gated ion channel 4-like isoform X1
Storvum020065t1	1.38243	0.0100738	0.124347	AT2G37430.1	C2H2 and C2HC zinc fingers superfamily protein	zinc finger protein ZAT11-like
Storvum016786t1	1.38015	0.000635429	0.0227321	AT5G19140.1	Aluminium induced protein with YGL and LRDR motifs	stem-specific protein TSJT1
Storvum015972t1	1.37934	0.000320735	0.0148693	AT1G17970.1	RING/U-box superfamily protein	putative e3 ubiquitin-protein ligase hip1
Storvum011654t1	1.37762	0.000883051	0.0283234	AT4G37970.1	cinnamyl alcohol dehydrogenase 6	8-hydroxygeraniol dehydrogenase-like
Storvum006163t1	1.3768	0.000939486	0.029368	AT1G19250.1	flavin-dependent monooxygenase 1	probable flavin-containing monooxygenase 1
Storvum024115t1	1.37583	0.00104082	0.0310075	AT1G72510.2	Protein of unknown function (DUF1677)	PREDICTED: uncharacterized protein LOC102589140
Storvum013278t1	1.37575	0.0605578	0.336319	AT3G61220.1	NAD(P)-binding Rossmann-fold superfamily protein	(+)-neomenthol dehydrogenase-like
Storvum021116t1	1.37545	0.000675349	0.0236058	AT5G13080.1	WRKY DNA-binding protein 75	probable WRKY transcription factor 75
Storvum012528t1	1.37544	0.0251006	0.211571	AT1G71050.1	Heavy metal transport/detoxification superfamily protein	heavy metal-associated isoprenylated plant protein 20
Storvum022966t1	1.37288	0.00636227	0.0954268	AT5G65660.1	hydroxyproline-rich glycoprotein family protein	PREDICTED: uncharacterized protein At5g65660 isoform X2
Storvum041708t1	1.37098	0.0157104	0.162852	AT4G24980.1	nodulin MtN21 /EamA-like transporter family protein	---NA---
Storvum015009t1	1.37064	0.00041342	0.0174266	AT5G07310.1	Integrase-type DNA-binding superfamily protein	ethylene-responsive transcription factor ERF114-like
Storvum017312t1	1.37044	0.00502743	0.0826039	AT2G28305.1	Putative lysine decarboxylase family protein	cytokinin riboside 5'-monophosphate phosphoribohydrolase LOG1-like
Storvum011176t1	1.37028	0.00535952	0.0861605	AT3G03440.1	ARM repeat superfamily protein	U-box domain-containing protein 4-like
Storvum012602t1	1.37004	0.0405488	0.273636	AT1G49570.1	Peroxidase superfamily protein	peroxidase 10-like
Storvum003062t1	1.36916	0.000279427	0.0138955	AT1G01580.1	ferric reduction oxidase 2	ferric reduction oxidase 2-like
Storvum013170t1	1.36853	0.000187704	0.0111392	AT2G20830.1	transferases;folic acid binding	glutamate formimidoyltransferase-like
Storvum017145t1	1.36793	0.0884014	0.407288	AT4G03280.1	photosynthetic electron transfer C	cytochrome b6-f complex iron-sulfur subunit, chloroplastic
Storvum016000t1	1.3674	0.00305795	0.0604809	AT3G56400.1	WRKY DNA-binding protein 70	probable WRKY transcription factor 70
Storvum006971t1	1.36627	0.00148796	0.0395291	AT1G47670.1	Transmembrane amino acid transporter family protein	lysine histidine transporter-like 8
Storvum005598t1	1.36583	0.000186433	0.0111392	AT3G14690.1	cytochrome P450, family 72, subfamily A, polypeptide 15	cytochrome P450 CYP72A219-like
Storvum006997t3	1.36539	0.000339077	0.0154986	AT2G33150.1	peroxisomal 3-ketoacyl-CoA thiolase 3	3-ketoacyl-CoA thiolase 2, peroxisomal
Storvum007499t1	1.36177	0.0473865	0.297114	AT1G11310.1	Seven transmembrane MLO family protein	MLO-like protein 12
Storvum017178t1	1.36142	0.0264839	0.218387	AT2G35930.1	plant U-box 23	E3 ubiquitin-protein ligase PUB23-like
Storvum047173t1	1.36117	0.152944	0.520785	AT1G65890.1	acyl activating enzyme 12	hypothetical protein A4A49_21024
Storvum042960t2	1.36094	0.0104916	0.127388	AT1G19410.1	FBD / Leucine Rich Repeat domains containing protein	hypothetical protein A4A49_18263
Storvum015003t1	1.3606	0.000352397	0.015833	AT1G07090.1	Protein of unknown function (DUF640)	protein LIGHT-DEPENDENT SHORT HYPOCOTYLS 6-like
Storvum018122t1	1.36022	8.59e-07	0.000745017	AT3G04720.1	pathogenesis-related 4	wound-induced protein WIN1
Storvum021388t1	1.35892	0.0107771	0.129585	AT4G21620.2	glycine-rich protein	glycine-rich cell wall structural protein-like
Storvum028357t1	1.35846	0.000290666	0.0141889	AT4G36420.1	Ribosomal protein L12 family protein	---NA---
Storvum003728t1	1.35737	1.86e-05	0.00286054	AT3G09520.1	exocyst subunit exo70 family protein H4	exocyst complex component EXO70A1-like
Storvum002484t1	1.35714	0.133953	0.493326	ATCG00350.1	Photosystem I, PsaA/PsaB protein	photosystem I P700 apoprotein A1 (chloroplast)
Storvum018848t1	1.35678	0.0459995	0.292625	AT1G48590.1	Calcium-dependent lipid-binding (CaLB domain) family protein	GTPase activating protein 1-like
Storvum006185t1	1.35655	0.00256424	0.0547543	AT3G26300.1	cytochrome P450, family 71, subfamily B, polypeptide 34	premnaspirodiene oxygenase-like
Storvum013846t1	1.35552	0.000662184	0.0233996	AT1G76980.1		PREDICTED: uncharacterized protein LOC102605156
Storvum004161t1	1.35446	0.00664453	0.0985801	AT5G40010.1	AAA-ATPase 1	AAA-ATPase At3g28580-like
Storvum059776t1	1.35445	0.100385	0.432395	AT2G36410.3	Family of unknown function (DUF662)	structural maintenance of chromosomes protein 1A-like isoform X2
Storvum011914t1	1.35278	0.179563	0.556492	AT1G34670.1	myb domain protein 93	transcription factor MYB39
Storvum018771t1	1.35272	0.0861811	0.401454	AT2G05910.1	Protein of unknown function (DUF567)	protein LURP-one-related 6
Storvum016488t1	1.35188	7.65e-05	0.00639407	AT2G45360.1	Protein of unknown function (DUF1442)	Cell wall protein
Storvum010532t1	1.34988	0.0059748	0.0919483	AT2G46495.1	RING/U-box superfamily protein	putative RING-H2 finger protein ATL21A
Storvum035049t1	1.3497	0.0794925	0.38592	AT1G69660.1	TRAF-like family protein	---NA---
Storvum017348t1	1.34825	0.0103883	0.127072	AT1G27730.1	salt tolerance zinc finger	zinc finger protein ZAT10-like
Storvum006875t1	1.34602	0.0133572	0.148142	AT1G06570.1	phytoene desaturation 1	4-hydroxyphenylpyruvate dioxygenase
Storvum032891t1	1.34588	0.00140019	0.0379592	AT1G03210.1	Phenazine biosynthesis PhzC/PhzF protein	uncharacterized isomerase BH0283-like
Storvum012886t1	1.34435	0.007241	0.103879	AT1G14550.1	Peroxidase superfamily protein	lignin-forming anionic peroxidase-like
Storvum008304t1	1.3443	6.28e-05	0.00583123	AT1G73805.1	Calmodulin binding protein-like	protein SAR DEFICIENT 1-like
Storvum006585t1	1.34407	0.000295004	0.0142399	AT1G62300.1	WRKY family transcription factor	WRKY transcription factor 6
Storvum003741t1	1.34317	0.000770867	0.0258693	AT1G70250.1	receptor serine/threonine kinase, putative	probable receptor-like protein kinase At1g67000
Storvum013660t1	1.33996	0.0226518	0.200452	NA	NA	Ycf23 family protein
Storvum002090t1	1.33952	0.0069435	0.101624	AT5G65500.1	U-box domain-containing protein kinase family protein	putative U-box domain-containing protein 50
Storvum006035t1	1.3394	2.04e-05	0.00295697	AT4G33050.3	calmodulin-binding family protein	IQ domain-containing protein IQM1-like
Storvum002434t1	1.33588	6.18e-06	0.00182826	AT5G67360.1	Subtilase family protein	subtilisin-like protease SBT1.7
Storvum002041t1	1.33355	1.48e-06	0.000887605	AT2G19130.1	S-locus lectin protein kinase family protein	putative receptor protein kinase ZmPK1
Storvum009363t1	1.33209	7.9e-05	0.00656124	AT2G36840.1	ACT-like superfamily protein	ACT domain-containing protein ACR10
Storvum012782t1	1.33159	0.000706286	0.0242656	AT5G18210.1	NAD(P)-binding Rossmann-fold superfamily protein	short-chain type dehydrogenase/reductase-like
Storvum019971t1	1.33108	0.00161262	0.0414103	AT3G11260.1	WUSCHEL related homeobox 5	WUSCHEL-related homeobox 5
Storvum013412t1	1.32957	0.00531443	0.0856899	AT5G67370.1	Protein of unknown function (DUF1230)	protein CONSERVED IN THE GREEN LINEAGE AND DIATOMS 27, chloroplastic
Storvum027517t4	1.32923	0.00473415	0.0795677	AT3G19615.1		PREDICTED: uncharacterized protein LOC102586586
Storvum010757t1	1.32837	0.00210817	0.0486507	AT1G12060.1	BCL-2-associated athanogene 5	BAG family molecular chaperone regulator 5, mitochondrial-like
Storvum005296t1	1.32579	4.27e-06	0.00154154	AT1G62300.1	WRKY family transcription factor	probable WRKY transcription factor 31 isoform X1
Storvum066853t1	1.32513	0.0530622	0.315871	AT1G05260.1	Peroxidase superfamily protein	peroxidase 3-like
Storvum047528t1	1.32469	0.0465546	0.293953	AT4G24490.2	RAB geranylgeranyl transferase alpha subunit 1	geranylgeranyl transferase type-2 subunit alpha 1
Storvum018298t1	1.32316	0.000462535	0.0188257	AT1G34210.1	somatic embryogenesis receptor-like kinase 2	somatic embryogenesis receptor kinase 2-like
Storvum010807t1	1.32212	0.0390962	0.268785	AT1G05577.1	Domain of unknown function (DUF966)	protein UPSTREAM OF FLC
Storvum013174t1	1.32199	0.029221	0.229117	AT5G19890.1	Peroxidase superfamily protein	peroxidase N-like
Storvum017661t1	1.3213	0.00218815	0.0498204	AT3G44220.1	Late embryogenesis abundant (LEA) hydroxyproline-rich glycoprotein family	protein YLS9-like
Storvum012647t1	1.32044	8.18e-06	0.0021356	AT3G49690.1	myb domain protein 84	transcription factor RAX3-like
Storvum007810t1	1.31933	0.000354238	0.0158572	AT5G51160.1	Ankyrin repeat family protein	ankyrin repeat-containing protein At3g12360-like
Storvum048426t1	1.3192	0.00374837	0.0687986	AT1G78410.1	VQ motif-containing protein	VQ motif-containing protein 1-like
Storvum019395t1	1.31907	0.00265572	0.0557951	AT1G11700.1	Protein of unknown function, DUF584	Immunoglobulin-like and fibronectin type III domain-containing protein
Storvum011036t1	1.31831	0.000977086	0.0300616	AT5G65140.1	Haloacid dehalogenase-like hydrolase (HAD) superfamily protein	probable trehalose-phosphate phosphatase J
Storvum014112t1	1.31733	0.000398539	0.0169947	AT1G68320.1	myb domain protein 62	transcription factor MYB108-like
Storvum008198t1	1.31696	0.017793	0.175089	AT4G34530.1	cryptochrome-interacting basic-helix-loop-helix 1	transcription factor bHLH63-like
Storvum008583t1	1.31686	2e-05	0.00295297	AT5G66460.1	Glycosyl hydrolase superfamily protein	mannan endo-1,4-beta-mannosidase 7
Storvum011053t1	1.31445	0.0145806	0.155798	AT3G14850.2	TRICHOME BIREFRINGENCE-LIKE 41	protein trichome birefringence-like 41
Storvum007615t1	1.31358	0.190287	0.571294	AT5G45120.1	Eukaryotic aspartyl protease family protein	probable aspartyl protease At4g16563
Storvum018064t1	1.31195	0.283988	0.670382	AT1G17860.1	Kunitz family trypsin and protease inhibitor protein	miraculin-like
Storvum009491t1	1.3093	0.00634951	0.0953499	AT2G03530.2	ureide permease 2	ureide permease 1-like isoform X3
Storvum020125t1	1.30612	0.00382063	0.0696335	AT5G44030.1	cellulose synthase A4	hypothetical protein POPTR_017G077100v3
Storvum044154t1	1.30174	0.00134085	0.0369203	AT5G40740.1		---NA---
Storvum002341t1	1.30028	0.044494	0.287075	AT1G71400.1	receptor like protein 12	receptor-like protein 12
Storvum039829t1	1.29988	0.0589302	0.331833	AT5G10340.1	F-box family protein	---NA---
Storvum012539t1	1.29892	0.00825765	0.111277	AT5G43690.1	P-loop containing nucleoside triphosphate hydrolases superfamily protein	cytosolic sulfotransferase 5-like
Storvum042902t1	1.29831	0.0374523	0.262338	AT4G30150.1		---NA---
Storvum005230t1	1.29792	2.86e-06	0.00128028	AT1G20510.1	OPC-8:0 CoA ligase1	4-coumarate--CoA ligase-like 5
Storvum069380t1	1.29756	0.00228133	0.0511049	AT4G16070.1	Mono-/di-acylglycerol lipase, N-terminal;Lipase, class 3	---NA---
Storvum031115t1	1.29755	0.0702913	0.362389	AT1G67920.1		hypothetical protein A4A49_25717
Storvum040143t1	1.29741	0.00874287	0.114667	AT4G36860.1	LIM domain-containing protein	Voltage-dependent T-type calcium channel subunit alpha-1I (Ca(v)3.3) like
Storvum010845t1	1.29714	1.71e-06	0.000925811	AT4G12560.2	F-box and associated interaction domains-containing protein	F-box/kelch-repeat protein At3g23880-like
Storvum016315t1	1.29652	0.000109955	0.00814596	AT2G40060.1	Clathrin light chain protein	clathrin light chain 2-like
Storvum030217t1	1.29622	0.0071877	0.103665	AT5G54490.1	pinoid-binding protein 1	calcium-binding protein PBP1-like
Storvum027119t1	1.29588	4.22e-06	0.00154154	AT2G37940.1	Arabidopsis Inositol phosphorylceramide synthase 2	phosphatidylinositol:ceramide inositolphosphotransferase 2-like
Storvum006133t1	1.29478	0.000365107	0.0161767	AT5G12960.1	Putative glycosyl hydrolase of unknown function (DUF1680)	probable glucan 1,3-beta-glucosidase A
Storvum019201t1	1.29393	0.000210238	0.0118352	AT2G27830.1		PREDICTED: uncharacterized protein At4g22758-like
Storvum038527t1	1.29372	0.427594	0.772282	AT5G64630.1	Transducin/WD40 repeat-like superfamily protein	---NA---
Storvum005923t1	1.29327	0.00248831	0.053761	AT3G48990.1	AMP-dependent synthetase and ligase family protein	oxalate--CoA ligase-like
Storvum023938t1	1.2924	0.00358975	0.0667349	AT1G53820.1	RING/U-box superfamily protein	RING-H2 finger protein ATL46-like
Storvum011055t1	1.29141	0.00232237	0.0516316	AT1G28220.1	purine permease 3	purine permease 3-like
Storvum005017t1	1.2911	0.000879562	0.0282765	AT3G63300.1	FORKED 1	VAN3-binding protein
Storvum010724t1	1.28999	5.62e-06	0.00172018	AT1G02305.1	Cysteine proteinases superfamily protein	cathepsin B-like
Storvum015209t1	1.28894	0.00241337	0.0527454	AT3G05660.1	receptor like protein 33	probable LRR receptor-like serine/threonine-protein kinase At4g08850
Storvum048807t1	1.28869	0.0290151	0.228536	AT3G14730.1	Pentatricopeptide repeat (PPR) superfamily protein	---NA---
Storvum019616t1	1.28722	0.000492443	0.0195966	AT1G70880.1	Polyketide cyclase/dehydrase and lipid transport superfamily protein	kirola-like
Storvum052220t1	1.28638	0.30678	0.688103	AT3G45140.1	lipoxygenase 2	---NA---
Storvum017700t1	1.28629	0.158101	0.52825	AT3G03440.1	ARM repeat superfamily protein	u-box domain-containing protein 4
Storvum050236t1	1.28628	0.0323661	0.243077	AT1G49380.1	cytochrome c biogenesis protein family	Retrovirus-related Pol polyprotein LINE-1
Storvum040549t1	1.28528	0.0891231	0.40918	AT5G55930.1	oligopeptide transporter 1	---NA---
Storvum013504t1	1.28523	0.000347232	0.0157881	AT2G45980.1		ATG8-interacting protein 1-like
Storvum039482t1	1.28348	0.0344928	0.251004	NA	NA	---NA---
Storvum010381t1	1.28284	5.07e-06	0.00162699	AT1G67340.1	HCP-like superfamily protein with MYND-type zinc finger	F-box protein At1g67340
Storvum009116t1	1.28063	0.0145311	0.155461	AT5G59790.1	Domain of unknown function (DUF966)	protein UPSTREAM OF FLC-like
Storvum001622t1	1.2773	0.00104444	0.0310235	AT1G09090.2	respiratory burst oxidase homolog B	respiratory burst oxidase homolog protein B
Storvum009771t3	1.27671	8.19e-07	0.000745017	AT3G60220.1	TOXICOS EN LEVADURA 4	E3 ubiquitin-protein ligase ATL4
Storvum014772t1	1.27584	4.37e-05	0.00469774	AT1G27730.1	salt tolerance zinc finger	zinc finger protein ZAT10-like
Storvum016627t1	1.27419	4.79e-06	0.00156268	AT4G34150.1	Calcium-dependent lipid-binding (CaLB domain) family protein	elicitor-responsive protein 1-like
Storvum032345t1	1.27388	0.0312162	0.238015	AT4G08555.1		hypothetical protein CQW23_10375
Storvum011466t1	1.27315	6.19e-06	0.00182826	AT1G07750.1	RmlC-like cupins superfamily protein	glutelin type-B 2-like
Storvum028292t1	1.27292	0.00587402	0.0909355	AT3G50900.1		protein Shroom-like
Storvum012891t1	1.27247	0.00917163	0.11753	AT5G47230.1	ethylene responsive element binding factor 5	ethylene-responsive transcription factor 5-like
Storvum014400t1	1.27222	0.0106364	0.128546	AT5G42900.3	cold regulated gene 27	Methyltransferase PMT5
Storvum009747t1	1.27137	6.46e-07	0.000700175	AT3G05200.1	RING/U-box superfamily protein	E3 ubiquitin-protein ligase ATL31-like
Storvum020878t1	1.27119	0.000117365	0.00845551	AT2G01730.1	cleavage and polyadenylation specificity factor 73 kDa subunit-II	---NA---
Storvum017285t1	1.27108	0.0170258	0.170638	AT3G18800.1		uncharacterized protein LOC112941975
Storvum033301t1	1.27029	0.196931	0.579302	AT5G61190.1	putative endonuclease or glycosyl hydrolase with C2H2-type zinc finger domain	zinc finger protein 385B-like
Storvum024460t1	1.27027	0.0044226	0.076478	AT5G14310.1	carboxyesterase 16	probable carboxylesterase 11
Storvum070117t1	1.26968	0.0073394	0.104367	AT2G36380.1	pleiotropic drug resistance 6	ATP binding cassette transporter
Storvum007927t1	1.26752	0.0225901	0.200064	AT3G26310.1	cytochrome P450, family 71, subfamily B, polypeptide 35	premnaspirodiene oxygenase-like
Storvum001760t1	1.26618	0.000201134	0.0114717	AT5G18860.1	inosine-uridine preferring nucleoside hydrolase family protein	PREDICTED: uncharacterized protein LOC107842165 isoform X1
Storvum002407t1	1.26604	0.0308459	0.236231	AT5G45650.1	subtilase family protein	subtilisin-like protease SBT5.6
Storvum018286t4	1.26448	0.00319354	0.062181	AT4G35750.1	SEC14 cytosolic factor family protein / phosphoglyceride transfer family protein	ganglioside-induced differentiation-associated protein 2
Storvum006581t1	1.2638	6.52e-05	0.00594224	AT3G24503.1	aldehyde dehydrogenase 2C4	Aldehyde dehydrogenase family 2 member C4
Storvum010211t4	1.26285	3.48e-06	0.0013817	AT2G46110.1	ketopantoate hydroxymethyltransferase 1	3-methyl-2-oxobutanoate hydroxymethyltransferase 1, mitochondrial-like
Storvum028567t1	1.26257	0.0015168	0.0398174	AT3G07600.1	Heavy metal transport/detoxification superfamily protein	heavy metal-associated isoprenylated plant protein 47-like
Storvum050720t1	1.26232	0.215356	0.601562	AT4G25770.1	alpha/beta-Hydrolases superfamily protein	hypothetical protein BCR32DRAFT_283207
Storvum016005t1	1.2618	0.0211711	0.194016	AT4G17030.1	expansin-like B1	expansin-like B1
Storvum009499t1	1.26133	0.000139515	0.00947388	AT1G06620.1	2-oxoglutarate (2OG) and Fe(II)-dependent oxygenase superfamily protein	1-aminocyclopropane-1-carboxylate oxidase homolog 1-like
Storvum011209t1	1.2604	2.67e-05	0.0034485	AT4G37970.1	cinnamyl alcohol dehydrogenase 6	probable mannitol dehydrogenase
Storvum016676t1	1.25997	0.0163472	0.166402	AT5G45100.1	SBP (S-ribonuclease binding protein) family protein	BOI-related E3 ubiquitin-protein ligase 1-like
Storvum025269t3	1.2595	0.15092	0.518033	AT4G30380.1	Barwin-related endoglucanase	EG45-like domain containing protein
Storvum011299t2	1.25868	0.000551997	0.0210504	AT5G14040.1	phosphate transporter 3;1	mitochondrial phosphate carrier protein 3, mitochondrial-like
Storvum009152t1	1.25832	0.00188248	0.0457138	AT1G03230.1	Eukaryotic aspartyl protease family protein	basic 7S globulin-like
Storvum007298t1	1.25787	0.0678057	0.355476	AT5G53390.1	O-acyltransferase (WSD1-like) family protein	O-acyltransferase WSD1-like
Storvum013799t1	1.2575	0.0591009	0.332121	AT1G68290.1	endonuclease 2	endonuclease 2
Storvum015569t1	1.2572	0.00163722	0.0415982	AT3G06780.1	glycine-rich protein	ATP-dependent RNA helicase A
Storvum021160t1	1.2566	0.000165791	0.0103952	AT5G50760.1	SAUR-like auxin-responsive protein family	auxin-responsive protein SAUR71-like
Storvum007562t1	1.25558	0.000341009	0.0155596	AT2G05940.1	Protein kinase superfamily protein	putative receptor-like protein kinase At1g72540
Storvum015673t1	1.25496	0.00508636	0.0831789	AT5G24600.1	Protein of unknown function, DUF599	Kinesin-like protein
Storvum033833t1	1.25469	0.00619435	0.0937734	AT4G14270.1		protein EARLY RESPONSIVE TO DEHYDRATION 15-like
Storvum007193t1	1.25436	0.212556	0.598237	AT3G49210.1	O-acyltransferase (WSD1-like) family protein	O-acyltransferase WSD1-like
Storvum027716t1	1.253	0.0657561	0.349831	AT3G58760.1	Integrin-linked protein kinase family	NADH dehydrogenase subunit 4 (mitochondrion)
Storvum004468t1	1.25282	5.07e-05	0.00522134	AT2G14960.1	Auxin-responsive GH3 family protein	probable indole-3-acetic acid-amido synthetase GH3.1
Storvum023980t1	1.25183	0.0240387	0.20706	AT1G26800.1	RING/U-box superfamily protein	E3 ubiquitin-protein ligase Os04g0590900-like
Storvum012947t1	1.25161	0.0348439	0.252569	AT1G32350.1	alternative oxidase 1D	ubiquinol oxidase 2, mitochondrial
Storvum013888t1	1.25123	0.00018023	0.0109264	AT3G27880.1	Protein of unknown function (DUF1645)	PREDICTED: uncharacterized protein LOC102592047
Storvum030210t1	1.25045	0.000715828	0.0244486	AT3G09270.1	glutathione S-transferase TAU 8	glutathione S-transferase U8-like
Storvum031810t1	1.24794	0.00320436	0.0621932	AT1G03610.1	Protein of unknown function (DUF789)	uncharacterized protein LOC101263727
Storvum015509t1	1.24468	8.8e-05	0.00702276	AT2G35980.1	Late embryogenesis abundant (LEA) hydroxyproline-rich glycoprotein family	protein YLS9-like
Storvum012650t1	1.2434	0.00215078	0.0493275	AT1G20990.1	Cysteine/Histidine-rich C1 domain family protein	Diacylglycerol kinase
Storvum013181t1	1.24231	0.0388529	0.268132	AT2G02060.1	Homeodomain-like superfamily protein	putative Myb family transcription factor At1g14600
Storvum034940t1	1.24125	0.00410298	0.072592	AT4G37720.1	phytosulfokine 6 precursor	phytosulfokines 3-like
Storvum012020t1	1.23997	0.000303142	0.0145284	AT3G16720.1	TOXICOS EN LEVADURA 2	RING-H2 finger protein ATL2-like
Storvum035375t1	1.23915	0.0221632	0.198423	AT3G17340.1	ARM repeat superfamily protein	NADH dehydrogenase subunit 4 (mitochondrion)
Storvum012904t1	1.23868	5.78e-05	0.00561179	AT5G42050.1	DCD (Development and Cell Death) domain protein	B2 protein-like
Storvum027299t1	1.23852	0.00287326	0.0585182	AT5G14920.1	Gibberellin-regulated family protein	gibberellin-regulated protein 3-like
Storvum016234t2	1.23809	0.00650475	0.0970949	AT2G19080.1	metaxin-related	PREDICTED: uncharacterized protein LOC107854480, partial
Storvum018333t1	1.23654	0.00872789	0.114528	AT5G48050.1		PREDICTED: uncharacterized protein LOC102604838
Storvum008077t1	1.23517	0.000436328	0.0179557	AT5G60900.1	receptor-like protein kinase 1	G-type lectin S-receptor-like serine/threonine-protein kinase RLK1
Storvum018721t1	1.23466	0.0220036	0.197675	AT1G06980.1		PREDICTED: uncharacterized protein LOC107063476
Storvum003725t1	1.2343	0.00124519	0.0352777	AT3G09520.1	exocyst subunit exo70 family protein H4	exocyst complex component EXO70A1-like
Storvum000503t1	1.2342	0.0023119	0.0515676	AT4G08850.1	Leucine-rich repeat receptor-like protein kinase family protein	MDIS1-interacting receptor like kinase 2-like
Storvum063746t1	1.23267	0.00415571	0.0731766	AT1G67600.1	Acid phosphatase/vanadium-dependent haloperoxidase-related protein	---NA---
Storvum003429t1	1.22998	0.0189173	0.181416	AT1G25390.1	Protein kinase superfamily protein	LEAF RUST 10 DISEASE-RESISTANCE LOCUS RECEPTOR-LIKE PROTEIN KINASE-like 1.1
Storvum000944t1	1.22728	0.000384031	0.0166396	AT5G61480.1	Leucine-rich repeat protein kinase family protein	leucine-rich repeat receptor-like protein kinase TDR
Storvum013539t1	1.22653	0.0245209	0.209262	AT1G72450.1	jasmonate-zim-domain protein 6	protein TIFY 10B-like
Storvum002289t1	1.22585	0.0103922	0.127072	AT5G67090.1	Subtilisin-like serine endopeptidase family protein	subtilisin-like protease SBT1.9
Storvum012371t1	1.22567	0.0235588	0.205334	AT5G16080.1	carboxyesterase 17	probable carboxylesterase 15
Storvum009143t2	1.22532	0.0123747	0.141182	AT1G26360.1	methyl esterase 13	putative methylesterase 11, chloroplastic
Storvum022819t1	1.22243	0.179493	0.556434	AT2G17305.1		cytochrome P450 like_TBP
Storvum004567t1	1.22209	0.000520228	0.0204354	AT5G02500.1	heat shock cognate protein 70-1	heat shock cognate 70 kDa protein
Storvum006852t1	1.2207	7.02e-05	0.00607201	AT4G26270.1	phosphofructokinase 3	ATP-dependent 6-phosphofructokinase 6-like
Storvum052485t1	1.22056	0.190797	0.572018	AT4G01020.1	helicase domain-containing protein / IBR domain-containing protein / zinc finger protein-related	ATP-dependent RNA helicase DEAH11, chloroplastic-like
Storvum020360t1	1.22039	0.00249518	0.0538099	AT2G17705.1		Peptide methionine sulfoxide reductase MrsB
Storvum012988t1	1.22032	0.0174446	0.172971	AT1G05010.1	ethylene-forming enzyme	1-aminocyclopropane-1-carboxylate oxidase
Storvum060125t1	1.21786	0.0980749	0.427245	NA	NA	---NA---
Storvum008822t1	1.21657	0.000922965	0.0290905	AT5G44160.1	C2H2-like zinc finger protein	protein indeterminate-domain 2-like
Storvum017409t1	1.21639	2.52e-05	0.00329617	AT2G38820.1	Protein of unknown function (DUF506)	Aldehyde dehydrogenase family 16 member like
Storvum003811t1	1.21506	2.77e-05	0.00355059	AT5G58350.1	with no lysine (K) kinase 4	probable serine/threonine-protein kinase WNK4 isoform X2
Storvum018360t2	1.21337	6.31e-05	0.00583237	AT5G25280.2	serine-rich protein-related	Peptidyl-prolyl cis-trans isomerase
Storvum034506t1	1.21248	0.0997313	0.431511	AT3G26230.1	cytochrome P450, family 71, subfamily B, polypeptide 24	cytochrome P450 71D10-like
Storvum008858t1	1.21246	0.00417616	0.0733693	AT1G13340.1	Regulator of Vps4 activity in the MVB pathway protein	Ist1 domain-containing protein
Storvum014568t1	1.21195	0.000464213	0.018835	AT5G39890.1	Protein of unknown function (DUF1637)	plant cysteine oxidase 2-like
Storvum025940t1	1.20962	0.00321466	0.0623003	AT1G52565.1		PREDICTED: uncharacterized protein LOC107012820
Storvum013581t1	1.20938	5.66e-05	0.00556547	AT1G09070.1	soybean gene regulated by cold-2	protein SRC2-like
Storvum022943t1	1.20927	0.0018415	0.0451828	AT1G28480.1	Thioredoxin superfamily protein	glutaredoxin-C9-like
Storvum059158t1	1.20403	0.00448156	0.0770876	AT1G65060.1	4-coumarate:CoA ligase 3	4-coumarate--CoA ligase 2-like
Storvum018986t1	1.20387	0.022245	0.198814	AT2G46150.1	Late embryogenesis abundant (LEA) hydroxyproline-rich glycoprotein family	late embryogenesis abundant protein At1g64065-like
Storvum052182t1	1.20382	0.0250006	0.211511	AT3G06470.1	GNS1/SUR4 membrane protein family	PREDICTED: uncharacterized protein LOC107860829
Storvum018516t1	1.20228	0.0135389	0.14933	AT1G10480.1	zinc finger protein 5	zinc finger protein 5
Storvum025662t1	1.20176	0.00285625	0.0583481	AT3G23280.2	XB3 ortholog 5 in Arabidopsis thaliana	putative E3 ubiquitin-protein ligase XBAT35 isoform X2
Storvum024111t1	1.20012	0.0173258	0.172528	AT1G24575.1		hypothetical protein A4A49_35564
Storvum016923t1	1.19959	0.00400714	0.071533	AT2G42360.1	RING/U-box superfamily protein	E3 ubiquitin-protein ligase ATL41-like
Storvum009035t1	1.19834	0.00295677	0.0595198	AT1G77120.1	alcohol dehydrogenase 1	alcohol dehydrogenase 1
Storvum004736t1	1.19757	4.53e-06	0.00156268	AT1G72790.1	hydroxyproline-rich glycoprotein family protein	pollen-specific leucine-rich repeat extensin-like protein 1
Storvum019058t1	1.19575	0.00156011	0.0407793	AT2G45760.1	BON association protein 2	BON1-associated protein 2-like
Storvum009023t1	1.19523	1.23e-05	0.00247641	AT4G09670.1	Oxidoreductase family protein	uncharacterized oxidoreductase At4g09670-like
Storvum021667t1	1.19453	0.0120683	0.139313	AT2G37430.1	C2H2 and C2HC zinc fingers superfamily protein	zinc finger protein ZAT11-like
Storvum019592t1	1.19357	0.00255058	0.0546114	AT3G17980.1	Calcium-dependent lipid-binding (CaLB domain) family protein	protein C2-DOMAIN ABA-RELATED 4-like
Storvum011430t1	1.19354	0.000932522	0.0292602	AT4G34230.1	cinnamyl alcohol dehydrogenase 5	probable cinnamyl alcohol dehydrogenase 1
Storvum000277t1	1.19268	0.00118294	0.0339579	AT1G15520.1	pleiotropic drug resistance 12	pleiotropic drug resistance protein 1
Storvum011964t1	1.19107	0.0271618	0.221311	AT3G49340.1	Cysteine proteinases superfamily protein	zingipain-2-like
Storvum006100t1	1.18933	0.00142735	0.0383894	AT4G31940.1	cytochrome P450, family 82, subfamily C, polypeptide 4	cytochrome P450 CYP82D47-like
Storvum007795t1	1.18741	0.000266088	0.0135164	AT4G14090.1	UDP-Glycosyltransferase superfamily protein	crocetin glucosyltransferase, chloroplastic-like
Storvum005452t1	1.18668	0.00037287	0.0162977	AT5G65890.1	ACT domain repeat 1	ACT domain-containing protein ACR1
Storvum018947t1	1.18616	0.0482509	0.299787	AT3G10120.1		PREDICTED: uncharacterized protein LOC102603676
Storvum007482t1	1.18536	5.22e-05	0.00522368	AT2G16890.2	UDP-Glycosyltransferase superfamily protein	UDP-glycosyltransferase 90A1-like
Storvum014970t1	1.1853	0.174097	0.549038	AT4G23160.1	cysteine-rich RLK (RECEPTOR-like protein kinase) 8	polyprotein
Storvum026891t1	1.18529	0.00100825	0.0305625	AT1G56220.3	Dormancy/auxin associated family protein	auxin-repressed 12.5 kDa protein-like
Storvum012366t1	1.18409	0.00308393	0.0607458	AT2G47260.1	WRKY DNA-binding protein 23	probable WRKY transcription factor 23
Storvum005362t1	1.18384	0.0493481	0.302891	AT1G72570.1	Integrase-type DNA-binding superfamily protein	AP2-like ethylene-responsive transcription factor AIL1
Storvum012801t1	1.18338	2.47e-05	0.00328541	AT4G29190.1	Zinc finger C-x8-C-x5-C-x3-H type family protein	zinc finger CCCH domain-containing protein 20-like
Storvum003222t1	1.1826	0.0048506	0.08092	AT5G06740.1	Concanavalin A-like lectin protein kinase family protein	probable L-type lectin-domain containing receptor kinase S.5
Storvum009250t1	1.18239	0.0127339	0.143521	AT3G25250.1	AGC (cAMP-dependent, cGMP-dependent and protein kinase C) kinase family protein	serine/threonine-protein kinase OXI1-like
Storvum015511t1	1.18161	0.177787	0.554315	AT1G21460.1	Nodulin MtN3 family protein	bidirectional sugar transporter SWEET1-like
Storvum014015t1	1.18157	0.0544273	0.320529	AT3G11810.1		PREDICTED: uncharacterized protein LOC107018769
Storvum020052t1	1.18052	0.0174943	0.173133	AT2G17880.1	Chaperone DnaJ-domain superfamily protein	chaperone protein dnaJ 11, chloroplastic-like
Storvum076012t1	1.18038	0.0132171	0.14709	AT5G24450.1	Transcription factor IIIC, subunit 5	---NA---
Storvum018662t3	1.18026	0.000590687	0.0218529	AT5G62350.1	Plant invertase/pectin methylesterase inhibitor superfamily protein	21 kDa protein-like
Storvum058372t1	1.17904	0.033832	0.24849	NA	NA	---NA---
Storvum010668t1	1.17804	0.0737273	0.37046	AT5G53110.1	RING/U-box superfamily protein	putative RING-H2 finger protein ATL21A
Storvum005886t1	1.1778	0.109898	0.450165	AT1G48480.1	receptor-like kinase 1	probable inactive receptor kinase At1g48480
Storvum029680t1	1.1773	0.0676088	0.354865	ATMG00280.1	Ribulose bisphosphate carboxylase large chain, catalytic domain	peroxisomal membrane protein PEX14
Storvum016612t1	1.17676	0.00307732	0.0606784	AT1G10480.1	zinc finger protein 5	zinc finger protein 5
Storvum028839t1	1.17676	0.0427437	0.281438	AT1G80090.1	Cystathionine beta-synthase (CBS) family protein	R1
Storvum006713t1	1.1763	1.37e-05	0.00253109	AT2G27770.1	Plant protein of unknown function (DUF868)	putative mediator of RNA polymerase II transcription subunit 26
Storvum033331t1	1.17493	0.0018271	0.0451275	AT2G46600.1	Calcium-binding EF-hand family protein	Calcium-binding protein KIC
Storvum016366t1	1.17467	0.0616769	0.338274	AT2G39030.1	Acyl-CoA N-acyltransferases (NAT) superfamily protein	tyramine N-feruloyltransferase 4/11-like
Storvum011648t1	1.17203	0.00583953	0.0906172	AT1G19190.1	alpha/beta-Hydrolases superfamily protein	2-hydroxyisoflavanone dehydratase-like
Storvum048777t1	1.17124	0.0166046	0.168185	ATMG00665.1	NADH dehydrogenase 5B	---NA---
Storvum046690t1	1.17047	0.000939474	0.029368	AT3G51570.1	Disease resistance protein (TIR-NBS-LRR class) family	---NA---
Storvum006726t1	1.16927	0.000562393	0.0213218	AT5G52450.1	MATE efflux family protein	protein DETOXIFICATION 16-like
Storvum043719t1	1.16918	0.0554297	0.32287	AT4G27740.1	Yippee family putative zinc-binding protein	---NA---
Storvum028391t1	1.16773	0.0298615	0.231737	AT2G01080.1	Late embryogenesis abundant (LEA) hydroxyproline-rich glycoprotein family	Translation initiation factor IF-2 like
Storvum019720t1	1.16755	0.029813	0.231737	AT2G03230.1	GCK domain-containing protein	---NA---
Storvum016248t1	1.1673	0.016925	0.169923	AT3G56400.1	WRKY DNA-binding protein 70	probable WRKY transcription factor 70
Storvum017266t1	1.16592	0.0182325	0.177589	NA	NA	---NA---
Storvum012268t4	1.1657	1.08e-05	0.00236252	AT3G12500.1	basic chitinase	Endochitinase B
Storvum020260t1	1.16564	0.00103076	0.0308492	AT2G36895.1		Sister chromatid cohesion protein
Storvum013120t1	1.16473	1.93e-05	0.00289819	AT5G25610.1	BURP domain-containing protein	BURP domain-containing protein 5-like
Storvum009521t1	1.16469	0.000644011	0.0230075	AT4G24780.2	Pectin lyase-like superfamily protein	Pectate lyase
Storvum016648t1	1.16423	1.96e-05	0.00290556	AT2G17730.1	NEP-interacting protein 2	NEP1-interacting protein-like 1
Storvum027785t1	1.16371	0.034812	0.252409	AT3G15070.2	RING/U-box superfamily protein	E3 ubiquitin-protein ligase MBR2-like
Storvum037480t1	1.16296	0.0409181	0.275078	NA	NA	---NA---
Storvum006622t1	1.16221	0.00414045	0.073053	AT3G45010.1	serine carboxypeptidase-like 48	serine carboxypeptidase-like
Storvum022366t1	1.1621	0.00662597	0.0984732	AT3G12830.1	SAUR-like auxin-responsive protein family	auxin-responsive protein SAUR71-like
Storvum024897t1	1.16163	7.14e-05	0.00612876	AT2G23640.1	Reticulan like protein B13	probable disease resistance protein At5g66900
Storvum016571t1	1.15961	0.000125639	0.00890182	AT4G03510.2	RING membrane-anchor 1	E3 ubiquitin-protein ligase RMA1H1-like
Storvum013881t1	1.15873	7.55e-05	0.00633344	AT3G11820.2	syntaxin of plants 121	syntaxin-121-like
Storvum096100t1	1.15804	0.0359033	0.256876	NA	NA	---NA---
Storvum010137t1	1.15771	1.12e-06	0.000820421	AT3G51440.1	Calcium-dependent phosphotriesterase superfamily protein	protein STRICTOSIDINE SYNTHASE-LIKE 6-like
Storvum023368t1	1.1571	0.00488354	0.0812091	AT1G44414.1		Large-conductance mechanosensitive channel like
Storvum015425t1	1.15709	0.0115646	0.135921	AT1G27730.1	salt tolerance zinc finger	zinc finger protein ZAT10-like
Storvum021169t1	1.15583	0.000648112	0.0231222	AT5G52200.2	phosphoprotein phosphatase inhibitors	protein phosphatase inhibitor 2-like
Storvum043338t1	1.1553	0.000471506	0.0190418	AT4G15550.1	indole-3-acetate beta-D-glucosyltransferase	---NA---
Storvum040421t1	1.15507	0.0194167	0.184504	AT2G42800.1	receptor like protein 29	putative ribonuclease h protein
Storvum012214t1	1.15318	0.00681677	0.100334	AT4G22590.1	Haloacid dehalogenase-like hydrolase (HAD) superfamily protein	probable trehalose-phosphate phosphatase F
Storvum000965t1	1.1526	0.0356725	0.255584	AT1G68940.1	Armadillo/beta-catenin-like repeat family protein	U-box domain-containing protein 43-like
Storvum005830t1	1.15243	2.72e-06	0.00128028	AT5G66730.1	C2H2-like zinc finger protein	protein indeterminate-domain 2-like
Storvum002783t1	1.15233	2.95e-05	0.00373697	AT5G06740.1	Concanavalin A-like lectin protein kinase family protein	probable L-type lectin-domain containing receptor kinase S.5
Storvum011642t1	1.15203	0.00407684	0.0722997	AT5G54770.1	thiazole biosynthetic enzyme, chloroplast (ARA6) (THI1) (THI4)	thiamine thiazole synthase, chloroplastic
Storvum001064t1	1.15182	0.0402964	0.272649	AT1G35710.1	Protein kinase family protein with leucine-rich repeat domain	probable LRR receptor-like serine/threonine-protein kinase At4g08850
Storvum015033t1	1.15086	2.06e-05	0.00295727	AT4G14430.1	indole-3-butyric acid response 10	enoyl-CoA delta isomerase 2, peroxisomal-like
Storvum003466t1	1.15021	0.0579794	0.329026	AT3G51895.1	sulfate transporter 3;1	sulfate transporter 3.1-like
Storvum002423t1	1.1502	0.00022572	0.0122815	AT3G15355.1	ubiquitin-conjugating enzyme 25	putative ubiquitin-conjugating enzyme E2 26
Storvum025696t1	1.14916	0.0551145	0.321843	NA	NA	---NA---
Storvum005129t1	1.14907	0.0961381	0.423646	AT1G26610.1	C2H2-like zinc finger protein	zinc finger protein zat1
Storvum029341t1	1.14898	0.0345808	0.251433	NA	NA	Protein transport protein Sec24-like CEF
Storvum054253t2	1.14849	0.0146055	0.156	AT5G37475.1	Translation initiation factor eIF3 subunit	---NA---
Storvum018901t1	1.14843	0.0139391	0.151939	AT5G17680.1	disease resistance protein (TIR-NBS-LRR class), putative	TMV resistance protein N-like
Storvum023484t1	1.14824	0.0514571	0.310581	AT5G37780.1	calmodulin 1	calmodulin-like
Storvum011696t1	1.14812	1.81e-05	0.00286054	AT1G12780.1	UDP-D-glucose/UDP-D-galactose 4-epimerase 1	bifunctional UDP-glucose 4-epimerase and UDP-xylose 4-epimerase 1
Storvum034168t1	1.14789	0.00911238	0.117092	AT3G62980.1	F-box/RNI-like superfamily protein	protein TRANSPORT INHIBITOR RESPONSE 1-like
Storvum032805t1	1.14785	0.272396	0.659107	AT1G73440.1	calmodulin-related	centrin-2-like isoform X1
Storvum065442t1	1.14747	0.395777	0.750778	AT3G24090.1	glutamine-fructose-6-phosphate transaminase (isomerizing)s;sugar binding;transaminases	---NA---
Storvum004791t1	1.14658	0.000179292	0.0109204	AT1G15740.1	Leucine-rich repeat family protein	F-box/LRR-repeat protein 14
Storvum013726t1	1.14627	0.186261	0.566516	AT3G48740.1	Nodulin MtN3 family protein	bidirectional sugar transporter SWEET12-like
Storvum027720t1	1.14577	0.096985	0.425195	AT5G48290.1	Heavy metal transport/detoxification superfamily protein	heavy metal-associated isoprenylated plant protein 39-like
Storvum003444t1	1.14479	1.45e-07	0.0003141	AT4G37870.1	phosphoenolpyruvate carboxykinase 1	phosphoenolpyruvate carboxykinase [ATP]-like
Storvum006269t1	1.14417	0.000365035	0.0161767	AT3G52870.1	IQ calmodulin-binding motif family protein	IQ domain-containing protein IQM3-like
Storvum033603t1	1.14305	0.00235219	0.0518878	AT2G02100.1	low-molecular-weight cysteine-rich 69	Defensin J1-2
Storvum007261t1	1.14238	0.134123	0.493596	AT3G61490.3	Pectin lyase-like superfamily protein	probable polygalacturonase
Storvum013446t1	1.14218	0.172506	0.546939	AT5G16770.2	myb domain protein 9	transcription factor MYB39-like
Storvum025006t1	1.1415	0.0329238	0.245002	AT5G54165.1		AF211539_1 Avr9/Cf-9 rapidly elicited protein 65
Storvum005803t1	1.14148	6.74e-07	0.000701385	AT1G23800.1	aldehyde dehydrogenase 2B7	aldehyde dehydrogenase family 2 member B7, mitochondrial-like
Storvum005679t1	1.14053	8.42e-05	0.00680324	AT2G38470.1	WRKY DNA-binding protein 33	double WRKY type transfactor (homologous to WRKY31 in tomato)
Storvum017507t1	1.14026	0.0770195	0.37867	AT1G07900.1	LOB domain-containing protein 1	LOB domain-containing protein 1-like
Storvum014177t1	1.13993	0.00214349	0.0492443	AT2G01660.1	plasmodesmata-located protein 6	cysteine-rich repeat secretory protein 12-like
Storvum010944t1	1.13899	0.00262913	0.0555392	AT3G09010.1	Protein kinase superfamily protein	putative serine/threonine-protein kinase
Storvum019315t1	1.1389	0.00349979	0.0656254	AT2G25060.1	early nodulin-like protein 14	umecyanin-like
Storvum067089t1	1.13599	0.249152	0.634914	NA	NA	---NA---
Storvum117084t1	1.13553	0.141773	0.504277	AT3G14640.1	cytochrome P450, family 72, subfamily A, polypeptide 10	---NA---
Storvum013322t1	1.13507	0.102061	0.43472	AT1G79990.5	structural molecules	coatomer subunit beta'-2-like
Storvum022250t1	1.13342	0.0544328	0.320529	AT4G25340.1	FK506 BINDING PROTEIN 53	probable FKBP-type peptidyl-prolyl cis-trans isomerase
Storvum011588t1	1.13214	0.0561569	0.324634	AT4G28940.1	Phosphorylase superfamily protein	bark storage protein A-like
Storvum039264t1	1.13198	0.0063188	0.0952692	AT5G50930.1	Histone superfamily protein	protein MHF1 homolog
Storvum035502t1	1.13117	0.0692527	0.360126	AT1G19610.1	Arabidopsis defensin-like protein	defensin-like protein 1
Storvum002829t1	1.13074	0.0149618	0.157796	AT5G25930.1	Protein kinase family protein with leucine-rich repeat domain	receptor-like protein kinase HSL1
Storvum020116t1	1.12896	0.0750522	0.373408	AT4G09670.1	Oxidoreductase family protein	uncharacterized oxidoreductase At4g09670
Storvum026285t5	1.12833	0.00025951	0.0132861	AT3G05710.2	syntaxin of plants 43	ASR2 protein
Storvum008695t1	1.12733	0.0185821	0.17986	AT1G71070.1	Core-2/I-branching beta-1,6-N-acetylglucosaminyltransferase family protein	beta-glucuronosyltransferase GlcAT14C-like
Storvum016070t1	1.12715	0.0614537	0.337842	AT4G27910.1	SET domain protein 16	hypothetical protein A4A49_19283
Storvum010770t1	1.1263	0.0144999	0.155191	AT3G54260.1	TRICHOME BIREFRINGENCE-LIKE 36	protein trichome birefringence-like 36
Storvum008978t1	1.12579	0.00735068	0.104367	AT2G03820.1	nonsense-mediated mRNA decay NMD3 family protein	60S ribosomal export protein NMD3-like
Storvum013424t1	1.12378	6.59e-05	0.00594224	AT5G25560.1	CHY-type/CTCHY-type/RING-type Zinc finger protein	E3 ubiquitin-protein ligase MIEL1
Storvum005924t1	1.12356	7.89e-07	0.000745017	AT4G31940.1	cytochrome P450, family 82, subfamily C, polypeptide 4	nicotine N-demethylase
Storvum013038t1	1.12323	5.08e-05	0.00522134	AT2G39420.1	alpha/beta-Hydrolases superfamily protein	caffeoylshikimate esterase-like
Storvum010823t1	1.12145	0.0821293	0.391589	AT4G29990.1	Leucine-rich repeat transmembrane protein kinase protein	putative leucine-rich repeat receptor-like protein kinase At2g19210
Storvum018849t1	1.12098	0.000131892	0.0091718	AT1G80920.1	Chaperone DnaJ-domain superfamily protein	chaperone protein dnaJ 8, chloroplastic-like
Storvum023754t1	1.11984	0.00740273	0.104596	AT2G03410.1	Mo25 family protein	---NA---
Storvum094503t1	1.11957	0.209907	0.595379	AT4G20080.1	Calcium-dependent lipid-binding (CaLB domain) plant phosphoribosyltransferase family protein	---NA---
Storvum065169t1	1.11956	0.0865852	0.40217	AT1G71690.1	Protein of unknown function (DUF579)	---NA---
Storvum015678t1	1.11802	0.000703109	0.0242121	AT2G38310.1	PYR1-like 4	abscisic acid receptor PYL4-like
Storvum005836t1	1.11774	5.18e-05	0.00522368	AT2G30100.1	pentatricopeptide (PPR) repeat-containing protein	pentatricopeptide repeat-containing protein At2g30100, chloroplastic
Storvum004939t1	1.11771	0.00012617	0.00890182	AT1G49050.1	Eukaryotic aspartyl protease family protein	aspartyl protease APCB1
Storvum001764t1	1.11631	0.00892019	0.115801	AT3G02850.1	STELAR K+ outward rectifier	potassium channel SKOR-like
Storvum024394t1	1.11604	0.0200496	0.188045	AT1G01420.1	UDP-glucosyl transferase 72B3	beta-D-glucosyl crocetin beta-1,6-glucosyltransferase-like
Storvum011326t1	1.11495	1.24e-05	0.00247641	AT1G71695.1	Peroxidase superfamily protein	peroxidase 12
Storvum031930t1	1.11317	0.103393	0.436816	AT5G54062.1		---NA---
Storvum010436t1	1.11268	0.000199804	0.0114717	AT5G54160.1	O-methyltransferase 1	caffeic acid 3-O-methyltransferase
Storvum058259t1	1.11193	0.161064	0.532338	AT2G30432.1	Homeodomain-like superfamily protein	---NA---
Storvum007798t1	1.11016	0.00333834	0.0636536	AT5G06839.3	bZIP transcription factor family protein	transcription factor HBP-1b(c38)-like
Storvum029861t1	1.10767	0.0358246	0.256391	AT2G25570.3	binding	conserved hypothetical protein
Storvum012050t1	1.10737	0.0707672	0.363582	AT3G49340.1	Cysteine proteinases superfamily protein	cysteine protease
Storvum081320t1	1.10709	0.304382	0.687017	AT1G03090.1	methylcrotonyl-CoA carboxylase alpha chain, mitochondrial / 3-methylcrotonyl-CoA carboxylase 1 (MCCA)	---NA---
Storvum014333t1	1.10644	0.0150827	0.15865	AT3G63060.1	EID1-like 3	EID1-like F-box protein 3
Storvum005941t1	1.10363	0.000709658	0.0243493	AT2G15480.1	UDP-glucosyl transferase 73B5	scopoletin glucosyltransferase-like
Storvum009506t1	1.10335	0.00599147	0.0920415	AT4G25000.1	alpha-amylase-like	Alpha-amylase
Storvum009531t1	1.10333	0.000763968	0.0257374	AT2G46550.2		PREDICTED: uncharacterized protein LOC102597098 isoform X2
Storvum019826t1	1.10296	7.26e-05	0.00618858	AT1G13360.1		Carbohydrate-responsive element-binding protein
Storvum026068t1	1.10252	0.0146817	0.156301	AT5G02380.1	metallothionein 2B	metallothionein-like protein type 2
Storvum022120t1	1.10189	0.0267392	0.219518	AT4G05030.1	Copper transport protein family	heavy metal-associated isoprenylated plant protein 39-like
Storvum011503t1	1.1002	0.00543777	0.0869241	AT2G45040.1	Matrixin family protein	metalloendoproteinase 4-MMP
Storvum018218t1	1.09994	0.0349602	0.252849	AT4G37540.1	LOB domain-containing protein 39	LOB domain-containing protein 38-like isoform X1
Storvum013795t1	1.09925	0.0202255	0.188807	AT3G04310.1		PREDICTED: uncharacterized protein LOC107864543 isoform X1
Storvum001297t1	1.09849	0.00680911	0.100278	AT5G27060.1	receptor like protein 53	receptor-like protein 12
Storvum015127t1	1.09816	0.0373732	0.261995	AT5G56840.1	myb-like transcription factor family protein	transcription factor myb1r1
Storvum003759t1	1.09808	0.00947558	0.119632	AT4G29210.1	gamma-glutamyl transpeptidase 4	gamma-glutamyltranspeptidase 3
Storvum003428t1	1.09652	0.00748292	0.105084	AT5G10530.1	Concanavalin A-like lectin protein kinase family protein	L-type lectin-domain containing receptor kinase IX.1-like
Storvum019172t2	1.09592	0.00298017	0.0598057	AT5G25190.1	Integrase-type DNA-binding superfamily protein	ethylene-responsive transcription factor ERF003-like
Storvum003044t1	1.09581	0.0402308	0.272551	AT5G18660.1	NAD(P)-binding Rossmann-fold superfamily protein	Cytochrome c oxidase subunit 3
Storvum037746t1	1.09547	0.0185533	0.179715	AT5G36680.1	Protein of Unknown Function (DUF239)	orf115b (mitochondrion)
Storvum017610t2	1.09454	0.00235951	0.0519612	AT3G09270.1	glutathione S-transferase TAU 8	probable glutathione S-transferase
Storvum009933t1	1.09369	0.0168369	0.169597	AT1G78700.1	BES1/BZR1 homolog 4	BES1/BZR1 homolog protein 4
Storvum030270t1	1.09183	0.0123497	0.141165	AT2G41180.1	VQ motif-containing protein	hypothetical protein T459_14019
Storvum032763t1	1.0915	0.27013	0.656469	AT1G69890.1	Protein of unknown function (DUF569)	probable ubiquitin-like-specific protease 2B isoform X1
Storvum033181t1	1.09051	0.168556	0.542621	AT1G76480.1		---NA---
Storvum052498t1	1.08938	0.221415	0.606297	AT1G10720.1	BSD domain-containing protein	PREDICTED: uncharacterized protein LOC104085239
Storvum037647t1	1.08919	0.0830349	0.394338	AT1G67510.1	Leucine-rich repeat protein kinase family protein	---NA---
Storvum014428t1	1.08893	0.00128925	0.0357951	AT3G61060.1	phloem protein 2-A13	F-box protein PP2-A13-like
Storvum001777t1	1.08884	0.0255227	0.213439	AT3G50950.1	HOPZ-ACTIVATED RESISTANCE 1	disease resistance RPP13-like protein 4
Storvum019827t1	1.08866	0.0966855	0.424774	AT1G49340.1	Phosphatidylinositol 3- and 4-kinase family protein	RNA-directed DNA polymerase from mobile element jockey-like
Storvum016790t1	1.08865	0.000311631	0.0146276	AT2G26910.1	pleiotropic drug resistance 4	PREDICTED: uncharacterized protein LOC102585716 isoform X2
Storvum046261t1	1.08743	0.1582	0.528351	AT1G21280.1		UBN2_3 domain-containing protein
Storvum006321t1	1.08498	0.000110414	0.00814596	AT5G63450.1	cytochrome P450, family 94, subfamily B, polypeptide 1	cytochrome P450 94A1-like
Storvum013102t1	1.08487	0.0283548	0.225658	AT1G29860.1	WRKY DNA-binding protein 71	probable WRKY transcription factor 71
Storvum003645t1	1.08335	0.00706371	0.102492	AT2G39380.1	exocyst subunit exo70 family protein H2	exocyst complex component EXO70A1-like
Storvum013627t1	1.08316	0.0181186	0.176954	AT3G11810.1		Transmembrane protein
Storvum050693t1	1.08236	0.10548	0.441688	AT5G19940.1	Plastid-lipid associated protein PAP / fibrillin family protein	---NA---
Storvum016275t1	1.08208	0.000130982	0.00913295	AT2G01340.1		PREDICTED: uncharacterized protein At1g66480-like
Storvum007400t1	1.08072	0.0394158	0.269809	AT1G70580.4	alanine-2-oxoglutarate aminotransferase 2	glutamate--glyoxylate aminotransferase 2-like
Storvum003997t1	1.08008	0.00127711	0.0356003	AT5G59730.1	exocyst subunit exo70 family protein H7	exocyst complex component EXO70A1-like
Storvum041779t1	1.08	0.105243	0.441073	AT5G02540.1	NAD(P)-binding Rossmann-fold superfamily protein	short-chain dehydrogenase TIC 32, chloroplastic
Storvum029942t1	1.0796	0.0235042	0.205133	AT1G77740.1	phosphatidylinositol-4-phosphate 5-kinase 2	---NA---
Storvum020988t1	1.07947	0.021414	0.194937	AT3G61460.1	brassinosteroid-responsive RING-H2	RING-H2 zinc finger protein RHA4a-like
Storvum012509t1	1.07921	0.00190042	0.0459351	AT1G15950.1	cinnamoyl coa reductase 1	cinnamoyl-CoA reductase 1-like
Storvum028914t1	1.07857	0.0169023	0.169873	AT4G20520.1	RNA binding;RNA-directed DNA polymerases	RNA-directed DNA polymerase from mobile element jockey-like
Storvum015790t1	1.07831	0.0108091	0.129909	AT4G25130.1	peptide met sulfoxide reductase 4	peptide methionine sulfoxide reductase-like
Storvum027121t1	1.07817	0.0417094	0.277935	AT4G28070.1	AFG1-like ATPase family protein	putative F-box protein At3g25750
Storvum003303t1	1.078	0.00353627	0.0659766	AT4G27190.1	NB-ARC domain-containing disease resistance protein	disease resistance protein At4g27190-like
Storvum006748t1	1.07724	0.0208641	0.192082	AT1G03840.1	C2H2 and C2HC zinc fingers superfamily protein	protein indeterminate-domain 12-like
Storvum006553t1	1.07669	0.0255401	0.213516	AT4G31500.1	cytochrome P450, family 83, subfamily B, polypeptide 1	cytochrome P450 83B1-like
Storvum000984t1	1.07626	0.000146914	0.00974729	AT5G25930.1	Protein kinase family protein with leucine-rich repeat domain	receptor-like protein kinase 5
Storvum006228t1	1.07525	0.067205	0.35382	AT5G07990.1	Cytochrome P450 superfamily protein	cytochrome P450 71A1-like
Storvum049801t1	1.07515	0.0273946	0.222323	AT1G68440.1		PREDICTED: uncharacterized protein LOC107822035
Storvum003672t1	1.07304	0.00758193	0.105799	AT2G23770.1	protein kinase family protein / peptidoglycan-binding LysM domain-containing protein	protein LYK5-like
Storvum020888t1	1.07214	0.105626	0.441963	AT5G54585.1		Protein lsd90 like
Storvum036456t1	1.07212	0.0173294	0.172528	AT2G41920.1	Protein kinase superfamily protein	uncharacterized LOC101245434
Storvum005494t1	1.07167	0.0173729	0.172719	AT4G16820.1	alpha/beta-Hydrolases superfamily protein	phospholipase A1-Ibeta2, chloroplastic-like
Storvum076323t1	1.07079	0.0818713	0.390914	AT4G34710.2	arginine decarboxylase 2	---NA---
Storvum038595t1	1.07031	0.16652	0.539899	AT3G61130.1	galacturonosyltransferase 1	---NA---
Storvum001449t1	1.07	0.0126007	0.142797	AT5G48390.1	Tetratricopeptide repeat (TPR)-like superfamily protein	TPR repeat-containing protein ZIP4
Storvum026604t1	1.06939	0.0662184	0.35095	AT1G14550.1	Peroxidase superfamily protein	lignin-forming anionic peroxidase-like
Storvum019545t1	1.06908	0.000560211	0.02127	AT3G50770.1	calmodulin-like 41	probable calcium-binding protein CML41
Storvum004778t1	1.06893	0.126544	0.4799	AT5G60020.1	laccase 17	laccase-17-like
Storvum023904t1	1.06839	0.0866744	0.402253	AT5G45200.1	Disease resistance protein (TIR-NBS-LRR class) family	---NA---
Storvum010587t1	1.0681	0.00674547	0.0997931	AT3G11480.1	S-adenosyl-L-methionine-dependent methyltransferases superfamily protein	7-methylxanthosine synthase 1-like isoform X1
Storvum015902t1	1.06801	1.82e-05	0.00286054	AT2G14095.1		PREDICTED: uncharacterized protein LOC107017342
Storvum011151t1	1.06749	0.0418333	0.278493	AT5G43060.1	Granulin repeat cysteine protease family protein	cysteine proteinase COT44-like
Storvum013526t1	1.06748	0.122927	0.474414	AT4G23550.1	WRKY family transcription factor	probable WRKY transcription factor 29
Storvum058984t1	1.06625	0.00217952	0.0497237	AT4G16260.1	Glycosyl hydrolase superfamily protein	---NA---
Storvum009908t1	1.06625	0.0145512	0.155612	AT3G50760.1	galacturonosyltransferase-like 2	probable galacturonosyltransferase-like 1
Storvum027938t1	1.06506	0.0332687	0.246441	AT5G12920.2	Transducin/WD40 repeat-like superfamily protein	---NA---
Storvum010618t1	1.06464	0.00263018	0.0555392	AT4G33920.1	Protein phosphatase 2C family protein	probable protein phosphatase 2C 63
Storvum021377t1	1.06406	0.0172217	0.171984	AT5G43150.1		MAGUK p55 subfamily member 4 like
Storvum037947t3	1.06382	0.0363702	0.257897	AT1G32920.1		Avr9/Cf-9 rapidly elicited protein 65
Storvum011885t1	1.06334	0.013605	0.149678	AT5G28150.1	Plant protein of unknown function (DUF868)	Sulfate/thiosulfate import ATP-binding protein cysA
Storvum005797t1	1.06325	0.0193358	0.18414	AT5G10600.1	cytochrome P450, family 81, subfamily K, polypeptide 2	cytochrome P450 81E8-like
Storvum058282t1	1.06295	0.0253273	0.212391	NA	NA	polyadenylate-binding protein-interacting protein 11-like
Storvum009612t1	1.06235	0.00210024	0.0485107	AT5G50080.1	ethylene response factor 110	ethylene-responsive transcription factor ABR1-like isoform X1
Storvum002869t1	1.06216	0.0390861	0.268785	AT1G71810.1	Protein kinase superfamily protein	uncharacterized aarF domain-containing protein kinase At1g71810, chloroplastic isoform X1
Storvum006614t1	1.06175	6.67e-05	0.00594387	AT2G45550.1	cytochrome P450, family 76, subfamily C, polypeptide 4	geraniol 8-hydroxylase-like
Storvum104125t1	1.06135	0.0116775	0.136621	AT5G33898.1	Protein of unknown function (DUF3287)	---NA---
Storvum018075t1	1.06067	0.0016344	0.0415982	AT1G02950.3	glutathione S-transferase F4	Glutathione S-transferase
Storvum022065t1	1.06059	0.0475777	0.297663	AT3G01516.1		Chromo domain-containing protein isoform 1
Storvum052515t1	1.0595	0.0153225	0.160107	AT4G21050.1	Dof-type zinc finger domain-containing protein	---NA---
Storvum045692t1	1.05878	0.256245	0.642775	AT3G59610.1	F-box family protein / jacalin lectin family protein	PttA2 protein
Storvum026610t2	1.05709	0.0327204	0.244365	AT2G38870.1	Serine protease inhibitor, potato inhibitor I-type family protein	Ethylene-responsive proteinase inhibitor 1
Storvum012549t1	1.05691	0.109242	0.449078	AT1G05260.1	Peroxidase superfamily protein	peroxidase 3-like
Storvum007330t1	1.0562	0.00300668	0.060136	AT3G20015.1	Eukaryotic aspartyl protease family protein	protein ASPARTIC PROTEASE IN GUARD CELL 2-like
Storvum008961t1	1.05617	0.000526488	0.0205599	AT1G07870.1	Protein kinase superfamily protein	serine/threonine-protein kinase CDL1-like
Storvum018085t1	1.05554	1.64e-05	0.00273215	AT3G56180.1	Protein of unknown function (DUF567)	protein LURP-one-related 14-like
Storvum003534t1	1.05382	0.0496788	0.304177	AT1G69550.1	disease resistance protein (TIR-NBS-LRR class)	TMV resistance protein N-like isoform X1
Storvum007870t1	1.05271	0.0065947	0.0980646	AT5G35960.1	Protein kinase family protein	receptor-like cytosolic serine/threonine-protein kinase RBK2 isoform X1
Storvum002256t1	1.05256	0.00932344	0.118458	AT5G64570.1	beta-D-xylosidase 4	beta-xylosidase/alpha-L-arabinofuranosidase 2-like
Storvum006541t1	1.0519	0.0286346	0.226952	AT5G65380.1	MATE efflux family protein	protein DETOXIFICATION 27-like
Storvum022273t1	1.05186	0.0191651	0.183184	AT3G14470.1	NB-ARC domain-containing disease resistance protein	putative disease resistance protein RGA4
Storvum065017t1	1.05164	0.0099784	0.123639	AT4G15970.1	Nucleotide-diphospho-sugar transferase family protein	---NA---
Storvum012233t1	1.05162	0.000798676	0.0264611	AT2G01820.1	Leucine-rich repeat protein kinase family protein	serine/threonine protein kinase
Storvum014589t1	1.0514	0.0937277	0.419185	AT5G57580.1	Calmodulin-binding protein	calmodulin-binding protein 60 A-like
Storvum017386t1	1.04989	0.0560828	0.324422	AT4G17500.1	ethylene responsive element binding factor 1	ethylene-responsive transcription factor 2
Storvum032294t1	1.04944	0.0818077	0.390897	AT2G46500.2	phosphoinositide 4-kinase gamma 4	---NA---
Storvum009014t1	1.04864	6.6e-05	0.00594224	AT3G62770.1	Transducin/WD40 repeat-like superfamily protein	autophagy-related protein 18a-like
Storvum006926t1	1.04779	0.0106647	0.128649	AT1G35710.1	Protein kinase family protein with leucine-rich repeat domain	receptor-like protein Cf-9
Storvum006194t1	1.04739	0.000307153	0.0145757	AT3G52970.1	cytochrome P450, family 76, subfamily G, polypeptide 1	cytochrome P450 76A1-like
Storvum005757t1	1.04727	0.0010669	0.0314904	AT2G38470.1	WRKY DNA-binding protein 33	probable WRKY transcription factor 26 (homologous to WRKY33 in tomato)
Storvum004904t1	1.0464	0.00191519	0.0461635	AT1G65060.1	4-coumarate:CoA ligase 3	4-coumarate--CoA ligase 2-like
Storvum029998t1	1.04602	0.000433975	0.0179156	AT2G43330.1	inositol transporter 1	inositol transporter 1
Storvum016871t1	1.04598	0.0166128	0.168185	AT1G54850.1	HSP20-like chaperones superfamily protein	alpha-crystallin domain-containing protein 22.3
Storvum018082t1	1.04573	0.0219055	0.197339	AT1G14890.1	Plant invertase/pectin methylesterase inhibitor superfamily protein	21 kDa protein-like
Storvum012578t1	1.04562	0.000899691	0.0287106	AT1G43710.1	Pyridoxal phosphate (PLP)-dependent transferases superfamily protein	histidine decarboxylase-like
Storvum022090t1	1.04517	0.0362223	0.257804	AT1G24020.2	MLP-like protein 423	pathogenesis-related protein STH-2-like
Storvum017768t1	1.04513	0.00937148	0.118894	AT5G64810.1	WRKY DNA-binding protein 51	probable WRKY transcription factor 51
Storvum001936t1	1.04502	0.334836	0.708247	AT2G28780.1		PREDICTED: uncharacterized protein LOC102605636
Storvum006580t1	1.04398	0.00564788	0.0889165	AT2G45550.1	cytochrome P450, family 76, subfamily C, polypeptide 4	geraniol 8-hydroxylase-like
Storvum006885t1	1.04368	4.6e-06	0.00156268	AT5G65510.1	AINTEGUMENTA-like 7	AP2-like ethylene-responsive transcription factor AIL6
Storvum014504t3	1.04249	0.00097016	0.0299667	AT1G13360.1		PREDICTED: uncharacterized protein LOC107022557
Storvum006946t1	1.04236	1.85e-05	0.00286054	AT2G38290.1	ammonium transporter 2	ammonium transporter 2
Storvum002495t1	1.04214	0.000149874	0.00986818	AT4G36550.1	ARM repeat superfamily protein	U-box domain-containing protein 5-like
Storvum009022t1	1.04155	0.00495537	0.0819842	AT2G46270.1	G-box binding factor 3	transcriptional activator taf-1
Storvum004505t2	1.04149	0.191081	0.572286	AT3G53810.1	Concanavalin A-like lectin protein kinase family protein	L-type lectin-domain containing receptor kinase IV.1-like
Storvum027802t1	1.04134	0.0226003	0.200064	AT3G20340.1		DUF4228 domain-containing protein
Storvum063612t1	1.04105	0.0630837	0.342379	AT5G04500.1	glycosyltransferase family protein 47	---NA---
Storvum013990t1	1.04063	0.0615201	0.337842	AT5G25310.1	Exostosin family protein	probable glycosyltransferase At5g25310
Storvum032752t1	1.04047	0.00496813	0.0819868	AT2G32190.1		cysteine-rich and transmembrane domain-containing protein A-like
Storvum016947t1	1.04012	0.0637142	0.343935	AT3G46530.1	NB-ARC domain-containing disease resistance protein	PREDICTED: uncharacterized protein LOC107001130
Storvum032924t1	1.03994	0.0449418	0.289104	AT2G44680.2	casein kinase II beta subunit 4	putative casein kinase II subunit beta-4
Storvum054199t1	1.03991	0.0236623	0.205791	AT5G16940.2	carbon-sulfur lyases	---NA---
Storvum006435t1	1.03977	0.022715	0.200875	AT2G45550.1	cytochrome P450, family 76, subfamily C, polypeptide 4	probable (S)-N-methylcoclaurine 3'-hydroxylase isozyme 2
Storvum009237t1	1.03949	0.0278641	0.223797	AT5G61840.1	Exostosin family protein	probable beta-1,4-xylosyltransferase IRX10L
Storvum008418t1	1.039	0.0246772	0.209878	AT1G24130.1	Transducin/WD40 repeat-like superfamily protein	vegetative incompatibility protein HET-E-1-like
Storvum018988t1	1.03835	0.0282186	0.225121	AT5G45320.1		NDR1/HIN1-like protein 12
Storvum001081t1	1.03813	1.41e-06	0.000887605	AT1G09970.1	Leucine-rich receptor-like protein kinase family protein	receptor-like protein kinase HAIKU2
Storvum018078t1	1.03793	0.00331909	0.0635603	AT2G38310.1	PYR1-like 4	abscisic acid receptor PYL4-like
Storvum012350t1	1.03784	0.00191995	0.0462352	AT4G08170.2	Inositol 1,3,4-trisphosphate 5/6-kinase family protein	inositol-tetrakisphosphate 1-kinase 3-like isoform X1
Storvum009121t1	1.03771	0.00645218	0.0965526	AT4G35600.2	Protein kinase superfamily protein	probable serine/threonine-protein kinase Cx32, chloroplastic
Storvum022969t1	1.03732	5.11e-05	0.00522368	AT5G41810.2		AF211535_1Avr9/Cf-9 rapidly elicited protein 194
Storvum010178t1	1.03658	0.012963	0.145132	AT4G27410.2	NAC (No Apical Meristem) domain transcriptional regulator superfamily protein	NAC domain-containing protein 72-like
Storvum008088t1	1.03638	0.117154	0.46484	AT1G60420.1	DC1 domain-containing protein	probable nucleoredoxin 2
Storvum011380t1	1.03583	5.93e-05	0.00565159	AT3G14250.1	RING/U-box superfamily protein	probable E3 ubiquitin-protein ligase RNF217
Storvum009422t1	1.03497	0.0523141	0.313788	AT5G15050.1	Core-2/I-branching beta-1,6-N-acetylglucosaminyltransferase family protein	beta-glucuronosyltransferase GlcAT14B-like
Storvum012336t1	1.03468	0.0230573	0.202456	AT4G23060.1	IQ-domain 22	protein IQ-DOMAIN 14-like
Storvum031362t1	1.03366	0.0340766	0.249722	AT4G34135.2	UDP-glucosyltransferase 73B2	hypothetical protein A4A49_17592
Storvum014184t1	1.0336	1.92e-05	0.00289819	AT3G09640.2	ascorbate peroxidase 2	L-ascorbate peroxidase 2, cytosolic
Storvum012459t1	1.03192	0.000396803	0.0169738	AT5G64250.2	Aldolase-type TIM barrel family protein	nitronate monooxygenase
Storvum029966t1	1.03146	0.127769	0.481636	AT3G63090.1	Ubiquitin carboxyl-terminal hydrolase family protein	---NA---
Storvum056577t1	1.03127	0.0477703	0.298083	NA	NA	---NA---
Storvum004598t1	1.03117	0.0414945	0.27707	AT1G79750.1	NADP-malic enzyme 4	NADP-dependent malic enzyme-like isoform X2
Storvum028575t2	1.03053	0.0291059	0.228702	AT3G07600.1	Heavy metal transport/detoxification superfamily protein	heavy metal-associated isoprenylated plant protein 16-like
Storvum014827t1	1.03045	0.0250427	0.211533	AT5G17680.1	disease resistance protein (TIR-NBS-LRR class), putative	TMV resistance protein N-like isoform X1
Storvum003160t1	1.03029	6.82e-05	0.00597052	AT4G37900.1	Protein of unknown function (duplicated DUF1399)	glycine-rich domain-containing protein 2-like
Storvum005087t1	1.0302	0.00163942	0.0415982	AT3G12580.1	heat shock protein 70	heat shock cognate 70 kDa protein 2-like
Storvum014323t1	1.02999	0.255391	0.641822	AT1G06620.1	2-oxoglutarate (2OG) and Fe(II)-dependent oxygenase superfamily protein	1-aminocyclopropane-1-carboxylate oxidase homolog
Storvum014209t1	1.02917	0.0746122	0.372783	AT5G24090.1	chitinase A	acidic endochitinase-like
Storvum013757t2	1.02894	0.0116161	0.136332	AT5G52900.1		probable membrane-associated kinase regulator 6
Storvum015679t1	1.02867	0.162555	0.535031	AT5G42380.1	calmodulin like 37	putative calcium-binding protein CML19
Storvum016203t1	1.02847	0.00101181	0.0305936	AT3G02550.1	LOB domain-containing protein 41	LOB domain-containing protein 41-like
Storvum010191t1	1.02842	0.00228912	0.051187	AT1G15550.1	gibberellin 3-oxidase 1	thioredoxin family protein
Storvum017612t1	1.0284	0.000534541	0.0207147	AT5G62480.1	glutathione S-transferase tau 9	glutathione S-transferase U10-like
Storvum008697t1	1.02758	0.119538	0.468707	AT1G55580.1	GRAS family transcription factor	scarecrow-like protein 18
Storvum002978t1	1.0274	0.000249809	0.0130462	AT1G65730.1	YELLOW STRIPE like 7	probable metal-nicotianamine transporter YSL7
Storvum025754t1	1.02688	0.0709968	0.363911	AT4G21740.1		Transmembrane protein
Storvum043597t1	1.02635	0.231561	0.619575	AT5G64090.1		---NA---
Storvum013946t1	1.02608	1.21e-05	0.00247641	AT4G36990.1	heat shock factor 4	heat shock factor protein HSF24
Storvum024126t1	1.02582	0.0198675	0.187133	AT5G60460.1	Preprotein translocase Sec, Sec61-beta subunit protein	protein transport protein Sec61 subunit beta
Storvum001295t2	1.02562	0.000296234	0.0142675	AT5G47910.1	respiratory burst oxidase homologue D	respiratory burst oxidase homolog protein C
Storvum014449t1	1.0256	9.01e-05	0.00714527	AT1G70420.1	Protein of unknown function (DUF1645)	DNA ligase 1-like
Storvum001208t1	1.02538	0.000716312	0.0244486	AT5G24810.1	ABC1 family protein	putative abc1 protein
Storvum002778t1	1.02512	0.00949904	0.11987	AT2G35940.3	BEL1-like homeodomain 1	BEL1-like homeodomain protein 1
Storvum003078t1	1.02428	1.58e-06	0.000913174	AT5G65110.1	acyl-CoA oxidase 2	acyl-coenzyme A oxidase 2, peroxisomal
Storvum016454t1	1.02391	0.00108524	0.0318708	AT1G66400.1	calmodulin like 23	probable calcium-binding protein CML18
Storvum004695t1	1.02391	0.0083743	0.11221	AT5G48150.2	GRAS family transcription factor	scarecrow-like protein 21
Storvum006828t1	1.02373	0.00278357	0.0574108	AT4G12070.1		PREDICTED: uncharacterized protein LOC102583273
Storvum027770t1	1.0232	0.0282808	0.225276	AT4G23160.1	cysteine-rich RLK (RECEPTOR-like protein kinase) 8	uncharacterized mitochondrial protein AtMg00810-like
Storvum039750t1	1.02234	0.0964295	0.424427	AT1G70560.1	tryptophan aminotransferase of Arabidopsis 1	---NA---
Storvum028900t1	1.02226	0.00217312	0.0496621	AT1G61810.3	beta-glucosidase 45	---NA---
Storvum018021t2	1.02187	0.0179462	0.17613	AT1G71780.1		PREDICTED: uncharacterized protein LOC107006051
Storvum038727t1	1.02179	0.076987	0.37867	AT5G49610.1	F-box family protein	F-box protein At5g49610
Storvum020815t1	1.01953	0.00774669	0.107126	AT3G62550.1	Adenine nucleotide alpha hydrolases-like superfamily protein	universal stress protein A-like protein isoform X1
Storvum004245t1	1.01917	0.0976474	0.426467	AT5G46050.1	peptide transporter 3	Protein NRT1/ PTR FAMILY 5.2
Storvum019673t1	1.01839	0.00469432	0.0793306	AT1G76410.1	RING/U-box superfamily protein	RING-H2 finger protein ATL80-like
Storvum003054t1	1.0176	0.000160665	0.0102517	AT5G38210.1	Protein kinase family protein	LEAF RUST 10 DISEASE-RESISTANCE LOCUS RECEPTOR-LIKE PROTEIN KINASE-like 1.4 isoform X2
Storvum012954t1	1.01731	0.0231376	0.202843	AT5G61430.1	NAC domain containing protein 100	NAC domain-containing protein 92
Storvum015754t1	1.01686	4.77e-06	0.00156268	AT5G21940.1		serine/arginine repetitive matrix protein 2-like
Storvum007790t1	1.01679	0.00754126	0.105505	AT5G11000.1	Plant protein of unknown function (DUF868)	NADPH oxidase
Storvum008703t1	1.01603	0.0373662	0.261995	AT5G37490.1	ARM repeat superfamily protein	U-box domain-containing protein 21-like
Storvum022363t1	1.01569	0.0181034	0.176939	AT1G19890.1	male-gamete-specific histone H3	orf125 (mitochondrion)
Storvum027692t1	1.01556	0.0147693	0.156975	AT4G32670.1	RING/FYVE/PHD zinc finger superfamily protein	---NA---
Storvum002234t1	1.01531	0.00222481	0.0502392	AT3G23410.1	fatty alcohol oxidase 3	long-chain-alcohol oxidase FAO1
Storvum013297t1	1.01516	4.74e-06	0.00156268	AT5G66870.1	ASYMMETRIC LEAVES 2-like 1	LOB domain-containing protein 36-like
Storvum002186t1	1.01434	5.4e-05	0.00534474	AT5G60900.1	receptor-like protein kinase 1	G-type lectin S-receptor-like serine/threonine-protein kinase LECRK2
Storvum053442t1	1.01408	0.0112652	0.133722	AT1G01630.1	Sec14p-like phosphatidylinositol transfer family protein	random slug protein 5-like
Storvum013917t1	1.01295	9.57e-05	0.0073459	AT4G17616.1	Pentatricopeptide repeat (PPR) superfamily protein	formin-like protein 20 isoform X1
Storvum013051t1	1.01277	0.0704035	0.362585	AT1G70520.1	cysteine-rich RLK (RECEPTOR-like protein kinase) 2	cysteine-rich receptor-like protein kinase 2
Storvum023149t1	1.01245	0.00736016	0.104367	AT4G04650.1	RNA-directed DNA polymerase (reverse transcriptase)-related family protein	ion channel CASTOR-like
Storvum011697t1	1.012	0.166344	0.53988	AT5G25980.2	glucoside glucohydrolase 2	---NA---
Storvum032449t1	1.01097	0.00353598	0.0659766	AT2G20690.1	lumazine-binding family protein	riboflavin synthase
Storvum007208t1	1.01039	0.00846416	0.112775	AT4G37770.1	1-amino-cyclopropane-1-carboxylate synthase 8	1-aminocyclopropane-1-carboxylate synthase 3
Storvum003186t1	1.00918	0.00478461	0.0801275	AT1G09890.1	Rhamnogalacturonate lyase family protein	rhamnogalacturonate lyase-like
Storvum024145t1	1.00871	0.121756	0.472489	AT1G05260.1	Peroxidase superfamily protein	peroxidase 3-like
Storvum015390t1	1.00869	0.00702452	0.10248	AT2G22480.1	phosphofructokinase 5	ATP-dependent 6-phosphofructokinase 5, chloroplastic
Storvum079181t1	1.00856	0.00208125	0.0483706	NA	NA	---NA---
Storvum009613t1	1.00836	0.0907951	0.412772	AT3G23880.1	F-box and associated interaction domains-containing protein	F-box/kelch-repeat protein At3g23880-like
Storvum025072t1	1.00668	0.0246941	0.209952	AT3G25855.1	Copper transport protein family	heavy metal-associated isoprenylated plant protein 19-like isoform X1
Storvum029535t1	1.00665	0.140664	0.502733	NA	NA	---NA---
Storvum005712t1	1.0065	1.56e-05	0.00271698	AT5G22740.1	cellulose synthase-like A02	glucomannan 4-beta-mannosyltransferase 2-like
Storvum023078t1	1.0062	0.00511421	0.0834444	AT1G49000.1		Actin cytoskeleton-regulatory complex protein
Storvum024335t3	1.00536	0.00259909	0.0551813	AT5G08720.1		COPII coat assembly protein
Storvum016932t1	1.00533	3.28e-05	0.00396437	AT3G02430.1	Protein of unknown function (DUF679)	protein DMP3
Storvum040821t1	1.00435	0.0541574	0.319756	AT3G63280.2	NIMA-related kinase 4	---NA---
Storvum016776t1	1.00432	5.28e-05	0.00526191	AT4G33780.1		protein SHORT HYPOCOTYL IN WHITE LIGHT 1
Storvum016361t1	1.0039	0.167857	0.541548	AT2G22570.1	nicotinamidase 1	nicotinamidase 1-like
Storvum062650t1	1.0033	0.0529213	0.31561	AT4G32300.1	S-domain-2 5	transcription factor RAX2
Storvum005365t1	1.00327	0.000790083	0.0263105	AT1G76160.1	SKU5 similar 5	L-ascorbate oxidase homolog
Storvum009609t1	1.00226	0.0133949	0.148371	AT4G18550.1	alpha/beta-Hydrolases superfamily protein	phospholipase A1-IIgamma-like
Storvum014904t1	1.00212	0.000114666	0.00832292	AT1G25400.2		PREDICTED: uncharacterized protein LOC102594051
Storvum006479t1	1.00192	0.00133969	0.0369203	AT2G36750.1	UDP-glucosyl transferase 73C1	UDP-glycosyltransferase 73C3-like
Storvum013040t1	1.00117	0.159281	0.530271	AT3G19184.1	AP2/B3-like transcriptional factor family protein	B3 domain-containing protein At5g42700-like isoform X1
Storvum001893t1	1.0009	0.0295739	0.230701	AT4G27290.1	S-locus lectin protein kinase family protein	G-type lectin S-receptor-like serine/threonine-protein kinase At4g27290 isoform X1
Storvum020918t1	1.00064	0.00473588	0.0795677	AT1G31320.1	LOB domain-containing protein 4	LOB domain-containing protein 4-like
Storvum008490t1	1.00033	3.74e-05	0.0042445	AT2G17030.1	F-box family protein with a domain of unknown function (DUF295)	F-box protein SKIP23-like
Storvum007209t1	1.00031	0.000712025	0.0243983	AT4G30340.1	diacylglycerol kinase 7	diacylglycerol kinase 7-like
Storvum008873t1	1.00013	0.0320913	0.242062	AT5G10150.1	Domain of unknown function (DUF966)	protein UPSTREAM OF FLC
Storvum004590t1	0.999823	0.0628829	0.341717	AT1G72970.1	Glucose-methanol-choline (GMC) oxidoreductase family protein	protein HOTHEAD-like isoform X2
Storvum000438t1	0.999684	0.00141735	0.0382121	AT5G17680.1	disease resistance protein (TIR-NBS-LRR class), putative	TMV resistance protein N-like isoform X1
Storvum014569t1	0.998884	0.00156218	0.0407822	AT4G35100.2	plasma membrane intrinsic protein 3	aquaporin PIP2-7
Storvum005537t1	0.998703	0.0100548	0.124316	AT1G07710.1	Ankyrin repeat family protein	ankyrin repeat-containing protein At5g02620-like
Storvum003586t1	0.996576	0.318817	0.697023	AT5G02500.1	heat shock cognate protein 70-1	probable mediator of RNA polymerase II transcription subunit 37e
Storvum043786t1	0.99634	0.0134484	0.148773	AT5G14000.1	NAC domain containing protein 84	---NA---
Storvum060040t1	0.994568	0.124822	0.477336	NA	NA	---NA---
Storvum015988t3	0.994089	0.000450559	0.0184248	AT4G11650.1	osmotin 34	osmotin-like protein
Storvum008944t1	0.993861	0.0748626	0.37291	AT5G15130.1	WRKY DNA-binding protein 72	probable WRKY transcription factor 72 isoform X1
Storvum006476t1	0.991738	0.00918663	0.117545	AT5G04660.1	cytochrome P450, family 77, subfamily A, polypeptide 4	cytochrome P450 77A1-like
Storvum019465t1	0.991569	0.169539	0.543696	AT5G17680.1	disease resistance protein (TIR-NBS-LRR class), putative	disease resistance protein N-like protein
Storvum041565t1	0.99112	0.00299913	0.0600473	AT3G30842.1	pleiotropic drug resistance 10	---NA---
Storvum013665t2	0.990947	0.0435438	0.284254	AT2G20725.1	CAAX amino terminal protease family protein	putative membrane peptidase YdiL isoform X1
Storvum017512t1	0.990361	0.000223572	0.0121901	AT1G17330.1	Metal-dependent phosphohydrolase	PREDICTED: uncharacterized protein YpgQ
Storvum037062t1	0.990308	0.00306189	0.0605118	AT4G17090.1	chloroplast beta-amylase	branched-chain amino acid aminotransferase, putative
Storvum009782t1	0.989025	0.0944826	0.420123	AT4G12730.1	FASCICLIN-like arabinogalactan 2	fasciclin-like arabinogalactan protein 2
Storvum014251t1	0.987895	0.00101047	0.0305936	AT4G18910.1	NOD26-like intrinsic protein 1;2	aquaporin NIP1-1-like
Storvum012181t1	0.987399	0.0554734	0.32293	AT1G43760.1	DNAse I-like superfamily protein	PREDICTED: uncharacterized protein LOC107057986
Storvum061044t1	0.986618	0.0970833	0.425263	NA	NA	---NA---
Storvum018894t1	0.98575	0.085005	0.39868	AT1G43760.1	DNAse I-like superfamily protein	PREDICTED: uncharacterized protein LOC108946094
Storvum121008t1	0.98569	0.0104844	0.127388	AT5G63850.1	amino acid permease 4	---NA---
Storvum008271t1	0.985345	0.0143403	0.15399	AT2G05940.1	Protein kinase superfamily protein	serine/threonine-protein kinase At5g01020-like
Storvum019035t1	0.985254	0.0489309	0.30162	AT3G48240.1	Octicosapeptide/Phox/Bem1p family protein	PREDICTED: uncharacterized protein LOC107012243 isoform X1
Storvum027107t1	0.984874	0.0509857	0.309309	AT2G33540.1	C-terminal domain phosphatase-like 3	---NA---
Storvum063248t1	0.984826	0.0325089	0.243606	AT5G04930.1	aminophospholipid ATPase 1	---NA---
Storvum012158t1	0.983415	0.0977883	0.426672	AT2G38300.1	myb-like HTH transcriptional regulator family protein	putative Myb family transcription factor
Storvum107884t1	0.982199	0.102419	0.435195	AT5G17360.1		---NA---
Storvum010973t1	0.982156	0.00728989	0.104073	AT3G12900.1	2-oxoglutarate (2OG) and Fe(II)-dependent oxygenase superfamily protein	feruloyl CoA ortho-hydroxylase 1
Storvum031403t1	0.982117	0.265333	0.651202	AT1G51400.1	Photosystem II 5 kD protein	photosystem II 5 kDa protein, chloroplastic-like
Storvum015416t3	0.981785	0.0121654	0.139999	AT1G53820.1	RING/U-box superfamily protein	RING-H2 finger protein ATL60-like
Storvum011308t1	0.98092	6.23e-05	0.00580511	AT2G42570.1	TRICHOME BIREFRINGENCE-LIKE 39	protein trichome birefringence-like 39
Storvum006004t1	0.980871	2.35e-05	0.00320086	AT3G47420.1	phosphate starvation-induced gene 3	putative glycerol-3-phosphate transporter 1
Storvum014546t1	0.979783	0.00202029	0.0473792	AT5G62740.1	SPFH/Band 7/PHB domain-containing membrane-associated protein family	hypersensitive-induced response protein 1
Storvum038569t1	0.979413	0.0898898	0.411112	AT1G11300.1	protein serine/threonine kinases;protein kinases;ATP binding;sugar binding;kinases;carbohydrate binding	G-type lectin S-receptor-like serine/threonine-protein kinase At4g27290
Storvum028887t1	0.978667	0.00248878	0.053761	AT2G02850.1	plantacyanin	basic blue protein
Storvum046769t1	0.978447	0.0193279	0.184132	AT4G29730.1	nucleosome/chromatin assembly factor group C5	---NA---
Storvum092535t1	0.977119	0.0137612	0.150442	AT3G05370.1	receptor like protein 31	---NA---
Storvum016483t1	0.976925	0.00140105	0.0379592	AT4G17615.1	calcineurin B-like protein 1	Calcineurin B-like protein 1
Storvum062147t1	0.976479	0.142335	0.505235	AT2G30140.1	UDP-Glycosyltransferase superfamily protein	---NA---
Storvum022549t1	0.975861	0.0241302	0.207709	AT2G13950.1	Cysteine/Histidine-rich C1 domain family protein	PREDICTED: uncharacterized protein LOC107025286
Storvum013533t1	0.975743	0.0288981	0.228276	AT5G61850.1	floral meristem identity control protein LEAFY (LFY)	floricaula/leafy homolog 1 isoform X2
Storvum016481t1	0.97512	0.000196159	0.0114625	AT4G34050.1	S-adenosyl-L-methionine-dependent methyltransferases superfamily protein	caffeoyl-CoA O-methyltransferase
Storvum013439t2	0.974366	0.0697298	0.361478	AT1G80120.1	Protein of unknown function (DUF567)	protein LURP-one-related 5-like
Storvum002584t1	0.973675	0.000765803	0.0257659	AT4G32300.1	S-domain-2 5	G-type lectin S-receptor-like serine/threonine-protein kinase SD2-5
Storvum101003t1	0.973619	0.103361	0.436816	AT1G11120.1		---NA---
Storvum008195t1	0.972596	0.000315209	0.0147305	AT2G35930.1	plant U-box 23	E3 ubiquitin-protein ligase PUB22-like
Storvum020110t1	0.972313	0.0493608	0.302891	AT5G36930.2	Disease resistance protein (TIR-NBS-LRR class) family	TMV resistance protein N-like
Storvum016251t2	0.971012	0.0213996	0.194874	AT2G02990.1	ribonuclease 1	extracellular ribonuclease LE-like
Storvum030930t1	0.970976	0.0570714	0.326797	AT1G33720.1	cytochrome P450, family 76, subfamily C, polypeptide 6	---NA---
Storvum026635t1	0.970974	0.373221	0.734912	AT1G50400.1	Eukaryotic porin family protein	---NA---
Storvum009970t1	0.970807	1.28e-05	0.00247641	AT1G04350.1	2-oxoglutarate (2OG) and Fe(II)-dependent oxygenase superfamily protein	1-aminocyclopropane-1-carboxylate oxidase homolog 4-like
Storvum022428t1	0.970701	0.0287367	0.227445	AT4G29090.1	Ribonuclease H-like superfamily protein	CLIP-associated protein-like
Storvum001057t1	0.96989	0.00213381	0.0491115	AT4G27220.1	NB-ARC domain-containing disease resistance protein	probable disease resistance protein At4g27220 isoform X1
Storvum024927t1	0.969481	0.165807	0.539114	AT3G52790.1	peptidoglycan-binding LysM domain-containing protein	LysM domain containing protein
Storvum052425t1	0.969227	0.183365	0.562309	AT3G22690.2		---NA---
Storvum034530t1	0.969124	0.0770883	0.378929	ATMG00580.1	NADH dehydrogenase subunit 4	NADH dehydrogenase subunit 4 (mitochondrion)
Storvum012491t1	0.968131	0.0615332	0.337842	AT4G03410.2	Peroxisomal membrane 22 kDa (Mpv17/PMP22) family protein	protein SYM1-like
Storvum006760t1	0.967922	0.00194684	0.0464526	AT3G48310.1	cytochrome P450, family 71, subfamily A, polypeptide 22	cytochrome P450 CYP736A12-like
Storvum002117t1	0.967748	0.0384901	0.266449	AT5G67090.1	Subtilisin-like serine endopeptidase family protein	subtilisin-like protease SBT1.9
Storvum048658t1	0.967423	0.00078658	0.0262274	AT2G31110.1	Plant protein of unknown function (DUF828)	protein trichome birefringence-like 39
Storvum020200t1	0.966453	0.00475731	0.0798246	AT3G14760.1		PREDICTED: uncharacterized protein LOC102592849
Storvum021210t1	0.966035	3.32e-07	0.000526792	AT4G14830.1		Heat shock 22 protein
Storvum017713t1	0.96544	0.0637985	0.343994	AT2G40475.1		PREDICTED: uncharacterized protein LOC109214328
Storvum021625t1	0.965095	0.0271022	0.220894	AT3G14250.1	RING/U-box superfamily protein	probable E3 ubiquitin-protein ligase RNF217
Storvum064517t1	0.96229	1.45e-05	0.0026485	AT5G38250.1	Protein kinase family protein	---NA---
Storvum007394t1	0.962055	0.058628	0.330759	AT5G12010.1		putative nuclease HARBI1
Storvum001908t1	0.96184	0.00447463	0.0770561	AT1G11330.1	S-locus lectin protein kinase family protein	G-type lectin S-receptor-like serine/threonine-protein kinase
Storvum012298t4	0.960781	0.0660757	0.350571	AT1G64380.1	Integrase-type DNA-binding superfamily protein	ethylene-responsive transcription factor ERF061
Storvum011271t1	0.960649	0.0968269	0.425097	AT1G80440.1	Galactose oxidase/kelch repeat superfamily protein	F-box/kelch-repeat protein At1g80440-like
[truncated: 24,808 more rows]

## Sheet: 3DPI
	A2-O vs A2-J (3DPI)			Arabidopsis (TAIR10) BLASTX hit
[truncated: 26,009 more rows]
